# Supplementary material for: Integrative transcriptome and genome resequencing reveals conserved flowering regulators and allelic variants in early- and late-flowering linseed (Linum usitatissimum L.) accessions
Source: Sci Rep. 2026 Mar 2;16:11526. doi: 10.1038/s41598-026-40729-7 (PMC13056945; doi:10.1038/s41598-026-40729-7)
Supplement: Supplementary file 1 — Supplementary Material 1 [file 41598_2026_40729_MOESM1_ESM.xlsx]

## Sheet: Sheet1
Table S12. Overlap of differentially expressed genes identified in this study with those reported by House et al. (2022).
Top 100 DEGs			Orthologs of Arabidopsis flowering genes
Gene ID	DEGs in House etal 2022		Gene ID	DEGs in House etal 2022		Candidate DEGs from GWAS	DEGs in House etal 2022
Lus10000074	No		Lus10001177	Yes		Lus10000367	No
Lus10001508	Yes		Lus10001751	Yes		Lus10000986	No
Lus10002545	Yes		Lus10004904	No		Lus10001757	No
Lus10003029	No		Lus10006715	Yes		Lus10001758	Yes
Lus10003051	Yes		Lus10007594	Yes		Lus10001783	No
Lus10003143	Yes		Lus10007984	Yes		Lus10001784	No
Lus10004033	No		Lus10008878	No		Lus10002129	No
Lus10004340	Yes		Lus10009374	No		Lus10002500	No
Lus10004847	No		Lus10009884	Yes		Lus10006489	Yes
Lus10005080	No		Lus10011326	No		Lus10007855	Yes
Lus10005453	Yes		Lus10011349	No		Lus10007856	Yes
Lus10005570	Yes		Lus10013532	No		Lus10008264	No
Lus10005886	Yes		Lus10013856	Yes		Lus10010140	No
Lus10006665	Yes		Lus10013905	Yes		Lus10012032	No
Lus10006666	No		Lus10014886	Yes		Lus10013395	Yes
Lus10007268	Yes		Lus10017464	No		Lus10013532	No
Lus10007351	Yes		Lus10017871	Yes		Lus10013908	No
Lus10007362	Yes		Lus10017882	No		Lus10016528	No
Lus10007437	Yes		Lus10018122	Yes		Lus10019077	Yes
Lus10008076	No		Lus10019331	No		Lus10019085	Yes
Lus10008974	No		Lus10019475	Yes		Lus10021863	No
Lus10009058	Yes		Lus10019476	No		Lus10021864	No
Lus10009282	Yes		Lus10020835	No		Lus10023256	No
Lus10009644	No		Lus10020930	No		Lus10024180	Yes
Lus10010307	No		Lus10021006	Yes		Lus10025892	No
Lus10010479	Yes		Lus10021140	Yes		Lus10028795	No
Lus10010647	Yes		Lus10021270	Yes		Lus10028805	No
Lus10010942	Yes		Lus10021968	No		Lus10031986	Yes
Lus10011035	Yes		Lus10022311	No		Lus10032761	No
Lus10011499	Yes		Lus10023569	Yes		Lus10033883	No
Lus10011550	No		Lus10025016	No		Lus10036665	No
Lus10012718	Yes		Lus10025719	No		Lus10036668	No
Lus10013009	No		Lus10027848	No		Lus10037685	No
Lus10013276	No		Lus10027897	Yes		Lus10037810	Yes
Lus10013703	Yes		Lus10027969	Yes		Lus10037816	Yes
Lus10013999	Yes		Lus10028170	Yes		Lus10037817	Yes
Lus10014427	Yes		Lus10028288	No		Lus10037818	No
Lus10014721	Yes		Lus10029341	No		Lus10038845	Yes
Lus10015583	Yes		Lus10033533	Yes		Lus10039650	No
Lus10015883	No		Lus10034322	Yes		Lus10040255	No
Lus10016111	No		Lus10036543	Yes		Lus10040256	Yes
Lus10016128	Yes		Lus10037450	No		Lus10040258	No
Lus10016441	Yes		Lus10038498	No		Lus10042078	No
Lus10016499	Yes		Lus10039650	No		Lus10042629	No
Lus10017333	Yes		Lus10041261	No		Lus10013905	Yes
Lus10017775	No		Lus10041449	Yes		Lus10042631	Yes
Lus10017925	Yes		Lus10041487	No
Lus10018610	Yes		Lus10041548	Yes
Lus10018938	Yes		Lus10041592	No
Lus10019036	No		Lus10041891	Yes
Lus10019085	Yes		Lus10042292	No
Lus10019657	Yes		Lus10042865	Yes
Lus10019725	No		Lus10042869	Yes
Lus10020360	No		Lus10043250	No
Lus10022415	No
Lus10023140	Yes
Lus10023144	Yes
Lus10023553	Yes
Lus10024069	No
Lus10024148	Yes
Lus10024627	No
Lus10025230	Yes
Lus10025254	No
Lus10025756	Yes
Lus10025847	Yes
Lus10025975	No
Lus10027221	No
Lus10027344	Yes
Lus10028695	No
Lus10028848	No
Lus10028870	No
Lus10029156	No
Lus10029616	Yes
Lus10029815	Yes
Lus10030751	No
Lus10030924	No
Lus10031032	No
Lus10031236	No
Lus10031659	Yes
Lus10032044	No
Lus10033656	No
Lus10033661	No
Lus10034087	No
Lus10034227	Yes
Lus10034371	No
Lus10034411	No
Lus10034900	No
Lus10035422	No
Lus10036873	No
Lus10038253	Yes
Lus10038616	Yes
Lus10039078	No
Lus10039222	Yes
Lus10039521	No
Lus10039630	Yes
Lus10039701	Yes
Lus10040320	Yes
Lus10040437	Yes
Lus10041636	Yes
Lus10042470	Yes
