# Supplementary material for: Integrative transcriptome and genome resequencing reveals conserved flowering regulators and allelic variants in early- and late-flowering linseed (Linum usitatissimum L.) accessions
Source: Sci Rep. 2026 Mar 2;16:11526. doi: 10.1038/s41598-026-40729-7 (PMC13056945; doi:10.1038/s41598-026-40729-7)
Supplement: Supplementary file 2 — Supplementary Material 2 [file 41598_2026_40729_MOESM2_ESM.xlsx]

## Sheet: IARI 2020-21
Table S1: Weather data of experimental farm at Indian Agricultural Research Institute, New Delhi
Date	Min.Temp.(oC)	Max.Temp (oC)	RH-I(%)	RH-II (%)	Rainfall (mm)	Wind Speed (kmph)	Wind Direction-I	Wind Direction-II	Weather condition-I (Code 0-9)	Weather condition-II (Code 0-9)	BSS (hrs)	Evoperation (mm)
2020-11-01	10.2	30.2	88	25	0	3.2	C	NW	4	0	6.5	3.2
2020-11-02	11	29	73	25	0	3.9	C	NW	1	1	5.4	3.7
2020-11-03	10	29	84	26	0	2.3	C	NW	1	0	1.4	3.5
2020-11-04	11.4	31	80	33	0	2.2	C	W	1	1	6.4	3.2
2020-11-05	10.7	28	85	28	0	1.8	C	W	1	1	0	3
2020-11-06	11	30	88	26	0	2.1	C	NW	1	0	4.8	3.4
2020-11-07	11	30.2	85	29	0	1.9	C	NW	1	0	1	2.8
2020-11-08	11	29.2	83	33	0	2.4	C	C	1	1	4	3
2020-11-09	9.1	28.4	90	38	0	0.2	C	C	4	4	0.4	2.9
2020-11-10	9.8	26.8	88	33	0	2	C	E	4	1	0	2.1
2020-11-11	11	28.5	86	37	0	0.9	C	SE	1	0	0.8	2.4
2020-11-12	10.8	28.4	88	41	0	1.8	C	S	1	0	3.6	2.9
2020-11-13	11	28.2	90	36	0	0.9	C	C	1	0	2.6	3.4
2020-11-14	9.4	28.5	85	37	0	1.3	C	SW	4	1	2.8	2.6
2020-11-15	11.8	27.8	80	42	0	0.6	C	SE	4	4	0	2.9
2020-11-16	13.2	27	76	67	3.2	3.5	C	SE	4	1	0	2.2
2020-11-17	11.8	24	79	53	0	1.5	C	NW	4	0	1.7	3
2020-11-18	10.8	25.5	77	35	0	2.8	C	W	4	0	6.4	3.3
2020-11-19	8.6	25	90	33	0	2.2	C	NW	4	0	5.5	3.1
2020-11-20	7	24.4	79	34	0	1.8	C	W	4	0	6.1	2.6
2020-11-21	10.6	24.8	88	30	0	4.9	W	N	1	0	5.8	3.2
2020-11-22	5.5	24	95	36	0	3.6	N	N	4	0	5.2	2.2
2020-11-23	7	23.6	74	31	0	2.5	C	W	1	1	4.5	2
2020-11-24	6	25.4	76	32	0	0.7	C	E	1	1	6	2.2
2020-11-25	10	24.5	87	53	0	0.9	C	C	4	2	3.6	1.5
2020-11-26	12.5	22	83	40	0	3.4	NE	N	1	0	0	1.5
2020-11-27	11.5	25.4	78	30	0	4	NW	NW	0	0	7	2.5
2020-11-28	10.8	26.2	75	38	0	3.7	W	NW	1	0	8.5	3
2020-11-29	6	25.4	81	31	0	3.3	C	NW	0	0	8.4	3.4
2020-11-30	10	25.4	71	34	0	1.4	C	NW	0	0	7.8	3.3
	10.0167	26.86	82.7333	35.5333	3.2	2.25667	#DIV/0!	#DIV/0!	2.1	0.633333	3.87333	2.8
2020-12-01	6.5	25.2	94	35	0	1.6	C	W	4	0	7.1	3
2020-12-02	7	25.4	94	32	0	1.3	C	NW	4	0	5	1.9
2020-12-03	7.4	26.2	89	48	0	2.1	C	W	4	0	6.6	2.2
2020-12-04	8.2	26.2	80	53	0	1.4	C	SW	4	0	6.8	2.6
2020-12-05	12.8	27	87	57	0	1.5	C	S	4	1	5.4	2.2
2020-12-06	12.9	25.6	91	53	0	2.8	C	C	4	0	3.4	2.3
2020-12-07	10.6	27.2	93	54	0	1.4	C	W	4	1	3.8	2.5
2020-12-08	8.4	25.4	92	36	0	2.2	C	C	4	0	3.6	1.9
2020-12-09	8.3	27.2	95	36	0	0.9	C	N	4	1	6.8	2.8
2020-12-10	9.6	28	86	57	0	2.8	C	S	4	0	6.9	2.1
2020-12-11	9.9	26.7	93	78	0	0.8	C	C	4	1	5.5	2
2020-12-12	14.6	25	90	66	0.6	0.5	C	N	4	1	0.8	1.5
2020-12-13	9.7	21.2	97	54	0	3	C	C	4	0	0	1.4
2020-12-14	7.7	22.9	90	54	0	1.6	W	NW	2	0	5.9	1.9
2020-12-15	3.6	18	92	59	0	7.9	NW	N	4	1	6.7	1.6
2020-12-16	16.2	18	97	52	0	7.3	NW	SW	4	0	3.7	1.3
2020-12-17	3.4	17.4	84	57	0	2.8	W	W	4	0	5.6	1.6
2020-12-18	4.6	14.6	74	38	0	5.6	W	W	4	0	6	1.7
2020-12-19	2.5	19.4	78	42	0	4.1	C	NW	4	0	8.2	2
2020-12-20	2.4	21.2	70	27	0	3.4	C	W	4	0	7.6	2.2
2020-12-21	3.9	21.2	85	39	0	2.8	C	W	4	0	5.9	1.8
2020-12-22	3.5	22.5	94	36	0	2	C	NW	4	0	5.9	2.3
2020-12-23	2.6	22.6	93	43	0	1.2	C	W	4	0	5.5	2
2020-12-24	2.9	23	93	48	0	1.2	C	W	4	0	4.6	1.7
2020-12-25	2.6	22	93	42	0	1.3	C	NW	4	0	5.2	1.5
2020-12-26	2.4	21.2	90	48	0	3	C	NW	4	0	6.6	1.6
2020-12-27	4.4	20.2	88	55	0	2	C	SE	4	1	6.1	5.1
2020-12-28	3.6	22	94	34	0	4.7	C	NW	4	0	2.9	1.7
2020-12-29	3.5	19	85	47	0	3.6	C	NW	4	0	7.5	2
2020-12-30	5	17	94	64	0	6	NW	W	4	0	7.2	1.6
2020-12-31	2.6	16	97	63	0	4.2	NW	W	4	1	5.5	1.5
	6.55806	22.4032	89.4194	48.6129	0.6	2.80645	#DIV/0!	#DIV/0!	3.93548	0.258065	5.42903	2.04839
2021-01-01	-0.8	15.4	92	64	0	1.8	C	N	4	4	2.6	1.1
2021-01-02	6.8	16.8	76	61	0	3.1	C	NNE	4	4	0	1
2021-01-03	10.4	18.4	95	89	16.8	2.8	C	E	6	4	0	1.4
2021-01-04	10.4	16	98	82	9.4	4	C	SE	4	4	0	1
2021-01-05	13	21.6	91	88	11.6	4.8	C	E	2	2	1.5	1
2021-01-06	12	20	96	75	11	3.5	E	N	6	4	0	1
2021-01-07	14	21	96	79	16.9	4.6	NW	N	4	1	0	1.2
2021-01-08	9.4	19	93	79	0	3.3	C	NW	4	1	0	1.2
2021-01-09	10.2	16	95	76	0	2.3	C	NW	4	1	0	1.4
2021-01-10	7	20	94	67	0	6.9	NW	NW	4	0	0	1.5
2021-01-11	7.2	14.6	87	59	0	6.7	NW	N	4	1	6.3	1.9
2021-01-12	3.6	16	97	72	0	4.8	C	W	4	1	6.3	1.4
2021-01-13	1.8	15	88	59	0	2.3	C	NW	4	1	4.4	1.2
2021-01-14	0.4	16.4	85	71	0	1.9	C	NNE	4	4	4.8	1.2
2021-01-15	6.2	16.6	97	49	0	1.4	C	NE	4	4	1.3	1.3
2021-01-16	5.6	19.8	100	58	0	0.6	C	NW	4	1	0.4	1.1
2021-01-17	5.2	18	94	63	0	3	N	N	4	1	5.1	1.5
2021-01-18	5.6	14.4	93	57	0	4.8	C	E	4	4	0.9	1.6
2021-01-19	5	19.6	94	63	0	2	C	NW	4	4	0	1.6
2021-01-20	7.8	19	94	68	0	4.3	W	W	4	4	1.5	1.9
2021-01-21	7.5	18	94	37	0	7	W	NNW	4	1	4.5	2.6
2021-01-22	3.2	21.4	86	75	0	4.2	C	SE	4	1	7.2	2.3
2021-01-23	8	16	87	80	0	3.8	SE	NW	4	1	3.2	1.8
2021-01-24	7.4	18.6	95	82	0	3.6	NW	W	4	4	5	1.9
2021-01-25	7.4	15	89	70	0	4.6	W	W	4	1	0	1.2
2021-01-26	2.2	17.4	85	54	0	1.6	C	W	4	0	3.6	1.7
2021-01-27	3	19.4	88	31	0	2.6	C	W	4	1	6.6	1.9
2021-01-28	1.6	20.6	90	51	0	1.7	C	NE	4	1	7.3	2.1
2021-01-29	2	18.5	90	33	0	1.1	C	NW	4	0	3.3	1.5
2021-01-30	2.8	20.2	83	27	0	3.5	C	NW	4	1	6.7	1.9
2021-01-31	1.2	20.6	69	23	0	2.8	C	SW	4	0	7	1.8
	6.03548	18.0419	90.6774	62.6452	65.7	3.4	#DIV/0!	#DIV/0!	4.06452	1.96774	2.8871	1.52258
2021-02-01	3.9	23.5	88	30	0	1.2	C	W	4	0	8.5	2.7
2021-02-02	4.5	25	88	32	0	2.2	C	W	4	1	7.8	3
2021-02-03	11	26.2	78	43	0	1.4	C	SE	4	1	6.6	3
2021-02-04	12.3	24.4	79	62	0.8	4.5	SE	NE	4	2	6.9	2.7
2021-02-05	5.8	21	91	42	6.2	4.2	C	NW	4	0	2.1	2.3
2021-02-06	6.9	21.2	92	46	0	2.4	C	WNW	4	0	8.6	2.4
2021-02-07	9	21.2	88	48	0	3	C	NW	4	0	8.3	3
2021-02-08	5.8	22	82	39	0	3.4	C	N	4	0	7.7	3
2021-02-09	5.2	23.5	91	35	0	1.9	C	W	4	0	7.2	3
2021-02-10	9.5	25.7	93	63	0	1.5	C	W	4	0	6.8	2.8
2021-02-11	7.6	27.2	90	43	0	1.9	C	NNW	4	1	7.6	3.2
2021-02-12	9	25	93	45	0	1.6	C	W	4	1	7	3
2021-02-13	9.2	27	96	42	0	1.4	W	W	4	0	4.3	2.8
2021-02-14	7	25.8	89	34	0	1	C	W	4	0	5.6	3
2021-02-15	7.9	27.5	90	33	0	1.2	C	C	4	4	6.3	3.2
2021-02-16	9.8	29	85	34	0	1.5	C	C	4	1	6.4	3.6
2021-02-17	8.8	28.5	92	63	0	1.4	C	W	4	0	4.2	3
2021-02-18	8	27	90	3.4	0	1	C	NW	4	0	4.7	3.4
2021-02-19	8	27	95	52	0	1.2	C	NW	4	0	5.2	3.6
2021-02-20	8	25	98	28	0	2.7	C	NW	4	0	5.9	2.5
2021-02-21	8	26	84	31	0	2.9	C	NW	4	0	7.6	3.5
2021-02-22	8.9	26.5	93	34	0	2.9	C	W	4	0	6.8	3
2021-02-23	8.5	28	89	26	0	4.3	C	NNW	4	0	8.3	3.2
2021-02-24	9.4	30.8	88	30	0	1.3	C	W	4	0	8.4	3.4
2021-02-25	11	30.7	89	28	0	3.1	C	NW	4	0	9.5	3.5
2021-02-26	12	31	89	34	0	2.4	C	W	4	0	8.4	4.1
2021-02-27	15	32.2	82	26	0	3.3	C	W	4	0	8.7	4.4
2021-02-28	14	31	79	29	0	3.4	C	NW	4	0	8.3	4.3
	8.71429	26.3893	88.6071	37.6929	7	2.29286	#DIV/0!	#DIV/0!	4	0.392857	6.91786	3.16429
2021-03-01	10	30.2	83	38	0	3.4	C	W	4	0	8.7	4.4
2021-03-02	15	27	70	29	0	7.6	NW	W	1	0	9.3	3.8
2021-03-03	10.6	27.8	82	27	0	4.2	C	W	4	0	9.7	4.7
2021-03-04	9.9	30	89	21	0	7.7	C	C	4	0	9.5	5.1
2021-03-05	11.4	33	85	31	0	1.8	C	W	4	0	8.6	5
2021-03-06	13	30	78	28	0	7.9	C	N	4	0	8.8	4.4
2021-03-07	13.5	30	83	34	0	3.4	C	SE	0	0	8.9	4.5
2021-03-08	13.8	32	72	29	0	6	SE	SE	1	0	7.7	3.8
2021-03-09	17.2	30.6	77	43	0	3.6	N	SE	1	0	5.9	3.6
2021-03-10	16.4	32.1	83	36	2	4.7	C	W	4	0	5.2	3.8
2021-03-11	15.2	32.4	88	28	0	1.7	C	E	4	0	7.1	3.6
2021-03-12	15.9	33.6	74	45	0	2.4	C	SE	6	2	6.6	3.4
2021-03-13	13.1	24.8	83	38	0	2.1	C	N	0	0	1.8	2.6
2021-03-14	13.2	30.2	98	35	0	6.3	C	N	0	0	7.1	4
2021-03-15	13.6	30.7	86	37	0	3.7	C	NW	4	0	8.5	4.4
2021-03-16	16.1	30.9	83	36	0	4.3	C	W	4	0	3.7	4.2
2021-03-17	15	31.3	86	30	0	4	C	NW	4	0	0	4.1
2021-03-18	14.2	34	88	32	0	3	C	W	4	0	5	4.2
2021-03-19	18.4	34.1	80	36	0	2.1	C	NW	0	0	0.7	4
2021-03-20	14.8	34	86	32	0	2.3	C	NNW	4	0	6.3	4.2
2021-03-21	14.4	33	86	33	0	3.3	C	E	0	1	7.8	3.9
2021-03-22	15.5	35.4	67	44	0	5.2	E	NE	1	1	7.8	4
2021-03-23	20.4	32	63	75	0	10.2	NW	NW	2	2	0	4
2021-03-24	14	29	80	31	0	6.3	C	C	1	0	1.8	3.3
2021-03-25	16.4	32	72	36	0	2.1	NW	N	1	0	6.2	4.1
2021-03-26	16	29	79	36	0	7.4	NNW	NW	1	0	5.7	3.6
2021-03-27	14	32	79	29	0	4.8	C	W	1	0	8.6	4
2021-03-28	16.2	34.4	80	39	0	2.9	C	W	0	0	8.4	4.5
2021-03-29	20.6	37.2	68	36	0	3	C	SE	1	0	8.4	4.6
2021-03-30	16.5	40	75	15	0	3.1	C	NW	0	2	7.8	5.4
2021-03-31	19.4	38	88	40	0	13.3	W	NW	4	0	6.3	5.5
	14.9581	31.9581	80.3548	34.8065	2	4.63871	#DIV/0!	#DIV/0!	2.22581	0.258065	6.38387	4.15161
2021-04-01	17.5	34.8	65	43	0	10.6	W	NW	0	0	8.8	5.4
2021-04-02	15.2	34	64	40	0	9.8	W	NW	0	0	9.2	5.6
2021-04-03	10.2	34	59	49	0	4.9	C	SE	0	0	9.5	5.6
2021-04-04	13.6	35	78	38	0	2.9	C	W	0	0	9.5	6
2021-04-05	17.6	37	67	11	0	3.2	C	C	0	1.0	10	6.4
2021-04-06	20.5	38.6	72	21	0	4.3	SE	N	1	0	8	5.4
2021-04-07	21.2	37	83	22	0	5.8	C	C	1	1	5.9	4.7
2021-04-08	19.8	36.4	70	23	0	5.3	C	NW	0	0	8.8	5.8
2021-04-09	19.5	35.2	75	22	0	3.7	NW	NW	0	0	10.5	6.2
2021-04-10	15.5	36.2	67	27	0	3.8	C	W	0	0	10.1	6.6
2021-04-11	17.5	37	67	24	0	4.6	C	W	0	0	10.3	6.6
2021-04-12	17.2	39	62	25	0	3.4	C	W	1	0	9.5	7
2021-04-13	18.2	39	66	16	0	3.7	C	NW	0	0	8	6.2
2021-04-14	20.2	39.7	50	23	0	6.1	C	NW	0	0	9.1	7.2
2021-04-15	20.4	39.9	71	30	0	5	C	NW	0	0	9.1	7.1
2021-04-16	19	40	55	35	0	1	C	S	0	1.0	8.8	8.1
2021-04-17	17	39.7	94	25	5.2	11.5	S	S	1	0	7.7	6.6
2021-04-18	17.4	39	77	27	0	6.5	C	C	0	0	9.5	7.9
2021-04-19	18.2	35.6	69	36	0	3.6	C	NW	0	0.0	9.8	6.5
2021-04-20	20.8	38	64	42	0	8.3	E	SE	1	1	10.1	6.6
2021-04-21	18.5	33.6	75	55	0	4.4	W	W	1	0	1.1	5.8
2021-04-22	18	32.7	71	46	0	6.5	N	W	0	0	8.3	7.1
2021-04-23	22.4	32.8	63	53	0.2	7	SE	NE	1	0	10	7
2021-04-24	16.6	31.6	72	53	0	7.4	NNW	NW	0	0	6.4	6.7
2021-04-25	15.9	33.8	75	27	0	6.1	N	C	0	0	11.6	8.4
2021-04-26	14.6	37	56	26	0	4.7	C	N	0	0	11.1	7.2
2021-04-27	19.6	39.3	59	29	0	3.1	C	C	0	0.0	9.7	7.6
2021-04-28	21.2	41.4	59	32	0	3.5	C	W	0	0	8.9	8
2021-04-29	22.4	42	67	32	0	4.2	C	W	1	0	7.6	8.4
2021-04-30	22	42	69	33	0	4.6	C	N	0	0	6.3	8.6
	18.2567	37.0433	68.0333	32.1429	5.4	5.31667	#DIV/0!	#DIV/0!	0.266667	0.0769231	8.77333	6.74333
2021-05-01	27	39.8	61	29	0	4.1	C	NW	1	0	5.5	9.1
2021-05-02	24.2	40	51	40	0	4.1	C	W	0	0	6.3	9.4
2021-05-03	24	39.8	68	22	0	6.1	E	W	1	0	6.6	9.4
2021-05-04	24.6	39.5	64	45	0	4.9	S	SW	0	0	9.3	9.8
2021-05-05	25	40.5	61	44	0	5.5	SE	NW	0	0	3.3	9.4
2021-05-06	27.2	41.8	57	41	0	4.5	SE	E	1	1	8.2	9.8
2021-05-07	20.5	38.2	66	54	2.5	9	N	E	0	1	7.9	9.6
2021-05-08	22.2	34.8	48	46	0	3.5	C	N	0	0	8.8	9.2
2021-05-09	25	38.5	61	28	0	3.6	E	NE	0	1	10.7	9.1
2021-05-10	23	38.2	53	45	0	5.1	NW	E	2	0	5.7	9.6
2021-05-11	25.4	36	69	48	0	5.3	SE	W	0	0	4.6	9.3
2021-05-12	23.5	40	54	49	0	5.4	SE	NW	0	0	10.5	9.6
2021-05-13	20.6	36.6	80	47	3.4	7	SE	NE	2	0	8.5	9.2
2021-05-14	21.8	33.6	75	39	0	5	C	N	1	0	8.4	9.5
2021-05-15	22	36.4	65	32	0	4.1	W	NW	1	0	8	8.8
2021-05-16	23.5	35.4	70	40	0	4	C	S	1	0	8.7	9.2
2021-05-17	22.2	36.6	82	33	0	3.5	S	NW	0	0	9.5	9.6
2021-05-18	21.8	32.6	84	59	0	4.5	S	SE	1	5	3.2	9.4
2021-05-19	22	31	91	94	3.5	3.4	C	N	5	6	0	9
2021-05-20	19.6	24	83	67	167.1	7.9	NW	NW	2	1	0	8
	23.255	36.665	67.15	45.1	176.5	5.025	#DIV/0!	#DIV/0!	0.9	0.75	6.685	9.3
min	-0.8	14.4	48	3.4	0	0.2	#DIV/0!	#DIV/0!	0	0	0	1
max	27.2	42	100	94	176.5	13.3	#DIV/0!	#DIV/0!	6	6	11.6	9.8
mean	12.0154	28.044	81.673	42.4657	2.50385	3.62421	#DIV/0!	#DIV/0!	2.57448	0.629103	5.78582	3.99053

## Sheet: Monthly, Annual & Mean Rainfall
Month/Year	Jan.	Feb.	Mar.	Apr.	May	June	July	Aug.	Sep.	Oct.	Nov.	Dec.	Total
2020	47.7	2	174.6	8.8	37.4	59.9	270.9	334.6	9.8	0	3.2	0	948.9
2021	56.3	7	2	5.2	214.6	50.1	497.1	257.4	528.6	127.7	0	9.6	1755.6
	*Rainfall recorded (up to 14th September 2023 Morning 8:30 AM)
