# Supplementary material for: Integrative transcriptome and genome resequencing reveals conserved flowering regulators and allelic variants in early- and late-flowering linseed (Linum usitatissimum L.) accessions
Source: Sci Rep. 2026 Mar 2;16:11526. doi: 10.1038/s41598-026-40729-7 (PMC13056945; doi:10.1038/s41598-026-40729-7)
Supplement: Supplementary file 4 — Supplementary Material 4 [file 41598_2026_40729_MOESM4_ESM.xlsx]

## Sheet: merged_file
Table S11: SNPs and InDels in important flowering genes in early and late flowering accessions of linseed
#CHROM	POS	ID	REF	ALT	QUAL	FILTER	INFO	FORMAT	reference	EC0115148	EC0718827	IC0523807	IC0525939
Lus10007984
1	483	.	g	a	.	PASS	SNP	GT	0	1	1	1	0
1	513	.	a	g	.	PASS	SNP	GT	0	1	1	1	0
1	531	.	a	c	.	PASS	SNP	GT	0	1	1	1	0
1	547	.	a	g	.	PASS	SNP	GT	0	0	1	1	0
1	555	.	g	a	.	PASS	SNP	GT	0	0	1	1	0
1	567	.	t	c	.	PASS	SNP	GT	0	0	1	1	0
1	573	.	a	g	.	PASS	SNP	GT	0	0	1	1	0
Lus10018122
1	734	.	t	c	.	PASS	SNP	GT	0	1	1	1	0
1	789	.	-	a	.	PASS	INDEL	GT	0	1	1	1	0
1	818	.	g	a	.	PASS	SNP	GT	0	1	1	1	0
1	829	.	a	g	.	PASS	SNP	GT	0	1	1	1	0
1	832	.	a	g	.	PASS	SNP	GT	0	1	1	1	0
1	858	.	c	t	.	PASS	SNP	GT	0	1	1	0	0
1	866	.	-	t	.	PASS	INDEL	GT	0	1	1	0	0
1	867	.	-	t	.	PASS	INDEL	GT	0	1	1	0	0
1	868	.	-	a	.	PASS	INDEL	GT	0	1	1	0	0
1	869	.	-	t	.	PASS	INDEL	GT	0	1	1	0	0
1	870	.	-	t	.	PASS	INDEL	GT	0	1	1	0	0
1	871	.	-	a	.	PASS	INDEL	GT	0	1	1	0	0
1	872	.	-	t	.	PASS	INDEL	GT	0	1	1	0	0
1	873	.	-	a	.	PASS	INDEL	GT	0	1	1	0	0
1	874	.	-	t	.	PASS	INDEL	GT	0	1	1	0	0
1	875	.	-	a	.	PASS	INDEL	GT	0	1	1	0	0
1	876	.	-	a	.	PASS	INDEL	GT	0	1	1	0	0
1	877	.	-	c	.	PASS	INDEL	GT	0	1	1	0	0
1	878	.	-	t	.	PASS	INDEL	GT	0	1	1	0	0
1	943	.	t	a	.	PASS	SNP	GT	0	1	1	1	0
1	1127	.	t		.	PASS	INDEL	GT	0	.	.	.	0
1	1148	.	t	c	.	PASS	SNP	GT	0	1	1	1	0
1	1168	.	g	a	.	PASS	SNP	GT	0	1	1	1	0
1	1228	.	a	g	.	PASS	SNP	GT	0	1	1	1	0
1	1241	.	t	g	.	PASS	SNP	GT	0	1	1	1	0
1	1261	.	g	a	.	PASS	SNP	GT	0	1	1	1	0
1	1278	.	a	t	.	PASS	SNP	GT	0	1	1	1	0
1	1287	.	-	a	.	PASS	INDEL	GT	0	1	1	1	0
1	1402	.	a		.	PASS	INDEL	GT	0	.	0	.	.
1	1439	.	c	a	.	PASS	SNP	GT	0	1	0	1	1
1	1566	.	c	t	.	PASS	SNP	GT	0	1	1	0	1
1	1743	.	-	a	.	PASS	INDEL	GT	0	1	1	0	1
1	1744	.	-	t	.	PASS	INDEL	GT	0	1	1	0	1
1	1826	.	a	g	.	PASS	SNP	GT	0	1	1	1	1
1	1839	.	g	t	.	PASS	SNP	GT	0	1	1	1	1
1	1849	.	g	a	.	PASS	SNP	GT	0	1	1	1	1
1	1898	.	g	a	.	PASS	SNP	GT	0	1	1	1	1
1	1912	.	g	a	.	PASS	SNP	GT	0	1	1	1	1
1	1964	.	a	c	.	PASS	SNP	GT	0	1	1	0	1
1	1970	.	g	t	.	PASS	SNP	GT	0	1	1	0	1
1	1976	.	g	a	.	PASS	SNP	GT	0	1	1	0	1
1	2002	.	a		.	PASS	INDEL	GT	0	.	.	.	.
1	2003	.	t		.	PASS	INDEL	GT	0	.	.	.	.
1	2004	.	a		.	PASS	INDEL	GT	0	.	.	.	.
1	2082	.	a	g	.	PASS	SNP	GT	0	1	1	1	1
1	2117	.	-	a	.	PASS	INDEL	GT	0	1	1	1	1
1	2118	.	-	t	.	PASS	INDEL	GT	0	1	1	1	1
1	2119	.	-	t	.	PASS	INDEL	GT	0	1	1	1	1
1	2120	.	-	g	.	PASS	INDEL	GT	0	1	1	1	1
1	2191	.	a	c	.	PASS	SNP	GT	0	1	1	1	1
1	2552	.	g	a	.	PASS	SNP	GT	0	1	1	1	0
1	3014	.	a	g	.	PASS	SNP	GT	0	0	1	1	1
1	3068	.	a	c	.	PASS	SNP	GT	0	0	1	1	1
1	3181	.	t	a	.	PASS	SNP	GT	0	0	1	0	1
1	3348	.	t	c	.	PASS	SNP	GT	0	1	0	0	1
1	3350	.	c	t	.	PASS	SNP	GT	0	1	0	0	1
1	3357	.	t	g	.	PASS	SNP	GT	0	0	0	0	1
1	3496	.	-	t	.	PASS	INDEL	GT	0	1	0	0	1
1	3497	.	-	t	.	PASS	INDEL	GT	0	1	0	0	1
1	3498	.	-	t	.	PASS	INDEL	GT	0	1	0	0	1
1	3499	.	-	a	.	PASS	INDEL	GT	0	1	0	0	1
1	3500	.	-	a	.	PASS	INDEL	GT	0	1	0	0	1
1	3507	.	a	c	.	PASS	SNP	GT	0	1	0	0	1
1	3515	.	t	g	.	PASS	SNP	GT	0	1	0	0	1
1	3545	.	c	g	.	PASS	SNP	GT	0	1	0	1	1
1	3563	.	g	a	.	PASS	SNP	GT	0	1	0	1	0
1	3893	.	t	a	.	PASS	SNP	GT	0	0	0	1	0
1	4141	.	t		.	PASS	INDEL	GT	0	0	.	0	0
1	4142	.	a		.	PASS	INDEL	GT	0	0	.	0	0
1	4143	.	c		.	PASS	INDEL	GT	0	0	.	0	0
1	4144	.	a		.	PASS	INDEL	GT	0	0	.	0	0
1	4269	.	a	c	.	PASS	SNP	GT	0	0	0	1	0
1	4355	.	g	a	.	PASS	SNP	GT	0	0	0	1	0
1	4423	.	t	g	.	PASS	SNP	GT	0	0	1	1	0
1	4498	.	t	g	.	PASS	SNP	GT	0	0	1	1	0
1	4765	.	t	a	.	PASS	SNP	GT	0	1	1	1	1
1	5187	.	-	c	.	PASS	INDEL	GT	0	0	1	0	0
1	5659	.	c	t	.	PASS	SNP	GT	0	0	1	1	0
1	5828	.	a	t	.	PASS	SNP	GT	0	0	1	1	0
1	5836	.	a	c	.	PASS	SNP	GT	0	0	1	1	0
1	6050	.	t	c	.	PASS	SNP	GT	0	0	0	1	0
1	6102	.	c	t	.	PASS	SNP	GT	0	0	0	1	0
1	6209	.	c	t	.	PASS	SNP	GT	0	0	0	1	0
Lus10017312
1	73	.	a	g	.	PASS	SNP	GT	0	1	1	0	1
1	200	.	c	t	.	PASS	SNP	GT	0	1	1	0	1
1	209	.	-	a	.	PASS	INDEL	GT	0	0	0	0	1
1	210	.	-	t	.	PASS	INDEL	GT	0	0	0	0	1
1	211	.	-	t	.	PASS	INDEL	GT	0	0	0	0	1
1	212	.	-	c	.	PASS	INDEL	GT	0	0	0	0	1
1	213	.	-	g	.	PASS	INDEL	GT	0	0	0	0	1
1	214	.	-	g	.	PASS	INDEL	GT	0	0	0	0	1
1	215	.	a		.	PASS	INDEL	GT	0	0	.	0	0
1	216	.	t		.	PASS	INDEL	GT	0	0	.	0	0
1	217	.	t		.	PASS	INDEL	GT	0	0	.	0	0
1	218	.	c		.	PASS	INDEL	GT	0	0	.	0	0
1	219	.	g		.	PASS	INDEL	GT	0	0	.	0	0
1	220	.	g		.	PASS	INDEL	GT	0	0	.	0	0
1	612	.	a	g	.	PASS	SNP	GT	0	1	1	0	1
1	1212	.	g	a	.	PASS	SNP	GT	0	0	1	0	1
1	1262	.	a	t	.	PASS	SNP	GT	0	0	1	0	1
1	1533	.	t	c	.	PASS	SNP	GT	0	1	1	0	1
1	1638	.	t	g	.	PASS	SNP	GT	0	1	1	0	0
1	2066	.	a	g	.	PASS	SNP	GT	0	1	1	0	1
1	2225	.	g	t	.	PASS	SNP	GT	0	1	1	0	1
Lus10042292
1	1549	.	a	g	.	PASS	SNP	GT	0	0	1	0	0
Lus10000495
1	1095	.	c	t	.	PASS	SNP	GT	0	0	1	0	0
1	1574	.	-	c	.	PASS	INDEL	GT	0	1	1	1	0
1	1592	.	c	t	.	PASS	SNP	GT	0	0	0	1	0
1	2859	.	t	c	.	PASS	SNP	GT	0	0	0	1	1
1	4072	.	a	g	.	PASS	SNP	GT	0	0	0	1	0
Lus10020889
1	497	.	c	t	.	PASS	SNP	GT	0	0	0	1	0
1	2925	.	c	t	.	PASS	SNP	GT	0	0	0	1	1
1	3126	.	g	a	.	PASS	SNP	GT	0	0	0	1	1
1	3261	.	t	c	.	PASS	SNP	GT	0	0	0	1	0
1	3330	.	c	t	.	PASS	SNP	GT	0	0	0	1	0
1	3418	.	a	g	.	PASS	SNP	GT	0	0	0	1	0
Lus10008621
1	237	.	t	g	.	PASS	SNP	GT	0	0	1	0	0
Lus10042865
1	198	.	t	c	.	PASS	SNP	GT	0	0	1	0	0
1	617	.	g	c	.	PASS	SNP	GT	0	0	1	0	0
1	632	.	a	g	.	PASS	SNP	GT	0	0	1	0	0
1	815	.	t	g	.	PASS	SNP	GT	0	0	1	0	0
1	840	.	t	a	.	PASS	SNP	GT	0	0	1	0	0
1	913	.	g	a	.	PASS	SNP	GT	0	0	1	0	0
1	1056	.	c	t	.	PASS	SNP	GT	0	0	1	0	0
1	1163	.	a	c	.	PASS	SNP	GT	0	0	1	0	0
1	1166	.	c	t	.	PASS	SNP	GT	0	0	1	0	0
1	1180	.	c	g	.	PASS	SNP	GT	0	0	1	0	0
1	1213	.	t	c	.	PASS	SNP	GT	0	0	1	0	0
1	1237	.	g	c	.	PASS	SNP	GT	0	0	1	0	0
1	1243	.	t	g	.	PASS	SNP	GT	0	0	1	0	0
1	1249	.	g	c	.	PASS	SNP	GT	0	0	1	0	0
1	1368	.	a	g	.	PASS	SNP	GT	0	0	1	0	0
1	1409	.	g	a	.	PASS	SNP	GT	0	0	1	0	0
1	1499	.	c	t	.	PASS	SNP	GT	0	0	1	0	0
1	1548	.	g	c	.	PASS	SNP	GT	0	0	1	0	0
1	1566	.	c	t	.	PASS	SNP	GT	0	0	1	0	0
1	1602	.	t	c	.	PASS	SNP	GT	0	0	1	0	0
1	1688	.	a	g	.	PASS	SNP	GT	0	0	1	0	0
1	1728	.	a		.	PASS	INDEL	GT	0	0	.	0	0
1	1749	.	t	c	.	PASS	SNP	GT	0	0	1	0	0
1	1776	.	c	t	.	PASS	SNP	GT	0	1	0	1	1
1	1778	.	c	a	.	PASS	SNP	GT	0	1	0	1	1
1	1782	.	-	c	.	PASS	INDEL	GT	0	0	1	0	0
1	1783	.	-	c	.	PASS	INDEL	GT	0	0	1	0	0
1	1784	.	-	t	.	PASS	INDEL	GT	0	0	1	0	0
1	1785	.	-	a	.	PASS	INDEL	GT	0	0	1	0	0
1	1786	.	-	g	.	PASS	INDEL	GT	0	0	1	0	0
1	1787	.	-	c	.	PASS	INDEL	GT	0	0	1	0	0
1	1788	.	-	a	.	PASS	INDEL	GT	0	0	1	0	0
1	1821	.	t	c	.	PASS	SNP	GT	0	0	1	0	0
1	2118	.	c	g	.	PASS	SNP	GT	0	0	1	0	0
1	2322	.	c	a	.	PASS	SNP	GT	0	0	1	0	0
1	2448	.	t	c	.	PASS	SNP	GT	0	0	1	0	0
1	2723	.	-	c	.	PASS	INDEL	GT	0	0	0	1	0
1	2724	.	-	t	.	PASS	INDEL	GT	0	0	0	1	0
1	2725	.	-	g	.	PASS	INDEL	GT	0	0	0	1	0
1	2955	.	g	c	.	PASS	SNP	GT	0	0	1	0	0
1	2978	.	t	a	.	PASS	SNP	GT	0	0	1	0	0
1	3137	.	a	g	.	PASS	SNP	GT	0	0	1	0	0
1	3423	.	c	a	.	PASS	SNP	GT	0	0	1	0	0
1	3633	.	-	a	.	PASS	INDEL	GT	0	0	1	0	0
1	3634	.	-	a	.	PASS	INDEL	GT	0	0	1	0	0
1	3635	.	-	a	.	PASS	INDEL	GT	0	0	1	0	0
1	3636	.	-	a	.	PASS	INDEL	GT	0	0	1	0	0
1	3637	.	-	a	.	PASS	INDEL	GT	0	0	1	0	0
1	3638	.	-	a	.	PASS	INDEL	GT	0	0	1	0	0
1	3639	.	-	g	.	PASS	INDEL	GT	0	0	1	0	0
1	3640	.	-	g	.	PASS	INDEL	GT	0	0	1	0	0
1	3641	.	-	a	.	PASS	INDEL	GT	0	0	1	0	0
1	3642	.	-	a	.	PASS	INDEL	GT	0	0	1	0	0
1	3862	.	g	c	.	PASS	SNP	GT	0	0	1	0	0
1	3932	.	c		.	PASS	INDEL	GT	0	0	.	0	0
1	3943	.	t	c	.	PASS	SNP	GT	0	0	1	0	0
1	3964	.	-	t	.	PASS	INDEL	GT	0	0	0	1	0
1	3965	.	-	a	.	PASS	INDEL	GT	0	0	0	1	0
1	3966	.	-	g	.	PASS	INDEL	GT	0	0	0	1	0
1	3967	.	-	c	.	PASS	INDEL	GT	0	0	0	1	0
1	3968	.	-	t	.	PASS	INDEL	GT	0	0	0	1	0
1	3969	.	-	g	.	PASS	INDEL	GT	0	0	0	1	0
1	3970	.	-	g	.	PASS	INDEL	GT	0	0	0	1	0
1	3971	.	-	c	.	PASS	INDEL	GT	0	0	0	1	0
1	3972	.	-	t	.	PASS	INDEL	GT	0	0	0	1	0
1	3973	.	-	g	.	PASS	INDEL	GT	0	0	0	1	0
1	3974	.	-	g	.	PASS	INDEL	GT	0	0	0	1	0
1	3975	.	-	c	.	PASS	INDEL	GT	0	0	0	1	0
1	4094	.	c	t	.	PASS	SNP	GT	0	0	1	0	0
1	4210	.	a	g	.	PASS	SNP	GT	0	0	0	1	0
1	4317	.	a	g	.	PASS	SNP	GT	0	0	0	1	0
1	4319	.	t	c	.	PASS	SNP	GT	0	0	1	1	0
1	4489	.	t	c	.	PASS	SNP	GT	0	0	1	0	0
1	4518	.	g	a	.	PASS	SNP	GT	0	0	1	0	0
1	4677	.	a	c	.	PASS	SNP	GT	0	0	0	1	0
1	4793	.	c	t	.	PASS	SNP	GT	0	0	0	1	0
1	4882	.	a	g	.	PASS	SNP	GT	0	0	1	1	0
1	4898	.	g	a	.	PASS	SNP	GT	0	0	1	0	0
1	4905	.	c	g	.	PASS	SNP	GT	0	0	1	0	0
1	5186	.	g	c	.	PASS	SNP	GT	0	0	0	1	0
1	5284	.	-	c	.	PASS	INDEL	GT	0	0	0	1	0
1	5335	.	t		.	PASS	INDEL	GT	0	0	.	.	0
1	5336	.	a		.	PASS	INDEL	GT	0	0	.	.	0
1	5337	.	t		.	PASS	INDEL	GT	0	0	.	.	0
1	5338	.	a		.	PASS	INDEL	GT	0	0	.	.	0
1	5339	.	t		.	PASS	INDEL	GT	0	0	0	.	0
1	5340	.	a		.	PASS	INDEL	GT	0	0	0	.	0
1	5381	.	t	g	.	PASS	SNP	GT	0	0	1	1	0
1	5607	.	g	t	.	PASS	SNP	GT	0	0	0	0	1
1	5766	.	c	t	.	PASS	SNP	GT	0	0	0	1	0
1	5806	.	c	a	.	PASS	SNP	GT	0	0	0	1	0
1	5896	.	t	c	.	PASS	SNP	GT	0	0	0	1	0
1	5932	.	c	t	.	PASS	SNP	GT	0	0	0	1	0
1	5994	.	t	g	.	PASS	SNP	GT	0	0	0	1	0
1	6086	.	g	t	.	PASS	SNP	GT	0	0	0	1	0
1	6224	.	a	c	.	PASS	SNP	GT	0	0	0	1	0
1	6241	.	c	t	.	PASS	SNP	GT	0	0	0	1	0
1	6286	.	c	t	.	PASS	SNP	GT	0	0	0	1	0
1	6321	.	t	g	.	PASS	SNP	GT	0	0	0	1	0
1	6391	.	g	a	.	PASS	SNP	GT	0	0	0	1	0
1	6456	.	g	a	.	PASS	SNP	GT	0	0	0	1	0
1	6574	.	a		.	PASS	INDEL	GT	0	0	0	.	0
1	6575	.	c		.	PASS	INDEL	GT	0	0	0	.	0
1	6687	.	a	g	.	PASS	SNP	GT	0	0	0	1	0
Lus10037719
1	309	.	t		.	PASS	INDEL	GT	0	0	0	0	.
1	618	.	t	a	.	PASS	SNP	GT	0	0	0	0	1
1	1081	.	c	a	.	PASS	SNP	GT	0	0	0	0	1
1	1217	.	t	c	.	PASS	SNP	GT	0	0	0	0	1
1	1318	.	t	c	.	PASS	SNP	GT	0	0	0	0	1
1	2748	.	t	c	.	PASS	SNP	GT	0	0	0	0	1
1	2769	.	a	g	.	PASS	SNP	GT	0	0	0	0	1
1	2865	.	c	g	.	PASS	SNP	GT	0	0	0	0	1
Lus10014837
1	916	.	g	a	.	PASS	SNP	GT	0	1	0	0	0
Lus10004452
1	1283	.	c		.	PASS	INDEL	GT	0	0	0	.	0
1	1284	.	t		.	PASS	INDEL	GT	0	0	0	.	0
1	1285	.	a		.	PASS	INDEL	GT	0	0	0	.	0
Lus10019393
1	783	.	c	g	.	PASS	SNP	GT	0	0	0	0	1
1	1414	.	a	g	.	PASS	SNP	GT	0	1	0	1	0
1	1648	.	t	c	.	PASS	SNP	GT	0	1	0	1	0
1	1653	.	t	a	.	PASS	SNP	GT	0	1	0	0	0
1	1660	.	t	c	.	PASS	SNP	GT	0	1	0	0	1
1	1666	.	g	a	.	PASS	SNP	GT	0	1	0	0	1
1	1669	.	g	a	.	PASS	SNP	GT	0	1	0	0	1
1	1675	.	a	g	.	PASS	SNP	GT	0	0	1	0	1
Lus10023311
1	637	.	t		.	PASS	INDEL	GT	0	.	.	.	.
1	638	.	t		.	PASS	INDEL	GT	0	.	.	.	.
1	639	.	c		.	PASS	INDEL	GT	0	.	.	.	.
1	640	.	g		.	PASS	INDEL	GT	0	.	.	.	.
1	641	.	t		.	PASS	INDEL	GT	0	.	.	.	.
1	642	.	g		.	PASS	INDEL	GT	0	.	.	.	.
1	643	.	c		.	PASS	INDEL	GT	0	.	.	.	.
1	644	.	t		.	PASS	INDEL	GT	0	.	.	.	.
1	645	.	c		.	PASS	INDEL	GT	0	.	.	.	.
1	646	.	c		.	PASS	INDEL	GT	0	.	.	.	.
1	647	.	c		.	PASS	INDEL	GT	0	.	.	.	.
1	648	.	c		.	PASS	INDEL	GT	0	.	.	.	.
1	649	.	a		.	PASS	INDEL	GT	0	.	.	.	.
1	650	.	g		.	PASS	INDEL	GT	0	.	.	.	.
1	651	.	a		.	PASS	INDEL	GT	0	.	.	.	.
1	652	.	g		.	PASS	INDEL	GT	0	.	.	.	.
1	653	.	t		.	PASS	INDEL	GT	0	.	.	.	.
1	658	.	c	a	.	PASS	SNP	GT	0	0	0	0	1
1	893	.	a	t	.	PASS	SNP	GT	0	0	1	0	0
1	933	.	g		.	PASS	INDEL	GT	0	0	.	0	0
1	996	.	g	a	.	PASS	SNP	GT	0	0	1	0	0
1	1022	.	t	c	.	PASS	SNP	GT	0	0	1	0	0
1	1099	.	a	c	.	PASS	SNP	GT	0	0	0	1	1
Lus10041592
1	245	.	c	a	.	PASS	SNP	GT	0	1	0	0	0
1	344	.	a	g	.	PASS	SNP	GT	0	1	0	0	0
1	898	.	t	c	.	PASS	SNP	GT	0	1	0	0	0
1	1265	.	a	g	.	PASS	SNP	GT	0	1	0	0	0
1	1291	.	a	g	.	PASS	SNP	GT	0	1	0	0	0
1	1346	.	g	a	.	PASS	SNP	GT	0	1	0	0	0
1	1355	.	c	t	.	PASS	SNP	GT	0	1	0	0	0
1	1510	.	-	g	.	PASS	INDEL	GT	0	1	0	0	0
1	1511	.	-	c	.	PASS	INDEL	GT	0	1	0	0	0
1	1512	.	-	a	.	PASS	INDEL	GT	0	1	0	0	0
Lus10009134
1	677	.	a	c	.	PASS	SNP	GT	0	0	0	1	1
1	693	.	g	a	.	PASS	SNP	GT	0	1	1	1	1
Lus10007230
1	39	.	c	t	.	PASS	SNP	GT	0	0	1	0	0
1	246	.	a	c	.	PASS	SNP	GT	0	0	0	1	0
1	249	.	a	g	.	PASS	SNP	GT	0	0	0	1	0
1	401	.	t	a	.	PASS	SNP	GT	0	1	0	0	1
1	510	.	g	a	.	PASS	SNP	GT	0	1	0	0	1
1	613	.	-	t	.	PASS	INDEL	GT	0	0	0	0	1
1	638	.	-	t	.	PASS	INDEL	GT	0	0	0	0	1
1	1482	.	c	g	.	PASS	SNP	GT	0	0	1	0	1
1	1620	.	g	a	.	PASS	SNP	GT	0	0	1	0	1
1	1964	.	c	a	.	PASS	SNP	GT	0	1	0	0	1
1	2146	.	g	a	.	PASS	SNP	GT	0	1	1	0	1
1	2228	.	t	a	.	PASS	SNP	GT	0	1	0	0	0
1	2381	.	g	a	.	PASS	SNP	GT	0	1	1	0	1
1	3628	.	g	a	.	PASS	SNP	GT	0	1	0	0	1
1	3640	.	t	c	.	PASS	SNP	GT	0	1	0	0	1
1	3959	.	t	c	.	PASS	SNP	GT	0	1	1	0	1
1	4147	.	-	t	.	PASS	INDEL	GT	0	1	1	0	1
1	4199	.	g	t	.	PASS	SNP	GT	0	1	1	0	1
1	4631	.	a	g	.	PASS	SNP	GT	0	1	1	0	1
1	4754	.	a	c	.	PASS	SNP	GT	0	1	1	0	1
1	5718	.	c	t	.	PASS	SNP	GT	0	1	1	0	1
1	5781	.	c	t	.	PASS	SNP	GT	0	1	1	0	1
1	5848	.	t		.	PASS	INDEL	GT	0	.	.	0	.
Lus10042859
1	239	.	g	t	.	PASS	SNP	GT	0	0	0	1	0
1	479	.	a	c	.	PASS	SNP	GT	0	0	0	1	0
1	933	.	c	a	.	PASS	SNP	GT	0	0	0	1	0
1	1718	.	a	c	.	PASS	SNP	GT	0	0	0	1	0
1	2790	.	-	t	.	PASS	INDEL	GT	0	0	0	1	0
1	3027	.	g	a	.	PASS	SNP	GT	0	0	0	1	0
1	3158	.	g	c	.	PASS	SNP	GT	0	0	0	1	0
Lus10001177
1	543	.	g	a	.	PASS	SNP	GT	0	0	1	0	0
Lus10006565
1	335	.	g	t	.	PASS	SNP	GT	0	0	0	1	1
1	339	.	c	t	.	PASS	SNP	GT	0	0	0	1	1
1	351	.	a	t	.	PASS	SNP	GT	0	0	1	0	1
1	352	.	g	t	.	PASS	SNP	GT	0	0	1	0	1
1	355	.	g	c	.	PASS	SNP	GT	0	0	1	1	1
1	375	.	g	t	.	PASS	SNP	GT	0	0	1	1	0
1	387	.	t	a	.	PASS	SNP	GT	0	0	1	1	0
1	389	.	t	a	.	PASS	SNP	GT	0	0	1	1	0
1	419	.	g	c	.	PASS	SNP	GT	0	0	1	1	1
1	1013	.	g	c	.	PASS	SNP	GT	0	1	0	0	0
1	1020	.	t	a	.	PASS	SNP	GT	0	1	0	0	0
1	1035	.	t	g	.	PASS	SNP	GT	0	1	0	0	0
1	1053	.	a	c	.	PASS	SNP	GT	0	1	0	0	1
1	1058	.	c	a	.	PASS	SNP	GT	0	1	0	1	1
1	1085	.	t	a	.	PASS	SNP	GT	0	1	0	1	1
1	1089	.	c	a	.	PASS	SNP	GT	0	1	0	1	1
1	1096	.	g	a	.	PASS	SNP	GT	0	1	1	1	1
1	1133	.	a	g	.	PASS	SNP	GT	0	1	1	1	1
1	1141	.	g	t	.	PASS	SNP	GT	0	1	1	1	1
1	1341	.	c	g	.	PASS	SNP	GT	0	1	1	1	1
1	1354	.	t	g	.	PASS	SNP	GT	0	1	1	1	1
1	1380	.	a	g	.	PASS	SNP	GT	0	1	1	1	1
1	1385	.	a	g	.	PASS	SNP	GT	0	0	0	1	0
1	1391	.	c	t	.	PASS	SNP	GT	0	1	1	1	1
1	1392	.	t	c	.	PASS	SNP	GT	0	1	1	1	1
1	1397	.	c	a	.	PASS	SNP	GT	0	1	1	1	1
1	1409	.	a	g	.	PASS	SNP	GT	0	1	1	1	1
1	1425	.	a	g	.	PASS	SNP	GT	0	1	1	1	1
1	1455	.	a	c	.	PASS	SNP	GT	0	0	0	1	1
1	1457	.	g	a	.	PASS	SNP	GT	0	0	0	1	1
1	1477	.	a	t	.	PASS	SNP	GT	0	0	0	1	1
1	1478	.	g	a	.	PASS	SNP	GT	0	0	0	1	1
Lus10029341
1	194	.	c	a	.	PASS	SNP	GT	0	1	1	1	1
1	217	.	c		.	PASS	INDEL	GT	0	0	.	0	0
1	218	.	c		.	PASS	INDEL	GT	0	0	.	0	0
1	219	.	c		.	PASS	INDEL	GT	0	0	.	0	0
1	220	.	c		.	PASS	INDEL	GT	0	0	.	0	0
1	221	.	c		.	PASS	INDEL	GT	0	0	.	0	0
1	222	.	c		.	PASS	INDEL	GT	0	0	.	0	0
1	223	.	c		.	PASS	INDEL	GT	0	0	.	0	0
1	224	.	t		.	PASS	INDEL	GT	0	0	.	0	0
1	225	.	t		.	PASS	INDEL	GT	0	0	.	0	0
1	226	.	c		.	PASS	INDEL	GT	0	0	.	0	0
1	227	.	c		.	PASS	INDEL	GT	0	0	.	0	0
1	228	.	c		.	PASS	INDEL	GT	0	0	.	0	0
1	229	.	c		.	PASS	INDEL	GT	0	0	.	0	0
1	230	.	t		.	PASS	INDEL	GT	0	0	.	0	0
1	231	.	a		.	PASS	INDEL	GT	0	0	.	0	0
1	232	.	t		.	PASS	INDEL	GT	0	0	.	0	0
1	233	.	c		.	PASS	INDEL	GT	0	0	.	0	0
1	234	.	a		.	PASS	INDEL	GT	0	0	.	0	0
1	235	.	c		.	PASS	INDEL	GT	0	0	.	0	0
1	236	.	c		.	PASS	INDEL	GT	0	0	.	0	0
1	237	.	c		.	PASS	INDEL	GT	0	0	.	0	0
1	238	.	t		.	PASS	INDEL	GT	0	0	.	0	0
1	239	.	c		.	PASS	INDEL	GT	0	0	.	0	0
1	240	.	t		.	PASS	INDEL	GT	0	0	.	0	0
1	344	.	t	c	.	PASS	SNP	GT	0	0	0	1	0
1	487	.	g	a	.	PASS	SNP	GT	0	0	0	1	0
1	543	.	t	c	.	PASS	SNP	GT	0	0	0	1	0
1	562	.	c	a	.	PASS	SNP	GT	0	0	0	1	0
1	633	.	t	c	.	PASS	SNP	GT	0	0	0	1	0
1	755	.	t	c	.	PASS	SNP	GT	0	0	0	1	0
1	775	.	-	t	.	PASS	INDEL	GT	0	0	0	1	0
1	797	.	g	c	.	PASS	SNP	GT	0	0	0	1	0
1	1057	.	t	c	.	PASS	SNP	GT	0	0	0	1	0
1	1058	.	a	g	.	PASS	SNP	GT	0	0	0	1	0
1	1213	.	g	t	.	PASS	SNP	GT	0	0	0	1	0
1	1264	.	t	g	.	PASS	SNP	GT	0	0	0	0	1
1	1582	.	g	a	.	PASS	SNP	GT	0	0	0	1	0
1	1588	.	a	g	.	PASS	SNP	GT	0	0	0	1	0
1	1683	.	a	g	.	PASS	SNP	GT	0	0	0	1	0
1	1686	.	t	c	.	PASS	SNP	GT	0	0	0	1	0
1	1737	.	g	a	.	PASS	SNP	GT	0	0	0	1	0
1	2145	.	g	a	.	PASS	SNP	GT	0	0	0	1	0
1	2248	.	a	c	.	PASS	SNP	GT	0	0	0	1	0
1	2256	.	g	a	.	PASS	SNP	GT	0	0	0	1	0
1	2305	.	c	t	.	PASS	SNP	GT	0	0	0	1	0
1	2319	.	c	a	.	PASS	SNP	GT	0	0	0	1	0
1	2329	.	a	g	.	PASS	SNP	GT	0	0	0	1	0
1	2548	.	a	g	.	PASS	SNP	GT	0	0	0	1	0
1	2587	.	t	a	.	PASS	SNP	GT	0	0	0	1	0
1	2617	.	t	c	.	PASS	SNP	GT	0	0	0	1	0
1	2618	.	g	c	.	PASS	SNP	GT	0	0	0	1	0
1	2633	.	g	a	.	PASS	SNP	GT	0	0	0	1	0
1	2673	.	g	a	.	PASS	SNP	GT	0	0	0	1	0
1	2711	.	t	c	.	PASS	SNP	GT	0	0	0	1	0
1	2730	.	g	a	.	PASS	SNP	GT	0	0	0	1	0
1	2757	.	c	t	.	PASS	SNP	GT	0	0	0	1	0
1	2764	.	c	t	.	PASS	SNP	GT	0	1	0	0	0
1	3047	.	t	a	.	PASS	SNP	GT	0	0	0	1	0
1	3116	.	c	t	.	PASS	SNP	GT	0	0	0	1	0
Lus10024181
1	29	.	t	c	.	PASS	SNP	GT	0	0	0	1	1
1	96	.	t	c	.	PASS	SNP	GT	0	1	0	1	0
1	687	.	g	t	.	PASS	SNP	GT	0	1	0	1	1
1	869	.	t	c	.	PASS	SNP	GT	0	1	0	0	1
1	2015	.	g	t	.	PASS	SNP	GT	0	0	0	0	1
1	2308	.	g	a	.	PASS	SNP	GT	0	0	1	1	1
1	2319	.	-	a	.	PASS	INDEL	GT	0	0	1	1	1
1	2327	.	t	g	.	PASS	SNP	GT	0	0	1	1	1
1	2640	.	a	g	.	PASS	SNP	GT	0	1	1	1	0
1	2665	.	c	t	.	PASS	SNP	GT	0	0	0	1	0
1	2688	.	c	t	.	PASS	SNP	GT	0	1	0	1	0
1	2717	.	g	a	.	PASS	SNP	GT	0	1	0	1	1
1	2732	.	-	t	.	PASS	INDEL	GT	0	0	0	1	1
1	2733	.	-	g	.	PASS	INDEL	GT	0	0	0	1	1
1	2749	.	c	t	.	PASS	SNP	GT	0	1	0	1	1
1	2961	.	c	t	.	PASS	SNP	GT	0	0	0	1	1
1	3059	.	a	t	.	PASS	SNP	GT	0	1	0	0	0
1	3105	.	a	g	.	PASS	SNP	GT	0	1	0	1	1
1	3115	.	t	c	.	PASS	SNP	GT	0	0	0	0	1
1	3116	.	g	t	.	PASS	SNP	GT	0	0	0	0	1
1	3143	.	c	t	.	PASS	SNP	GT	0	1	1	0	1
1	3167	.	a	t	.	PASS	SNP	GT	0	0	0	0	1
Lus10040529
1	220	.	c	a	.	PASS	SNP	GT	0	0	0	1	0
1	736	.	c	t	.	PASS	SNP	GT	0	0	0	1	0
1	1702	.	t	a	.	PASS	SNP	GT	0	1	0	0	0
1	1734	.	-	a	.	PASS	INDEL	GT	0	0	0	1	0
1	2216	.	t	c	.	PASS	SNP	GT	0	0	0	1	0
1	2887	.	-	t	.	PASS	INDEL	GT	0	0	0	1	0
1	2913	.	g	t	.	PASS	SNP	GT	0	0	0	1	0
1	2924	.	-	t	.	PASS	INDEL	GT	0	0	0	1	0
1	3196	.	c	t	.	PASS	SNP	GT	0	0	0	1	0
1	3358	.	g	a	.	PASS	SNP	GT	0	0	0	1	0
1	3380	.	g	a	.	PASS	SNP	GT	0	0	0	1	0
1	3772	.	g	t	.	PASS	SNP	GT	0	0	0	1	0
1	3820	.	c	t	.	PASS	SNP	GT	0	0	0	1	0
1	4085	.	c	t	.	PASS	SNP	GT	0	0	0	1	0
Lus10025719
1	172	.	t	g	.	PASS	SNP	GT	0	1	1	1	1
1	201	.	-	c	.	PASS	INDEL	GT	0	1	1	1	1
1	202	.	-	t	.	PASS	INDEL	GT	0	1	1	1	1
1	203	.	-	c	.	PASS	INDEL	GT	0	1	1	1	1
1	204	.	-	t	.	PASS	INDEL	GT	0	1	1	1	1
1	205	.	-	c	.	PASS	INDEL	GT	0	1	1	1	1
1	206	.	-	t	.	PASS	INDEL	GT	0	1	1	1	1
1	207	.	-	c	.	PASS	INDEL	GT	0	1	1	1	1
1	208	.	-	t	.	PASS	INDEL	GT	0	1	1	1	1
1	209	.	-	c	.	PASS	INDEL	GT	0	1	1	1	1
1	210	.	-	c	.	PASS	INDEL	GT	0	1	1	1	1
1	243	.	a	g	.	PASS	SNP	GT	0	1	1	1	1
1	304	.	c	g	.	PASS	SNP	GT	0	1	1	1	1
1	335	.	a	g	.	PASS	SNP	GT	0	1	1	1	1
1	806	.	g	a	.	PASS	SNP	GT	0	1	0	1	1
1	1268	.	c	t	.	PASS	SNP	GT	0	1	0	1	1
1	1515	.	a	g	.	PASS	SNP	GT	0	1	0	1	1
1	1765	.	g	t	.	PASS	SNP	GT	0	1	0	0	1
1	1970	.	c	t	.	PASS	SNP	GT	0	1	0	0	1
Lus10042860
1	46	.	t	c	.	PASS	SNP	GT	0	0	0	1	0
1	48	.	a	t	.	PASS	SNP	GT	0	0	0	1	0
1	133	.	a	g	.	PASS	SNP	GT	0	0	0	1	0
1	231	.	g	a	.	PASS	SNP	GT	0	0	0	1	0
1	238	.	t		.	PASS	INDEL	GT	0	0	0	.	0
1	275	.	t	c	.	PASS	SNP	GT	0	0	0	1	0
1	318	.	g	a	.	PASS	SNP	GT	0	0	0	1	0
1	467	.	a	g	.	PASS	SNP	GT	0	0	0	1	0
1	486	.	a	g	.	PASS	SNP	GT	0	0	0	1	0
1	520	.	a	g	.	PASS	SNP	GT	0	0	0	1	0
1	525	.	c	t	.	PASS	SNP	GT	0	0	0	1	0
1	526	.	g	c	.	PASS	SNP	GT	0	0	0	1	0
1	529	.	g	a	.	PASS	SNP	GT	0	0	0	1	0
1	569	.	a	g	.	PASS	SNP	GT	0	0	0	1	0
1	586	.	g	a	.	PASS	SNP	GT	0	0	0	1	0
1	621	.	c	a	.	PASS	SNP	GT	0	0	0	1	0
1	653	.	g	t	.	PASS	SNP	GT	0	0	0	1	0
1	696	.	g	t	.	PASS	SNP	GT	0	0	0	1	0
1	738	.	g	a	.	PASS	SNP	GT	0	0	0	1	0
1	1321	.	t	c	.	PASS	SNP	GT	0	0	1	1	0
1	1477	.	c	t	.	PASS	SNP	GT	0	1	1	1	1
1	1478	.	a	g	.	PASS	SNP	GT	0	1	1	1	1
Lus10038996
1	259	.	a	c	.	PASS	SNP	GT	0	0	0	0	1
1	544	.	g	a	.	PASS	SNP	GT	0	0	0	0	1
Lus10019476
1	1904	.	t	c	.	PASS	SNP	GT	0	0	1	0	0
Lus10004592
1	35	.	t	a	.	PASS	SNP	GT	0	1	0	1	1
1	51	.	g	c	.	PASS	SNP	GT	0	1	0	1	1
1	177	.	g	c	.	PASS	SNP	GT	0	1	0	1	1
1	321	.	a	g	.	PASS	SNP	GT	0	1	0	1	1
1	1257	.	g	a	.	PASS	SNP	GT	0	1	1	1	1
Lus10042137
1	60	.	g	c	.	PASS	SNP	GT	0	1	1	1	1
1	1655	.	t		.	PASS	INDEL	GT	0	.	.	.	.
1	1656	.	c		.	PASS	INDEL	GT	0	.	.	.	.
1	1657	.	g		.	PASS	INDEL	GT	0	.	.	.	.
1	1658	.	t		.	PASS	INDEL	GT	0	.	.	.	.
1	1659	.	c		.	PASS	INDEL	GT	0	.	.	.	.
1	1660	.	t		.	PASS	INDEL	GT	0	.	.	.	.
1	1661	.	t		.	PASS	INDEL	GT	0	.	.	.	.
1	1662	.	t		.	PASS	INDEL	GT	0	.	.	.	.
1	1663	.	t		.	PASS	INDEL	GT	0	.	.	.	.
1	1664	.	c		.	PASS	INDEL	GT	0	.	.	.	.
1	1665	.	c		.	PASS	INDEL	GT	0	.	.	.	.
1	1666	.	t		.	PASS	INDEL	GT	0	.	.	.	.
1	1667	.	t		.	PASS	INDEL	GT	0	.	.	.	.
1	1668	.	a		.	PASS	INDEL	GT	0	.	.	.	.
1	1669	.	a		.	PASS	INDEL	GT	0	.	.	.	.
1	1670	.	c		.	PASS	INDEL	GT	0	.	.	.	.
1	1671	.	a		.	PASS	INDEL	GT	0	.	.	.	.
1	1672	.	a		.	PASS	INDEL	GT	0	.	.	.	.
1	1673	.	g		.	PASS	INDEL	GT	0	.	.	.	.
1	1674	.	a		.	PASS	INDEL	GT	0	.	.	.	.
1	1675	.	a		.	PASS	INDEL	GT	0	.	.	.	.
1	1988	.	g	t	.	PASS	SNP	GT	0	1	1	1	1
1	1990	.	g	a	.	PASS	SNP	GT	0	1	1	1	1
1	2949	.	g		.	PASS	INDEL	GT	0	.	.	.	.
1	2950	.	t		.	PASS	INDEL	GT	0	.	.	.	.
1	2951	.	g		.	PASS	INDEL	GT	0	.	.	.	.
1	2952	.	g		.	PASS	INDEL	GT	0	.	.	.	.
1	2953	.	a		.	PASS	INDEL	GT	0	.	.	.	.
1	2954	.	g		.	PASS	INDEL	GT	0	.	.	.	.
1	2956	.	a	c	.	PASS	SNP	GT	0	0	0	0	1
1	3146	.	g		.	PASS	INDEL	GT	0	.	.	.	.
1	3147	.	a		.	PASS	INDEL	GT	0	.	.	.	.
1	3148	.	a		.	PASS	INDEL	GT	0	.	.	.	.
1	3738	.	t	c	.	PASS	SNP	GT	0	1	0	0	0
1	6323	.	c	a	.	PASS	SNP	GT	0	0	0	1	1
Lus10028187
1	196	.	t	c	.	PASS	SNP	GT	0	0	1	0	1
1	198	.	a		.	PASS	INDEL	GT	0	0	.	0	0
1	199	.	t		.	PASS	INDEL	GT	0	0	.	0	0
1	200	.	g		.	PASS	INDEL	GT	0	0	.	0	0
1	201	.	a		.	PASS	INDEL	GT	0	0	.	0	0
1	202	.	t		.	PASS	INDEL	GT	0	0	.	0	0
1	203	.	t		.	PASS	INDEL	GT	0	0	.	0	0
1	204	.	t		.	PASS	INDEL	GT	0	0	.	0	0
1	278	.	t	c	.	PASS	SNP	GT	0	0	0	1	0
1	319	.	a	g	.	PASS	SNP	GT	0	1	1	0	1
1	523	.	g	c	.	PASS	SNP	GT	0	0	1	0	1
1	540	.	c	g	.	PASS	SNP	GT	0	0	1	0	1
1	613	.	a	g	.	PASS	SNP	GT	0	0	1	0	1
1	683	.	-	c	.	PASS	INDEL	GT	0	0	1	0	1
1	720	.	t	g	.	PASS	SNP	GT	0	0	0	0	1
1	1447	.	t	c	.	PASS	SNP	GT	0	1	0	0	1
1	1561	.	g	t	.	PASS	SNP	GT	0	0	1	0	1
1	1627	.	a	c	.	PASS	SNP	GT	0	0	1	0	1
1	1660	.	c	t	.	PASS	SNP	GT	0	1	1	0	1
1	1695	.	a	t	.	PASS	SNP	GT	0	1	0	0	1
1	1835	.	c	t	.	PASS	SNP	GT	0	0	1	0	1
1	1957	.	t	a	.	PASS	SNP	GT	0	0	1	0	1
1	1958	.	t	g	.	PASS	SNP	GT	0	0	1	0	1
1	2097	.	t	a	.	PASS	SNP	GT	0	1	1	0	1
1	2098	.	g	t	.	PASS	SNP	GT	0	0	1	0	1
1	2108	.	c	t	.	PASS	SNP	GT	0	1	1	0	1
1	2135	.	g	a	.	PASS	SNP	GT	0	0	1	0	1
1	2206	.	-	c	.	PASS	INDEL	GT	0	1	0	0	1
1	2236	.	a	c	.	PASS	SNP	GT	0	0	1	0	1
1	2437	.	a	g	.	PASS	SNP	GT	0	0	1	0	1
1	2603	.	t	c	.	PASS	SNP	GT	0	0	1	0	1
1	2690	.	g	t	.	PASS	SNP	GT	0	0	1	0	1
1	2808	.	t	c	.	PASS	SNP	GT	0	0	1	0	1
1	3151	.	a	g	.	PASS	SNP	GT	0	0	1	0	1
1	3187	.	t	c	.	PASS	SNP	GT	0	0	1	0	1
1	3278	.	t	g	.	PASS	SNP	GT	0	0	1	0	1
1	3636	.	g	t	.	PASS	SNP	GT	0	1	1	0	1
1	3786	.	t	g	.	PASS	SNP	GT	0	1	0	0	0
1	3904	.	g	a	.	PASS	SNP	GT	0	0	0	0	1
1	4311	.	g	c	.	PASS	SNP	GT	0	1	1	0	1
1	4320	.	g	a	.	PASS	SNP	GT	0	1	1	0	1
1	4550	.	c	t	.	PASS	SNP	GT	0	1	1	0	1
1	4597	.	a	g	.	PASS	SNP	GT	0	1	1	0	1
1	4605	.	a	t	.	PASS	SNP	GT	0	1	1	0	1
1	4706	.	g	a	.	PASS	SNP	GT	0	1	1	0	1
1	4759	.	g	c	.	PASS	SNP	GT	0	1	1	0	1
1	4921	.	a		.	PASS	INDEL	GT	0	.	.	0	.
1	5110	.	t	g	.	PASS	SNP	GT	0	1	1	0	1
1	5474	.	g	t	.	PASS	SNP	GT	0	1	1	1	1
1	5701	.	c	t	.	PASS	SNP	GT	0	0	1	0	0
1	5702	.	t	c	.	PASS	SNP	GT	0	0	1	0	0
1	5703	.	a		.	PASS	INDEL	GT	0	0	.	0	0
1	5727	.	-	g	.	PASS	INDEL	GT	0	0	1	0	1
1	5728	.	-	t	.	PASS	INDEL	GT	0	0	1	0	1
1	5729	.	-	t	.	PASS	INDEL	GT	0	0	1	0	1
1	5952	.	c	t	.	PASS	SNP	GT	0	0	1	0	0
1	6017	.	t	a	.	PASS	SNP	GT	0	0	1	0	1
1	6573	.	g	t	.	PASS	SNP	GT	0	1	1	0	1
1	6579	.	g	a	.	PASS	SNP	GT	0	1	0	0	1
1	6598	.	g	a	.	PASS	SNP	GT	0	1	0	0	1
1	6822	.	c	t	.	PASS	SNP	GT	0	0	1	0	1
1	6828	.	t	g	.	PASS	SNP	GT	0	0	1	0	1
1	7009	.	t	a	.	PASS	SNP	GT	0	0	0	0	1
Lus10016738
1	155	.	c	g	.	PASS	SNP	GT	0	0	1	1	1
1	456	.	c	t	.	PASS	SNP	GT	0	0	0	1	1
1	615	.	t	c	.	PASS	SNP	GT	0	0	1	1	1
1	721	.	c	g	.	PASS	SNP	GT	0	0	1	1	1
1	804	.	c	t	.	PASS	SNP	GT	0	0	1	1	1
1	1249	.	g	a	.	PASS	SNP	GT	0	0	1	1	1
1	1310	.	g	t	.	PASS	SNP	GT	0	0	1	1	1
1	1314	.	t	g	.	PASS	SNP	GT	0	0	1	1	1
1	1317	.	g	t	.	PASS	SNP	GT	0	0	1	1	1
1	1325	.	g	a	.	PASS	SNP	GT	0	0	1	1	1
1	1436	.	c	t	.	PASS	SNP	GT	0	0	1	0	1
1	1530	.	c	t	.	PASS	SNP	GT	0	0	1	0	1
1	1564	.	a	g	.	PASS	SNP	GT	0	0	1	1	1
1	1747	.	g	a	.	PASS	SNP	GT	0	0	1	1	1
1	1748	.	c	t	.	PASS	SNP	GT	0	0	1	1	1
1	1806	.	a	g	.	PASS	SNP	GT	0	0	1	1	1
1	1904	.	g	a	.	PASS	SNP	GT	0	0	1	1	1
1	1928	.	c	t	.	PASS	SNP	GT	0	0	1	1	1
Lus10011184
1	144	.	t	c	.	PASS	SNP	GT	0	1	0	1	1
1	189	.	c	t	.	PASS	SNP	GT	0	1	0	1	1
1	431	.	g	a	.	PASS	SNP	GT	0	1	0	1	1
1	458	.	c	a	.	PASS	SNP	GT	0	1	0	1	1
1	488	.	c	t	.	PASS	SNP	GT	0	1	0	1	1
1	495	.	t	c	.	PASS	SNP	GT	0	1	1	1	1
1	534	.	t	c	.	PASS	SNP	GT	0	1	0	1	1
1	547	.	t	c	.	PASS	SNP	GT	0	1	0	1	1
1	564	.	c	t	.	PASS	SNP	GT	0	0	0	1	1
1	702	.	t	a	.	PASS	SNP	GT	0	1	0	1	1
1	721	.	c	t	.	PASS	SNP	GT	0	1	0	1	1
Lus10037771
1	1105	.	g	a	.	PASS	SNP	GT	0	0	0	1	1
1	1119	.	a	g	.	PASS	SNP	GT	0	0	0	1	1
Lus10025892
1	105	.	c	t	.	PASS	SNP	GT	0	1	1	0	1
1	275	.	c	g	.	PASS	SNP	GT	0	1	1	0	0
1	699	.	c	a	.	PASS	SNP	GT	0	1	0	0	0
1	764	.	c	t	.	PASS	SNP	GT	0	1	0	0	0
1	1158	.	a		.	PASS	INDEL	GT	0	.	.	0	.
1	1190	.	a	c	.	PASS	SNP	GT	0	1	1	0	1
1	1412	.	a	g	.	PASS	SNP	GT	0	0	1	0	1
1	1862	.	t	g	.	PASS	SNP	GT	0	1	1	0	1
1	2003	.	a	g	.	PASS	SNP	GT	0	0	0	0	1
Lus10016021
1	59	.	t	c	.	PASS	SNP	GT	0	0	1	0	0
1	811	.	c	t	.	PASS	SNP	GT	0	0	1	1	1
1	1221	.	a	g	.	PASS	SNP	GT	0	0	1	0	0
1	1342	.	g	a	.	PASS	SNP	GT	0	0	1	0	0
Lus10002763
1	178	.	a	g	.	PASS	SNP	GT	0	0	1	1	1
1	491	.	c	t	.	PASS	SNP	GT	0	1	1	1	1
1	646	.	-	g	.	PASS	INDEL	GT	0	1	1	1	1
1	695	.	t		.	PASS	INDEL	GT	0	.	0	.	.
Lus10026343
1	181	.	c		.	PASS	INDEL	GT	0	0	0	.	.
1	595	.	g	a	.	PASS	SNP	GT	0	0	0	1	0
1	832	.	-	g	.	PASS	INDEL	GT	0	0	0	1	0
1	833	.	-	t	.	PASS	INDEL	GT	0	0	0	1	0
1	834	.	-	a	.	PASS	INDEL	GT	0	0	0	1	0
1	835	.	-	c	.	PASS	INDEL	GT	0	0	0	1	0
1	836	.	-	a	.	PASS	INDEL	GT	0	0	0	1	0
1	837	.	-	c	.	PASS	INDEL	GT	0	0	0	1	0
1	838	.	-	c	.	PASS	INDEL	GT	0	0	0	1	0
1	839	.	-	c	.	PASS	INDEL	GT	0	0	0	1	0
1	840	.	-	t	.	PASS	INDEL	GT	0	0	0	1	0
1	841	.	-	t	.	PASS	INDEL	GT	0	0	0	1	0
1	842	.	-	c	.	PASS	INDEL	GT	0	0	0	1	0
1	843	.	-	g	.	PASS	INDEL	GT	0	0	0	1	0
1	844	.	-	c	.	PASS	INDEL	GT	0	0	0	1	0
1	845	.	-	c	.	PASS	INDEL	GT	0	0	0	1	0
1	846	.	-	t	.	PASS	INDEL	GT	0	0	0	1	0
1	847	.	-	g	.	PASS	INDEL	GT	0	0	0	1	0
1	848	.	-	g	.	PASS	INDEL	GT	0	0	0	1	0
1	849	.	-	a	.	PASS	INDEL	GT	0	0	0	1	0
1	850	.	-	t	.	PASS	INDEL	GT	0	0	0	1	0
1	851	.	-	t	.	PASS	INDEL	GT	0	0	0	1	0
1	852	.	-	g	.	PASS	INDEL	GT	0	0	0	1	0
1	853	.	-	g	.	PASS	INDEL	GT	0	0	0	1	0
Lus10028805
1	59	.	c	t	.	PASS	SNP	GT	0	1	1	1	1
1	67	.	a	g	.	PASS	SNP	GT	0	1	1	1	1
1	106	.	g	a	.	PASS	SNP	GT	0	1	1	1	1
1	156	.	g	c	.	PASS	SNP	GT	0	1	1	1	1
1	345	.	g	t	.	PASS	SNP	GT	0	1	1	1	1
1	1164	.	t	c	.	PASS	SNP	GT	0	1	1	1	1
1	1167	.	a	c	.	PASS	SNP	GT	0	1	1	1	1
1	1428	.	g	a	.	PASS	SNP	GT	0	1	1	1	1
1	1527	.	t	g	.	PASS	SNP	GT	0	1	1	1	1
1	1545	.	c	t	.	PASS	SNP	GT	0	1	0	1	1
1	1677	.	c	t	.	PASS	SNP	GT	0	0	1	1	1
1	1731	.	c	t	.	PASS	SNP	GT	0	0	1	1	1
1	1884	.	t	c	.	PASS	SNP	GT	0	1	1	1	1
1	2097	.	g	a	.	PASS	SNP	GT	0	1	1	1	1
1	2109	.	c	t	.	PASS	SNP	GT	0	1	1	1	1
1	2245	.	c	t	.	PASS	SNP	GT	0	1	1	1	1
1	2275	.	t	c	.	PASS	SNP	GT	0	1	0	1	1
1	2403	.	g	a	.	PASS	SNP	GT	0	1	1	1	1
1	2517	.	a	g	.	PASS	SNP	GT	0	1	1	1	1
1	2526	.	t	c	.	PASS	SNP	GT	0	1	1	1	1
1	2577	.	t	c	.	PASS	SNP	GT	0	1	1	1	1
1	2607	.	t		.	PASS	INDEL	GT	0	.	.	.	.
1	2608	.	c		.	PASS	INDEL	GT	0	.	.	.	.
1	2609	.	c		.	PASS	INDEL	GT	0	.	.	.	.
1	2639	.	t	c	.	PASS	SNP	GT	0	1	1	1	1
1	2664	.	c	t	.	PASS	SNP	GT	0	1	1	1	1
1	2742	.	a	t	.	PASS	SNP	GT	0	1	1	1	1
Lus10001758
1	38	.	c	t	.	PASS	SNP	GT	0	1	1	1	0
1	112	.	c	t	.	PASS	SNP	GT	0	1	1	1	1
1	184	.	t	c	.	PASS	SNP	GT	0	1	1	1	1
1	582	.	g	a	.	PASS	SNP	GT	0	0	1	1	1
1	735	.	g	t	.	PASS	SNP	GT	0	0	1	1	1
1	762	.	a	c	.	PASS	SNP	GT	0	0	1	1	1
1	1176	.	c		.	PASS	INDEL	GT	0	.	0	.	0
1	1177	.	a		.	PASS	INDEL	GT	0	.	0	.	0
1	1178	.	g		.	PASS	INDEL	GT	0	.	0	.	0
1	1179	.	c		.	PASS	INDEL	GT	0	.	0	.	0
1	1180	.	t		.	PASS	INDEL	GT	0	.	0	.	0
1	1181	.	c		.	PASS	INDEL	GT	0	.	0	.	0
1	1182	.	a		.	PASS	INDEL	GT	0	.	0	.	0
1	1183	.	t		.	PASS	INDEL	GT	0	.	0	.	0
1	1184	.	t		.	PASS	INDEL	GT	0	.	0	.	0
1	1185	.	g		.	PASS	INDEL	GT	0	.	0	.	0
1	1186	.	a		.	PASS	INDEL	GT	0	.	0	.	0
1	1187	.	a		.	PASS	INDEL	GT	0	.	0	.	0
1	1188	.	c		.	PASS	INDEL	GT	0	.	0	.	0
1	1189	.	c		.	PASS	INDEL	GT	0	.	0	.	0
1	1190	.	t		.	PASS	INDEL	GT	0	.	0	.	0
1	1191	.	t		.	PASS	INDEL	GT	0	.	0	.	0
1	1192	.	a		.	PASS	INDEL	GT	0	.	0	.	0
1	1193	.	t		.	PASS	INDEL	GT	0	.	0	.	0
1	1194	.	a		.	PASS	INDEL	GT	0	.	0	.	0
1	1195	.	g		.	PASS	INDEL	GT	0	.	0	.	0
1	1196	.	g		.	PASS	INDEL	GT	0	.	0	.	0
1	1197	.	t		.	PASS	INDEL	GT	0	.	0	.	0
1	1198	.	a		.	PASS	INDEL	GT	0	.	0	.	0
1	1199	.	t		.	PASS	INDEL	GT	0	.	0	.	0
1	1200	.	c		.	PASS	INDEL	GT	0	.	0	.	0
1	1973	.	a	g	.	PASS	SNP	GT	0	1	1	1	1
1	2521	.	g	c	.	PASS	SNP	GT	0	1	1	1	1
1	2977	.	t	a	.	PASS	SNP	GT	0	1	0	1	1
1	3015	.	g	a	.	PASS	SNP	GT	0	1	0	1	1
1	3235	.	t	c	.	PASS	SNP	GT	0	1	1	1	0
1	3321	.	a	g	.	PASS	SNP	GT	0	1	0	1	1
1	3535	.	a		.	PASS	INDEL	GT	0	0	0	.	0
1	3536	.	a		.	PASS	INDEL	GT	0	0	0	.	0
1	3537	.	t		.	PASS	INDEL	GT	0	0	0	.	0
1	3538	.	t		.	PASS	INDEL	GT	0	0	0	.	0
Lus10027454
1	66	.	c	g	.	PASS	SNP	GT	0	0	0	1	1
1	304	.	a	g	.	PASS	SNP	GT	0	1	0	1	1
1	315	.	a	g	.	PASS	SNP	GT	0	1	0	1	0
Lus10013433
1	1692	.	g	a	.	PASS	SNP	GT	0	0	0	0	1
1	2708	.	a	g	.	PASS	SNP	GT	0	0	0	0	1
1	2798	.	c	t	.	PASS	SNP	GT	0	1	0	0	1
1	2911	.	g	a	.	PASS	SNP	GT	0	0	1	1	1
1	3037	.	a	t	.	PASS	SNP	GT	0	1	0	0	1
1	3911	.	g	a	.	PASS	SNP	GT	0	0	0	0	1
1	4314	.	t	c	.	PASS	SNP	GT	0	0	0	0	1
1	4454	.	a	g	.	PASS	SNP	GT	0	1	0	0	1
1	4880	.	g	t	.	PASS	SNP	GT	0	0	0	0	1
Lus10036739
1	331	.	a	c	.	PASS	SNP	GT	0	0	1	0	0
1	404	.	a	g	.	PASS	SNP	GT	0	0	1	0	0
1	870	.	a	t	.	PASS	SNP	GT	0	1	0	0	0
1	1395	.	c	t	.	PASS	SNP	GT	0	0	1	0	0
1	1788	.	g	a	.	PASS	SNP	GT	0	0	1	0	0
Lus10000987
1	470	.	t	a	.	PASS	SNP	GT	0	0	0	1	0
1	696	.	t	a	.	PASS	SNP	GT	0	0	0	1	0
1	953	.	-	a	.	PASS	INDEL	GT	0	1	0	1	0
Lus10028288
1	67	.	-	g	.	PASS	INDEL	GT	0	0	0	1	0
1	68	.	-	g	.	PASS	INDEL	GT	0	0	0	1	0
1	69	.	-	a	.	PASS	INDEL	GT	0	0	0	1	0
1	93	.	g	a	.	PASS	SNP	GT	0	0	0	1	0
1	279	.	g	a	.	PASS	SNP	GT	0	0	0	0	1
Lus10034282
1	232	.	t	c	.	PASS	SNP	GT	0	1	1	1	1
1	383	.	g	a	.	PASS	SNP	GT	0	1	1	1	1
1	568	.	t	a	.	PASS	SNP	GT	0	0	1	1	1
1	585	.	a	t	.	PASS	SNP	GT	0	1	0	1	1
1	669	.	a	g	.	PASS	SNP	GT	0	1	1	1	1
1	745	.	g	t	.	PASS	SNP	GT	0	1	1	0	1
1	800	.	t	g	.	PASS	SNP	GT	0	1	1	0	1
1	866	.	-	t	.	PASS	INDEL	GT	0	0	0	1	1
1	910	.	g	t	.	PASS	SNP	GT	0	0	0	1	1
1	1053	.	t		.	PASS	INDEL	GT	0	.	0	0	.
1	1054	.	t		.	PASS	INDEL	GT	0	.	0	0	.
1	1194	.	a	g	.	PASS	SNP	GT	0	0	0	1	1
1	1286	.	-	t	.	PASS	INDEL	GT	0	0	0	0	1
1	1287	.	-	a	.	PASS	INDEL	GT	0	0	0	0	1
1	1288	.	-	t	.	PASS	INDEL	GT	0	0	0	0	1
1	1289	.	-	a	.	PASS	INDEL	GT	0	0	0	0	1
1	1290	.	-	t	.	PASS	INDEL	GT	0	0	0	0	1
1	1291	.	-	a	.	PASS	INDEL	GT	0	0	0	0	1
1	1292	.	-	t	.	PASS	INDEL	GT	0	0	0	0	1
1	1368	.	c	t	.	PASS	SNP	GT	0	0	0	0	1
1	1469	.	g	a	.	PASS	SNP	GT	0	0	0	1	0
1	1708	.	t	a	.	PASS	SNP	GT	0	1	0	1	1
1	1888	.	t		.	PASS	INDEL	GT	0	0	0	.	0
1	1889	.	t		.	PASS	INDEL	GT	0	0	0	.	0
1	1890	.	a		.	PASS	INDEL	GT	0	0	0	.	0
1	1891	.	a		.	PASS	INDEL	GT	0	0	0	.	0
1	1892	.	g		.	PASS	INDEL	GT	0	0	0	.	0
1	1893	.	c		.	PASS	INDEL	GT	0	0	0	.	0
1	1894	.	a		.	PASS	INDEL	GT	0	0	0	.	0
1	1895	.	g		.	PASS	INDEL	GT	0	0	0	.	0
1	1896	.	t		.	PASS	INDEL	GT	0	0	0	.	0
1	1897	.	c		.	PASS	INDEL	GT	0	0	0	.	0
1	1898	.	t		.	PASS	INDEL	GT	0	0	0	.	0
1	1899	.	c		.	PASS	INDEL	GT	0	0	0	.	0
1	1900	.	g		.	PASS	INDEL	GT	0	0	0	.	0
1	1901	.	a		.	PASS	INDEL	GT	0	0	0	.	0
1	1902	.	a		.	PASS	INDEL	GT	0	0	0	.	0
1	1903	.	c		.	PASS	INDEL	GT	0	0	0	.	0
1	2113	.	g	a	.	PASS	SNP	GT	0	1	1	1	1
1	2169	.	t	c	.	PASS	SNP	GT	0	1	1	1	1
1	2343	.	c	t	.	PASS	SNP	GT	0	0	1	1	1
1	2508	.	a	g	.	PASS	SNP	GT	0	1	1	1	1
1	2950	.	-	a	.	PASS	INDEL	GT	0	0	1	1	1
1	3577	.	a	t	.	PASS	SNP	GT	0	0	1	1	1
1	3581	.	t	c	.	PASS	SNP	GT	0	0	1	1	1
1	3622	.	t	a	.	PASS	SNP	GT	0	0	1	1	1
1	3703	.	g	t	.	PASS	SNP	GT	0	0	1	1	1
1	3725	.	t	c	.	PASS	SNP	GT	0	0	1	1	1
1	3882	.	t	a	.	PASS	SNP	GT	0	1	1	1	0
1	3886	.	g	t	.	PASS	SNP	GT	0	0	1	1	0
1	3889	.	t	a	.	PASS	SNP	GT	0	0	1	1	0
1	3894	.	c	a	.	PASS	SNP	GT	0	0	1	1	0
1	4507	.	t	c	.	PASS	SNP	GT	0	0	0	1	1
1	5336	.	c	t	.	PASS	SNP	GT	0	1	1	1	1
1	5569	.	g	a	.	PASS	SNP	GT	0	0	1	1	1
1	5934	.	t	a	.	PASS	SNP	GT	0	0	0	1	1
1	6554	.	-		.	PASS	INDEL	GT	0	0	0	0	0
1	6555	.	-		.	PASS	INDEL	GT	0	0	0	0	0
1	6556	.	-		.	PASS	INDEL	GT	0	0	0	0	0
1	6557	.	-		.	PASS	INDEL	GT	0	0	0	0	0
1	6558	.	-		.	PASS	INDEL	GT	0	0	0	0	0
1	6559	.	-		.	PASS	INDEL	GT	0	0	0	0	0
1	6560	.	-		.	PASS	INDEL	GT	0	0	0	0	0
1	6590	.	-		.	PASS	INDEL	GT	0	0	0	0	0
1	6591	.	-		.	PASS	INDEL	GT	0	0	0	0	0
1	6592	.	-		.	PASS	INDEL	GT	0	0	0	0	0
1	6593	.	-		.	PASS	INDEL	GT	0	0	0	0	0
1	6594	.	-		.	PASS	INDEL	GT	0	0	0	0	0
1	6595	.	-		.	PASS	INDEL	GT	0	0	0	0	0
1	6596	.	-		.	PASS	INDEL	GT	0	0	0	0	0
1	6597	.	-		.	PASS	INDEL	GT	0	0	0	0	0
1	6598	.	-		.	PASS	INDEL	GT	0	0	0	0	0
1	8485	.	g	a	.	PASS	SNP	GT	0	0	1	0	0
1	8504	.	t	a	.	PASS	SNP	GT	0	0	1	1	0
1	8539	.	g	a	.	PASS	SNP	GT	0	0	1	0	0
1	9467	.	c	a	.	PASS	SNP	GT	0	0	1	0	1
1	9468	.	t	c	.	PASS	SNP	GT	0	0	1	0	1
Lus10033446
1	276	.	c	t	.	PASS	SNP	GT	0	0	1	0	0
1	451	.	t	a	.	PASS	SNP	GT	0	0	1	0	0
1	609	.	a	g	.	PASS	SNP	GT	0	0	1	0	0
1	1151	.	a	g	.	PASS	SNP	GT	0	0	1	0	0
1	1807	.	g	t	.	PASS	SNP	GT	0	0	1	0	0
Lus10041261
1	747	.	g	c	.	PASS	SNP	GT	0	0	0	0	1
1	772	.	c	t	.	PASS	SNP	GT	0	0	0	0	1
1	794	.	a	g	.	PASS	SNP	GT	0	0	0	0	1
1	806	.	a	g	.	PASS	SNP	GT	0	0	0	0	1
1	807	.	g	a	.	PASS	SNP	GT	0	0	0	0	1
1	808	.	g	a	.	PASS	SNP	GT	0	0	0	0	1
1	814	.	a	t	.	PASS	SNP	GT	0	0	0	0	1
1	825	.	c	t	.	PASS	SNP	GT	0	0	0	0	1
1	835	.	t	c	.	PASS	SNP	GT	0	0	0	0	1
1	837	.	t	a	.	PASS	SNP	GT	0	0	0	0	1
1	876	.	g	a	.	PASS	SNP	GT	0	0	0	0	1
Lus10028888
1	105	.	a	g	.	PASS	SNP	GT	0	0	0	0	1
1	178	.	g	a	.	PASS	SNP	GT	0	0	0	0	1
1	181	.	g	c	.	PASS	SNP	GT	0	0	0	0	1
1	215	.	a	g	.	PASS	SNP	GT	0	0	0	1	0
1	298	.	t	g	.	PASS	SNP	GT	0	1	0	1	0
1	366	.	-	a	.	PASS	INDEL	GT	0	1	0	0	1
1	367	.	-	t	.	PASS	INDEL	GT	0	1	0	0	1
1	368	.	-	a	.	PASS	INDEL	GT	0	1	0	0	1
1	384	.	a	c	.	PASS	SNP	GT	0	1	0	0	1
1	691	.	g	t	.	PASS	SNP	GT	0	1	0	0	1
1	1086	.	c	t	.	PASS	SNP	GT	0	0	0	0	1
1	1093	.	-	t	.	PASS	INDEL	GT	0	0	0	0	1
1	1532	.	g	c	.	PASS	SNP	GT	0	1	0	0	1
1	1540	.	c	t	.	PASS	SNP	GT	0	1	0	0	1
1	2078	.	t		.	PASS	INDEL	GT	0	0	.	0	.
1	2079	.	c		.	PASS	INDEL	GT	0	0	.	0	.
1	2080	.	t		.	PASS	INDEL	GT	0	0	.	0	.
1	2081	.	t		.	PASS	INDEL	GT	0	0	.	0	.
1	2082	.	c		.	PASS	INDEL	GT	0	0	.	0	.
1	2083	.	a		.	PASS	INDEL	GT	0	0	.	0	.
1	2084	.	g		.	PASS	INDEL	GT	0	0	.	0	.
1	2085	.	t		.	PASS	INDEL	GT	0	0	.	0	.
1	2086	.	t		.	PASS	INDEL	GT	0	0	.	0	.
1	2673	.	g		.	PASS	INDEL	GT	0	.	.	.	.
1	2674	.	g		.	PASS	INDEL	GT	0	.	.	.	.
1	2675	.	a		.	PASS	INDEL	GT	0	.	.	.	.
1	2676	.	t		.	PASS	INDEL	GT	0	.	.	.	.
1	2677	.	g		.	PASS	INDEL	GT	0	.	.	.	.
1	2678	.	g		.	PASS	INDEL	GT	0	.	.	.	.
1	2679	.	a		.	PASS	INDEL	GT	0	.	.	.	.
1	2680	.	t		.	PASS	INDEL	GT	0	.	.	.	.
1	2681	.	c		.	PASS	INDEL	GT	0	.	.	.	.
1	2682	.	t		.	PASS	INDEL	GT	0	.	.	.	.
1	2683	.	g		.	PASS	INDEL	GT	0	.	.	.	.
1	2684	.	a		.	PASS	INDEL	GT	0	.	.	.	.
1	2685	.	c		.	PASS	INDEL	GT	0	.	.	.	.
1	2686	.	g		.	PASS	INDEL	GT	0	.	.	.	.
1	2687	.	t		.	PASS	INDEL	GT	0	.	.	.	.
1	2688	.	g		.	PASS	INDEL	GT	0	.	.	.	.
1	2884	.	g	a	.	PASS	SNP	GT	0	1	0	0	1
1	3009	.	c	t	.	PASS	SNP	GT	0	1	0	0	0
1	3096	.	a		.	PASS	INDEL	GT	0	0	0	0	.
1	3134	.	a		.	PASS	INDEL	GT	0	.	0	0	.
1	3135	.	a		.	PASS	INDEL	GT	0	.	0	0	.
1	3163	.	c	a	.	PASS	SNP	GT	0	1	0	0	1
1	3171	.	-	a	.	PASS	INDEL	GT	0	1	0	0	1
1	3172	.	-	t	.	PASS	INDEL	GT	0	1	0	0	1
1	3173	.	-	c	.	PASS	INDEL	GT	0	1	0	0	1
1	3174	.	-	a	.	PASS	INDEL	GT	0	1	0	0	1
1	3175	.	-	a	.	PASS	INDEL	GT	0	1	0	0	1
1	3176	.	-	a	.	PASS	INDEL	GT	0	1	0	0	1
1	3177	.	-	t	.	PASS	INDEL	GT	0	1	0	0	1
1	3178	.	-	t	.	PASS	INDEL	GT	0	1	0	0	1
1	3255	.	c	t	.	PASS	SNP	GT	0	1	0	0	1
1	3261	.	t	c	.	PASS	SNP	GT	0	1	0	0	1
1	3293	.	t	c	.	PASS	SNP	GT	0	1	0	0	1
1	3453	.	a	t	.	PASS	SNP	GT	0	0	0	0	1
Lus10033499
1	1260	.	c		.	PASS	INDEL	GT	0	0	.	0	0
1	1261	.	t		.	PASS	INDEL	GT	0	0	.	0	0
1	1322	.	g	a	.	PASS	SNP	GT	0	1	0	1	1
1	1434	.	a	g	.	PASS	SNP	GT	0	0	1	0	0
1	1455	.	g	a	.	PASS	SNP	GT	0	0	1	0	0
1	1600	.	a	g	.	PASS	SNP	GT	0	0	1	0	0
1	1894	.	t		.	PASS	INDEL	GT	0	0	.	0	0
Lus10020930
1	577	.	g	t	.	PASS	SNP	GT	0	0	0	1	0
1	662	.	t	c	.	PASS	SNP	GT	0	1	0	1	0
1	1101	.	c	t	.	PASS	SNP	GT	0	1	0	1	0
1	1484	.	c	t	.	PASS	SNP	GT	0	1	0	1	0
1	1755	.	a	g	.	PASS	SNP	GT	0	1	0	1	0
1	1789	.	a	g	.	PASS	SNP	GT	0	0	0	1	0
1	1891	.	t	c	.	PASS	SNP	GT	0	0	0	1	0
1	2895	.	a	g	.	PASS	SNP	GT	0	1	0	0	0
Lus10033533
1	2207	.	c	t	.	PASS	SNP	GT	0	0	0	1	0
1	3314	.	c	a	.	PASS	SNP	GT	0	0	0	0	1
Lus10020115
1	513	.	t	c	.	PASS	SNP	GT	0	0	0	0	1
1	830	.	a	g	.	PASS	SNP	GT	0	0	1	0	1
1	2620	.	g		.	PASS	INDEL	GT	0	0	.	0	0
Lus10022427
1	1065	.	g	a	.	PASS	SNP	GT	0	0	0	0	1
1	1318	.	g	a	.	PASS	SNP	GT	0	0	1	0	0
1	1323	.	g	a	.	PASS	SNP	GT	0	0	1	0	0
1	1715	.	t	c	.	PASS	SNP	GT	0	1	0	0	1
Lus10001896
1	189	.	c	t	.	PASS	SNP	GT	0	0	0	1	0
Lus10037989
1	66	.	t	c	.	PASS	SNP	GT	0	1	0	1	0
1	212	.	c	g	.	PASS	SNP	GT	0	1	0	1	0
1	514	.	g	c	.	PASS	SNP	GT	0	0	0	1	0
1	692	.	t	a	.	PASS	SNP	GT	0	1	0	1	0
1	812	.	g	t	.	PASS	SNP	GT	0	0	0	1	0
1	885	.	t	c	.	PASS	SNP	GT	0	0	0	1	0
1	1056	.	t	a	.	PASS	SNP	GT	0	0	0	1	0
1	1323	.	c	g	.	PASS	SNP	GT	0	1	0	1	0
1	1498	.	c	a	.	PASS	SNP	GT	0	0	0	1	0
1	1575	.	-	t	.	PASS	INDEL	GT	0	0	0	1	0
1	1602	.	c	a	.	PASS	SNP	GT	0	0	0	1	0
1	1797	.	-	t	.	PASS	INDEL	GT	0	0	0	1	0
1	1862	.	c	t	.	PASS	SNP	GT	0	0	0	1	0
1	1867	.	g	a	.	PASS	SNP	GT	0	1	0	1	0
1	2135	.	c	a	.	PASS	SNP	GT	0	1	0	1	0
1	2354	.	t	c	.	PASS	SNP	GT	0	0	0	1	0
1	2905	.	c	t	.	PASS	SNP	GT	0	1	0	1	0
1	3167	.	t	a	.	PASS	SNP	GT	0	0	0	1	0
1	3194	.	c	g	.	PASS	SNP	GT	0	0	0	1	0
1	3249	.	g	t	.	PASS	SNP	GT	0	0	0	1	0
1	3279	.	c	a	.	PASS	SNP	GT	0	0	0	1	0
1	3280	.	a	c	.	PASS	SNP	GT	0	0	0	1	0
1	3475	.	a	g	.	PASS	SNP	GT	0	1	0	1	0
1	3836	.	t	g	.	PASS	SNP	GT	0	0	0	1	0
1	4581	.	t	c	.	PASS	SNP	GT	0	1	0	1	0
1	4584	.	c	g	.	PASS	SNP	GT	0	1	0	1	0
1	5223	.	t	c	.	PASS	SNP	GT	0	1	0	1	0
1	5323	.	g	c	.	PASS	SNP	GT	0	1	0	1	0
1	5451	.	c	g	.	PASS	SNP	GT	0	1	0	1	0
1	5526	.	a	g	.	PASS	SNP	GT	0	1	0	1	0
1	5596	.	t	c	.	PASS	SNP	GT	0	1	0	1	0
1	5694	.	g	t	.	PASS	SNP	GT	0	1	0	1	0
1	5958	.	a	c	.	PASS	SNP	GT	0	0	0	1	0
1	6392	.	a	g	.	PASS	SNP	GT	0	0	0	1	1
1	6401	.	g	a	.	PASS	SNP	GT	0	0	0	1	1
1	6407	.	t	g	.	PASS	SNP	GT	0	0	0	1	1
1	6412	.	a	c	.	PASS	SNP	GT	0	0	0	1	1
1	6553	.	t	c	.	PASS	SNP	GT	0	0	0	1	0
Lus10006489
1	219	.	c	g	.	PASS	SNP	GT	0	1	1	1	1
1	806	.	c	a	.	PASS	SNP	GT	0	1	1	1	0
1	814	.	g	a	.	PASS	SNP	GT	0	1	1	1	0
1	818	.	a	t	.	PASS	SNP	GT	0	1	1	1	0
1	1366	.	c		.	PASS	INDEL	GT	0	.	.	.	.
1	1367	.	t		.	PASS	INDEL	GT	0	.	.	.	.
1	1368	.	t		.	PASS	INDEL	GT	0	.	.	.	.
1	1369	.	c		.	PASS	INDEL	GT	0	.	.	.	.
1	1370	.	c		.	PASS	INDEL	GT	0	.	.	.	.
1	1371	.	t		.	PASS	INDEL	GT	0	.	.	.	.
1	1372	.	t		.	PASS	INDEL	GT	0	.	.	.	.
1	1373	.	c		.	PASS	INDEL	GT	0	.	.	.	.
1	1374	.	c		.	PASS	INDEL	GT	0	.	.	.	.
1	1375	.	c		.	PASS	INDEL	GT	0	.	.	.	.
1	1376	.	c		.	PASS	INDEL	GT	0	.	.	.	.
1	1377	.	g		.	PASS	INDEL	GT	0	.	.	.	.
1	1378	.	a		.	PASS	INDEL	GT	0	.	.	.	.
1	1379	.	a		.	PASS	INDEL	GT	0	.	.	.	.
1	1380	.	c		.	PASS	INDEL	GT	0	.	.	.	.
1	1381	.	c		.	PASS	INDEL	GT	0	.	.	.	.
1	1382	.	t		.	PASS	INDEL	GT	0	.	.	.	.
1	1383	.	c		.	PASS	INDEL	GT	0	.	.	.	.
1	1384	.	t		.	PASS	INDEL	GT	0	.	.	.	.
1	1385	.	a		.	PASS	INDEL	GT	0	.	.	.	.
1	1386	.	t		.	PASS	INDEL	GT	0	.	.	.	.
1	1387	.	g		.	PASS	INDEL	GT	0	.	.	.	.
1	1388	.	a		.	PASS	INDEL	GT	0	.	.	.	.
Lus10025188
1	25	.	g	a	.	PASS	SNP	GT	0	1	1	1	1
1	2699	.	t	c	.	PASS	SNP	GT	0	0	0	1	1
Lus10006588
1	64	.	t	c	.	PASS	SNP	GT	0	0	1	0	0
Lus10035942
1	231	.	c	t	.	PASS	SNP	GT	0	1	1	0	0
1	232	.	c	a	.	PASS	SNP	GT	0	1	1	0	0
1	453	.	g	t	.	PASS	SNP	GT	0	1	1	0	1
1	469	.	t		.	PASS	INDEL	GT	0	0	.	0	0
1	470	.	t		.	PASS	INDEL	GT	0	0	.	0	0
1	471	.	t		.	PASS	INDEL	GT	0	0	.	0	0
1	472	.	t		.	PASS	INDEL	GT	0	0	.	0	0
1	473	.	a		.	PASS	INDEL	GT	0	0	.	0	0
1	474	.	a		.	PASS	INDEL	GT	0	0	.	0	0
1	475	.	t		.	PASS	INDEL	GT	0	0	.	0	0
1	476	.	a		.	PASS	INDEL	GT	0	0	.	0	0
1	477	.	a		.	PASS	INDEL	GT	0	0	.	0	0
1	568	.	g	a	.	PASS	SNP	GT	0	0	1	0	0
1	680	.	a	g	.	PASS	SNP	GT	0	0	1	0	0
1	1069	.	c	t	.	PASS	SNP	GT	0	0	1	0	0
1	1070	.	c	t	.	PASS	SNP	GT	0	0	1	0	0
1	1464	.	c	a	.	PASS	SNP	GT	0	0	1	0	0
1	1567	.	-	a	.	PASS	INDEL	GT	0	0	1	0	0
1	1568	.	-	a	.	PASS	INDEL	GT	0	0	1	0	0
1	1569	.	-	t	.	PASS	INDEL	GT	0	0	1	0	0
Lus10022833
1	635	.	t	a	.	PASS	SNP	GT	0	0	1	0	0
1	1183	.	c	a	.	PASS	SNP	GT	0	0	0	1	1
1	1533	.	-	a	.	PASS	INDEL	GT	0	0	1	1	1
1	2012	.	c		.	PASS	INDEL	GT	0	0	0	.	0
1	2103	.	t		.	PASS	INDEL	GT	0	0	.	0	0
1	2153	.	t	c	.	PASS	SNP	GT	0	0	1	0	0
1	2162	.	-	t	.	PASS	INDEL	GT	0	0	1	0	0
1	2194	.	c	a	.	PASS	SNP	GT	0	0	1	0	0
1	2478	.	t	c	.	PASS	SNP	GT	0	0	1	0	0
1	2484	.	a	g	.	PASS	SNP	GT	0	0	1	0	0
1	2544	.	a	g	.	PASS	SNP	GT	0	0	1	0	0
1	2578	.	-	a	.	PASS	INDEL	GT	0	0	1	0	0
1	2579	.	-	a	.	PASS	INDEL	GT	0	0	1	0	0
1	2580	.	-	t	.	PASS	INDEL	GT	0	0	1	0	0
1	2617	.	a	g	.	PASS	SNP	GT	0	0	1	0	0
1	2630	.	a	g	.	PASS	SNP	GT	0	0	1	0	0
1	2633	.	g	t	.	PASS	SNP	GT	0	0	1	0	0
1	2657	.	c	g	.	PASS	SNP	GT	0	0	1	0	0
1	2762	.	t	c	.	PASS	SNP	GT	0	0	1	0	0
1	3041	.	t	g	.	PASS	SNP	GT	0	0	1	0	0
1	3156	.	g		.	PASS	INDEL	GT	0	0	.	0	0
1	3187	.	a	g	.	PASS	SNP	GT	0	0	1	0	0
1	3204	.	c	t	.	PASS	SNP	GT	0	0	1	0	0
1	3412	.	g	t	.	PASS	SNP	GT	0	0	1	0	0
1	3532	.	g	a	.	PASS	SNP	GT	0	0	1	0	0
1	3595	.	t	c	.	PASS	SNP	GT	0	0	1	0	0
1	3771	.	g	a	.	PASS	SNP	GT	0	0	1	0	0
1	3901	.	t	a	.	PASS	SNP	GT	0	0	1	0	0
Lus10007545
1	94	.	-	t	.	PASS	INDEL	GT	0	0	0	1	1
1	112	.	t	g	.	PASS	SNP	GT	0	0	0	1	1
1	141	.	g	t	.	PASS	SNP	GT	0	0	0	1	1
1	148	.	t	c	.	PASS	SNP	GT	0	0	0	1	1
1	213	.	a	g	.	PASS	SNP	GT	0	0	0	1	1
1	399	.	c	t	.	PASS	SNP	GT	0	0	0	1	1
1	452	.	a	c	.	PASS	SNP	GT	0	0	0	1	1
1	538	.	t	c	.	PASS	SNP	GT	0	0	0	1	1
1	608	.	c	t	.	PASS	SNP	GT	0	0	0	1	1
1	800	.	a	c	.	PASS	SNP	GT	0	0	0	1	1
1	801	.	g	t	.	PASS	SNP	GT	0	0	0	1	1
1	811	.	t	a	.	PASS	SNP	GT	0	0	0	1	0
1	1717	.	t	c	.	PASS	SNP	GT	0	1	0	1	1
1	1750	.	c	a	.	PASS	SNP	GT	0	1	0	0	0
1	1855	.	t	c	.	PASS	SNP	GT	0	0	0	1	1
1	1925	.	a	g	.	PASS	SNP	GT	0	0	0	1	1
1	2010	.	c	t	.	PASS	SNP	GT	0	0	0	1	1
1	2257	.	a	g	.	PASS	SNP	GT	0	1	0	1	1
1	2429	.	a	g	.	PASS	SNP	GT	0	0	0	1	1
1	2462	.	t	c	.	PASS	SNP	GT	0	1	0	1	1
Lus10008188
1	544	.	c	a	.	PASS	SNP	GT	0	0	1	0	1
Lus10022584
1	196	.	t	g	.	PASS	SNP	GT	0	0	1	0	0
1	519	.	t	a	.	PASS	SNP	GT	0	0	1	0	0
1	1019	.	t	a	.	PASS	SNP	GT	0	0	1	0	0
1	1056	.	c	t	.	PASS	SNP	GT	0	0	1	0	0
1	1279	.	c	a	.	PASS	SNP	GT	0	0	1	0	0
1	1433	.	a	g	.	PASS	SNP	GT	0	0	1	0	0
1	2761	.	a	g	.	PASS	SNP	GT	0	1	1	0	1
1	2773	.	c	a	.	PASS	SNP	GT	0	1	1	0	1
1	2776	.	g	a	.	PASS	SNP	GT	0	1	1	1	1
Lus10010681
1	6	.	g	a	.	PASS	SNP	GT	0	0	0	1	1
1	526	.	g	a	.	PASS	SNP	GT	0	0	1	1	1
Lus10034652
1	228	.	c	t	.	PASS	SNP	GT	0	1	0	1	1
1	420	.	g	t	.	PASS	SNP	GT	0	1	0	1	1
1	442	.	g	a	.	PASS	SNP	GT	0	1	0	1	1
1	482	.	t	c	.	PASS	SNP	GT	0	1	1	1	1
1	492	.	a	g	.	PASS	SNP	GT	0	1	0	1	1
1	615	.	c	t	.	PASS	SNP	GT	0	1	0	1	1
1	651	.	t	g	.	PASS	SNP	GT	0	1	0	1	1
1	659	.	c	a	.	PASS	SNP	GT	0	1	0	1	1
Lus10003207
1	13	.	a	c	.	PASS	SNP	GT	0	0	0	0	1
1	32	.	-	g	.	PASS	INDEL	GT	0	0	0	0	1
1	33	.	-	t	.	PASS	INDEL	GT	0	0	0	0	1
1	34	.	-	a	.	PASS	INDEL	GT	0	0	0	0	1
1	35	.	-	g	.	PASS	INDEL	GT	0	0	0	0	1
1	36	.	-	c	.	PASS	INDEL	GT	0	0	0	0	1
1	37	.	-	a	.	PASS	INDEL	GT	0	0	0	0	1
1	38	.	-	g	.	PASS	INDEL	GT	0	0	0	0	1
1	39	.	-	t	.	PASS	INDEL	GT	0	0	0	0	1
1	40	.	-	a	.	PASS	INDEL	GT	0	0	0	0	1
1	41	.	-	g	.	PASS	INDEL	GT	0	0	0	0	1
1	135	.	g	a	.	PASS	SNP	GT	0	1	1	1	1
1	146	.	c	t	.	PASS	SNP	GT	0	1	1	1	1
1	170	.	t	a	.	PASS	SNP	GT	0	1	1	1	1
1	181	.	c	t	.	PASS	SNP	GT	0	0	1	0	0
1	211	.	t	c	.	PASS	SNP	GT	0	1	1	1	1
1	438	.	a	g	.	PASS	SNP	GT	0	1	1	1	1
1	494	.	c		.	PASS	INDEL	GT	0	.	.	0	.
1	495	.	a		.	PASS	INDEL	GT	0	.	.	0	.
1	496	.	a		.	PASS	INDEL	GT	0	.	.	0	.
1	497	.	g		.	PASS	INDEL	GT	0	.	.	0	.
1	498	.	g		.	PASS	INDEL	GT	0	.	.	0	.
1	499	.	c		.	PASS	INDEL	GT	0	.	.	0	.
1	500	.	a		.	PASS	INDEL	GT	0	.	.	0	.
1	501	.	a		.	PASS	INDEL	GT	0	.	.	0	.
1	502	.	g		.	PASS	INDEL	GT	0	.	.	0	.
1	503	.	a		.	PASS	INDEL	GT	0	.	.	0	.
1	504	.	g		.	PASS	INDEL	GT	0	.	.	0	.
1	505	.	c		.	PASS	INDEL	GT	0	.	.	0	.
1	506	.	t		.	PASS	INDEL	GT	0	.	.	0	.
1	507	.	g		.	PASS	INDEL	GT	0	.	.	0	.
1	508	.	a		.	PASS	INDEL	GT	0	.	.	0	.
1	509	.	a		.	PASS	INDEL	GT	0	.	.	0	.
1	510	.	a		.	PASS	INDEL	GT	0	.	.	0	.
1	511	.	t		.	PASS	INDEL	GT	0	.	.	0	.
1	512	.	g		.	PASS	INDEL	GT	0	.	.	0	.
1	513	.	a		.	PASS	INDEL	GT	0	.	.	0	.
1	529	.	t	c	.	PASS	SNP	GT	0	1	1	0	1
1	578	.	a	t	.	PASS	SNP	GT	0	1	1	0	1
1	590	.	a	g	.	PASS	SNP	GT	0	1	1	1	1
1	598	.	c	t	.	PASS	SNP	GT	0	1	1	1	1
1	607	.	t	c	.	PASS	SNP	GT	0	1	1	1	1
1	640	.	t	c	.	PASS	SNP	GT	0	1	0	1	1
1	642	.	g	a	.	PASS	SNP	GT	0	1	0	1	1
1	643	.	g	a	.	PASS	SNP	GT	0	1	0	1	1
1	667	.	t	c	.	PASS	SNP	GT	0	1	0	1	1
1	751	.	t	c	.	PASS	SNP	GT	0	0	1	1	1
1	856	.	t	g	.	PASS	SNP	GT	0	1	1	1	1
1	962	.	-	a	.	PASS	INDEL	GT	0	1	1	1	1
1	1006	.	-	t	.	PASS	INDEL	GT	0	1	1	1	1
1	1007	.	-	c	.	PASS	INDEL	GT	0	1	1	1	1
1	1008	.	-	g	.	PASS	INDEL	GT	0	1	1	1	1
1	1009	.	-	a	.	PASS	INDEL	GT	0	1	1	1	1
1	1010	.	-	t	.	PASS	INDEL	GT	0	1	1	1	1
1	1011	.	-	t	.	PASS	INDEL	GT	0	1	1	1	1
1	1012	.	-	c	.	PASS	INDEL	GT	0	1	1	1	1
1	1013	.	-	g	.	PASS	INDEL	GT	0	1	1	1	1
1	1014	.	-	a	.	PASS	INDEL	GT	0	1	1	1	1
1	1015	.	-	t	.	PASS	INDEL	GT	0	1	1	1	1
1	1044	.	-	a	.	PASS	INDEL	GT	0	1	1	1	1
1	1193	.	g	a	.	PASS	SNP	GT	0	1	1	1	1
1	1250	.	t	c	.	PASS	SNP	GT	0	1	1	1	0
1	1281	.	g	a	.	PASS	SNP	GT	0	1	1	1	0
1	1308	.	g	a	.	PASS	SNP	GT	0	1	1	1	1
1	1426	.	a	g	.	PASS	SNP	GT	0	1	1	1	0
1	1673	.	t	a	.	PASS	SNP	GT	0	1	1	0	1
1	1870	.	t		.	PASS	INDEL	GT	0	0	0	.	0
1	2162	.	t	c	.	PASS	SNP	GT	0	1	1	1	1
1	2838	.	t	a	.	PASS	SNP	GT	0	1	1	1	1
1	2950	.	c		.	PASS	INDEL	GT	0	0	.	0	0
1	2951	.	a		.	PASS	INDEL	GT	0	0	.	0	0
1	2952	.	t		.	PASS	INDEL	GT	0	0	.	0	0
1	2953	.	c		.	PASS	INDEL	GT	0	0	.	0	0
1	2954	.	a		.	PASS	INDEL	GT	0	0	.	0	0
1	2955	.	t		.	PASS	INDEL	GT	0	0	.	0	0
Lus10023476
1	49	.	a	t	.	PASS	SNP	GT	0	1	0	0	1
1	117	.	c	t	.	PASS	SNP	GT	0	1	0	1	1
1	195	.	g	a	.	PASS	SNP	GT	0	1	1	1	1
1	350	.	t	g	.	PASS	SNP	GT	0	1	1	1	1
1	356	.	t	g	.	PASS	SNP	GT	0	1	1	1	1
1	526	.	g	a	.	PASS	SNP	GT	0	1	0	1	1
1	617	.	t	a	.	PASS	SNP	GT	0	1	1	1	1
1	675	.	g	a	.	PASS	SNP	GT	0	1	1	1	1
1	678	.	c	t	.	PASS	SNP	GT	0	1	1	1	1
1	682	.	a	g	.	PASS	SNP	GT	0	1	1	1	1
1	692	.	g	t	.	PASS	SNP	GT	0	1	1	1	1
1	702	.	a	g	.	PASS	SNP	GT	0	1	1	1	1
1	713	.	g	a	.	PASS	SNP	GT	0	1	1	1	1
1	724	.	t	g	.	PASS	SNP	GT	0	1	1	1	1
1	755	.	g	t	.	PASS	SNP	GT	0	1	1	1	1
1	784	.	g	t	.	PASS	SNP	GT	0	1	0	1	1
1	1012	.	g	a	.	PASS	SNP	GT	0	1	1	1	1
1	1030	.	g	c	.	PASS	SNP	GT	0	1	1	1	1
1	1080	.	a	g	.	PASS	SNP	GT	0	1	1	1	1
1	1177	.	a	g	.	PASS	SNP	GT	0	1	1	1	1
1	1243	.	a	g	.	PASS	SNP	GT	0	1	1	1	1
Lus10034276
1	585	.	t	g	.	PASS	SNP	GT	0	1	0	0	0
Lus10012041
1	581	.	a	g	.	PASS	SNP	GT	0	0	0	1	0
1	647	.	a	g	.	PASS	SNP	GT	0	0	0	1	0
1	991	.	t		.	PASS	INDEL	GT	0	0	0	.	0
1	992	.	t		.	PASS	INDEL	GT	0	0	0	.	0
1	1015	.	c	g	.	PASS	SNP	GT	0	0	0	1	0
1	1026	.	t	c	.	PASS	SNP	GT	0	0	0	1	0
1	1050	.	a	g	.	PASS	SNP	GT	0	0	0	1	0
1	1086	.	-	a	.	PASS	INDEL	GT	0	0	0	1	0
1	1087	.	-	c	.	PASS	INDEL	GT	0	0	0	1	0
1	1088	.	-	t	.	PASS	INDEL	GT	0	0	0	1	0
1	1089	.	-	t	.	PASS	INDEL	GT	0	0	0	1	0
1	1090	.	-	g	.	PASS	INDEL	GT	0	0	0	1	0
1	1091	.	-	t	.	PASS	INDEL	GT	0	0	0	1	0
1	1092	.	-	g	.	PASS	INDEL	GT	0	0	0	1	0
1	1093	.	-	a	.	PASS	INDEL	GT	0	0	0	1	0
1	1094	.	-	c	.	PASS	INDEL	GT	0	0	0	1	0
1	1154	.	g	t	.	PASS	SNP	GT	0	0	0	1	0
1	1358	.	c	t	.	PASS	SNP	GT	0	0	0	1	0
Lus10018489
1	495	.	c	t	.	PASS	SNP	GT	0	0	1	1	1
Lus10006389
1	473	.	t	a	.	PASS	SNP	GT	0	1	0	0	0
1	2293	.	t	c	.	PASS	SNP	GT	0	0	1	0	0
1	2395	.	t	c	.	PASS	SNP	GT	0	0	0	1	0
1	2744	.	g	a	.	PASS	SNP	GT	0	0	0	0	1
1	3409	.	g	a	.	PASS	SNP	GT	0	1	0	1	1
Lus10043114
1	21	.	g	a	.	PASS	SNP	GT	0	1	0	0	0
1	93	.	g	t	.	PASS	SNP	GT	0	1	0	0	0
1	145	.	c	t	.	PASS	SNP	GT	0	1	0	0	0
1	171	.	a	t	.	PASS	SNP	GT	0	1	0	0	0
1	173	.	c	t	.	PASS	SNP	GT	0	1	0	0	0
1	416	.	a	c	.	PASS	SNP	GT	0	1	0	0	0
Lus10000967
1	3910	.	t	c	.	PASS	SNP	GT	0	1	0	1	1
1	7475	.	g	c	.	PASS	SNP	GT	0	1	0	0	1
Lus10009374
1	1193	.	a		.	PASS	INDEL	GT	0	0	0	.	0
1	1250	.	c	t	.	PASS	SNP	GT	0	1	1	1	1
1	1323	.	g	t	.	PASS	SNP	GT	0	0	0	1	0
1	1464	.	c		.	PASS	INDEL	GT	0	0	0	.	0
1	1465	.	a		.	PASS	INDEL	GT	0	0	0	.	0
1	1466	.	c		.	PASS	INDEL	GT	0	0	0	.	0
1	1935	.	c	a	.	PASS	SNP	GT	0	0	0	1	0
1	1982	.	g		.	PASS	INDEL	GT	0	0	0	.	0
1	1983	.	t		.	PASS	INDEL	GT	0	0	0	.	0
1	2090	.	g	a	.	PASS	SNP	GT	0	0	0	1	0
1	2153	.	a	t	.	PASS	SNP	GT	0	0	0	1	0
1	2259	.	a	g	.	PASS	SNP	GT	0	1	1	1	0
Lus10032500
1	437	.	t	a	.	PASS	SNP	GT	0	1	0	1	1
1	556	.	a	t	.	PASS	SNP	GT	0	1	0	1	1
1	628	.	a	c	.	PASS	SNP	GT	0	1	0	1	1
1	631	.	a	g	.	PASS	SNP	GT	0	1	0	1	1
1	726	.	c	t	.	PASS	SNP	GT	0	1	0	1	1
1	728	.	t	c	.	PASS	SNP	GT	0	1	0	1	1
1	818	.	c	a	.	PASS	SNP	GT	0	1	0	1	1
1	836	.	g	a	.	PASS	SNP	GT	0	1	0	1	1
1	905	.	c	t	.	PASS	SNP	GT	0	1	1	1	1
1	908	.	t	c	.	PASS	SNP	GT	0	1	1	1	1
1	1024	.	g	t	.	PASS	SNP	GT	0	1	0	0	0
1	1081	.	t	g	.	PASS	SNP	GT	0	1	0	0	0
1	1234	.	g	t	.	PASS	SNP	GT	0	1	0	0	0
1	1235	.	g	c	.	PASS	SNP	GT	0	1	0	0	0
1	1438	.	t	c	.	PASS	SNP	GT	0	1	0	0	0
1	1441	.	t		.	PASS	INDEL	GT	0	.	0	0	0
1	1442	.	a		.	PASS	INDEL	GT	0	.	0	0	0
1	1491	.	a	g	.	PASS	SNP	GT	0	1	1	0	0
1	1553	.	t	c	.	PASS	SNP	GT	0	1	0	0	1
1	1583	.	g	a	.	PASS	SNP	GT	0	1	0	0	1
1	1720	.	c	a	.	PASS	SNP	GT	0	1	0	1	0
1	1759	.	t	c	.	PASS	SNP	GT	0	1	0	1	0
1	1816	.	a	c	.	PASS	SNP	GT	0	1	0	1	1
1	1821	.	c	t	.	PASS	SNP	GT	0	1	0	0	1
1	2037	.	t	c	.	PASS	SNP	GT	0	1	0	1	1
1	2330	.	g	t	.	PASS	SNP	GT	0	1	0	0	1
1	2639	.	c	g	.	PASS	SNP	GT	0	0	1	1	1
1	2641	.	t	c	.	PASS	SNP	GT	0	0	1	1	1
1	2722	.	t	a	.	PASS	SNP	GT	0	0	0	1	1
1	2727	.	a	t	.	PASS	SNP	GT	0	0	0	1	1
1	2730	.	c	t	.	PASS	SNP	GT	0	0	0	1	1
1	2736	.	a	c	.	PASS	SNP	GT	0	0	0	1	1
1	2774	.	t	g	.	PASS	SNP	GT	0	0	0	1	1
1	2780	.	c	t	.	PASS	SNP	GT	0	0	0	1	1
1	2785	.	g	a	.	PASS	SNP	GT	0	0	0	1	1
1	2812	.	g	t	.	PASS	SNP	GT	0	0	0	1	1
1	2816	.	g	c	.	PASS	SNP	GT	0	0	0	1	1
1	2880	.	c	t	.	PASS	SNP	GT	0	0	0	1	1
1	2972	.	a	g	.	PASS	SNP	GT	0	0	0	0	1
1	3079	.	c	g	.	PASS	SNP	GT	0	1	0	1	1
1	3247	.	g	a	.	PASS	SNP	GT	0	0	0	1	1
1	3360	.	g	c	.	PASS	SNP	GT	0	0	0	0	1
1	3456	.	-	t	.	PASS	INDEL	GT	0	1	0	0	0
1	3457	.	-	t	.	PASS	INDEL	GT	0	1	0	0	0
1	3458	.	-	g	.	PASS	INDEL	GT	0	1	0	0	0
1	3459	.	-	t	.	PASS	INDEL	GT	0	1	0	1	1
1	3460	.	-	t	.	PASS	INDEL	GT	0	1	0	1	1
1	3461	.	-	g	.	PASS	INDEL	GT	0	1	0	1	1
1	3600	.	t	c	.	PASS	SNP	GT	0	1	0	0	1
1	3663	.	t		.	PASS	INDEL	GT	0	.	0	.	.
1	3683	.	g	t	.	PASS	SNP	GT	0	1	0	1	1
1	3762	.	t		.	PASS	INDEL	GT	0	.	0	0	.
1	4033	.	t	a	.	PASS	SNP	GT	0	1	0	1	1
1	4034	.	g	a	.	PASS	SNP	GT	0	1	0	1	1
1	4276	.	a	g	.	PASS	SNP	GT	0	1	0	1	1
1	4305	.	t	c	.	PASS	SNP	GT	0	1	0	1	1
1	4332	.	c	a	.	PASS	SNP	GT	0	1	0	1	1
1	4513	.	c	g	.	PASS	SNP	GT	0	1	0	1	1
1	4865	.	t	c	.	PASS	SNP	GT	0	1	0	1	1
1	5046	.	a		.	PASS	INDEL	GT	0	.	0	0	0
1	5047	.	a		.	PASS	INDEL	GT	0	.	0	0	0
1	5048	.	a		.	PASS	INDEL	GT	0	.	0	0	0
1	5049	.	t		.	PASS	INDEL	GT	0	.	0	0	0
1	5050	.	t		.	PASS	INDEL	GT	0	.	0	0	0
1	5051	.	c		.	PASS	INDEL	GT	0	.	0	0	0
1	5052	.	a		.	PASS	INDEL	GT	0	.	0	0	0
1	5053	.	t		.	PASS	INDEL	GT	0	.	0	0	0
1	5054	.	a		.	PASS	INDEL	GT	0	.	0	0	0
1	5055	.	a		.	PASS	INDEL	GT	0	.	0	0	0
1	5056	.	g		.	PASS	INDEL	GT	0	.	0	0	0
1	5057	.	g		.	PASS	INDEL	GT	0	.	0	0	0
1	5058	.	a		.	PASS	INDEL	GT	0	.	0	0	0
1	5059	.	g	a	.	PASS	INDEL	GT	0	.	1	0	0
1	5060	.	t		.	PASS	INDEL	GT	0	.	0	0	0
1	5061	.	t		.	PASS	INDEL	GT	0	.	0	0	0
1	5062	.	g		.	PASS	INDEL	GT	0	.	0	0	0
1	5063	.	g		.	PASS	INDEL	GT	0	.	0	0	0
1	5064	.	a		.	PASS	INDEL	GT	0	.	0	0	0
1	5065	.	a		.	PASS	INDEL	GT	0	.	0	0	0
1	5066	.	g		.	PASS	INDEL	GT	0	.	0	0	0
1	5067	.	c		.	PASS	INDEL	GT	0	.	0	0	0
1	5068	.	a		.	PASS	INDEL	GT	0	.	0	0	0
1	5069	.	g		.	PASS	INDEL	GT	0	.	0	0	0
1	5070	.	g		.	PASS	INDEL	GT	0	.	0	0	0
1	5071	.	g		.	PASS	INDEL	GT	0	.	0	0	0
1	5072	.	g		.	PASS	INDEL	GT	0	.	0	0	0
1	5073	.	a		.	PASS	INDEL	GT	0	.	0	0	0
1	5074	.	a		.	PASS	INDEL	GT	0	.	0	0	0
1	5075	.	a		.	PASS	INDEL	GT	0	.	0	0	0
1	5076	.	g		.	PASS	INDEL	GT	0	.	0	0	0
1	5077	.	a		.	PASS	INDEL	GT	0	.	0	0	0
1	5078	.	c		.	PASS	INDEL	GT	0	.	0	0	0
1	5079	.	t		.	PASS	INDEL	GT	0	.	0	0	0
1	5080	.	a		.	PASS	INDEL	GT	0	.	0	0	0
1	5081	.	g		.	PASS	INDEL	GT	0	.	0	0	0
1	5082	.	t		.	PASS	INDEL	GT	0	.	0	0	0
1	5083	.	t		.	PASS	INDEL	GT	0	.	0	0	0
1	5084	.	t		.	PASS	INDEL	GT	0	.	0	0	0
1	5085	.	a		.	PASS	INDEL	GT	0	.	0	0	0
1	5086	.	a		.	PASS	INDEL	GT	0	.	0	0	0
Lus10017882
1	18	.	a	g	.	PASS	SNP	GT	0	1	0	1	1
1	21	.	t	c	.	PASS	SNP	GT	0	1	0	1	1
1	27	.	a	c	.	PASS	SNP	GT	0	1	1	1	1
1	40	.	t	g	.	PASS	SNP	GT	0	1	1	1	1
1	153	.	t	c	.	PASS	SNP	GT	0	0	1	1	1
Lus10043250
1	138	.	t	c	.	PASS	SNP	GT	0	1	0	0	0
1	1194	.	c	t	.	PASS	SNP	GT	0	0	0	1	0
1	1196	.	t	g	.	PASS	SNP	GT	0	0	0	1	0
1	1198	.	a	g	.	PASS	SNP	GT	0	0	0	1	0
1	1219	.	t	c	.	PASS	SNP	GT	0	0	0	1	0
1	1225	.	t	c	.	PASS	SNP	GT	0	0	0	1	0
1	1232	.	t	a	.	PASS	SNP	GT	0	0	0	1	0
1	1243	.	t	g	.	PASS	SNP	GT	0	0	0	1	0
1	1245	.	t	c	.	PASS	SNP	GT	0	0	0	1	0
1	1248	.	a	g	.	PASS	SNP	GT	0	0	0	1	0
1	1259	.	t	c	.	PASS	SNP	GT	0	0	0	1	0
1	1265	.	g	t	.	PASS	SNP	GT	0	0	0	1	0
Lus10029939
1	128	.	c	t	.	PASS	SNP	GT	0	1	0	1	1
1	132	.	g	a	.	PASS	SNP	GT	0	1	0	1	1
1	188	.	g	a	.	PASS	SNP	GT	0	1	0	1	1
Lus10004468
1	182	.	a	t	.	PASS	SNP	GT	0	0	0	1	0
1	510	.	t	c	.	PASS	SNP	GT	0	0	0	1	0
1	654	.	c	g	.	PASS	SNP	GT	0	0	0	1	0
Lus10036540
1	54	.	g	t	.	PASS	SNP	GT	0	0	1	0	0
1	329	.	t	g	.	PASS	SNP	GT	0	0	1	0	0
1	522	.	a	t	.	PASS	SNP	GT	0	0	1	0	0
1	523	.	a	c	.	PASS	SNP	GT	0	0	1	0	0
1	528	.	g	t	.	PASS	SNP	GT	0	0	1	0	0
1	736	.	-	t	.	PASS	INDEL	GT	0	0	1	0	0
1	886	.	a	g	.	PASS	SNP	GT	0	0	1	0	0
1	1225	.	c	a	.	PASS	SNP	GT	0	0	1	0	0
1	1230	.	t	a	.	PASS	SNP	GT	0	0	1	0	0
1	1240	.	t	g	.	PASS	SNP	GT	0	0	1	0	0
1	1246	.	c	t	.	PASS	SNP	GT	0	0	1	0	0
1	1257	.	c	t	.	PASS	SNP	GT	0	0	1	0	0
1	1258	.	t	g	.	PASS	SNP	GT	0	0	1	0	0
1	1279	.	t	g	.	PASS	SNP	GT	0	0	1	1	1
1	2095	.	a		.	PASS	INDEL	GT	0	0	.	0	0
1	2096	.	a		.	PASS	INDEL	GT	0	0	.	0	0
1	2097	.	a		.	PASS	INDEL	GT	0	0	.	0	0
1	2098	.	t		.	PASS	INDEL	GT	0	0	.	0	0
1	2099	.	g		.	PASS	INDEL	GT	0	0	.	0	0
1	2100	.	g		.	PASS	INDEL	GT	0	0	.	0	0
1	2201	.	a		.	PASS	INDEL	GT	0	0	.	0	0
1	2202	.	a		.	PASS	INDEL	GT	0	0	.	0	0
1	2221	.	a	c	.	PASS	SNP	GT	0	0	1	0	0
1	2227	.	g	a	.	PASS	SNP	GT	0	0	1	0	0
1	2254	.	a	g	.	PASS	SNP	GT	0	0	1	0	0
1	2260	.	t	a	.	PASS	SNP	GT	0	0	1	0	0
1	2446	.	a		.	PASS	INDEL	GT	0	0	.	0	0
1	2447	.	g		.	PASS	INDEL	GT	0	0	.	0	0
1	2448	.	t		.	PASS	INDEL	GT	0	0	.	0	0
1	2449	.	c		.	PASS	INDEL	GT	0	0	.	0	0
1	2450	.	t		.	PASS	INDEL	GT	0	0	.	0	0
1	2451	.	c		.	PASS	INDEL	GT	0	0	.	0	0
1	2452	.	t		.	PASS	INDEL	GT	0	0	.	0	0
1	2453	.	t		.	PASS	INDEL	GT	0	0	.	0	0
1	2454	.	a		.	PASS	INDEL	GT	0	0	.	0	0
1	3126	.	c	t	.	PASS	SNP	GT	0	0	1	0	0
1	4080	.	a	c	.	PASS	SNP	GT	0	0	1	0	0
1	4091	.	g	t	.	PASS	SNP	GT	0	0	1	0	0
1	4213	.	t	c	.	PASS	SNP	GT	0	0	1	0	0
1	4471	.	a	g	.	PASS	SNP	GT	0	0	1	0	0
1	4733	.	t	g	.	PASS	SNP	GT	0	1	0	1	1
1	4735	.	t	c	.	PASS	SNP	GT	0	1	0	1	1
1	5953	.	t	a	.	PASS	SNP	GT	0	0	1	0	0
Lus10027848
1	349	.	c	a	.	PASS	SNP	GT	0	0	1	0	0
1	541	.	g	c	.	PASS	SNP	GT	0	1	0	1	0
1	559	.	a	t	.	PASS	SNP	GT	0	1	0	1	0
1	639	.	t	c	.	PASS	SNP	GT	0	1	0	1	0
1	671	.	t	c	.	PASS	SNP	GT	0	1	0	1	0
1	783	.	g	c	.	PASS	SNP	GT	0	0	1	0	0
1	869	.	t	a	.	PASS	SNP	GT	0	1	1	1	0
1	1063	.	t	a	.	PASS	SNP	GT	0	1	1	1	0
1	1093	.	g	a	.	PASS	SNP	GT	0	1	0	1	0
1	1109	.	-	t	.	PASS	INDEL	GT	0	1	0	1	0
1	1110	.	-	g	.	PASS	INDEL	GT	0	1	0	1	0
1	1192	.	a	c	.	PASS	SNP	GT	0	0	1	0	0
1	1215	.	t	c	.	PASS	SNP	GT	0	1	0	1	0
1	1375	.	t	g	.	PASS	SNP	GT	0	1	0	1	0
1	1389	.	-	t	.	PASS	INDEL	GT	0	1	0	1	0
1	1395	.	t	g	.	PASS	SNP	GT	0	1	0	1	0
1	1410	.	c	t	.	PASS	SNP	GT	0	1	0	1	0
1	1664	.	g	a	.	PASS	SNP	GT	0	0	0	1	0
1	1697	.	c	a	.	PASS	SNP	GT	0	0	1	0	0
1	1829	.	c	t	.	PASS	SNP	GT	0	1	1	1	0
Lus10039650
1	493	.	c		.	PASS	INDEL	GT	0	.	.	.	0
1	494	.	a		.	PASS	INDEL	GT	0	.	.	.	0
1	495	.	g		.	PASS	INDEL	GT	0	.	.	.	0
1	496	.	c		.	PASS	INDEL	GT	0	.	.	.	0
1	497	.	a		.	PASS	INDEL	GT	0	.	.	.	0
1	498	.	a		.	PASS	INDEL	GT	0	.	.	.	0
1	507	.	a	g	.	PASS	SNP	GT	0	1	1	1	0
1	2368	.	t	a	.	PASS	SNP	GT	0	0	0	0	1
1	2552	.	c		.	PASS	INDEL	GT	0	0	0	.	.
1	2553	.	a		.	PASS	INDEL	GT	0	0	0	.	.
1	2554	.	t		.	PASS	INDEL	GT	0	0	0	.	.
1	2555	.	c		.	PASS	INDEL	GT	0	0	0	.	.
1	2556	.	a		.	PASS	INDEL	GT	0	0	0	.	.
1	2557	.	t		.	PASS	INDEL	GT	0	0	0	.	.
1	2558	.	c		.	PASS	INDEL	GT	0	0	0	.	.
1	2559	.	a		.	PASS	INDEL	GT	0	0	0	.	.
1	2560	.	t		.	PASS	INDEL	GT	0	0	0	.	.
Lus10014760
1	63	.	c	t	.	PASS	SNP	GT	0	0	1	0	0
1	87	.	t	c	.	PASS	SNP	GT	0	0	1	0	0
1	106	.	c	a	.	PASS	SNP	GT	0	0	1	0	0
1	440	.	c	t	.	PASS	SNP	GT	0	1	0	1	1
1	450	.	g	c	.	PASS	SNP	GT	0	1	0	0	1
1	456	.	a	t	.	PASS	SNP	GT	0	1	0	0	1
1	459	.	c	g	.	PASS	SNP	GT	0	1	0	0	1
1	1416	.	t	a	.	PASS	SNP	GT	0	1	0	0	1
1	1417	.	c	t	.	PASS	SNP	GT	0	1	0	0	1
1	1867	.	a	g	.	PASS	SNP	GT	0	0	1	0	0
1	1932	.	a	c	.	PASS	SNP	GT	0	0	1	0	0
1	2104	.	-	g	.	PASS	INDEL	GT	0	0	1	0	0
1	2105	.	-	t	.	PASS	INDEL	GT	0	0	1	0	0
1	2212	.	a	g	.	PASS	SNP	GT	0	0	1	0	0
1	2279	.	-	g	.	PASS	INDEL	GT	0	0	1	0	0
1	2289	.	t		.	PASS	INDEL	GT	0	0	.	0	0
1	2714	.	c	a	.	PASS	SNP	GT	0	0	1	0	0
1	3374	.	t	a	.	PASS	SNP	GT	0	0	1	0	0
1	3412	.	-	g	.	PASS	INDEL	GT	0	0	1	0	0
1	3413	.	-	c	.	PASS	INDEL	GT	0	0	1	0	0
1	3726	.	a	c	.	PASS	SNP	GT	0	0	1	0	0
1	3867	.	t	c	.	PASS	SNP	GT	0	0	1	0	0
1	4845	.	a	c	.	PASS	SNP	GT	0	1	1	1	1
1	4846	.	a	t	.	PASS	SNP	GT	0	1	1	1	1
1	4850	.	c	a	.	PASS	SNP	GT	0	1	1	1	1
1	5696	.	t	a	.	PASS	SNP	GT	0	0	1	0	0
1	6095	.	t	c	.	PASS	SNP	GT	0	0	1	0	0
1	6648	.	c	t	.	PASS	SNP	GT	0	0	1	0	1
1	6759	.	a	g	.	PASS	SNP	GT	0	0	1	0	1
1	6915	.	t	c	.	PASS	SNP	GT	0	0	1	0	1
Lus10011205
1	114	.	t	c	.	PASS	SNP	GT	0	1	1	0	1
1	264	.	c	g	.	PASS	SNP	GT	0	1	1	0	1
1	273	.	a	c	.	PASS	SNP	GT	0	1	1	0	1
1	574	.	g	c	.	PASS	SNP	GT	0	0	1	0	1
1	954	.	t	c	.	PASS	SNP	GT	0	1	1	0	1
1	1266	.	c	t	.	PASS	SNP	GT	0	1	1	0	1
1	1554	.	c	t	.	PASS	SNP	GT	0	0	1	0	1
1	1622	.	a	g	.	PASS	SNP	GT	0	1	1	0	1
1	1656	.	a	t	.	PASS	SNP	GT	0	1	1	0	1
1	1764	.	a	g	.	PASS	SNP	GT	0	1	1	0	1
Lus10037817
1	293	.	c	t	.	PASS	SNP	GT	0	0	1	0	0
1	666	.	a	c	.	PASS	SNP	GT	0	0	1	0	0
1	843	.	g	t	.	PASS	SNP	GT	0	0	1	0	0
1	887	.	g	t	.	PASS	SNP	GT	0	0	1	0	0
1	1176	.	a	t	.	PASS	SNP	GT	0	0	1	0	0
1	1631	.	a	g	.	PASS	SNP	GT	0	0	1	0	0
1	2540	.	t	c	.	PASS	SNP	GT	0	0	1	0	0
Lus10033942
1	2612	.	c	t	.	PASS	SNP	GT	0	1	0	0	0
1	3360	.	-	t	.	PASS	INDEL	GT	0	0	1	0	0
Lus10022311
1	66	.	c	t	.	PASS	SNP	GT	0	1	0	0	0
1	846	.	t	g	.	PASS	SNP	GT	0	1	0	1	1
Lus10014886
1	690	.	g	t	.	PASS	SNP	GT	0	1	0	1	1
1	702	.	c	t	.	PASS	SNP	GT	0	1	0	1	1
1	941	.	t	g	.	PASS	SNP	GT	0	0	0	1	1
1	1022	.	g	a	.	PASS	SNP	GT	0	0	0	1	1
1	1057	.	-	g	.	PASS	INDEL	GT	0	0	0	1	1
1	1058	.	-	g	.	PASS	INDEL	GT	0	0	0	1	1
1	1059	.	-	t	.	PASS	INDEL	GT	0	0	0	1	1
1	1060	.	-	a	.	PASS	INDEL	GT	0	0	0	1	1
1	1061	.	-	g	.	PASS	INDEL	GT	0	0	0	1	1
1	1062	.	-	a	.	PASS	INDEL	GT	0	0	0	1	1
1	1063	.	-	a	.	PASS	INDEL	GT	0	0	0	1	1
1	1064	.	-	t	.	PASS	INDEL	GT	0	0	0	1	1
1	1065	.	-	t	.	PASS	INDEL	GT	0	0	0	1	1
1	1066	.	-	g	.	PASS	INDEL	GT	0	0	0	1	1
1	1067	.	-	g	.	PASS	INDEL	GT	0	0	0	1	1
1	1125	.	-	g	.	PASS	INDEL	GT	0	0	0	1	1
1	1197	.	g	t	.	PASS	SNP	GT	0	0	0	1	1
1	1256	.	a	g	.	PASS	SNP	GT	0	0	0	1	1
1	1296	.	t	c	.	PASS	SNP	GT	0	0	0	1	1
1	1408	.	a	g	.	PASS	SNP	GT	0	0	0	1	1
1	1978	.	g	t	.	PASS	SNP	GT	0	0	0	1	1
1	2023	.	g	c	.	PASS	SNP	GT	0	0	0	1	1
1	2072	.	g	a	.	PASS	SNP	GT	0	1	0	1	1
1	2218	.	g	a	.	PASS	SNP	GT	0	0	0	1	1
1	2348	.	g	c	.	PASS	SNP	GT	0	1	0	1	1
1	2532	.	c	t	.	PASS	SNP	GT	0	1	0	1	1
1	2603	.	a	c	.	PASS	SNP	GT	0	1	0	1	1
1	2648	.	a	g	.	PASS	SNP	GT	0	0	0	1	1
1	2654	.	g		.	PASS	INDEL	GT	0	0	0	.	0
1	2663	.	c	t	.	PASS	SNP	GT	0	1	0	1	1
1	2884	.	c		.	PASS	INDEL	GT	0	.	0	.	.
1	2885	.	c		.	PASS	INDEL	GT	0	.	0	.	.
1	2886	.	a		.	PASS	INDEL	GT	0	.	0	.	.
1	2887	.	c		.	PASS	INDEL	GT	0	.	0	.	.
1	2888	.	t		.	PASS	INDEL	GT	0	.	0	.	.
1	2889	.	c		.	PASS	INDEL	GT	0	.	0	.	.
1	2890	.	c		.	PASS	INDEL	GT	0	.	0	.	.
1	2891	.	t		.	PASS	INDEL	GT	0	.	0	.	.
1	2892	.	c		.	PASS	INDEL	GT	0	.	0	.	.
1	2971	.	t	c	.	PASS	SNP	GT	0	1	0	1	1
Lus10042076
1	14	.	g	t	.	PASS	SNP	GT	0	1	0	1	1
1	708	.	a	g	.	PASS	SNP	GT	0	0	0	1	1
1	855	.	g	a	.	PASS	SNP	GT	0	1	0	1	1
1	1636	.	t	c	.	PASS	SNP	GT	0	1	0	1	1
1	1684	.	c	g	.	PASS	SNP	GT	0	1	0	1	1
1	1932	.	c	g	.	PASS	SNP	GT	0	0	0	1	1
1	1960	.	c	g	.	PASS	SNP	GT	0	1	0	1	1
1	1990	.	c	t	.	PASS	SNP	GT	0	1	0	1	1
Lus10018963
1	513	.	c	t	.	PASS	SNP	GT	0	0	1	0	0
Lus10028400
1	73	.	-	g	.	PASS	INDEL	GT	0	0	1	1	1
1	303	.	t	c	.	PASS	SNP	GT	0	0	1	1	1
1	336	.	a	g	.	PASS	SNP	GT	0	0	0	1	1
1	1081	.	t	c	.	PASS	SNP	GT	0	0	1	1	1
1	1191	.	c	g	.	PASS	SNP	GT	0	0	1	1	1
1	1196	.	g	t	.	PASS	SNP	GT	0	0	1	1	1
1	1261	.	t	g	.	PASS	SNP	GT	0	0	0	1	1
Lus10032761
1	345	.	g	a	.	PASS	SNP	GT	0	0	0	1	1
1	353	.	c	t	.	PASS	SNP	GT	0	0	0	1	1
1	529	.	g	a	.	PASS	SNP	GT	0	1	0	1	1
1	639	.	g	c	.	PASS	SNP	GT	0	1	0	1	1
1	786	.	g	c	.	PASS	SNP	GT	0	1	0	1	1
1	842	.	t	c	.	PASS	SNP	GT	0	1	0	1	1
1	898	.	t	c	.	PASS	SNP	GT	0	1	0	1	1
1	948	.	c	g	.	PASS	SNP	GT	0	0	0	1	1
1	1190	.	c	a	.	PASS	SNP	GT	0	0	0	1	1
1	1310	.	a	g	.	PASS	SNP	GT	0	1	0	1	1
1	1399	.	t	g	.	PASS	SNP	GT	0	1	0	1	1
1	1657	.	g	a	.	PASS	SNP	GT	0	0	0	1	0
1	1968	.	g	t	.	PASS	SNP	GT	0	1	0	1	1
1	2686	.	g	a	.	PASS	SNP	GT	0	1	0	1	0
Lus10007594
1	386	.	t	c	.	PASS	SNP	GT	0	0	1	0	0
1	1273	.	g	a	.	PASS	SNP	GT	0	0	0	1	1
1	1498	.	g	a	.	PASS	SNP	GT	0	0	0	1	1
1	1756	.	c	a	.	PASS	SNP	GT	0	0	0	0	1
1	3043	.	g		.	PASS	INDEL	GT	0	0	0	.	0
1	3601	.	-	t	.	PASS	INDEL	GT	0	0	0	0	1
1	3602	.	-	g	.	PASS	INDEL	GT	0	0	0	0	1
1	3603	.	-	c	.	PASS	INDEL	GT	0	0	0	0	1
1	3604	.	-	t	.	PASS	INDEL	GT	0	0	0	0	1
1	3605	.	-	g	.	PASS	INDEL	GT	0	0	0	0	1
1	3606	.	-	c	.	PASS	INDEL	GT	0	0	0	0	1
Lus10004593
1	444	.	c	t	.	PASS	SNP	GT	0	0	1	1	1
1	577	.	g	a	.	PASS	SNP	GT	0	0	0	1	0
1	732	.	a	g	.	PASS	SNP	GT	0	1	1	1	1
1	771	.	g	c	.	PASS	SNP	GT	0	1	1	1	1
1	985	.	c	t	.	PASS	SNP	GT	0	0	1	1	1
1	1064	.	c	t	.	PASS	SNP	GT	0	1	0	1	1
1	1211	.	t	a	.	PASS	SNP	GT	0	1	1	1	1
1	1213	.	t	c	.	PASS	SNP	GT	0	1	1	1	1
Lus10006715
1	387	.	c	g	.	PASS	SNP	GT	0	1	0	0	0
1	396	.	g	a	.	PASS	SNP	GT	0	1	0	0	0
1	553	.	a	g	.	PASS	SNP	GT	0	1	0	0	0
1	563	.	a	g	.	PASS	SNP	GT	0	1	0	0	0
1	576	.	g	a	.	PASS	SNP	GT	0	1	0	0	0
1	1155	.	g	c	.	PASS	SNP	GT	0	0	0	1	1
1	1161	.	c	t	.	PASS	SNP	GT	0	0	0	1	1
1	1179	.	t	c	.	PASS	SNP	GT	0	0	0	1	1
1	1277	.	a	g	.	PASS	SNP	GT	0	0	1	1	1
1	1310	.	t	c	.	PASS	SNP	GT	0	0	1	1	1
1	1327	.	a		.	PASS	INDEL	GT	0	0	.	.	.
1	1355	.	t	c	.	PASS	SNP	GT	0	0	1	1	1
1	1377	.	t	c	.	PASS	SNP	GT	0	0	1	1	1
1	1378	.	g	t	.	PASS	SNP	GT	0	0	1	1	1
1	1404	.	t	c	.	PASS	SNP	GT	0	0	1	1	1
1	1414	.	c	t	.	PASS	SNP	GT	0	1	1	1	1
1	1452	.	t	g	.	PASS	SNP	GT	0	0	1	1	1
1	1458	.	a	g	.	PASS	SNP	GT	0	0	1	1	1
1	1460	.	t	c	.	PASS	SNP	GT	0	0	1	1	1
1	1660	.	g	a	.	PASS	SNP	GT	0	0	1	0	1
1	1707	.	t	c	.	PASS	SNP	GT	0	0	0	1	1
1	1726	.	t	g	.	PASS	SNP	GT	0	0	0	1	1
1	1728	.	a	g	.	PASS	SNP	GT	0	0	0	1	1
1	1761	.	a	g	.	PASS	SNP	GT	0	0	0	1	1
1	1777	.	c	a	.	PASS	SNP	GT	0	0	0	1	1
1	1785	.	a	g	.	PASS	SNP	GT	0	0	0	1	1
1	1788	.	g	a	.	PASS	SNP	GT	0	0	0	1	1
1	1817	.	a	c	.	PASS	SNP	GT	0	0	0	1	1
1	1911	.	a	t	.	PASS	SNP	GT	0	0	0	1	1
1	2069	.	a	c	.	PASS	SNP	GT	0	0	0	1	1
1	2092	.	c	t	.	PASS	SNP	GT	0	0	0	1	1
1	2099	.	t	a	.	PASS	SNP	GT	0	0	0	1	1
1	2162	.	g	a	.	PASS	SNP	GT	0	0	0	1	1
1	2210	.	t	c	.	PASS	SNP	GT	0	0	0	1	1
1	2211	.	g	t	.	PASS	SNP	GT	0	0	0	1	1
1	2225	.	a	g	.	PASS	SNP	GT	0	0	0	1	1
1	2305	.	g	a	.	PASS	SNP	GT	0	0	0	1	1
1	2308	.	g	t	.	PASS	SNP	GT	0	0	0	1	1
1	2360	.	t	c	.	PASS	SNP	GT	0	0	0	1	1
1	2407	.	a	g	.	PASS	SNP	GT	0	0	0	1	0
1	2527	.	a	g	.	PASS	SNP	GT	0	0	0	1	1
1	2687	.	-	a	.	PASS	INDEL	GT	0	0	0	1	1
1	2873	.	c	t	.	PASS	SNP	GT	0	0	0	1	1
1	2874	.	g	c	.	PASS	SNP	GT	0	1	1	0	0
1	2912	.	g	a	.	PASS	SNP	GT	0	0	1	0	0
1	3014	.	c	t	.	PASS	SNP	GT	0	1	1	0	0
1	3074	.	t	c	.	PASS	SNP	GT	0	1	1	0	0
1	3237	.	t	a	.	PASS	SNP	GT	0	0	0	0	1
1	3277	.	a	c	.	PASS	INDEL	GT	0	0	0	.	1
1	3278	.	a		.	PASS	INDEL	GT	0	0	0	.	0
1	3279	.	t		.	PASS	INDEL	GT	0	0	0	.	0
1	3280	.	c		.	PASS	INDEL	GT	0	0	0	.	0
1	3281	.	a		.	PASS	INDEL	GT	0	0	0	.	0
1	3282	.	a		.	PASS	INDEL	GT	0	0	0	.	0
1	3301	.	t	c	.	PASS	SNP	GT	0	0	0	0	1
1	3358	.	c	a	.	PASS	SNP	GT	0	0	0	1	1
1	3524	.	t	a	.	PASS	SNP	GT	0	0	0	0	1
Lus10020655
1	21	.	a	g	.	PASS	SNP	GT	0	0	1	1	1
1	251	.	t	a	.	PASS	SNP	GT	0	1	1	1	1
1	255	.	-	g	.	PASS	INDEL	GT	0	1	1	1	1
1	256	.	-	a	.	PASS	INDEL	GT	0	1	1	1	1
1	257	.	-	g	.	PASS	INDEL	GT	0	1	1	1	1
1	258	.	-	t	.	PASS	INDEL	GT	0	1	1	1	1
1	328	.	t	a	.	PASS	SNP	GT	0	1	0	1	1
1	329	.	g	a	.	PASS	SNP	GT	0	1	0	1	1
1	872	.	a		.	PASS	INDEL	GT	0	.	.	.	.
1	873	.	a		.	PASS	INDEL	GT	0	.	.	.	.
1	1666	.	g	a	.	PASS	SNP	GT	0	0	0	1	1
Lus10027905
1	207	.	c		.	PASS	INDEL	GT	0	.	0	0	0
1	208	.	g		.	PASS	INDEL	GT	0	.	0	0	0
1	209	.	t		.	PASS	INDEL	GT	0	.	0	0	0
1	210	.	t		.	PASS	INDEL	GT	0	.	0	0	0
1	211	.	t		.	PASS	INDEL	GT	0	.	0	0	0
1	212	.	g		.	PASS	INDEL	GT	0	.	0	0	0
1	213	.	t		.	PASS	INDEL	GT	0	.	0	0	0
1	214	.	t		.	PASS	INDEL	GT	0	.	0	0	0
1	215	.	t		.	PASS	INDEL	GT	0	.	0	0	0
1	216	.	c		.	PASS	INDEL	GT	0	.	0	0	0
1	217	.	t		.	PASS	INDEL	GT	0	.	0	0	0
1	218	.	c		.	PASS	INDEL	GT	0	.	0	0	0
1	219	.	a		.	PASS	INDEL	GT	0	.	0	0	0
1	220	.	a		.	PASS	INDEL	GT	0	.	0	0	0
1	221	.	c		.	PASS	INDEL	GT	0	.	0	0	0
1	222	.	t		.	PASS	INDEL	GT	0	.	0	0	0
1	223	.	t		.	PASS	INDEL	GT	0	.	0	0	0
1	1221	.	-	g	.	PASS	INDEL	GT	0	1	1	1	1
1	1788	.	a		.	PASS	INDEL	GT	0	0	0	0	.
1	1789	.	a		.	PASS	INDEL	GT	0	0	0	0	.
1	1790	.	a		.	PASS	INDEL	GT	0	0	0	0	.
1	1791	.	t		.	PASS	INDEL	GT	0	0	0	0	.
1	1792	.	a		.	PASS	INDEL	GT	0	0	0	0	.
1	1793	.	a		.	PASS	INDEL	GT	0	0	0	0	.
1	1794	.	t		.	PASS	INDEL	GT	0	0	0	0	.
1	1795	.	a		.	PASS	INDEL	GT	0	0	0	0	.
1	1796	.	t		.	PASS	INDEL	GT	0	0	0	0	.
1	1797	.	a		.	PASS	INDEL	GT	0	0	0	0	.
1	1798	.	a		.	PASS	INDEL	GT	0	0	0	0	.
1	1799	.	c		.	PASS	INDEL	GT	0	0	0	0	.
1	1800	.	t		.	PASS	INDEL	GT	0	0	0	0	.
1	1801	.	a		.	PASS	INDEL	GT	0	0	0	0	.
1	1802	.	g		.	PASS	INDEL	GT	0	0	0	0	.
1	1803	.	t		.	PASS	INDEL	GT	0	0	0	0	.
1	1804	.	t		.	PASS	INDEL	GT	0	0	0	0	.
1	1805	.	a		.	PASS	INDEL	GT	0	0	0	0	.
1	1806	.	c		.	PASS	INDEL	GT	0	0	0	0	.
1	1807	.	g		.	PASS	INDEL	GT	0	0	0	0	.
1	1808	.	a		.	PASS	INDEL	GT	0	0	0	0	.
1	1809	.	a		.	PASS	INDEL	GT	0	0	0	0	.
1	1810	.	t		.	PASS	INDEL	GT	0	0	0	0	.
1	1811	.	a		.	PASS	INDEL	GT	0	0	0	0	.
1	1812	.	a		.	PASS	INDEL	GT	0	0	0	0	.
1	1813	.	c		.	PASS	INDEL	GT	0	0	0	0	.
1	1814	.	t		.	PASS	INDEL	GT	0	0	0	0	.
1	1815	.	a		.	PASS	INDEL	GT	0	0	0	0	.
1	1816	.	g		.	PASS	INDEL	GT	0	0	0	0	.
1	1817	.	t		.	PASS	INDEL	GT	0	0	0	0	.
1	1818	.	t		.	PASS	INDEL	GT	0	0	0	0	.
1	1819	.	c		.	PASS	INDEL	GT	0	0	0	0	.
1	1820	.	t		.	PASS	INDEL	GT	0	0	0	0	.
1	1821	.	g		.	PASS	INDEL	GT	0	0	0	0	.
1	1822	.	t		.	PASS	INDEL	GT	0	0	0	0	.
1	1823	.	a		.	PASS	INDEL	GT	0	0	0	0	.
1	1824	.	t		.	PASS	INDEL	GT	0	0	0	0	.
1	1825	.	g		.	PASS	INDEL	GT	0	0	0	0	.
1	1826	.	a		.	PASS	INDEL	GT	0	0	0	0	.
1	1953	.	-	a	.	PASS	INDEL	GT	0	1	1	1	1
1	1954	.	-	a	.	PASS	INDEL	GT	0	1	1	1	1
1	1955	.	-	c	.	PASS	INDEL	GT	0	1	1	1	1
1	1956	.	-	t	.	PASS	INDEL	GT	0	1	1	1	1
1	1957	.	-	a	.	PASS	INDEL	GT	0	1	1	1	1
1	1958	.	-	g	.	PASS	INDEL	GT	0	1	1	1	1
1	1959	.	-	t	.	PASS	INDEL	GT	0	1	1	1	1
1	1960	.	-	t	.	PASS	INDEL	GT	0	1	1	1	1
1	1961	.	-	a	.	PASS	INDEL	GT	0	1	1	1	1
1	1962	.	-	c	.	PASS	INDEL	GT	0	1	1	1	1
1	1963	.	-	g	.	PASS	INDEL	GT	0	1	1	1	1
1	1964	.	-	a	.	PASS	INDEL	GT	0	1	1	1	1
1	1965	.	-	a	.	PASS	INDEL	GT	0	1	1	1	1
1	1966	.	-	t	.	PASS	INDEL	GT	0	1	1	1	1
1	1967	.	-	a	.	PASS	INDEL	GT	0	1	1	1	1
1	1968	.	-	a	.	PASS	INDEL	GT	0	1	1	1	1
1	1969	.	-	c	.	PASS	INDEL	GT	0	1	1	1	1
1	1970	.	-	t	.	PASS	INDEL	GT	0	1	1	1	1
1	1971	.	-	a	.	PASS	INDEL	GT	0	1	1	1	1
1	1972	.	-	g	.	PASS	INDEL	GT	0	1	1	1	1
1	1973	.	-	t	.	PASS	INDEL	GT	0	1	1	1	1
1	1974	.	-	t	.	PASS	INDEL	GT	0	1	1	1	1
1	1975	.	-	c	.	PASS	INDEL	GT	0	1	1	1	1
1	1976	.	-	t	.	PASS	INDEL	GT	0	1	1	1	1
1	1977	.	-	g	.	PASS	INDEL	GT	0	1	1	1	1
1	1978	.	-	t	.	PASS	INDEL	GT	0	1	1	1	1
1	1979	.	-	a	.	PASS	INDEL	GT	0	1	1	1	1
1	1980	.	-	t	.	PASS	INDEL	GT	0	1	1	1	1
1	1981	.	-	g	.	PASS	INDEL	GT	0	1	1	1	1
1	1982	.	-	a	.	PASS	INDEL	GT	0	1	1	1	1
1	1983	.	-	a	.	PASS	INDEL	GT	0	1	1	1	1
1	1984	.	-	a	.	PASS	INDEL	GT	0	1	1	1	1
1	1985	.	-	a	.	PASS	INDEL	GT	0	1	1	1	1
1	1986	.	-	t	.	PASS	INDEL	GT	0	1	1	1	1
1	1987	.	-	a	.	PASS	INDEL	GT	0	1	1	1	1
1	1988	.	-	a	.	PASS	INDEL	GT	0	1	1	1	1
1	1989	.	-	t	.	PASS	INDEL	GT	0	1	1	1	1
1	1990	.	-	a	.	PASS	INDEL	GT	0	1	1	1	1
1	1991	.	-	t	.	PASS	INDEL	GT	0	1	1	1	1
1	1992	.	-	a	.	PASS	INDEL	GT	0	0	0	0	1
1	1993	.	-	a	.	PASS	INDEL	GT	0	0	0	0	1
1	1994	.	-	c	.	PASS	INDEL	GT	0	0	0	0	1
1	1995	.	-	t	.	PASS	INDEL	GT	0	0	0	0	1
1	1996	.	-	a	.	PASS	INDEL	GT	0	0	0	0	1
1	1997	.	-	g	.	PASS	INDEL	GT	0	0	0	0	1
1	1998	.	-	t	.	PASS	INDEL	GT	0	0	0	0	1
1	1999	.	-	t	.	PASS	INDEL	GT	0	0	0	0	1
1	2000	.	-	a	.	PASS	INDEL	GT	0	0	0	0	1
1	2001	.	-	c	.	PASS	INDEL	GT	0	0	0	0	1
1	2002	.	-	g	.	PASS	INDEL	GT	0	0	0	0	1
1	2003	.	-	a	.	PASS	INDEL	GT	0	0	0	0	1
1	2004	.	-	a	.	PASS	INDEL	GT	0	0	0	0	1
1	2005	.	-	t	.	PASS	INDEL	GT	0	0	0	0	1
1	2006	.	-	a	.	PASS	INDEL	GT	0	0	0	0	1
1	2007	.	-	a	.	PASS	INDEL	GT	0	0	0	0	1
1	2008	.	-	c	.	PASS	INDEL	GT	0	0	0	0	1
1	2009	.	-	t	.	PASS	INDEL	GT	0	0	0	0	1
1	2010	.	-	a	.	PASS	INDEL	GT	0	0	0	0	1
1	2011	.	-	g	.	PASS	INDEL	GT	0	0	0	0	1
1	2012	.	-	t	.	PASS	INDEL	GT	0	0	0	0	1
1	2013	.	-	t	.	PASS	INDEL	GT	0	0	0	0	1
1	2014	.	-	c	.	PASS	INDEL	GT	0	0	0	0	1
1	2015	.	-	t	.	PASS	INDEL	GT	0	0	0	0	1
1	2016	.	-	g	.	PASS	INDEL	GT	0	0	0	0	1
1	2017	.	-	t	.	PASS	INDEL	GT	0	0	0	0	1
1	2018	.	-	a	.	PASS	INDEL	GT	0	0	0	0	1
1	2019	.	-	t	.	PASS	INDEL	GT	0	0	0	0	1
1	2020	.	-	g	.	PASS	INDEL	GT	0	0	0	0	1
1	2021	.	-	a	.	PASS	INDEL	GT	0	0	0	0	1
1	2022	.	-	a	.	PASS	INDEL	GT	0	0	0	0	1
1	2023	.	-	a	.	PASS	INDEL	GT	0	0	0	0	1
1	2024	.	-	a	.	PASS	INDEL	GT	0	0	0	0	1
1	2025	.	-	t	.	PASS	INDEL	GT	0	0	0	0	1
1	2026	.	-	a	.	PASS	INDEL	GT	0	0	0	0	1
1	2027	.	-	a	.	PASS	INDEL	GT	0	0	0	0	1
1	2028	.	-	t	.	PASS	INDEL	GT	0	0	0	0	1
1	2029	.	-	a	.	PASS	INDEL	GT	0	0	0	0	1
1	2030	.	-	t	.	PASS	INDEL	GT	0	0	0	0	1
1	2108	.	t		.	PASS	INDEL	GT	0	.	.	.	.
1	2109	.	a		.	PASS	INDEL	GT	0	.	.	.	.
1	2110	.	a		.	PASS	INDEL	GT	0	.	.	.	.
1	2111	.	c		.	PASS	INDEL	GT	0	.	.	.	.
1	2112	.	t		.	PASS	INDEL	GT	0	.	.	.	.
1	2113	.	a		.	PASS	INDEL	GT	0	.	.	.	.
1	2114	.	g		.	PASS	INDEL	GT	0	.	.	.	.
1	2115	.	t		.	PASS	INDEL	GT	0	.	.	.	.
1	2116	.	t		.	PASS	INDEL	GT	0	.	.	.	.
1	2117	.	a		.	PASS	INDEL	GT	0	.	.	.	.
1	2118	.	c		.	PASS	INDEL	GT	0	.	.	.	.
1	2119	.	g		.	PASS	INDEL	GT	0	.	.	.	.
1	2120	.	a		.	PASS	INDEL	GT	0	.	.	.	.
1	2121	.	a		.	PASS	INDEL	GT	0	.	.	.	.
1	2122	.	t		.	PASS	INDEL	GT	0	.	.	.	.
1	2123	.	a		.	PASS	INDEL	GT	0	.	.	.	.
1	2124	.	a		.	PASS	INDEL	GT	0	.	.	.	.
1	2125	.	c		.	PASS	INDEL	GT	0	.	.	.	.
1	2126	.	t		.	PASS	INDEL	GT	0	.	.	.	.
1	2127	.	a		.	PASS	INDEL	GT	0	.	.	.	.
1	2128	.	g		.	PASS	INDEL	GT	0	.	.	.	.
1	2129	.	t		.	PASS	INDEL	GT	0	.	.	.	.
1	2130	.	t		.	PASS	INDEL	GT	0	.	.	.	.
1	2131	.	c		.	PASS	INDEL	GT	0	.	.	.	.
1	2132	.	t		.	PASS	INDEL	GT	0	.	.	.	.
1	2133	.	g		.	PASS	INDEL	GT	0	.	.	.	.
1	2134	.	t		.	PASS	INDEL	GT	0	.	.	.	.
1	2135	.	a		.	PASS	INDEL	GT	0	.	.	.	.
1	2136	.	t		.	PASS	INDEL	GT	0	.	.	.	.
1	2137	.	g		.	PASS	INDEL	GT	0	.	.	.	.
1	2138	.	a		.	PASS	INDEL	GT	0	.	.	.	.
1	2139	.	a		.	PASS	INDEL	GT	0	.	.	.	.
1	2140	.	a		.	PASS	INDEL	GT	0	.	.	.	.
1	2141	.	a		.	PASS	INDEL	GT	0	.	.	.	.
1	2142	.	t		.	PASS	INDEL	GT	0	.	.	.	.
1	2143	.	a		.	PASS	INDEL	GT	0	.	.	.	.
1	2144	.	a		.	PASS	INDEL	GT	0	.	.	.	.
1	2145	.	t		.	PASS	INDEL	GT	0	.	.	.	.
1	2146	.	a		.	PASS	INDEL	GT	0	.	.	.	.
1	2249	.	g	c	.	PASS	SNP	GT	0	0	1	0	0
1	2870	.	a		.	PASS	INDEL	GT	0	0	0	.	.
1	2871	.	c		.	PASS	INDEL	GT	0	0	0	.	.
1	3097	.	t	c	.	PASS	SNP	GT	0	0	1	0	0
1	3251	.	t		.	PASS	INDEL	GT	0	0	0	0	.
1	4864	.	a	c	.	PASS	SNP	GT	0	0	1	0	0
1	4908	.	t		.	PASS	INDEL	GT	0	0	.	0	0
1	5190	.	t		.	PASS	INDEL	GT	0	0	.	0	0
1	5303	.	g	c	.	PASS	SNP	GT	0	0	1	0	0
1	5754	.	c	t	.	PASS	SNP	GT	0	0	1	0	0
1	5756	.	t	c	.	PASS	SNP	GT	0	0	1	0	0
1	5835	.	t	c	.	PASS	SNP	GT	0	0	1	0	0
1	5856	.	t	c	.	PASS	SNP	GT	0	0	1	0	0
1	5879	.	t	c	.	PASS	SNP	GT	0	0	1	0	0
1	5903	.	a	g	.	PASS	SNP	GT	0	0	1	0	0
1	5910	.	t	c	.	PASS	SNP	GT	0	0	1	0	0
1	5941	.	g	a	.	PASS	SNP	GT	0	0	1	0	0
1	5950	.	g	t	.	PASS	SNP	GT	0	0	1	0	0
1	5960	.	a	g	.	PASS	SNP	GT	0	0	1	0	0
1	5976	.	a	g	.	PASS	SNP	GT	0	0	1	0	0
1	6500	.	-	c	.	PASS	INDEL	GT	0	0	1	0	0
1	6501	.	-	a	.	PASS	INDEL	GT	0	0	1	0	0
1	6616	.	-	t	.	PASS	INDEL	GT	0	0	1	0	0
1	6617	.	-	g	.	PASS	INDEL	GT	0	0	1	0	0
1	6618	.	-	t	.	PASS	INDEL	GT	0	0	1	0	0
1	6619	.	-	a	.	PASS	INDEL	GT	0	0	1	0	0
1	6620	.	-	c	.	PASS	INDEL	GT	0	0	1	0	0
1	6621	.	-	a	.	PASS	INDEL	GT	0	0	1	0	0
1	6622	.	-	t	.	PASS	INDEL	GT	0	0	1	0	0
1	6623	.	-	a	.	PASS	INDEL	GT	0	0	1	0	0
1	6624	.	-	a	.	PASS	INDEL	GT	0	0	1	0	0
1	6625	.	-	a	.	PASS	INDEL	GT	0	0	1	0	0
1	6626	.	-	t	.	PASS	INDEL	GT	0	0	1	0	0
1	6627	.	-	t	.	PASS	INDEL	GT	0	0	1	0	0
1	6628	.	-	a	.	PASS	INDEL	GT	0	0	1	0	0
1	6629	.	-	a	.	PASS	INDEL	GT	0	0	1	0	0
1	6630	.	-	g	.	PASS	INDEL	GT	0	0	1	0	0
1	6631	.	-	a	.	PASS	INDEL	GT	0	0	1	0	0
1	6632	.	-	t	.	PASS	INDEL	GT	0	0	1	0	0
1	6633	.	-	t	.	PASS	INDEL	GT	0	0	1	0	0
1	6634	.	-	c	.	PASS	INDEL	GT	0	0	1	0	0
1	6635	.	-	a	.	PASS	INDEL	GT	0	0	1	0	0
1	6636	.	-	a	.	PASS	INDEL	GT	0	0	1	0	0
1	6637	.	-	t	.	PASS	INDEL	GT	0	0	1	0	0
1	6638	.	-	a	.	PASS	INDEL	GT	0	0	1	0	0
1	6639	.	-	g	.	PASS	INDEL	GT	0	0	1	0	0
1	6640	.	-	a	.	PASS	INDEL	GT	0	0	1	0	0
1	6641	.	-	t	.	PASS	INDEL	GT	0	0	1	0	0
1	6642	.	-	a	.	PASS	INDEL	GT	0	0	1	0	0
1	6732	.	t		.	PASS	INDEL	GT	0	0	0	.	0
1	6733	.	t		.	PASS	INDEL	GT	0	0	0	.	0
1	6734	.	g		.	PASS	INDEL	GT	0	0	0	.	0
1	6735	.	a		.	PASS	INDEL	GT	0	0	0	.	0
1	6736	.	a		.	PASS	INDEL	GT	0	0	0	.	0
1	6737	.	a		.	PASS	INDEL	GT	0	0	0	.	0
1	6738	.	c		.	PASS	INDEL	GT	0	0	0	.	0
1	6796	.	a	g	.	PASS	SNP	GT	0	0	1	0	0
1	6824	.	g	a	.	PASS	SNP	GT	0	0	1	0	0
1	6897	.	t	c	.	PASS	SNP	GT	0	0	1	0	0
1	6939	.	a	c	.	PASS	SNP	GT	0	0	1	0	0
1	7231	.	t		.	PASS	INDEL	GT	0	.	.	.	0
1	7407	.	-	t	.	PASS	INDEL	GT	0	0	1	0	0
1	7737	.	-	g	.	PASS	INDEL	GT	0	1	0	0	0
1	7738	.	-	t	.	PASS	INDEL	GT	0	1	0	0	0
1	7739	.	-	t	.	PASS	INDEL	GT	0	1	0	0	0
1	7740	.	-	t	.	PASS	INDEL	GT	0	1	0	0	0
1	7741	.	-	t	.	PASS	INDEL	GT	0	1	0	0	0
1	7742	.	-	t	.	PASS	INDEL	GT	0	1	0	0	0
1	7743	.	-	t	.	PASS	INDEL	GT	0	1	0	0	0
1	7744	.	-	c	.	PASS	INDEL	GT	0	1	0	0	0
1	7745	.	-	a	.	PASS	INDEL	GT	0	1	0	0	0
1	7746	.	-	c	.	PASS	INDEL	GT	0	1	0	0	0
1	7747	.	-	t	.	PASS	INDEL	GT	0	1	0	0	0
1	7748	.	-	c	.	PASS	INDEL	GT	0	1	0	0	0
1	7749	.	-	a	.	PASS	INDEL	GT	0	1	0	0	0
1	7750	.	-	c	.	PASS	INDEL	GT	0	1	0	0	0
1	7751	.	-	c	.	PASS	INDEL	GT	0	1	0	0	0
1	7752	.	-	a	.	PASS	INDEL	GT	0	1	0	0	0
1	8087	.	-	t	.	PASS	INDEL	GT	0	0	1	0	0
1	9318	.	-	t	.	PASS	INDEL	GT	0	0	0	0	1
1	9319	.	-	g	.	PASS	INDEL	GT	0	0	0	0	1
1	9320	.	-	t	.	PASS	INDEL	GT	0	0	0	0	1
1	9321	.	-	t	.	PASS	INDEL	GT	0	0	0	0	1
1	9322	.	-	t	.	PASS	INDEL	GT	0	0	0	0	1
1	9323	.	-	c	.	PASS	INDEL	GT	0	0	0	0	1
1	9324	.	-	t	.	PASS	INDEL	GT	0	0	0	0	1
1	9325	.	-	g	.	PASS	INDEL	GT	0	0	0	0	1
1	9326	.	-	c	.	PASS	INDEL	GT	0	0	0	0	1
1	9716	.	a	g	.	PASS	SNP	GT	0	0	1	0	0
1	9721	.	c	g	.	PASS	SNP	GT	0	0	1	0	0
[truncated: 915 more rows]
