# Supplementary material for: Integrative transcriptome and genome resequencing reveals conserved flowering regulators and allelic variants in early- and late-flowering linseed (Linum usitatissimum L.) accessions
Source: Sci Rep. 2026 Mar 2;16:11526. doi: 10.1038/s41598-026-40729-7 (PMC13056945; doi:10.1038/s41598-026-40729-7)
Supplement: Supplementary file 5 — Supplementary Material 5 [file 41598_2026_40729_MOESM5_ESM.xlsx]

## Sheet: Sheet1
Table S9: List of candidate genes for flowering time traits from earlier GWAS studies. Bold fonts indicate DEGs
Lus10006489
Lus10021863
Lus10021864
Lus10013395
Lus10024180
Lus10040255
Lus10040256
Lus10040258
Lus10002500
Lus10001783
Lus10001784
Lus10023256
Lus10007855
Lus10007856
Lus10008264
Lus10033883
Lus10042078
Lus10001757
Lus10010140
Lus10019077
Lus10042629
Lus10012032
Lus10036665
Lus10000367
Lus10037685
Lus10000986
Lus10036668
Lus10016528
Lus10013908
Lus10013910
Lus10002129
Lus10038845
Lus10001758
Lus10019085
Lus10032761
Lus10028795
Lus10037810
Lus10013532
Lus10037816
Lus10031986
Lus10025892
Lus10037817
Lus10028805
Lus10037818
Lus10039650
Lus10026767
Lus10026770
Lus10006490
Lus10006587
Lus10006590
Lus10033912
Lus10024175
Lus10002501
Lus10042602
Lus10042604
Lus10023257
Lus10023259
Lus10031991
Lus10031992
Lus10031993
Lus10031994
Lus10042079
Lus10022578
Lus10022584
Lus10026766
Lus10010121
Lus10012038
Lus10012039
Lus10014546
Lus10019086
Lus10028395
Lus10028396
Lus10024009
Lus10042081
Lus10010122
Lus10010126
Lus10002487
Lus10026773
Lus10026774
Lus10010118
Lus10010119
Lus10010123
Lus10010125
Lus10034282
Lus10036034
Lus10033881
Lus10033909
Lus10037680
Lus10000989
Lus10030158
Lus10030162
Lus10030167
Lus10024412
Lus10024417
Lus10036660
Lus10017320
Lus10023261
Lus10023262
Lus10023263
Lus10016521
Lus10016529
Lus10013905
Lus10013909
LUS10010329
LUS10013052
LUS10023476
LUS10017323
LUS10039705
LUS10016836
LUS10037684
LUS10041958
LUS10042076
LUS10028400
LUS10021215
LUS10023447
LUS10039667
LUS10037719
LUS10006588
LUS10010681
LUS10042564
Lus10012033
Lus10024181
Lus10001785
Lus10007230
Lus10007858
Lus10000368
Lus10002488
Lus10008969
Lus10042631
Lus10000987
Lus10030159
Lus10007545
Lus10005148
Lus10025886
Lus10028480
Lus10031976
Lus10025888
Lus10039685
Lus10028801
Lus10028804
Lus10039707
Lus10028817
Lus10032049
