# Supplementary material for: Integrative transcriptome and genome resequencing reveals conserved flowering regulators and allelic variants in early- and late-flowering linseed (Linum usitatissimum L.) accessions
Source: Sci Rep. 2026 Mar 2;16:11526. doi: 10.1038/s41598-026-40729-7 (PMC13056945; doi:10.1038/s41598-026-40729-7)
Supplement: Supplementary file 6 — Supplementary Material 6 [file 41598_2026_40729_MOESM6_ESM.xlsx]

## Sheet: regulation of hormones
Supplementary Table S6: Differentially expressed genes involved in hormone and sucrose starch metabolism as identified in mapman analysis
Bin Code	Bin Name	ID	type	Description	log2FoldChange
ABA
17.1.2.1.1	Protein biosynthesis.ribosome biogenesis.large ribosomal subunit (LSU).LSU proteome.component *(uL1)	lus10004871	Transcript	component *(uL1) of large ribosomal-subunit (LSU) proteome & prot-scriber: 60s ribosomal protein l10a 1 & swissprot: 60S ribosomal protein L10a-2 & original description: none	2.047
17.1.2.1.1	Protein biosynthesis.ribosome biogenesis.large ribosomal subunit (LSU).LSU proteome.component *(uL1)	lus10036911	Transcript	component *(uL1) of large ribosomal-subunit (LSU) proteome & prot-scriber: 60s ribosomal protein l10a 1 & swissprot: Ureide permease 2 & original description: none	2.074
17.1.2.1.1	Protein biosynthesis.ribosome biogenesis.large ribosomal subunit (LSU).LSU proteome.component *(uL1)	lus10020615	Transcript	component *(uL1) of large ribosomal-subunit (LSU) proteome & prot-scriber: 60s ribosomal protein l10a 1 & swissprot: 60S ribosomal protein L10a-2 & original description: none	2.005
17.1.2.1.2	Protein biosynthesis.ribosome biogenesis.large ribosomal subunit (LSU).LSU proteome.component *(uL2)	lus10041923	Transcript	component *(uL2) of large ribosomal-subunit (LSU) proteome & prot-scriber: 60s ribosomal protein l8 1 & swissprot: 60S ribosomal protein L8 & original description: none	2.097
17.1.2.1.2	Protein biosynthesis.ribosome biogenesis.large ribosomal subunit (LSU).LSU proteome.component *(uL2)	lus10025966	Transcript	component *(uL2) of large ribosomal-subunit (LSU) proteome & prot-scriber: 60s ribosomal protein l8 1 & swissprot: 60S ribosomal protein L8 & original description: none	2.114
17.1.2.1.2	Protein biosynthesis.ribosome biogenesis.large ribosomal subunit (LSU).LSU proteome.component *(uL2)	lus10028468	Transcript	component *(uL2) of large ribosomal-subunit (LSU) proteome & prot-scriber: 60s ribosomal protein l8 1 & swissprot: 60S ribosomal protein L8 & original description: none	2.028
17.1.2.1.3	Protein biosynthesis.ribosome biogenesis.large ribosomal subunit (LSU).LSU proteome.component *(uL3)	lus10037360	Transcript	component *(uL3) of large ribosomal-subunit (LSU) proteome & prot-scriber: 60s ribosomal protein l3 1 & swissprot: 60S ribosomal protein L3-2 & original description: none	2.143
17.1.2.1.3	Protein biosynthesis.ribosome biogenesis.large ribosomal subunit (LSU).LSU proteome.component *(uL3)	lus10035786	Transcript	component *(uL3) of large ribosomal-subunit (LSU) proteome & prot-scriber: 60s ribosomal protein l3 1 & swissprot: 60S ribosomal protein L3-2 & original description: none	2.339
17.1.2.1.3	Protein biosynthesis.ribosome biogenesis.large ribosomal subunit (LSU).LSU proteome.component *(uL3)	lus10006181	Transcript	component *(uL3) of large ribosomal-subunit (LSU) proteome & prot-scriber: 60s ribosomal protein l3 1 & swissprot: 60S ribosomal protein L3 & original description: none	2.073
17.1.2.1.4	Protein biosynthesis.ribosome biogenesis.large ribosomal subunit (LSU).LSU proteome.component *(uL4)	lus10014014	Transcript	component *(uL4) of large ribosomal-subunit (LSU) proteome & prot-scriber: 60s ribosomal protein l4 1 & swissprot: 60S ribosomal protein L4 & original description: none	2.133
17.1.2.1.4	Protein biosynthesis.ribosome biogenesis.large ribosomal subunit (LSU).LSU proteome.component *(uL4)	lus10019903	Transcript	component *(uL4) of large ribosomal-subunit (LSU) proteome & prot-scriber: 60s ribosomal protein l4 1 & swissprot: 60S ribosomal protein L4 & original description: none	2.104
17.1.2.1.4	Protein biosynthesis.ribosome biogenesis.large ribosomal subunit (LSU).LSU proteome.component *(uL4)	lus10019904	Transcript	component *(uL4) of large ribosomal-subunit (LSU) proteome & prot-scriber: 60s ribosomal protein l4 1 & swissprot: 60S ribosomal protein L4 & original description: none	2.115
17.1.2.1.4	Protein biosynthesis.ribosome biogenesis.large ribosomal subunit (LSU).LSU proteome.component *(uL4)	lus10014431	Transcript	component *(uL4) of large ribosomal-subunit (LSU) proteome & prot-scriber: 60s ribosomal protein l4 1 & swissprot: 60S ribosomal protein L4-1 & original description: none	2.127
17.1.2.1.4	Protein biosynthesis.ribosome biogenesis.large ribosomal subunit (LSU).LSU proteome.component *(uL4)	lus10026476	Transcript	component *(uL4) of large ribosomal-subunit (LSU) proteome & prot-scriber: 60s ribosomal protein l4 1 & swissprot: 60S ribosomal protein L4 & original description: none	2.013
17.1.2.1.5	Protein biosynthesis.ribosome biogenesis.large ribosomal subunit (LSU).LSU proteome.component *(uL5)	lus10029824	Transcript	component *(uL5) of large ribosomal-subunit (LSU) proteome & prot-scriber: 60s ribosomal protein l11 1 & swissprot: 60S ribosomal protein L11-1 & original description: none	2.019
17.1.2.1.5	Protein biosynthesis.ribosome biogenesis.large ribosomal subunit (LSU).LSU proteome.component *(uL5)	lus10033607	Transcript	component *(uL5) of large ribosomal-subunit (LSU) proteome & prot-scriber: 60s ribosomal protein l11 1 & swissprot: 60S ribosomal protein L11-1 & original description: none	2.24
17.1.2.1.5	Protein biosynthesis.ribosome biogenesis.large ribosomal subunit (LSU).LSU proteome.component *(uL5)	lus10017648	Transcript	component *(uL5) of large ribosomal-subunit (LSU) proteome & prot-scriber: 60s ribosomal protein l11 1 & swissprot: 60S ribosomal protein L11-1 & original description: none	2.084
17.1.2.1.6	Protein biosynthesis.ribosome biogenesis.large ribosomal subunit (LSU).LSU proteome.component *(uL6)	lus10005286	Transcript	component *(uL6) of large ribosomal-subunit (LSU) proteome & prot-scriber: 60s ribosomal protein l9 1 & swissprot: 60S ribosomal protein L9-1 & original description: none	2.023
17.1.2.1.6	Protein biosynthesis.ribosome biogenesis.large ribosomal subunit (LSU).LSU proteome.component *(uL6)	lus10015588	Transcript	component *(uL6) of large ribosomal-subunit (LSU) proteome & prot-scriber: 60s ribosomal protein l9 1 & swissprot: 60S ribosomal protein L9-1 & original description: none	2.141
17.1.2.1.6	Protein biosynthesis.ribosome biogenesis.large ribosomal subunit (LSU).LSU proteome.component *(uL6)	lus10032918	Transcript	component *(uL6) of large ribosomal-subunit (LSU) proteome & prot-scriber: 60s ribosomal protein l9 1 & swissprot: 60S ribosomal protein L9-1 & original description: none	2.159
17.1.2.1.6	Protein biosynthesis.ribosome biogenesis.large ribosomal subunit (LSU).LSU proteome.component *(uL6)	lus10032962	Transcript	component *(uL6) of large ribosomal-subunit (LSU) proteome & prot-scriber: 60s ribosomal protein l9 1 & swissprot: 60S ribosomal protein L9-1 & original description: none	2.083
17.1.2.1.7	Protein biosynthesis.ribosome biogenesis.large ribosomal subunit (LSU).LSU proteome.component *(eL6)	lus10038775	Transcript	component *(eL6) of large ribosomal-subunit (LSU) proteome & prot-scriber: 60s ribosomal protein l6 1 & swissprot: 60S ribosomal protein L6-1 & original description: none	2.001
17.1.2.1.7	Protein biosynthesis.ribosome biogenesis.large ribosomal subunit (LSU).LSU proteome.component *(eL6)	lus10038776	Transcript	component *(eL6) of large ribosomal-subunit (LSU) proteome & prot-scriber: 60s ribosomal protein l6 1 & swissprot: 60S ribosomal protein L6-1 & original description: none	2.182
17.1.2.1.7	Protein biosynthesis.ribosome biogenesis.large ribosomal subunit (LSU).LSU proteome.component *(eL6)	lus10039083	Transcript	component *(eL6) of large ribosomal-subunit (LSU) proteome & prot-scriber: 60s ribosomal protein l6 1 & swissprot: 60S ribosomal protein L6-3 & original description: none	2.025
17.1.2.1.7	Protein biosynthesis.ribosome biogenesis.large ribosomal subunit (LSU).LSU proteome.component *(eL6)	lus10039084	Transcript	component *(eL6) of large ribosomal-subunit (LSU) proteome & prot-scriber: 60s ribosomal protein l6 1 & swissprot: 60S ribosomal protein L6-1 & original description: none	2.019
17.1.2.1.8	Protein biosynthesis.ribosome biogenesis.large ribosomal subunit (LSU).LSU proteome.component *(eL8)	lus10035632	Transcript	component *(eL8) of large ribosomal-subunit (LSU) proteome & prot-scriber: 60s ribosomal protein l7a 1 & swissprot: 60S ribosomal protein L7a-2 & original description: none	2.053
17.1.2.1.8	Protein biosynthesis.ribosome biogenesis.large ribosomal subunit (LSU).LSU proteome.component *(eL8)	lus10010763	Transcript	component *(eL8) of large ribosomal-subunit (LSU) proteome & prot-scriber: 60s ribosomal protein l7a 1 & swissprot: 60S ribosomal protein L7a-2 & original description: none	2.23
17.1.2.1.9	Protein biosynthesis.ribosome biogenesis.large ribosomal subunit (LSU).LSU proteome.component *(uL10)	lus10014841	Transcript	component *(uL10) of large ribosomal-subunit (LSU) proteome & prot-scriber: 60s acidic ribosomal protein p0 1 & swissprot: 60S acidic ribosomal protein P0-3 & original description: none	2.014
17.1.2.1.9	Protein biosynthesis.ribosome biogenesis.large ribosomal subunit (LSU).LSU proteome.component *(uL10)	lus10028276	Transcript	component *(uL10) of large ribosomal-subunit (LSU) proteome & prot-scriber: 60s acidic ribosomal protein p0 1 & swissprot: 60S acidic ribosomal protein P0-1 & original description: none	4.432
17.1.2.1.9	Protein biosynthesis.ribosome biogenesis.large ribosomal subunit (LSU).LSU proteome.component *(uL10)	lus10040214	Transcript	component *(uL10) of large ribosomal-subunit (LSU) proteome & prot-scriber: 60s acidic ribosomal protein p0 1 & swissprot: 60S acidic ribosomal protein P0-1 & original description: none	3.161
17.1.2.1.9	Protein biosynthesis.ribosome biogenesis.large ribosomal subunit (LSU).LSU proteome.component *(uL10)	lus10009447	Transcript	component *(uL10) of large ribosomal-subunit (LSU) proteome & prot-scriber: 60s acidic ribosomal protein p0 1 & swissprot: 60S acidic ribosomal protein P0 & original description: none	5.347
17.1.2.1.10	Protein biosynthesis.ribosome biogenesis.large ribosomal subunit (LSU).LSU proteome.component *(uL11)	lus10019935	Transcript	component *(uL11) of large ribosomal-subunit (LSU) proteome & prot-scriber: 60s ribosomal protein l12 1 & swissprot: 60S ribosomal protein L12-3 & original description: none	2.085
17.1.2.1.10	Protein biosynthesis.ribosome biogenesis.large ribosomal subunit (LSU).LSU proteome.component *(uL11)	lus10041308	Transcript	component *(uL11) of large ribosomal-subunit (LSU) proteome & prot-scriber: 60s ribosomal protein l12 1 & swissprot: 60S ribosomal protein L12-3 & original description: none	2.045
17.1.2.1.10	Protein biosynthesis.ribosome biogenesis.large ribosomal subunit (LSU).LSU proteome.component *(uL11)	lus10023186	Transcript	component *(uL11) of large ribosomal-subunit (LSU) proteome & prot-scriber: 60s ribosomal protein l12 1 & swissprot: 60S ribosomal protein L12-3 & original description: none	2.044
17.1.2.1.10	Protein biosynthesis.ribosome biogenesis.large ribosomal subunit (LSU).LSU proteome.component *(uL11)	lus10037402	Transcript	component *(uL11) of large ribosomal-subunit (LSU) proteome & prot-scriber: 60s ribosomal protein l12 1 & swissprot: 60S ribosomal protein L12 & original description: none	2.025
17.1.2.1.10	Protein biosynthesis.ribosome biogenesis.large ribosomal subunit (LSU).LSU proteome.component *(uL11)	lus10026506	Transcript	component *(uL11) of large ribosomal-subunit (LSU) proteome & prot-scriber: 60s ribosomal protein l12 1 & swissprot: 60S ribosomal protein L12-3 & original description: none	2.113
17.1.2.1.11	Protein biosynthesis.ribosome biogenesis.large ribosomal subunit (LSU).LSU proteome.component *(eL13)	lus10013719	Transcript	component *(eL13) of large ribosomal-subunit (LSU) proteome & prot-scriber: 60s ribosomal protein l13 1 & swissprot: 60S ribosomal protein L13-1 & original description: none	2.1
17.1.2.1.11	Protein biosynthesis.ribosome biogenesis.large ribosomal subunit (LSU).LSU proteome.component *(eL13)	lus10009578	Transcript	component *(eL13) of large ribosomal-subunit (LSU) proteome & prot-scriber: 60s ribosomal protein l13 1 & swissprot: 60S ribosomal protein L13-1 & original description: none	2.003
17.1.2.1.11	Protein biosynthesis.ribosome biogenesis.large ribosomal subunit (LSU).LSU proteome.component *(eL13)	lus10005586	Transcript	component *(eL13) of large ribosomal-subunit (LSU) proteome & prot-scriber: 60s ribosomal protein l13 1 & swissprot: 60S ribosomal protein L13-1 & original description: none	2.034
17.1.2.1.11	Protein biosynthesis.ribosome biogenesis.large ribosomal subunit (LSU).LSU proteome.component *(eL13)	lus10020398	Transcript	component *(eL13) of large ribosomal-subunit (LSU) proteome & prot-scriber: 60s ribosomal protein l13 1 & swissprot: 60S ribosomal protein L13-1 & original description: none	2.192
17.1.2.1.12	Protein biosynthesis.ribosome biogenesis.large ribosomal subunit (LSU).LSU proteome.component *(uL13)	lus10007137	Transcript	component *(uL13) of large ribosomal-subunit (LSU) proteome & prot-scriber: 60s ribosomal protein l13a 1 & swissprot: 60S ribosomal protein L13a-4 & original description: none	2.075
17.1.2.1.12	Protein biosynthesis.ribosome biogenesis.large ribosomal subunit (LSU).LSU proteome.component *(uL13)	lus10032599	Transcript	component *(uL13) of large ribosomal-subunit (LSU) proteome & prot-scriber: 60s ribosomal protein l13a 1 & swissprot: 60S ribosomal protein L13a-4 & original description: none	2.14
17.1.2.1.12	Protein biosynthesis.ribosome biogenesis.large ribosomal subunit (LSU).LSU proteome.component *(uL13)	lus10043151	Transcript	component *(uL13) of large ribosomal-subunit (LSU) proteome & prot-scriber: 60s ribosomal protein l13a 1 & swissprot: 60S ribosomal protein L13a-4 & original description: none	2.046
17.1.2.1.12	Protein biosynthesis.ribosome biogenesis.large ribosomal subunit (LSU).LSU proteome.component *(uL13)	lus10011857	Transcript	component *(uL13) of large ribosomal-subunit (LSU) proteome & prot-scriber: 60s ribosomal protein l13a 1 & swissprot: 60S ribosomal protein L13a-4 & original description: none	2.025
17.1.2.1.12	Protein biosynthesis.ribosome biogenesis.large ribosomal subunit (LSU).LSU proteome.component *(uL13)	lus10016679	Transcript	component *(uL13) of large ribosomal-subunit (LSU) proteome & prot-scriber: 60s ribosomal protein l13a 1 & swissprot: 60S ribosomal protein L13a-4 & original description: none	2.135
17.1.2.1.13	Protein biosynthesis.ribosome biogenesis.large ribosomal subunit (LSU).LSU proteome.component *(eL14)	lus10003627	Transcript	component *(eL14) of large ribosomal-subunit (LSU) proteome & prot-scriber: 60s ribosomal protein l14 1 & swissprot: 60S ribosomal protein L14-2 & original description: none	2.291
17.1.2.1.13	Protein biosynthesis.ribosome biogenesis.large ribosomal subunit (LSU).LSU proteome.component *(eL14)	lus10008246	Transcript	component *(eL14) of large ribosomal-subunit (LSU) proteome & prot-scriber: 60s ribosomal protein l14 1 & swissprot: 60S ribosomal protein L14-1 & original description: none	2.087
17.1.2.1.13	Protein biosynthesis.ribosome biogenesis.large ribosomal subunit (LSU).LSU proteome.component *(eL14)	lus10024918	Transcript	component *(eL14) of large ribosomal-subunit (LSU) proteome & prot-scriber: 60s ribosomal protein l14 1 & swissprot: 60S ribosomal protein L14-1 & original description: none	2.171
17.1.2.1.14	Protein biosynthesis.ribosome biogenesis.large ribosomal subunit (LSU).LSU proteome.component *(uL14)	lus10012464	Transcript	component *(uL14) of large ribosomal-subunit (LSU) proteome & prot-scriber: 60s ribosomal l23 protein & swissprot: 60S ribosomal protein L23 & original description: none	2.007
17.1.2.1.14	Protein biosynthesis.ribosome biogenesis.large ribosomal subunit (LSU).LSU proteome.component *(uL14)	lus10024943	Transcript	component *(uL14) of large ribosomal-subunit (LSU) proteome & prot-scriber: 60s ribosomal l23 protein & swissprot: 60S ribosomal protein L23 & original description: none	2.017
17.1.2.1.14	Protein biosynthesis.ribosome biogenesis.large ribosomal subunit (LSU).LSU proteome.component *(uL14)	lus10023730	Transcript	component *(uL14) of large ribosomal-subunit (LSU) proteome & prot-scriber: 60s ribosomal l23 protein & swissprot: 60S ribosomal protein L23 & original description: none	2.07
17.1.2.1.14	Protein biosynthesis.ribosome biogenesis.large ribosomal subunit (LSU).LSU proteome.component *(uL14)	lus10011773	Transcript	component *(uL14) of large ribosomal-subunit (LSU) proteome & prot-scriber: 60s ribosomal l23 protein & swissprot: 60S ribosomal protein L23 & original description: none	2.014
17.1.2.1.15	Protein biosynthesis.ribosome biogenesis.large ribosomal subunit (LSU).LSU proteome.component *(eL15)	lus10009653	Transcript	component *(eL15) of large ribosomal-subunit (LSU) proteome & prot-scriber: 60s ribosomal protein l15 1 & swissprot: 60S ribosomal protein L15-1 & original description: none	2.233
17.1.2.1.15	Protein biosynthesis.ribosome biogenesis.large ribosomal subunit (LSU).LSU proteome.component *(eL15)	lus10007805	Transcript	component *(eL15) of large ribosomal-subunit (LSU) proteome & prot-scriber: 60s ribosomal protein l15 1 & swissprot: 60S ribosomal protein L15-1 & original description: none	2.022
17.1.2.1.15	Protein biosynthesis.ribosome biogenesis.large ribosomal subunit (LSU).LSU proteome.component *(eL15)	lus10028965	Transcript	component *(eL15) of large ribosomal-subunit (LSU) proteome & prot-scriber: 60s ribosomal protein l15 1 & swissprot: 60S ribosomal protein L15-1 & original description: none	2.044
17.1.2.1.16	Protein biosynthesis.ribosome biogenesis.large ribosomal subunit (LSU).LSU proteome.component *(uL15)	lus10006207	Transcript	component *(uL15) of large ribosomal-subunit (LSU) proteome & prot-scriber: 60s ribosomal protein l27a 2 4 & swissprot: 60S ribosomal protein L27a-3 & original description: none	2.017
17.1.2.1.16	Protein biosynthesis.ribosome biogenesis.large ribosomal subunit (LSU).LSU proteome.component *(uL15)	lus10016336	Transcript	component *(uL15) of large ribosomal-subunit (LSU) proteome & prot-scriber: 60s ribosomal protein l27a 2 4 & swissprot: 60S ribosomal protein L27a-2 & original description: none	2.063
17.1.2.1.16	Protein biosynthesis.ribosome biogenesis.large ribosomal subunit (LSU).LSU proteome.component *(uL15)	lus10036855	Transcript	component *(uL15) of large ribosomal-subunit (LSU) proteome & prot-scriber: 60s ribosomal protein l27a 2 4 & swissprot: 60S ribosomal protein L27a-3 & original description: none	2.053
17.1.2.1.16	Protein biosynthesis.ribosome biogenesis.large ribosomal subunit (LSU).LSU proteome.component *(uL15)	lus10026698	Transcript	component *(uL15) of large ribosomal-subunit (LSU) proteome & prot-scriber: 60s ribosomal protein l27a 2 4 & swissprot: 60S ribosomal protein L27a-2 & original description: none	2.06
17.1.2.1.18	Protein biosynthesis.ribosome biogenesis.large ribosomal subunit (LSU).LSU proteome.component *(uL18)	lus10020612	Transcript	component *(uL18) of large ribosomal-subunit (LSU) proteome & prot-scriber: 60s ribosomal protein l5 1 & swissprot: 60S ribosomal protein L5 & original description: none	2.118
17.1.2.1.18	Protein biosynthesis.ribosome biogenesis.large ribosomal subunit (LSU).LSU proteome.component *(uL18)	lus10019544	Transcript	component *(uL18) of large ribosomal-subunit (LSU) proteome & prot-scriber: 60s ribosomal protein l5 1 & swissprot: 60S ribosomal protein L5 & original description: none	2.118
17.1.2.1.19	Protein biosynthesis.ribosome biogenesis.large ribosomal subunit (LSU).LSU proteome.component *(eL18)	lus10041264	Transcript	component *(eL18) of large ribosomal-subunit (LSU) proteome & prot-scriber: 60s ribosomal protein l18 2 & swissprot: 60S ribosomal protein L18-2 & original description: none	2.264
17.1.2.1.19	Protein biosynthesis.ribosome biogenesis.large ribosomal subunit (LSU).LSU proteome.component *(eL18)	lus10031485	Transcript	component *(eL18) of large ribosomal-subunit (LSU) proteome & prot-scriber: 60s ribosomal protein l18 2 & swissprot: 60S ribosomal protein L18-2 & original description: none	2.015
17.1.2.1.19	Protein biosynthesis.ribosome biogenesis.large ribosomal subunit (LSU).LSU proteome.component *(eL18)	lus10015198	Transcript	component *(eL18) of large ribosomal-subunit (LSU) proteome & prot-scriber: 60s ribosomal protein l18 2 & swissprot: 60S ribosomal protein L18-2 & original description: none	2.083
17.1.2.1.21	Protein biosynthesis.ribosome biogenesis.large ribosomal subunit (LSU).LSU proteome.component *(eL20)	lus10023454	Transcript	component *(eL20) of large ribosomal-subunit (LSU) proteome & prot-scriber: 60s ribosomal protein l18a 1 & swissprot: 60S ribosomal protein L18a & original description: none	2.113
17.1.2.1.21	Protein biosynthesis.ribosome biogenesis.large ribosomal subunit (LSU).LSU proteome.component *(eL20)	lus10023457	Transcript	component *(eL20) of large ribosomal-subunit (LSU) proteome & prot-scriber: 60s ribosomal protein l18a 1 & swissprot: 60S ribosomal protein L18a & original description: none	2.1
17.1.2.1.21	Protein biosynthesis.ribosome biogenesis.large ribosomal subunit (LSU).LSU proteome.component *(eL20)	lus10019881	Transcript	component *(eL20) of large ribosomal-subunit (LSU) proteome & prot-scriber: 60s ribosomal protein l18a 1 & swissprot: 60S ribosomal protein L18a & original description: none	2.19
17.1.2.1.21	Protein biosynthesis.ribosome biogenesis.large ribosomal subunit (LSU).LSU proteome.component *(eL20)	lus10040332	Transcript	component *(eL20) of large ribosomal-subunit (LSU) proteome & prot-scriber: 60s ribosomal protein l18a 1 & swissprot: 60S ribosomal protein L18a-2 & original description: none	2.091
17.1.2.1.22	Protein biosynthesis.ribosome biogenesis.large ribosomal subunit (LSU).LSU proteome.component *(eL21)	lus10021079	Transcript	component *(eL21) of large ribosomal-subunit (LSU) proteome & prot-scriber: 60s ribosomal protein l21 1 & swissprot: 60S ribosomal protein L21-1 & original description: none	2.092
17.1.2.1.22	Protein biosynthesis.ribosome biogenesis.large ribosomal subunit (LSU).LSU proteome.component *(eL21)	lus10029302	Transcript	component *(eL21) of large ribosomal-subunit (LSU) proteome & prot-scriber: 60s ribosomal protein l21 1 & swissprot: 60S ribosomal protein L21-1 & original description: none	2.053
17.1.2.1.22	Protein biosynthesis.ribosome biogenesis.large ribosomal subunit (LSU).LSU proteome.component *(eL21)	lus10030882	Transcript	component *(eL21) of large ribosomal-subunit (LSU) proteome & prot-scriber: 60s ribosomal protein l21 1 & swissprot: 60S ribosomal protein L21-1 & original description: none	2.27
17.1.2.1.22	Protein biosynthesis.ribosome biogenesis.large ribosomal subunit (LSU).LSU proteome.component *(eL21)	lus10030607	Transcript	component *(eL21) of large ribosomal-subunit (LSU) proteome & prot-scriber: 60s ribosomal protein l21 1 & swissprot: 60S ribosomal protein L21-1 & original description: none	2.013
17.1.2.1.22	Protein biosynthesis.ribosome biogenesis.large ribosomal subunit (LSU).LSU proteome.component *(eL21)	lus10016241	Transcript	component *(eL21) of large ribosomal-subunit (LSU) proteome & prot-scriber: 60s ribosomal protein l21 1 & swissprot: 60S ribosomal protein L21-1 & original description: none	2.004
17.1.2.1.23	Protein biosynthesis.ribosome biogenesis.large ribosomal subunit (LSU).LSU proteome.component *(uL22)	lus10006421	Transcript	component *(uL22) of large ribosomal-subunit (LSU) proteome & prot-scriber: 60s ribosomal l17 1 protein & swissprot: 60S ribosomal protein L17-2 & original description: none	2.026
17.1.2.1.24	Protein biosynthesis.ribosome biogenesis.large ribosomal subunit (LSU).LSU proteome.component *(eL22)	lus10037498	Transcript	component *(eL22) of large ribosomal-subunit (LSU) proteome & prot-scriber: 60s ribosomal l22 2 protein & swissprot: 60S ribosomal protein L22-2 & original description: none	2.562
17.1.2.1.24	Protein biosynthesis.ribosome biogenesis.large ribosomal subunit (LSU).LSU proteome.component *(eL22)	lus10006509	Transcript	component *(eL22) of large ribosomal-subunit (LSU) proteome & prot-scriber: 60s ribosomal l22 2 protein & swissprot: 60S ribosomal protein L22-2 & original description: none	2.227
17.1.2.1.25	Protein biosynthesis.ribosome biogenesis.large ribosomal subunit (LSU).LSU proteome.component *(uL23)	lus10005883	Transcript	component *(uL23) of large ribosomal-subunit (LSU) proteome & prot-scriber: 50s ribosomal protein l23 chloroplastic & swissprot: 60S ribosomal protein L23A & original description: none	2.232
17.1.2.1.25	Protein biosynthesis.ribosome biogenesis.large ribosomal subunit (LSU).LSU proteome.component *(uL23)	lus10023438	Transcript	component *(uL23) of large ribosomal-subunit (LSU) proteome & prot-scriber: 50s ribosomal protein l23 chloroplastic & swissprot: 60S ribosomal protein L23A & original description: none	2.079
17.1.2.1.25	Protein biosynthesis.ribosome biogenesis.large ribosomal subunit (LSU).LSU proteome.component *(uL23)	lus10030325	Transcript	component *(uL23) of large ribosomal-subunit (LSU) proteome & prot-scriber: 50s ribosomal protein l23 chloroplastic & swissprot: 60S ribosomal protein L23A & original description: none	2.012
17.1.2.1.25	Protein biosynthesis.ribosome biogenesis.large ribosomal subunit (LSU).LSU proteome.component *(uL23)	lus10003290	Transcript	component *(uL23) of large ribosomal-subunit (LSU) proteome & prot-scriber: 50s ribosomal protein l23 chloroplastic & swissprot: 60S ribosomal protein L23A & original description: none	2.016
17.1.2.1.25	Protein biosynthesis.ribosome biogenesis.large ribosomal subunit (LSU).LSU proteome.component *(uL23)	lus10005441	Transcript	component *(uL23) of large ribosomal-subunit (LSU) proteome & prot-scriber: 50s ribosomal protein l23 chloroplastic & swissprot: 60S ribosomal protein L23A & original description: none	2.088
17.1.2.1.25	Protein biosynthesis.ribosome biogenesis.large ribosomal subunit (LSU).LSU proteome.component *(uL23)	lus10040316	Transcript	component *(uL23) of large ribosomal-subunit (LSU) proteome & prot-scriber: 50s ribosomal protein l23 chloroplastic & swissprot: 60S ribosomal protein L23A & original description: none	2.22
17.1.2.1.26	Protein biosynthesis.ribosome biogenesis.large ribosomal subunit (LSU).LSU proteome.component *(eL24)	lus10008640	Transcript	component *(eL24) of large ribosomal-subunit (LSU) proteome & prot-scriber: 60s ribosomal protein l24 1 & swissprot: 60S ribosomal protein L24 & original description: none	2.064
17.1.2.1.27	Protein biosynthesis.ribosome biogenesis.large ribosomal subunit (LSU).LSU proteome.component *(uL24)	lus10018139	Transcript	component *(uL24) of large ribosomal-subunit (LSU) proteome & prot-scriber: 60s ribosomal protein l26 1 & swissprot: 60S ribosomal protein L26-1 & original description: none	2.392
17.1.2.1.27	Protein biosynthesis.ribosome biogenesis.large ribosomal subunit (LSU).LSU proteome.component *(uL24)	lus10011540	Transcript	component *(uL24) of large ribosomal-subunit (LSU) proteome & prot-scriber: 60s ribosomal protein l26 1 & swissprot: 60S ribosomal protein L26-1 & original description: none	2.739
17.1.2.1.27	Protein biosynthesis.ribosome biogenesis.large ribosomal subunit (LSU).LSU proteome.component *(uL24)	lus10028537	Transcript	component *(uL24) of large ribosomal-subunit (LSU) proteome & prot-scriber: 60s ribosomal protein l26 1 & swissprot: 60S ribosomal protein L26-1 & original description: none	2.681
17.1.2.1.27	Protein biosynthesis.ribosome biogenesis.large ribosomal subunit (LSU).LSU proteome.component *(uL24)	lus10019283	Transcript	component *(uL24) of large ribosomal-subunit (LSU) proteome & prot-scriber: 60s ribosomal protein l26 1 & swissprot: 60S ribosomal protein L26-1 & original description: none	2.012
17.1.2.1.28	Protein biosynthesis.ribosome biogenesis.large ribosomal subunit (LSU).LSU proteome.component *(eL27)	lus10039017	Transcript	component *(eL27) of large ribosomal-subunit (LSU) proteome & prot-scriber: 60s ribosomal protein l27 1 & swissprot: 60S ribosomal protein L27-3 & original description: none	2.106
17.1.2.1.28	Protein biosynthesis.ribosome biogenesis.large ribosomal subunit (LSU).LSU proteome.component *(eL27)	lus10003814	Transcript	component *(eL27) of large ribosomal-subunit (LSU) proteome & prot-scriber: 60s ribosomal protein l27 1 & swissprot: 60S ribosomal protein L27 & original description: none	2.162
17.1.2.1.28	Protein biosynthesis.ribosome biogenesis.large ribosomal subunit (LSU).LSU proteome.component *(eL27)	lus10010461	Transcript	component *(eL27) of large ribosomal-subunit (LSU) proteome & prot-scriber: 60s ribosomal protein l27 1 & swissprot: 60S ribosomal protein L27 & original description: none	2.276
17.1.2.1.29	Protein biosynthesis.ribosome biogenesis.large ribosomal subunit (LSU).LSU proteome.component *(eL28)	lus10012914	Transcript	component *(eL28) of large ribosomal-subunit (LSU) proteome & prot-scriber: ribosomal l28e domain containing protein & swissprot: 60S ribosomal protein L28-2 & original description: none	2.005
17.1.2.1.29	Protein biosynthesis.ribosome biogenesis.large ribosomal subunit (LSU).LSU proteome.component *(eL28)	lus10012915	Transcript	component *(eL28) of large ribosomal-subunit (LSU) proteome & prot-scriber: ribosomal l28e domain containing protein & swissprot: 60S ribosomal protein L28-2 & original description: none	2.102
17.1.2.1.30	Protein biosynthesis.ribosome biogenesis.large ribosomal subunit (LSU).LSU proteome.component *(eL29)	lus10016875	Transcript	component *(eL29) of large ribosomal-subunit (LSU) proteome & prot-scriber: 60s ribosomal protein l29 1 & swissprot: 60S ribosomal protein L29-1 & original description: none	2.001
17.1.2.1.30	Protein biosynthesis.ribosome biogenesis.large ribosomal subunit (LSU).LSU proteome.component *(eL29)	lus10037740	Transcript	component *(eL29) of large ribosomal-subunit (LSU) proteome & prot-scriber: 60s ribosomal protein l29 1 & swissprot: 60S ribosomal protein L29-1 & original description: none	2.144
17.1.2.1.31	Protein biosynthesis.ribosome biogenesis.large ribosomal subunit (LSU).LSU proteome.component *(uL29)	lus10023449	Transcript	component *(uL29) of large ribosomal-subunit (LSU) proteome & prot-scriber: 60s ribosomal protein l35 1 & swissprot: 60S ribosomal protein L35 & original description: none	2.083
17.1.2.1.31	Protein biosynthesis.ribosome biogenesis.large ribosomal subunit (LSU).LSU proteome.component *(uL29)	lus10024437	Transcript	component *(uL29) of large ribosomal-subunit (LSU) proteome & prot-scriber: 60s ribosomal protein l35 1 & swissprot: 60S ribosomal protein L35-4 & original description: none	2.078
17.1.2.1.31	Protein biosynthesis.ribosome biogenesis.large ribosomal subunit (LSU).LSU proteome.component *(uL29)	lus10019179	Transcript	component *(uL29) of large ribosomal-subunit (LSU) proteome & prot-scriber: 60s ribosomal protein l35 1 & swissprot: 60S ribosomal protein L35 & original description: none	2.133
17.1.2.1.31	Protein biosynthesis.ribosome biogenesis.large ribosomal subunit (LSU).LSU proteome.component *(uL29)	lus10025292	Transcript	component *(uL29) of large ribosomal-subunit (LSU) proteome & prot-scriber: 60s ribosomal protein l35 1 & swissprot: 60S ribosomal protein L35-4 & original description: none	2.076
17.1.2.1.32	Protein biosynthesis.ribosome biogenesis.large ribosomal subunit (LSU).LSU proteome.component *(uL30)	lus10021296	Transcript	component *(uL30) of large ribosomal-subunit (LSU) proteome & prot-scriber: 60s ribosomal l7 4 protein & swissprot: 60S ribosomal protein L7-4 & original description: none	2.002
17.1.2.1.32	Protein biosynthesis.ribosome biogenesis.large ribosomal subunit (LSU).LSU proteome.component *(uL30)	lus10016970	Transcript	component *(uL30) of large ribosomal-subunit (LSU) proteome & prot-scriber: 60s ribosomal l7 4 protein & swissprot: 60S ribosomal protein L7-4 & original description: none	2.078
17.1.2.1.32	Protein biosynthesis.ribosome biogenesis.large ribosomal subunit (LSU).LSU proteome.component *(uL30)	lus10029423	Transcript	component *(uL30) of large ribosomal-subunit (LSU) proteome & prot-scriber: 60s ribosomal l7 4 protein & swissprot: 60S ribosomal protein L7-4 & original description: none	2.161
17.1.2.1.33	Protein biosynthesis.ribosome biogenesis.large ribosomal subunit (LSU).LSU proteome.component *(eL30)	lus10016432	Transcript	component *(eL30) of large ribosomal-subunit (LSU) proteome & prot-scriber: 60s ribosomal protein l30 1 & swissprot: 60S ribosomal protein L30 & original description: none	2.065
17.1.2.1.33	Protein biosynthesis.ribosome biogenesis.large ribosomal subunit (LSU).LSU proteome.component *(eL30)	lus10012057	Transcript	component *(eL30) of large ribosomal-subunit (LSU) proteome & prot-scriber: 60s ribosomal protein l30 1 & swissprot: 60S ribosomal protein L30 & original description: none	2.015
17.1.2.1.34	Protein biosynthesis.ribosome biogenesis.large ribosomal subunit (LSU).LSU proteome.component *(eL31)	lus10037703	Transcript	component *(eL31) of large ribosomal-subunit (LSU) proteome & prot-scriber: 60s ribosomal protein l31 1 & swissprot: 60S ribosomal protein L31 & original description: none	2.028
17.1.2.1.34	Protein biosynthesis.ribosome biogenesis.large ribosomal subunit (LSU).LSU proteome.component *(eL31)	lus10038272	Transcript	component *(eL31) of large ribosomal-subunit (LSU) proteome & prot-scriber: 60s ribosomal protein l31 1 & swissprot: 60S ribosomal protein L31 & original description: none	2.063
17.1.2.1.34	Protein biosynthesis.ribosome biogenesis.large ribosomal subunit (LSU).LSU proteome.component *(eL31)	lus10015698	Transcript	component *(eL31) of large ribosomal-subunit (LSU) proteome & prot-scriber: 60s ribosomal protein l31 1 & swissprot: 60S ribosomal protein L31 & original description: none	2.105
17.1.2.1.35	Protein biosynthesis.ribosome biogenesis.large ribosomal subunit (LSU).LSU proteome.component *(eL32)	lus10009591	Transcript	component *(eL32) of large ribosomal-subunit (LSU) proteome & prot-scriber: 60s ribosomal protein l32 1 & swissprot: 60S ribosomal protein L32-1 & original description: none	2.078
17.1.2.1.35	Protein biosynthesis.ribosome biogenesis.large ribosomal subunit (LSU).LSU proteome.component *(eL32)	lus10020410	Transcript	component *(eL32) of large ribosomal-subunit (LSU) proteome & prot-scriber: 60s ribosomal protein l32 1 & swissprot: 60S ribosomal protein L32-1 & original description: none	2.147
17.1.2.1.36	Protein biosynthesis.ribosome biogenesis.large ribosomal subunit (LSU).LSU proteome.component *(eL33)	lus10017188	Transcript	component *(eL33) of large ribosomal-subunit (LSU) proteome & prot-scriber: dicdi neutral ceramidase & swissprot: Neutral ceramidase 2 & original description: none	2.041
17.1.2.1.36	Protein biosynthesis.ribosome biogenesis.large ribosomal subunit (LSU).LSU proteome.component *(eL33)	lus10021121	Transcript	component *(eL33) of large ribosomal-subunit (LSU) proteome & prot-scriber: 60s ribosomal protein l35a 1 & swissprot: 60S ribosomal protein L35a-3 & original description: none	2.252
17.1.2.1.36	Protein biosynthesis.ribosome biogenesis.large ribosomal subunit (LSU).LSU proteome.component *(eL33)	lus10040235	Transcript	component *(eL33) of large ribosomal-subunit (LSU) proteome & prot-scriber: 60s ribosomal protein l35a 1 & swissprot: 60S ribosomal protein L35a-2 & original description: none	2.009
17.1.2.1.37	Protein biosynthesis.ribosome biogenesis.large ribosomal subunit (LSU).LSU proteome.component *(eL34)	lus10036750	Transcript	component *(eL34) of large ribosomal-subunit (LSU) proteome & prot-scriber: 60s ribosomal protein l34 1 & swissprot: 60S ribosomal protein L34 & original description: none	2.342
17.1.2.1.37	Protein biosynthesis.ribosome biogenesis.large ribosomal subunit (LSU).LSU proteome.component *(eL34)	lus10037177	Transcript	component *(eL34) of large ribosomal-subunit (LSU) proteome & prot-scriber: 60s ribosomal protein l34 1 & swissprot: 60S ribosomal protein L34 & original description: none	2.098
17.1.2.1.37	Protein biosynthesis.ribosome biogenesis.large ribosomal subunit (LSU).LSU proteome.component *(eL34)	lus10030477	Transcript	component *(eL34) of large ribosomal-subunit (LSU) proteome & prot-scriber: 60s ribosomal protein l34 1 & swissprot: 60S ribosomal protein L34 & original description: none	2.053
17.1.2.1.38	Protein biosynthesis.ribosome biogenesis.large ribosomal subunit (LSU).LSU proteome.component *(eL36)	lus10024402	Transcript	component *(eL36) of large ribosomal-subunit (LSU) proteome & prot-scriber: 60s ribosomal protein l36 1 & swissprot: 60S ribosomal protein L36-2 & original description: none	2.153
17.1.2.1.38	Protein biosynthesis.ribosome biogenesis.large ribosomal subunit (LSU).LSU proteome.component *(eL36)	lus10016466	Transcript	component *(eL36) of large ribosomal-subunit (LSU) proteome & prot-scriber: 60s ribosomal protein l36 1 & swissprot: 60S ribosomal protein L36-2 & original description: none	2.025
17.1.2.1.38	Protein biosynthesis.ribosome biogenesis.large ribosomal subunit (LSU).LSU proteome.component *(eL36)	lus10016501	Transcript	component *(eL36) of large ribosomal-subunit (LSU) proteome & prot-scriber: 60s ribosomal protein l36 1 & swissprot: 60S ribosomal protein L36-2 & original description: none	2.051
17.1.2.1.38	Protein biosynthesis.ribosome biogenesis.large ribosomal subunit (LSU).LSU proteome.component *(eL36)	lus10025342	Transcript	component *(eL36) of large ribosomal-subunit (LSU) proteome & prot-scriber: 60s ribosomal protein l36 1 & swissprot: 60S ribosomal protein L36-2 & original description: none	2.817
17.1.2.1.39	Protein biosynthesis.ribosome biogenesis.large ribosomal subunit (LSU).LSU proteome.component *(eL37)	lus10037549	Transcript	component *(eL37) of large ribosomal-subunit (LSU) proteome & prot-scriber: 60s ribosomal protein l37 1 & swissprot: 60S ribosomal protein L37-3 & original description: none	2.01
17.1.2.1.39	Protein biosynthesis.ribosome biogenesis.large ribosomal subunit (LSU).LSU proteome.component *(eL37)	lus10035878	Transcript	component *(eL37) of large ribosomal-subunit (LSU) proteome & prot-scriber: 60s ribosomal protein l37 1 & swissprot: 60S ribosomal protein L37-3 & original description: none	2.018
17.1.2.1.41	Protein biosynthesis.ribosome biogenesis.large ribosomal subunit (LSU).LSU proteome.component *(eL39)	lus10002220	Transcript	component *(eL39) of large ribosomal-subunit (LSU) proteome & prot-scriber: 60s ribosomal protein l39 1 & swissprot: 60S ribosomal protein L39-3 & original description: none	2.258
17.1.2.1.43	Protein biosynthesis.ribosome biogenesis.large ribosomal subunit (LSU).LSU proteome.component *(eL41)	lus10040941	Transcript	component *(eL41) of large ribosomal-subunit (LSU) proteome & prot-scriber: lea 2 domain containing protein & swissprot: no annotation & original description: none	2.014
17.1.2.1.43	Protein biosynthesis.ribosome biogenesis.large ribosomal subunit (LSU).LSU proteome.component *(eL41)	lus10009831	Transcript	component *(eL41) of large ribosomal-subunit (LSU) proteome & prot-scriber: lea 2 domain containing protein & swissprot: no annotation & original description: none	2.128
17.1.2.1.44	Protein biosynthesis.ribosome biogenesis.large ribosomal subunit (LSU).LSU proteome.component *(eL42)	lus10013436	Transcript	component *(eL42) of large ribosomal-subunit (LSU) proteome & prot-scriber: 60s ribosomal protein l44 & swissprot: 60S ribosomal protein L44 & original description: none	2.136
17.1.2.1.44	Protein biosynthesis.ribosome biogenesis.large ribosomal subunit (LSU).LSU proteome.component *(eL42)	lus10040983	Transcript	component *(eL42) of large ribosomal-subunit (LSU) proteome & prot-scriber: 60s ribosomal protein l44 & swissprot: 60S ribosomal protein L44 & original description: none	2.057
17.1.2.1.44	Protein biosynthesis.ribosome biogenesis.large ribosomal subunit (LSU).LSU proteome.component *(eL42)	lus10038130	Transcript	component *(eL42) of large ribosomal-subunit (LSU) proteome & prot-scriber: 60s ribosomal protein l44 & swissprot: 60S ribosomal protein L44 & original description: none	2.077
17.1.2.1.44	Protein biosynthesis.ribosome biogenesis.large ribosomal subunit (LSU).LSU proteome.component *(eL42)	lus10017396	Transcript	component *(eL42) of large ribosomal-subunit (LSU) proteome & prot-scriber: 60s ribosomal protein l44 & swissprot: 60S ribosomal protein L44 & original description: none	2.026
17.1.2.1.46	Protein biosynthesis.ribosome biogenesis.large ribosomal subunit (LSU).LSU proteome.component *(RPP1)	lus10008943	Transcript	component *(RPP1) of large ribosomal-subunit (LSU) proteome & prot-scriber: 60s acidic ribosomal protein p1 1 & swissprot: 60S acidic ribosomal protein P1-1 & original description: none	2.195
17.1.2.1.46	Protein biosynthesis.ribosome biogenesis.large ribosomal subunit (LSU).LSU proteome.component *(RPP1)	lus10008944	Transcript	component *(RPP1) of large ribosomal-subunit (LSU) proteome & prot-scriber: 60s acidic ribosomal protein p1 1 & swissprot: 60S acidic ribosomal protein P1-1 & original description: none	2.195
17.1.2.1.46	Protein biosynthesis.ribosome biogenesis.large ribosomal subunit (LSU).LSU proteome.component *(RPP1)	lus10028876	Transcript	component *(RPP1) of large ribosomal-subunit (LSU) proteome & prot-scriber: 60s acidic ribosomal protein p1 1 & swissprot: 60S acidic ribosomal protein P1-1 & original description: none	2.355
17.1.2.1.46	Protein biosynthesis.ribosome biogenesis.large ribosomal subunit (LSU).LSU proteome.component *(RPP1)	lus10034864	Transcript	component *(RPP1) of large ribosomal-subunit (LSU) proteome & prot-scriber: 60s acidic ribosomal protein p1 1 & swissprot: 60S acidic ribosomal protein P1-1 & original description: none	4.005
17.1.2.1.47	Protein biosynthesis.ribosome biogenesis.large ribosomal subunit (LSU).LSU proteome.component *(RPP2)	lus10043377	Transcript	component *(RPP2) of large ribosomal-subunit (LSU) proteome & prot-scriber: 60s acidic ribosomal protein p2 1 & swissprot: 60S acidic ribosomal protein P2 & original description: none	2.246
17.1.2.1.47	Protein biosynthesis.ribosome biogenesis.large ribosomal subunit (LSU).LSU proteome.component *(RPP2)	lus10026714	Transcript	component *(RPP2) of large ribosomal-subunit (LSU) proteome & prot-scriber: 60s acidic ribosomal protein p2 1 & swissprot: 60S acidic ribosomal protein P2 & original description: none	4.758
17.1.2.1.47	Protein biosynthesis.ribosome biogenesis.large ribosomal subunit (LSU).LSU proteome.component *(RPP2)	lus10020575	Transcript	component *(RPP2) of large ribosomal-subunit (LSU) proteome & prot-scriber: 60s acidic ribosomal protein p2 1 & swissprot: 60S acidic ribosomal protein P2 & original description: none	2.092
17.1.2.1.48	Protein biosynthesis.ribosome biogenesis.large ribosomal subunit (LSU).LSU proteome.component *(RPP3)	lus10012714	Transcript	component *(RPP3) of large ribosomal-subunit (LSU) proteome & prot-scriber: 60s acidic ribosomal protein p3 1 & swissprot: 60S acidic ribosomal protein P3-2 & original description: none	2.027
17.1.2.1.48	Protein biosynthesis.ribosome biogenesis.large ribosomal subunit (LSU).LSU proteome.component *(RPP3)	lus10010890	Transcript	component *(RPP3) of large ribosomal-subunit (LSU) proteome & prot-scriber: 60s acidic ribosomal protein p3 1 & swissprot: 60S acidic ribosomal protein P3-2 & original description: none	2.13
17.1.2.2.1.10.1	Protein biosynthesis.ribosome biogenesis.large ribosomal subunit (LSU).LSU processome.pre-60S ribosomal subunit nuclear assembly.PES-BOP1-WDR12 (PeBoW) complex.component *(PES)	lus10001361	Transcript	component *(PES) of ribosome PES-BOP1-WDR12 (PeBoW) complex & prot-scriber: pescadillo homolog & swissprot: Pescadillo homolog & original description: none	-2.304
17.1.2.2.1.13	Protein biosynthesis.ribosome biogenesis.large ribosomal subunit (LSU).LSU processome.pre-60S ribosomal subunit nuclear assembly.assembly factor *(RID3)	lus10025732	Transcript	pre-40S ribosomal subunit assembly factor *(RID3) & prot-scriber: protein root initiation defective & swissprot: Protein ROOT INITIATION DEFECTIVE 3 & original description: none	-2.232
17.1.2.2.1.13	Protein biosynthesis.ribosome biogenesis.large ribosomal subunit (LSU).LSU processome.pre-60S ribosomal subunit nuclear assembly.assembly factor *(RID3)	lus10016759	Transcript	pre-40S ribosomal subunit assembly factor *(RID3) & prot-scriber: protein root initiation defective isoform & swissprot: Protein ROOT INITIATION DEFECTIVE 3 & original description: none	2.4
17.1.2.2.1.14	Protein biosynthesis.ribosome biogenesis.large ribosomal subunit (LSU).LSU processome.pre-60S ribosomal subunit nuclear assembly.regulatory GTPase *(NOG1)	lus10007959	Transcript	regulatory GTPase (NOG1) of LSU processome & prot-scriber: nucleolar gtp binding protein & swissprot: Nucleolar GTP-binding protein 1 & original description: none	4.913
17.1.2.2.1.14	Protein biosynthesis.ribosome biogenesis.large ribosomal subunit (LSU).LSU processome.pre-60S ribosomal subunit nuclear assembly.regulatory GTPase *(NOG1)	lus10038748	Transcript	regulatory GTPase (NOG1) of LSU processome & prot-scriber: nucleolar gtp binding protein & swissprot: Nucleolar GTP-binding protein 1 & original description: none	2.053
17.1.2.2.2.1.2	Protein biosynthesis.ribosome biogenesis.large ribosomal subunit (LSU).LSU processome.pre-60S ribosomal subunit nuclear export.NOC export complexes.component *(NOC2)	lus10020167	Transcript	component *(NOC2) of ribosomal-subunit proteome nuclear export complexes & prot-scriber: nucleolar complex protein homolog & swissprot: Nucleolar complex protein 2 homolog & original description: none	2.07
17.1.2.2.2.2	Protein biosynthesis.ribosome biogenesis.large ribosomal subunit (LSU).LSU processome.pre-60S ribosomal subunit nuclear export.export factor *(ARX1)	lus10023798	Transcript	pre-60S ribosomal-subunit proteome export factor *(ARX1) & prot-scriber: peptidase m24 domain containing protein & swissprot: Sister-chromatid cohesion protein 3 & original description: none	-2.621
17.1.2.2.3.2	Protein biosynthesis.ribosome biogenesis.large ribosomal subunit (LSU).LSU processome.60S ribosomal subunit cytoplasmic maturation.maturation factor *(REIL)	lus10020150	Transcript	LSU processome maturation factor *(REIL) & prot-scriber: c2h2 type domain containing protein & swissprot: Cytoplasmic 60S subunit biogenesis factor REI1 homolog 1 & original description: none	2
17.1.3.1.1	Protein biosynthesis.ribosome biogenesis.small ribosomal subunit (SSU).SSU proteome.component *(eS1)	lus10021907	Transcript	component *(eS1) of small ribosomal-subunit (SSU) proteome & prot-scriber: 40s ribosomal protein 1 & swissprot: 40S ribosomal protein S3a & original description: none	2.036
17.1.3.1.1	Protein biosynthesis.ribosome biogenesis.small ribosomal subunit (SSU).SSU proteome.component *(eS1)	lus10039360	Transcript	component *(eS1) of small ribosomal-subunit (SSU) proteome & prot-scriber: 40s ribosomal protein s3a 1 & swissprot: 40S ribosomal protein S3a & original description: none	2.065
17.1.3.1.2	Protein biosynthesis.ribosome biogenesis.small ribosomal subunit (SSU).SSU proteome.component *(uS2)	lus10040626	Transcript	component *(uS2) of small ribosomal-subunit (SSU) proteome & prot-scriber: 40s ribosomal protein sa & swissprot: 40S ribosomal protein SA & original description: none	2.018
17.1.3.1.2	Protein biosynthesis.ribosome biogenesis.small ribosomal subunit (SSU).SSU proteome.component *(uS2)	lus10018284	Transcript	component *(uS2) of small ribosomal-subunit (SSU) proteome & prot-scriber: 40s ribosomal protein sa & swissprot: 40S ribosomal protein Sa-1 & original description: none	2.142
17.1.3.1.2	Protein biosynthesis.ribosome biogenesis.small ribosomal subunit (SSU).SSU proteome.component *(uS2)	lus10037445	Transcript	component *(uS2) of small ribosomal-subunit (SSU) proteome & prot-scriber: 40s ribosomal protein sa & swissprot: 40S ribosomal protein SA & original description: none	2.008
17.1.3.1.2	Protein biosynthesis.ribosome biogenesis.small ribosomal subunit (SSU).SSU proteome.component *(uS2)	lus10013183	Transcript	component *(uS2) of small ribosomal-subunit (SSU) proteome & prot-scriber: 40s ribosomal protein sa & swissprot: 40S ribosomal protein SA & original description: none	2.003
17.1.3.1.3	Protein biosynthesis.ribosome biogenesis.small ribosomal subunit (SSU).SSU proteome.component *(uS3)	lus10012857	Transcript	component *(uS3) of small ribosomal-subunit (SSU) proteome & prot-scriber: 40s ribosomal protein s3 1 & swissprot: 40S ribosomal protein S3-2 & original description: none	2.101
17.1.3.1.4	Protein biosynthesis.ribosome biogenesis.small ribosomal subunit (SSU).SSU proteome.component *(eS4)	lus10004272	Transcript	component *(eS4) of small ribosomal-subunit (SSU) proteome & prot-scriber: 40s ribosomal protein s4 isoform & swissprot: 40S ribosomal protein S4-3 & original description: none	2.053
17.1.3.1.5	Protein biosynthesis.ribosome biogenesis.small ribosomal subunit (SSU).SSU proteome.component *(uS4)	lus10008624	Transcript	component *(uS4) of small ribosomal-subunit (SSU) proteome & prot-scriber: 40s ribosomal protein s9 1 & swissprot: 40S ribosomal protein S9-2 & original description: none	2.014
17.1.3.1.6	Protein biosynthesis.ribosome biogenesis.small ribosomal subunit (SSU).SSU proteome.component *(uS5)	lus10030130	Transcript	component *(uS5) of small ribosomal-subunit (SSU) proteome & prot-scriber: 40s ribosomal protein s2 1 & swissprot: 40S ribosomal protein S2-4 & original description: none	2.008
17.1.3.1.6	Protein biosynthesis.ribosome biogenesis.small ribosomal subunit (SSU).SSU proteome.component *(uS5)	lus10009952	Transcript	component *(uS5) of small ribosomal-subunit (SSU) proteome & prot-scriber: 40s ribosomal protein s2 1 & swissprot: 40S ribosomal protein S2-4 & original description: none	2.038
17.1.3.1.6	Protein biosynthesis.ribosome biogenesis.small ribosomal subunit (SSU).SSU proteome.component *(uS5)	lus10014909	Transcript	component *(uS5) of small ribosomal-subunit (SSU) proteome & prot-scriber: 40s ribosomal protein s2 1 & swissprot: 40S ribosomal protein S2-4 & original description: none	2.127
17.1.3.1.7	Protein biosynthesis.ribosome biogenesis.small ribosomal subunit (SSU).SSU proteome.component *(eS6)	lus10035414	Transcript	component *(eS6) of small ribosomal-subunit (SSU) proteome & prot-scriber: 40s ribosomal protein s6 1 & swissprot: 40S ribosomal protein S6-1 & original description: none	2.034
17.1.3.1.7	Protein biosynthesis.ribosome biogenesis.small ribosomal subunit (SSU).SSU proteome.component *(eS6)	lus10031021	Transcript	component *(eS6) of small ribosomal-subunit (SSU) proteome & prot-scriber: 40s ribosomal protein s6 1 & swissprot: 40S ribosomal protein S6-1 & original description: none	2.323
17.1.3.1.8	Protein biosynthesis.ribosome biogenesis.small ribosomal subunit (SSU).SSU proteome.component *(uS7)	lus10000946	Transcript	component *(uS7) of small ribosomal-subunit (SSU) proteome & prot-scriber: 40s ribosomal protein s5 1 & swissprot: 40S ribosomal protein S5-1 & original description: none	2.012
17.1.3.1.8	Protein biosynthesis.ribosome biogenesis.small ribosomal subunit (SSU).SSU proteome.component *(uS7)	lus10013381	Transcript	component *(uS7) of small ribosomal-subunit (SSU) proteome & prot-scriber: ribosomal s7 domain containing protein & swissprot: 40S ribosomal protein S5-1 & original description: none	2.178
17.1.3.1.9	Protein biosynthesis.ribosome biogenesis.small ribosomal subunit (SSU).SSU proteome.component *(eS7)	lus10017497	Transcript	component *(eS7) of small ribosomal-subunit (SSU) proteome & prot-scriber: 40s ribosomal protein s7 1 & swissprot: 40S ribosomal protein S7-1 & original description: none	2.034
17.1.3.1.10	Protein biosynthesis.ribosome biogenesis.small ribosomal subunit (SSU).SSU proteome.component *(eS8)	lus10003171	Transcript	component *(eS8) of small ribosomal-subunit (SSU) proteome & prot-scriber: peptidylprolyl isomerase & swissprot: Peptidyl-prolyl cis-trans isomerase FKBP62 & original description: none	2.164
17.1.3.1.10	Protein biosynthesis.ribosome biogenesis.small ribosomal subunit (SSU).SSU proteome.component *(eS8)	lus10016587	Transcript	component *(eS8) of small ribosomal-subunit (SSU) proteome & prot-scriber: 40s ribosomal protein s8 1 & swissprot: 40S ribosomal protein S8 & original description: none	2.22
17.1.3.1.11	Protein biosynthesis.ribosome biogenesis.small ribosomal subunit (SSU).SSU proteome.component *(uS8)	lus10023429	Transcript	component *(uS8) of small ribosomal-subunit (SSU) proteome & prot-scriber: 40s ribosomal protein s15a 1 & swissprot: 40S ribosomal protein S15a-1 & original description: none	2.045
17.1.3.1.11	Protein biosynthesis.ribosome biogenesis.small ribosomal subunit (SSU).SSU proteome.component *(uS8)	lus10005960	Transcript	component *(uS8) of small ribosomal-subunit (SSU) proteome & prot-scriber: 40s ribosomal protein s15a 1 & swissprot: 40S ribosomal protein S15a-1 & original description: none	2.023
17.1.3.1.11	Protein biosynthesis.ribosome biogenesis.small ribosomal subunit (SSU).SSU proteome.component *(uS8)	lus10029461	Transcript	component *(uS8) of small ribosomal-subunit (SSU) proteome & prot-scriber: 40s ribosomal protein s15a 1 & swissprot: 40S ribosomal protein S15a-1 & original description: none	2.254
17.1.3.1.11	Protein biosynthesis.ribosome biogenesis.small ribosomal subunit (SSU).SSU proteome.component *(uS8)	lus10040309	Transcript	component *(uS8) of small ribosomal-subunit (SSU) proteome & prot-scriber: 40s ribosomal protein s15a 1 & swissprot: 40S ribosomal protein S15a-1 & original description: none	2.245
17.1.3.1.12	Protein biosynthesis.ribosome biogenesis.small ribosomal subunit (SSU).SSU proteome.component *(uS9)	lus10034378	Transcript	component *(uS9) of small ribosomal-subunit (SSU) proteome & prot-scriber: 40s ribosomal protein s16 1 & swissprot: 40S ribosomal protein S16 & original description: none	2.051
17.1.3.1.12	Protein biosynthesis.ribosome biogenesis.small ribosomal subunit (SSU).SSU proteome.component *(uS9)	lus10031970	Transcript	component *(uS9) of small ribosomal-subunit (SSU) proteome & prot-scriber: 40s ribosomal protein s16 1 & swissprot: 40S ribosomal protein S16 & original description: none	2.179
17.1.3.1.12	Protein biosynthesis.ribosome biogenesis.small ribosomal subunit (SSU).SSU proteome.component *(uS9)	lus10035133	Transcript	component *(uS9) of small ribosomal-subunit (SSU) proteome & prot-scriber: 40s ribosomal protein s16 1 & swissprot: 40S ribosomal protein S16 & original description: none	2.224
17.1.3.1.12	Protein biosynthesis.ribosome biogenesis.small ribosomal subunit (SSU).SSU proteome.component *(uS9)	lus10012599	Transcript	component *(uS9) of small ribosomal-subunit (SSU) proteome & prot-scriber: 40s ribosomal protein s16 1 & swissprot: 40S ribosomal protein S16 & original description: none	2.068
17.1.3.1.13	Protein biosynthesis.ribosome biogenesis.small ribosomal subunit (SSU).SSU proteome.component *(eS10)	lus10032298	Transcript	component *(eS10) of small ribosomal-subunit (SSU) proteome & prot-scriber: myb transcription factor & swissprot: 40S ribosomal protein S10-3 & original description: none	2.035
17.1.3.1.13	Protein biosynthesis.ribosome biogenesis.small ribosomal subunit (SSU).SSU proteome.component *(eS10)	lus10024669	Transcript	component *(eS10) of small ribosomal-subunit (SSU) proteome & prot-scriber: myb transcription factor & swissprot: 40S ribosomal protein S10-3 & original description: none	2.002
17.1.3.1.13	Protein biosynthesis.ribosome biogenesis.small ribosomal subunit (SSU).SSU proteome.component *(eS10)	lus10027519	Transcript	component *(eS10) of small ribosomal-subunit (SSU) proteome & prot-scriber: 40s ribosomal protein s10 1 & swissprot: 40S ribosomal protein S10-3 & original description: none	2.036
17.1.3.1.14	Protein biosynthesis.ribosome biogenesis.small ribosomal subunit (SSU).SSU proteome.component *(uS10)	lus10027194	Transcript	component *(uS10) of small ribosomal-subunit (SSU) proteome & prot-scriber: 40s ribosomal protein s20 1 & swissprot: 40S ribosomal protein S20-1 & original description: none	2.008
17.1.3.1.14	Protein biosynthesis.ribosome biogenesis.small ribosomal subunit (SSU).SSU proteome.component *(uS10)	lus10031705	Transcript	component *(uS10) of small ribosomal-subunit (SSU) proteome & prot-scriber: 40s ribosomal protein s20 1 & swissprot: 40S ribosomal protein S20-1 & original description: none	2.265
17.1.3.1.14	Protein biosynthesis.ribosome biogenesis.small ribosomal subunit (SSU).SSU proteome.component *(uS10)	lus10031706	Transcript	component *(uS10) of small ribosomal-subunit (SSU) proteome & prot-scriber: 40s ribosomal protein s20 1 & swissprot: 40S ribosomal protein S20-1 & original description: none	2.035
17.1.3.1.14	Protein biosynthesis.ribosome biogenesis.small ribosomal subunit (SSU).SSU proteome.component *(uS10)	lus10031126	Transcript	component *(uS10) of small ribosomal-subunit (SSU) proteome & prot-scriber: 40s ribosomal protein s20 1 & swissprot: 40S ribosomal protein S20-1 & original description: none	2
17.1.3.1.15	Protein biosynthesis.ribosome biogenesis.small ribosomal subunit (SSU).SSU proteome.component *(uS11)	lus10021315	Transcript	component *(uS11) of small ribosomal-subunit (SSU) proteome & prot-scriber: 40s ribosomal s14 3 protein & swissprot: 40S ribosomal protein S14-2 & original description: none	2.067
17.1.3.1.15	Protein biosynthesis.ribosome biogenesis.small ribosomal subunit (SSU).SSU proteome.component *(uS11)	lus10016992	Transcript	component *(uS11) of small ribosomal-subunit (SSU) proteome & prot-scriber: 40s ribosomal protein s14 1 & swissprot: 40S ribosomal protein S14-2 & original description: none	2.014
17.1.3.1.16	Protein biosynthesis.ribosome biogenesis.small ribosomal subunit (SSU).SSU proteome.component *(eS12)	lus10027800	Transcript	component *(eS12) of small ribosomal-subunit (SSU) proteome & prot-scriber: 40s ribosomal protein s12 1 & swissprot: 40S ribosomal protein S12 & original description: none	2.064
17.1.3.1.16	Protein biosynthesis.ribosome biogenesis.small ribosomal subunit (SSU).SSU proteome.component *(eS12)	lus10021027	Transcript	component *(eS12) of small ribosomal-subunit (SSU) proteome & prot-scriber: 40s ribosomal protein s12 1 & swissprot: 40S ribosomal protein S12 & original description: none	2.14
17.1.3.1.16	Protein biosynthesis.ribosome biogenesis.small ribosomal subunit (SSU).SSU proteome.component *(eS12)	lus10023825	Transcript	component *(eS12) of small ribosomal-subunit (SSU) proteome & prot-scriber: 40s ribosomal protein s12 1 & swissprot: 40S ribosomal protein S12 & original description: none	2.09
17.1.3.1.16	Protein biosynthesis.ribosome biogenesis.small ribosomal subunit (SSU).SSU proteome.component *(eS12)	lus10035501	Transcript	component *(eS12) of small ribosomal-subunit (SSU) proteome & prot-scriber: 40s ribosomal protein s12 1 & swissprot: 40S ribosomal protein S12 & original description: none	2.008
17.1.3.1.17	Protein biosynthesis.ribosome biogenesis.small ribosomal subunit (SSU).SSU proteome.component *(uS12)	lus10019910	Transcript	component *(uS12) of small ribosomal-subunit (SSU) proteome & prot-scriber: 40s ribosomal protein s23 1 & swissprot: 40S ribosomal protein S23 & original description: none	2.478
17.1.3.1.17	Protein biosynthesis.ribosome biogenesis.small ribosomal subunit (SSU).SSU proteome.component *(uS12)	lus10026479	Transcript	component *(uS12) of small ribosomal-subunit (SSU) proteome & prot-scriber: 40s ribosomal protein s23 1 & swissprot: 40S ribosomal protein S23 & original description: none	2.117
17.1.3.1.19	Protein biosynthesis.ribosome biogenesis.small ribosomal subunit (SSU).SSU proteome.component *(uS14)	lus10013779	Transcript	component *(uS14) of small ribosomal-subunit (SSU) proteome & prot-scriber: 40s ribosomal protein s29 & swissprot: 40S ribosomal protein S29 & original description: none	2.031
17.1.3.1.19	Protein biosynthesis.ribosome biogenesis.small ribosomal subunit (SSU).SSU proteome.component *(uS14)	lus10039155	Transcript	component *(uS14) of small ribosomal-subunit (SSU) proteome & prot-scriber: 40s ribosomal protein s29 & swissprot: 40S ribosomal protein S29 & original description: none	2.023
17.1.3.1.20	Protein biosynthesis.ribosome biogenesis.small ribosomal subunit (SSU).SSU proteome.component *(uS15)	lus10038908	Transcript	component *(uS15) of small ribosomal-subunit (SSU) proteome & prot-scriber: 40s ribosomal protein s13 1 & swissprot: 40S ribosomal protein S13 & original description: none	2.012
17.1.3.1.20	Protein biosynthesis.ribosome biogenesis.small ribosomal subunit (SSU).SSU proteome.component *(uS15)	lus10027192	Transcript	component *(uS15) of small ribosomal-subunit (SSU) proteome & prot-scriber: 40s ribosomal protein s13 1 & swissprot: 40S ribosomal protein S13 & original description: none	2.009
17.1.3.1.20	Protein biosynthesis.ribosome biogenesis.small ribosomal subunit (SSU).SSU proteome.component *(uS15)	lus10031704	Transcript	component *(uS15) of small ribosomal-subunit (SSU) proteome & prot-scriber: 40s ribosomal protein s13 1 & swissprot: 40S ribosomal protein S13 & original description: none	2.077
17.1.3.1.20	Protein biosynthesis.ribosome biogenesis.small ribosomal subunit (SSU).SSU proteome.component *(uS15)	lus10031124	Transcript	component *(uS15) of small ribosomal-subunit (SSU) proteome & prot-scriber: 40s ribosomal protein s13 1 & swissprot: 40S ribosomal protein S13 & original description: none	2.41
17.1.3.1.21	Protein biosynthesis.ribosome biogenesis.small ribosomal subunit (SSU).SSU proteome.component *(uS17)	lus10030113	Transcript	component *(uS17) of small ribosomal-subunit (SSU) proteome & prot-scriber: 40s ribosomal protein s11 1 & swissprot: 40S ribosomal protein S11 & original description: none	2.134
17.1.3.1.21	Protein biosynthesis.ribosome biogenesis.small ribosomal subunit (SSU).SSU proteome.component *(uS17)	lus10041029	Transcript	component *(uS17) of small ribosomal-subunit (SSU) proteome & prot-scriber: 40s ribosomal protein s11 1 & swissprot: 40S ribosomal protein S11 & original description: none	2.1
17.1.3.1.21	Protein biosynthesis.ribosome biogenesis.small ribosomal subunit (SSU).SSU proteome.component *(uS17)	lus10001681	Transcript	component *(uS17) of small ribosomal-subunit (SSU) proteome & prot-scriber: 40s ribosomal protein s11 1 & swissprot: 40S ribosomal protein S11 & original description: none	2.035
17.1.3.1.22	Protein biosynthesis.ribosome biogenesis.small ribosomal subunit (SSU).SSU proteome.component *(eS17)	lus10021307	Transcript	component *(eS17) of small ribosomal-subunit (SSU) proteome & prot-scriber: 40s ribosomal protein s17 1 & swissprot: 40S ribosomal protein S17 & original description: none	2.783
17.1.3.1.22	Protein biosynthesis.ribosome biogenesis.small ribosomal subunit (SSU).SSU proteome.component *(eS17)	lus10041076	Transcript	component *(eS17) of small ribosomal-subunit (SSU) proteome & prot-scriber: 40s ribosomal protein s17 1 & swissprot: 40S ribosomal protein S17-4 & original description: none	2.049
17.1.3.1.22	Protein biosynthesis.ribosome biogenesis.small ribosomal subunit (SSU).SSU proteome.component *(eS17)	lus10016985	Transcript	component *(eS17) of small ribosomal-subunit (SSU) proteome & prot-scriber: 40s ribosomal protein s17 1 & swissprot: 40S ribosomal protein S17 & original description: none	2.013
17.1.3.1.22	Protein biosynthesis.ribosome biogenesis.small ribosomal subunit (SSU).SSU proteome.component *(eS17)	lus10029412	Transcript	component *(eS17) of small ribosomal-subunit (SSU) proteome & prot-scriber: 40s ribosomal protein s17 1 & swissprot: 40S ribosomal protein S17-1 & original description: none	2.188
17.1.3.1.22	Protein biosynthesis.ribosome biogenesis.small ribosomal subunit (SSU).SSU proteome.component *(eS17)	lus10004208	Transcript	component *(eS17) of small ribosomal-subunit (SSU) proteome & prot-scriber: 40s ribosomal protein s17 1 & swissprot: 40S ribosomal protein S17-1 & original description: none	2.421
17.1.3.1.23	Protein biosynthesis.ribosome biogenesis.small ribosomal subunit (SSU).SSU proteome.component *(uS19)	lus10007469	Transcript	component *(uS19) of small ribosomal-subunit (SSU) proteome & prot-scriber: 40s ribosomal protein s15 1 & swissprot: 40S ribosomal protein S15 & original description: none	4.471
17.1.3.1.23	Protein biosynthesis.ribosome biogenesis.small ribosomal subunit (SSU).SSU proteome.component *(uS19)	lus10026127	Transcript	component *(uS19) of small ribosomal-subunit (SSU) proteome & prot-scriber: 40s ribosomal protein s15 1 & swissprot: 40S ribosomal protein S15 & original description: none	5.665
17.1.3.1.23	Protein biosynthesis.ribosome biogenesis.small ribosomal subunit (SSU).SSU proteome.component *(uS19)	lus10018777	Transcript	component *(uS19) of small ribosomal-subunit (SSU) proteome & prot-scriber: 40s ribosomal protein s15 1 & swissprot: 40S ribosomal protein S15-4 & original description: none	2.226
17.1.3.1.23	Protein biosynthesis.ribosome biogenesis.small ribosomal subunit (SSU).SSU proteome.component *(uS19)	lus10024865	Transcript	component *(uS19) of small ribosomal-subunit (SSU) proteome & prot-scriber: 40s ribosomal protein s15 1 & swissprot: 40S ribosomal protein S15-4 & original description: none	2.335
17.1.3.1.24	Protein biosynthesis.ribosome biogenesis.small ribosomal subunit (SSU).SSU proteome.component *(eS19)	lus10000095	Transcript	component *(eS19) of small ribosomal-subunit (SSU) proteome & prot-scriber: 40s ribosomal protein s19 1 & swissprot: 40S ribosomal protein S19-1 & original description: none	2.036
17.1.3.1.24	Protein biosynthesis.ribosome biogenesis.small ribosomal subunit (SSU).SSU proteome.component *(eS19)	lus10021865	Transcript	component *(eS19) of small ribosomal-subunit (SSU) proteome & prot-scriber: 40s ribosomal protein s19 1 & swissprot: 40S ribosomal protein S19-1 & original description: none	2.309
17.1.3.1.24	Protein biosynthesis.ribosome biogenesis.small ribosomal subunit (SSU).SSU proteome.component *(eS19)	lus10013188	Transcript	component *(eS19) of small ribosomal-subunit (SSU) proteome & prot-scriber: 40s ribosomal protein s19 1 & swissprot: 40S ribosomal protein S19-3 & original description: none	2.14
17.1.3.1.24	Protein biosynthesis.ribosome biogenesis.small ribosomal subunit (SSU).SSU proteome.component *(eS19)	lus10030702	Transcript	component *(eS19) of small ribosomal-subunit (SSU) proteome & prot-scriber: 40s ribosomal protein s19 1 & swissprot: 40S ribosomal protein S19-1 & original description: none	2.012
17.1.3.1.24	Protein biosynthesis.ribosome biogenesis.small ribosomal subunit (SSU).SSU proteome.component *(eS19)	lus10032992	Transcript	component *(eS19) of small ribosomal-subunit (SSU) proteome & prot-scriber: 40s ribosomal protein s19 1 & swissprot: 40S ribosomal protein S19-1 & original description: none	2.053
17.1.3.1.24	Protein biosynthesis.ribosome biogenesis.small ribosomal subunit (SSU).SSU proteome.component *(eS19)	lus10010339	Transcript	component *(eS19) of small ribosomal-subunit (SSU) proteome & prot-scriber: 40s ribosomal protein s19 1 & swissprot: 40S ribosomal protein S19-1 & original description: none	2.036
17.1.3.1.25	Protein biosynthesis.ribosome biogenesis.small ribosomal subunit (SSU).SSU proteome.component *(eS21)	lus10020645	Transcript	component *(eS21) of small ribosomal-subunit (SSU) proteome & prot-scriber: 40s ribosomal protein s21 1 & swissprot: 40S ribosomal protein S21-2 & original description: none	2.01
17.1.3.1.25	Protein biosynthesis.ribosome biogenesis.small ribosomal subunit (SSU).SSU proteome.component *(eS21)	lus10029895	Transcript	component *(eS21) of small ribosomal-subunit (SSU) proteome & prot-scriber: 40s ribosomal protein s21 1 & swissprot: 40S ribosomal protein S21 & original description: none	2.217
17.1.3.1.25	Protein biosynthesis.ribosome biogenesis.small ribosomal subunit (SSU).SSU proteome.component *(eS21)	lus10031494	Transcript	component *(eS21) of small ribosomal-subunit (SSU) proteome & prot-scriber: 40s ribosomal protein s21 1 & swissprot: 40S ribosomal protein S21-2 & original description: none	2.002
17.1.3.1.25	Protein biosynthesis.ribosome biogenesis.small ribosomal subunit (SSU).SSU proteome.component *(eS21)	lus10015173	Transcript	component *(eS21) of small ribosomal-subunit (SSU) proteome & prot-scriber: 40s ribosomal protein s21 1 & swissprot: 40S ribosomal protein S21-2 & original description: none	2.103
17.1.3.1.26	Protein biosynthesis.ribosome biogenesis.small ribosomal subunit (SSU).SSU proteome.component *(eS24)	lus10000938	Transcript	component *(eS24) of small ribosomal-subunit (SSU) proteome & prot-scriber: 40s ribosomal protein s24 1 & swissprot: 40S ribosomal protein S24-1 & original description: none	2.017
17.1.3.1.26	Protein biosynthesis.ribosome biogenesis.small ribosomal subunit (SSU).SSU proteome.component *(eS24)	lus10004123	Transcript	component *(eS24) of small ribosomal-subunit (SSU) proteome & prot-scriber: 40s ribosomal protein s24 1 & swissprot: 40S ribosomal protein S24-1 & original description: none	2.03
17.1.3.1.27	Protein biosynthesis.ribosome biogenesis.small ribosomal subunit (SSU).SSU proteome.component *(eS25)	lus10023552	Transcript	component *(eS25) of small ribosomal-subunit (SSU) proteome & prot-scriber: 40s ribosomal protein s25 1 & swissprot: 40S ribosomal protein S25-2 & original description: none	2.081
17.1.3.1.27	Protein biosynthesis.ribosome biogenesis.small ribosomal subunit (SSU).SSU proteome.component *(eS25)	lus10034277	Transcript	component *(eS25) of small ribosomal-subunit (SSU) proteome & prot-scriber: 40s ribosomal protein s25 1 & swissprot: 40S ribosomal protein S25-2 & original description: none	2.237
17.1.3.1.27	Protein biosynthesis.ribosome biogenesis.small ribosomal subunit (SSU).SSU proteome.component *(eS25)	lus10040436	Transcript	component *(eS25) of small ribosomal-subunit (SSU) proteome & prot-scriber: 40s ribosomal protein s25 1 & swissprot: 40S ribosomal protein S25-4 & original description: none	2.133
17.1.3.1.28	Protein biosynthesis.ribosome biogenesis.small ribosomal subunit (SSU).SSU proteome.component *(eS26)	lus10012883	Transcript	component *(eS26) of small ribosomal-subunit (SSU) proteome & prot-scriber: superoxide dismutase [mn] 3 1 mitochondrial & swissprot: Superoxide dismutase [Mn], mitochondrial & original description: none	2.141
17.1.3.1.28	Protein biosynthesis.ribosome biogenesis.small ribosomal subunit (SSU).SSU proteome.component *(eS26)	lus10034223	Transcript	component *(eS26) of small ribosomal-subunit (SSU) proteome & prot-scriber: 40s ribosomal protein s26 1 & swissprot: 40S ribosomal protein S26-3 & original description: none	2.225
17.1.3.1.28	Protein biosynthesis.ribosome biogenesis.small ribosomal subunit (SSU).SSU proteome.component *(eS26)	lus10029042	Transcript	component *(eS26) of small ribosomal-subunit (SSU) proteome & prot-scriber: 40s ribosomal protein s26 1 & swissprot: 40S ribosomal protein S26-3 & original description: none	2.078
17.1.3.1.28	Protein biosynthesis.ribosome biogenesis.small ribosomal subunit (SSU).SSU proteome.component *(eS26)	lus10030533	Transcript	component *(eS26) of small ribosomal-subunit (SSU) proteome & prot-scriber: 40s ribosomal protein s26 1 & swissprot: 40S ribosomal protein S26-3 & original description: none	2.083
17.1.3.1.29	Protein biosynthesis.ribosome biogenesis.small ribosomal subunit (SSU).SSU proteome.component *(eS27)	lus10032212	Transcript	component *(eS27) of small ribosomal-subunit (SSU) proteome & prot-scriber: 40s ribosomal protein s27 1 & swissprot: 40S ribosomal protein S27-2 & original description: none	2.03
17.1.3.1.29	Protein biosynthesis.ribosome biogenesis.small ribosomal subunit (SSU).SSU proteome.component *(eS27)	lus10024576	Transcript	component *(eS27) of small ribosomal-subunit (SSU) proteome & prot-scriber: 40s ribosomal protein s27 1 & swissprot: 40S ribosomal protein S27-2 & original description: none	2.105
17.1.3.1.29	Protein biosynthesis.ribosome biogenesis.small ribosomal subunit (SSU).SSU proteome.component *(eS27)	lus10031974	Transcript	component *(eS27) of small ribosomal-subunit (SSU) proteome & prot-scriber: 40s ribosomal protein s27 1 & swissprot: 40S ribosomal protein S27-2 & original description: none	2.094
17.1.3.1.29	Protein biosynthesis.ribosome biogenesis.small ribosomal subunit (SSU).SSU proteome.component *(eS27)	lus10031979	Transcript	component *(eS27) of small ribosomal-subunit (SSU) proteome & prot-scriber: 40s ribosomal protein s27 1 & swissprot: 40S ribosomal protein S27-2 & original description: none	2.133
17.1.3.1.30	Protein biosynthesis.ribosome biogenesis.small ribosomal subunit (SSU).SSU proteome.component *(eS28)	lus10013543	Transcript	component *(eS28) of small ribosomal-subunit (SSU) proteome & prot-scriber: 40s ribosomal protein s28 1 & swissprot: 40S ribosomal protein S28 & original description: none	2.005
17.1.3.1.30	Protein biosynthesis.ribosome biogenesis.small ribosomal subunit (SSU).SSU proteome.component *(eS28)	lus10016222	Transcript	component *(eS28) of small ribosomal-subunit (SSU) proteome & prot-scriber: 40s ribosomal protein s28 1 & swissprot: 40S ribosomal protein S28-2 & original description: none	2.004
17.1.3.1.31	Protein biosynthesis.ribosome biogenesis.small ribosomal subunit (SSU).SSU proteome.component *(eS30)	lus10028808	Transcript	component *(eS30) of small ribosomal-subunit (SSU) proteome & prot-scriber: 40s ribosomal protein s30 & swissprot: 40S ribosomal protein S30 & original description: none	2.053
17.1.3.1.31	Protein biosynthesis.ribosome biogenesis.small ribosomal subunit (SSU).SSU proteome.component *(eS30)	lus10002508	Transcript	component *(eS30) of small ribosomal-subunit (SSU) proteome & prot-scriber: 40s ribosomal protein s30 & swissprot: 40S ribosomal protein S30 & original description: none	2.727
17.1.3.1.32	Protein biosynthesis.ribosome biogenesis.small ribosomal subunit (SSU).SSU proteome.component *(eS31)	lus10030894	Transcript	component *(eS31) of small ribosomal-subunit (SSU) proteome & prot-scriber: ubiquitin 40s ribosomal protein s27a 1 & swissprot: Ubiquitin-40S ribosomal protein S27a & original description: none	2.245
17.1.3.1.32	Protein biosynthesis.ribosome biogenesis.small ribosomal subunit (SSU).SSU proteome.component *(eS31)	lus10030595	Transcript	component *(eS31) of small ribosomal-subunit (SSU) proteome & prot-scriber: ubiquitin 40s ribosomal protein s27a 1 & swissprot: Ubiquitin-40S ribosomal protein S27a & original description: none	2.037
17.1.3.1.33	Protein biosynthesis.ribosome biogenesis.small ribosomal subunit (SSU).SSU proteome.component *(RACK1)	lus10017570	Transcript	component *(RACK1) of small ribosomal-subunit (SSU) proteome & prot-scriber: guanine nucleotide binding protein beta subunit & swissprot: Guanine nucleotide-binding protein subunit beta-like protein & original description: none	2.128
17.1.3.1.33	Protein biosynthesis.ribosome biogenesis.small ribosomal subunit (SSU).SSU proteome.component *(RACK1)	lus10003080	Transcript	component *(RACK1) of small ribosomal-subunit (SSU) proteome & prot-scriber: guanine nucleotide binding protein beta subunit & swissprot: Guanine nucleotide-binding protein subunit beta-like protein & original description: none	2.048
17.1.3.2.1.8	Protein biosynthesis.ribosome biogenesis.small ribosomal subunit (SSU).SSU processome.pre-40S ribosomal subunit nuclear assembly.assembly factor *(Rrp9/YAO1)	lus10023255	Transcript	SSU processome assembly factor *(RRP9/YAO1) & prot-scriber: quality protein u3 snornp associated yao & swissprot: U3 snoRNP-associated protein-like EMB2271 & original description: none	2.085
IAA
17.2.1	Protein biosynthesis.aminoacyl-tRNA synthetase activities.alanine-tRNA ligase	lus10022640	Transcript	mercator4v5.0: alanine-tRNA ligase & prot-scriber: alanine trna ligase & swissprot: Alanine--tRNA ligase, chloroplastic/mitochondrial & original description: none	-2.549
17.2.3	Protein biosynthesis.aminoacyl-tRNA synthetase activities.asparagine-tRNA ligase	lus10038228	Transcript	mercator4v5.0: asparagine-tRNA ligase & prot-scriber: asparagine trna ligase & swissprot: Asparagine--tRNA ligase, cytoplasmic 2 & original description: none	4.841
17.2.14	Protein biosynthesis.aminoacyl-tRNA synthetase activities.methionine-tRNA ligase	lus10001704	Transcript	mercator4v5.0: methionine-tRNA ligase & prot-scriber: methionine trna ligase & swissprot: Methionine--tRNA ligase, chloroplastic/mitochondrial & original description: none	-2.957
17.2.14	Protein biosynthesis.aminoacyl-tRNA synthetase activities.methionine-tRNA ligase	lus10010450	Transcript	mercator4v5.0: methionine-tRNA ligase & prot-scriber: methionine trna ligase & swissprot: Probable methionine--tRNA ligase & original description: none	-5.954
17.2.19	Protein biosynthesis.aminoacyl-tRNA synthetase activities.threonine-tRNA ligase	lus10030841	Transcript	mercator4v5.0: threonine-tRNA ligase & prot-scriber: threonine trna ligase 1 & swissprot: Threonine--tRNA ligase, mitochondrial 1 & original description: none	4.857
17.2.19	Protein biosynthesis.aminoacyl-tRNA synthetase activities.threonine-tRNA ligase	lus10030645	Transcript	mercator4v5.0: threonine-tRNA ligase & prot-scriber: threonine trna ligase 1 & swissprot: Threonine--tRNA ligase, mitochondrial 1 & original description: none	-5.724
Brassinosteriods
17.3.1.2.1.1.2	Protein biosynthesis.translation initiation.Pre-Initiation Complex (PIC) module.eIF2 Met-tRNA binding factor activity.eIF2 Met-tRNA binding factor complex.eIF2-alpha component activity.regulatory kinase *(GCN2)	lus10014896	Transcript	mercator4v5.0: regulatory kinase *(GCN2) of alpha component of eIF2 complex & prot-scriber: non specific serine threonine protein kinase & swissprot: eIF-2-alpha kinase GCN2 & original description: none	-2.571
17.3.1.2.1.1.2	Protein biosynthesis.translation initiation.Pre-Initiation Complex (PIC) module.eIF2 Met-tRNA binding factor activity.eIF2 Met-tRNA binding factor complex.eIF2-alpha component activity.regulatory kinase *(GCN2)	lus10014897	Transcript	mercator4v5.0: regulatory kinase *(GCN2) of alpha component of eIF2 complex & prot-scriber: eif alpha kinase gcn & swissprot: eIF-2-alpha kinase GCN2 & original description: none	-3.042
17.3.2.1	Protein biosynthesis.translation initiation.mRNA loading.mRNA unwinding factor *(eIF4A))	lus10037620	Transcript	mercator4v5.0: mRNA unwinding factor *(eIF4A)) & prot-scriber: eukaryotic initiation factor 4a 1 & swissprot: Eukaryotic initiation factor 4A-11 & original description: none	2.031
17.3.2.2	Protein biosynthesis.translation initiation.mRNA loading.mRNA unwinding factor *(eIF4B))	lus10006224	Transcript	mercator4v5.0: mRNA unwinding factor *(eIF4B)) & prot-scriber: gdsl esterase lipase & swissprot: GDSL esterase/lipase At3g26430 & original description: none	-2.718
17.3.2.3.1	Protein biosynthesis.translation initiation.mRNA loading.eIF4F mRNA unwinding complex.component *(eIF4E)	lus10002785	Transcript	mercator4v5.0: component *(eIF4E) of eIF4F mRNA unwinding complex & prot-scriber: eukaryotic translation initiation factor 4e 1 & swissprot: Eukaryotic translation initiation factor 4E-1 & original description: none	6.736
17.3.2.3.1	Protein biosynthesis.translation initiation.mRNA loading.eIF4F mRNA unwinding complex.component *(eIF4E)	lus10011988	Transcript	mercator4v5.0: component *(eIF4E) of eIF4F mRNA unwinding complex & prot-scriber: eukaryotic translation initiation factor 4e 1 & swissprot: Eukaryotic translation initiation factor 4E-1 & original description: none	3.87
17.3.2.5	Protein biosynthesis.translation initiation.mRNA loading.mRNA poly-A-tail binding factor *(PABP)	lus10027733	Transcript	mercator4v5.0: mRNA poly-A-tail binding factor *(PABP) & prot-scriber: polyadenylate binding protein 1 & swissprot: Polyadenylate-binding protein 7 & original description: none	3.06
17.3.2.5	Protein biosynthesis.translation initiation.mRNA loading.mRNA poly-A-tail binding factor *(PABP)	lus10027886	Transcript	mercator4v5.0: mRNA poly-A-tail binding factor *(PABP) & prot-scriber: polyadenylate binding protein 1 & swissprot: Polyadenylate-binding protein 2 & original description: none	2.334
17.3.2.5	Protein biosynthesis.translation initiation.mRNA loading.mRNA poly-A-tail binding factor *(PABP)	lus10014392	Transcript	mercator4v5.0: mRNA poly-A-tail binding factor *(PABP) & prot-scriber: polyadenylate binding protein 1 & swissprot: Polyadenylate-binding protein 7 & original description: none	3.516
17.3.2.5	Protein biosynthesis.translation initiation.mRNA loading.mRNA poly-A-tail binding factor *(PABP)	lus10023885	Transcript	mercator4v5.0: mRNA poly-A-tail binding factor *(PABP) & prot-scriber: polyadenylate binding protein 1 & swissprot: Polyadenylate-binding protein 7 & original description: none	2.79
17.3.2.5	Protein biosynthesis.translation initiation.mRNA loading.mRNA poly-A-tail binding factor *(PABP)	lus10002835	Transcript	mercator4v5.0: mRNA poly-A-tail binding factor *(PABP) & prot-scriber: polyadenylate binding protein 1 & swissprot: Polyadenylate-binding protein 2 & original description: none	2.465
Cytokinins
17.4.1.1	Protein biosynthesis.translation elongation.eEF1 aminoacyl-tRNA binding factor activity.aminoacyl-tRNA binding factor *(eEF1A))	lus10023174	Transcript	mercator4v5.0: aminoacyl-tRNA binding factor *(eEF1A)) & prot-scriber: elongation factor 1 alpha & swissprot: Elongation factor 1-alpha & original description: none	2.218
17.4.1.2.1	Protein biosynthesis.translation elongation.eEF1 aminoacyl-tRNA binding factor activity.eEF1B eEF1A-GDP-recycling complex.component *(eEF1B-beta/-delta)	lus10037618	Transcript	mercator4v5.0: component *(eEF1B-beta/-delta) of eEF1B eEF1A-GDP-recycling complex & prot-scriber: elongation factor 1 beta & swissprot: Elongation factor 1-delta 2 & original description: none	2.065
17.4.2.2.3	Protein biosynthesis.translation elongation.eEF2 mRNA-translocation factor activity.regulatory eEF2 diphthamide-modification.diphthamide biosynthesis chaperone *(DPH3)	lus10021005	Transcript	diphthamide biosynthesis chaperone *(DPH3) & prot-scriber: csl zinc finger domain containing protein & swissprot: no annotation & original description: none	6.199
17.4.2.2.3	Protein biosynthesis.translation elongation.eEF2 mRNA-translocation factor activity.regulatory eEF2 diphthamide-modification.diphthamide biosynthesis chaperone *(DPH3)	lus10023845	Transcript	mercator4v5.0: diphthamide biosynthesis chaperone *(DPH3) & prot-scriber: csl zinc finger domain containing protein & swissprot: no annotation & original description: none	4.333
17.4.2.2.3	Protein biosynthesis.translation elongation.eEF2 mRNA-translocation factor activity.regulatory eEF2 diphthamide-modification.diphthamide biosynthesis chaperone *(DPH3)	lus10016181	Transcript	mercator4v5.0: diphthamide biosynthesis chaperone *(DPH3) & prot-scriber: binding domain containing protein & swissprot: no annotation & original description: none	2.159
Gibberellic Acid
17.6.1.2.3	Protein biosynthesis.organelle machinery.mitochondrial ribosome biogenesis.large ribosomal subunit proteome.component *(uL3m)	lus10033666	Transcript	component *(uL3m) of large mitoribosomal-subunit proteome & prot-scriber: 50s ribosomal protein l3 2 & swissprot: 50S ribosomal protein L3-2, mitochondrial & original description: none	2.019
17.6.1.2.3	Protein biosynthesis.organelle machinery.mitochondrial ribosome biogenesis.large ribosomal subunit proteome.component *(uL3m)	lus10017709	Transcript	mercator4v5.0: component *(uL3m) of large mitoribosomal-subunit proteome & prot-scriber: 50s ribosomal protein l3 2 & swissprot: 50S ribosomal protein L3-2, mitochondrial & original description: none	2.237
17.6.1.2.6	Protein biosynthesis.organelle machinery.mitochondrial ribosome biogenesis.large ribosomal subunit proteome.component *(uL6m)	lus10026015	Transcript	mercator4v5.0: component *(uL6m) of large mitoribosomal-subunit proteome & prot-scriber: 50s ribosomal protein l6 & swissprot: 60S ribosomal protein L6, mitochondrial & original description: none	2.055
17.6.1.2.8	Protein biosynthesis.organelle machinery.mitochondrial ribosome biogenesis.large ribosomal subunit proteome.component *(uL10)	lus10030298	Transcript	mercator4v5.0: component *(uL10) of organelle large ribosomal-subunit proteome & prot-scriber: 50s ribosomal protein l10 chloroplastic & swissprot: 50S ribosomal protein L10, chloroplastic & original description: none	2.147
17.6.1.2.11	Protein biosynthesis.organelle machinery.mitochondrial ribosome biogenesis.large ribosomal subunit proteome.component *(uL13m)	lus10014597	Transcript	mercator4v5.0: component *(uL13m) of large mitoribosomal-subunit proteome & prot-scriber: 50s ribosomal protein l13 & swissprot: 50S ribosomal protein L13, chloroplastic & original description: none	2.055
17.6.1.2.14	Protein biosynthesis.organelle machinery.mitochondrial ribosome biogenesis.large ribosomal subunit proteome.component *(uL16m)	lus10004083	Transcript	mercator4v5.0: component *(uL16m) of large mitoribosomal-subunit proteome & prot-scriber: 50s ribosomal protein l16 & swissprot: 60S ribosomal protein L16, mitochondrial & original description: none	4.727
17.6.1.2.21	Protein biosynthesis.organelle machinery.mitochondrial ribosome biogenesis.large ribosomal subunit proteome.component *(uL23m)	lus10041700	Transcript	mercator4v5.0: component *(uL23m) of large mitoribosomal-subunit proteome & prot-scriber: 50s ribosomal protein l23 & swissprot: no annotation & original description: none	2.057
17.6.1.2.21	Protein biosynthesis.organelle machinery.mitochondrial ribosome biogenesis.large ribosomal subunit proteome.component *(uL23m)	lus10024048	Transcript	mercator4v5.0: component *(uL23m) of large mitoribosomal-subunit proteome & prot-scriber: 50s ribosomal protein l23 & swissprot: no annotation & original description: none	2.17
17.6.1.2.22	Protein biosynthesis.organelle machinery.mitochondrial ribosome biogenesis.large ribosomal subunit proteome.component *(uL24m)	lus10022069	Transcript	mercator4v5.0: component *(uL24m) of large mitoribosomal-subunit proteome & prot-scriber: 50s ribosomal protein l24 & swissprot: no annotation & original description: none	2.777
17.6.1.2.23	Protein biosynthesis.organelle machinery.mitochondrial ribosome biogenesis.large ribosomal subunit proteome.component *(bL25m)	lus10011005	Transcript	mercator4v5.0: component *(bL25m) of large mitoribosomal-subunit proteome & prot-scriber: 50s ribosomal protein l25 & swissprot: no annotation & original description: none	2.072
17.6.1.2.28	Protein biosynthesis.organelle machinery.mitochondrial ribosome biogenesis.large ribosomal subunit proteome.component *(bL31m)	lus10023572	Transcript	mercator4v5.0: component *(uL31m) of large mitoribosomal-subunit proteome & prot-scriber: alcohol dehydrogenase & swissprot: Alcohol dehydrogenase-like 7 & original description: none	2.098
17.6.1.2.29	Protein biosynthesis.organelle machinery.mitochondrial ribosome biogenesis.large ribosomal subunit proteome.component *(bL33m)	lus10012786	Transcript	mercator4v5.0: component *(bL33m) of large mitoribosomal-subunit proteome & prot-scriber: 50s ribosomal protein l33 & swissprot: no annotation & original description: none	2.068
17.6.1.2.31	Protein biosynthesis.organelle machinery.mitochondrial ribosome biogenesis.large ribosomal subunit proteome.component *(mL40)	lus10008331	Transcript	mercator4v5.0: component *(mL40) of large mitoribosomal-subunit proteome & prot-scriber: detected protein of confused function & swissprot: no annotation & original description: none	2.399
17.6.1.2.32	Protein biosynthesis.organelle machinery.mitochondrial ribosome biogenesis.large ribosomal subunit proteome.component *(mL41)	lus10034241	Transcript	mercator4v5.0: component *(mL41) of large mitoribosomal-subunit proteome & prot-scriber: 39s ribosomal protein l41 mitochondrial & swissprot: no annotation & original description: none	2.289
17.6.1.2.40	Protein biosynthesis.organelle machinery.mitochondrial ribosome biogenesis.large ribosomal subunit proteome.component *(mL104)	lus10000564	Transcript	mercator4v5.0: component *(mL104) of large mitoribosomal-subunit proteome & prot-scriber: pentatricopeptide repeat containing protein mitochondrial & swissprot: Pentatricopeptide repeat-containing protein At5g61370, mitochondrial & original description: none	5.879
17.6.1.2.41	Protein biosynthesis.organelle machinery.mitochondrial ribosome biogenesis.large ribosomal subunit proteome.component *(mL105)	lus10041795	Transcript	mercator4v5.0: component *(mL105) of large mitoribosomal-subunit proteome & prot-scriber: ab hydrolase domain containing protein & swissprot: no annotation & original description: none	2.089
17.6.1.3.11	Protein biosynthesis.organelle machinery.mitochondrial ribosome biogenesis.small ribosomal subunit proteome.component *(uS12m)	lus10002330	Transcript	mercator4v5.0: component *(uS12m) of small mitoribosomal-subunit proteome & prot-scriber: 40s ribosomal protein s12 mitochondrial & swissprot: Ribosomal protein S12, mitochondrial & original description: none	-2.87
17.6.1.3.15	Protein biosynthesis.organelle machinery.mitochondrial ribosome biogenesis.small ribosomal subunit proteome.component *(bS16m)	lus10014281	Transcript	mercator4v5.0: component *(bS16m) of small mitoribosomal-subunit proteome & prot-scriber: 30s ribosomal protein s16 1 & swissprot: 30S ribosomal protein S16-2, chloroplastic/mitochondrial & original description: none	2.029
17.6.1.3.15	Protein biosynthesis.organelle machinery.mitochondrial ribosome biogenesis.small ribosomal subunit proteome.component *(bS16m)	lus10025984	Transcript	mercator4v5.0: component *(bS16m) of small mitoribosomal-subunit proteome & prot-scriber: 30s ribosomal protein s16 1 & swissprot: 30S ribosomal protein S16-2, chloroplastic/mitochondrial & original description: none	2.323
17.6.1.3.16	Protein biosynthesis.organelle machinery.mitochondrial ribosome biogenesis.small ribosomal subunit proteome.component *(uS17m)	lus10017993	Transcript	mercator4v5.0: component *(uS17m) of small mitoribosomal-subunit proteome & prot-scriber: 30s ribosomal protein s17 & swissprot: no annotation & original description: none	2.132
17.6.1.3.29	Protein biosynthesis.organelle machinery.mitochondrial ribosome biogenesis.small ribosomal subunit proteome.component *(mS78/mS79)	lus10007619	Transcript	mercator4v5.0: component *(mS78/mS79) of small mitoribosomal-subunit proteome & prot-scriber: pentatricopeptide repeat containing protein mitochondrial & swissprot: Pentatricopeptide repeat-containing protein At3g13160, mitochondrial & original description: none	2.307
17.6.1.3.29	Protein biosynthesis.organelle machinery.mitochondrial ribosome biogenesis.small ribosomal subunit proteome.component *(mS78/mS79)	lus10018393	Transcript	mercator4v5.0: component *(mS78/mS79) of small mitoribosomal-subunit proteome & prot-scriber: pentatricopeptide repeat containing protein mitochondrial & swissprot: Pentatricopeptide repeat-containing protein At3g13160, mitochondrial & original description: none	2.252
17.6.1.3.29	Protein biosynthesis.organelle machinery.mitochondrial ribosome biogenesis.small ribosomal subunit proteome.component *(mS78/mS79)	lus10018394	Transcript	mercator4v5.0: component *(mS78/mS79) of small mitoribosomal-subunit proteome & prot-scriber: pentatricopeptide repeat containing protein mitochondrial & swissprot: Pentatricopeptide repeat-containing protein At1g55890, mitochondrial & original description: none	2.508
17.6.1.3.30	Protein biosynthesis.organelle machinery.mitochondrial ribosome biogenesis.small ribosomal subunit proteome.component *(mS80)	lus10013236	Transcript	mercator4v5.0: component *(mS80) of small mitoribosomal-subunit proteome & prot-scriber: pentatricopeptide repeat containing protein mitochondrial & swissprot: Pentatricopeptide repeat-containing protein At3g02650, mitochondrial & original description: none	2.163
17.6.1.3.30	Protein biosynthesis.organelle machinery.mitochondrial ribosome biogenesis.small ribosomal subunit proteome.component *(mS80)	lus10030756	Transcript	mercator4v5.0: component *(mS80) of small mitoribosomal-subunit proteome & prot-scriber: pentatricopeptide repeat containing protein mitochondrial & swissprot: Pentatricopeptide repeat-containing protein At3g02650, mitochondrial & original description: none	2.105
17.6.1.3.31	Protein biosynthesis.organelle machinery.mitochondrial ribosome biogenesis.small ribosomal subunit proteome.component *(mS81)	lus10043322	Transcript	mercator4v5.0: component *(mS81) of small mitoribosomal-subunit proteome & prot-scriber: pentatricopeptide repeat containing protein chloroplastic & swissprot: Pentatricopeptide repeat-containing protein At3g48250, chloroplastic & original description: none	2.08
17.6.1.3.31	Protein biosynthesis.organelle machinery.mitochondrial ribosome biogenesis.small ribosomal subunit proteome.component *(mS81)	lus10019474	Transcript	mercator4v5.0: component *(mS81) of small mitoribosomal-subunit proteome & prot-scriber: pentatricopeptide repeat containing protein chloroplastic & swissprot: Pentatricopeptide repeat-containing protein At3g48250, chloroplastic & original description: none	2.039
17.6.1.3.32	Protein biosynthesis.organelle machinery.mitochondrial ribosome biogenesis.small ribosomal subunit proteome.component *(mS82)	lus10008487	Transcript	mercator4v5.0: component *(mS82) of small mitoribosomal-subunit proteome & prot-scriber: hth la type rna binding domain containing protein & swissprot: no annotation & original description: none	2.247
17.6.1.4.2	Protein biosynthesis.organelle machinery.mitochondrial ribosome biogenesis.mitochondrial ribosome-associated proteins.ribosome biogenesis GTPase *(SIN2)	lus10031060	Transcript	mercator4v5.0: ribosome biogenesis GTPase *(SIN2) & prot-scriber: mitochondrial ribosome gtpase & swissprot: Short integuments 2, mitochondrial & original description: none	2.309
17.6.2.1.3	Protein biosynthesis.organelle machinery.plastidial ribosome biogenesis.rRNA maturation.endoribonuclease *(SOT1)	lus10000897	Transcript	mercator4v5.0: endoribonuclease *(SOT1) & prot-scriber: pentatricopeptide repeat containing protein chloroplastic & swissprot: Pentatricopeptide repeat-containing protein At5g46580, chloroplastic & original description: none	2.147
17.6.2.1.5	Protein biosynthesis.organelle machinery.plastidial ribosome biogenesis.rRNA maturation.endoribonuclease *(YbeY)	lus10005169	Transcript	mercator4v5.0: endoribonuclease *(YbeY) & prot-scriber: sp ybey endoribonuclease ybey & swissprot: Endoribonuclease YBEY, chloroplastic & original description: none	-2.673
17.6.2.1.6	Protein biosynthesis.organelle machinery.plastidial ribosome biogenesis.rRNA maturation.16S-rRNA maturation factor *(RAP)	lus10006144	Transcript	mercator4v5.0: 16S-rRNA maturation factor *(RAP) & prot-scriber: rap domain containing protein & swissprot: RAP domain-containing protein, chloroplastic & original description: none	-2.275
17.6.2.1.7	Protein biosynthesis.organelle machinery.plastidial ribosome biogenesis.rRNA maturation.16S-rRNA maturation factor *(RBF1)	lus10018065	Transcript	mercator4v5.0: 16S-rRNA maturation factor *(RBF1) & prot-scriber: ribosome binding factor a protein & swissprot: Probable ribosome-binding factor A, chloroplastic & original description: none	2.18
17.6.2.1.8	Protein biosynthesis.organelle machinery.plastidial ribosome biogenesis.rRNA maturation.exoribonuclease *(RNase R)	lus10024387	Transcript	mercator4v5.0: exoribonuclease *(RNase R) & prot-scriber: sp rnb exoribonuclease & swissprot: Ribonuclease II, chloroplastic/mitochondrial & original description: none	-2.664
17.6.2.2.1	Protein biosynthesis.organelle machinery.plastidial ribosome biogenesis.large ribosomal subunit proteome.component *(uL1c)	lus10005337	Transcript	mercator4v5.0: component *(uL1c) of large plastid ribosomal-subunit proteome & prot-scriber: 50s ribosomal protein l1 & swissprot: 50S ribosomal protein L1, chloroplastic & original description: none	-2.414
17.6.2.2.3	Protein biosynthesis.organelle machinery.plastidial ribosome biogenesis.large ribosomal subunit proteome.component *(uL3c)	lus10013640	Transcript	mercator4v5.0: component *(uL3c) of large plastid ribosomal-subunit proteome & prot-scriber: 50s ribosomal protein l3 1 & swissprot: 50S ribosomal protein L3, chloroplastic (Fragment) & original description: none	2.226
17.6.2.2.5	Protein biosynthesis.organelle machinery.plastidial ribosome biogenesis.large ribosomal subunit proteome.component *(uL5c)	lus10036390	Transcript	mercator4v5.0: component *(uL5c) of large plastid ribosomal-subunit proteome & prot-scriber: 50s ribosomal protein l5 chloroplastic & swissprot: 50S ribosomal protein L5, chloroplastic & original description: none	2.001
17.6.2.2.8	Protein biosynthesis.organelle machinery.plastidial ribosome biogenesis.large ribosomal subunit proteome.component *(uL10c)	lus10030298	Transcript	mercator4v5.0: component *(uL10c) of large plastid ribosomal-subunit proteome & prot-scriber: 50s ribosomal protein l10 chloroplastic & swissprot: 50S ribosomal protein L10, chloroplastic & original description: none	2.147
17.6.2.2.10	Protein biosynthesis.organelle machinery.plastidial ribosome biogenesis.large ribosomal subunit proteome.component *(bL12c)	lus10022261	Transcript	mercator4v5.0: component *(bL12c) of large plastid ribosomal-subunit proteome & prot-scriber: 50s ribosomal protein l12 1 chloroplastic & swissprot: 50S ribosomal protein L12, chloroplastic & original description: none	2.138
17.6.2.2.25	Protein biosynthesis.organelle machinery.plastidial ribosome biogenesis.large ribosomal subunit proteome.component *(uL29c)	lus10000745	Transcript	mercator4v5.0: component *(uL29c) of large plastid ribosomal-subunit proteome & prot-scriber: 50s ribosomal protein l29 & swissprot: 50S ribosomal protein L29, chloroplastic & original description: none	2.629
17.6.2.2.25	Protein biosynthesis.organelle machinery.plastidial ribosome biogenesis.large ribosomal subunit proteome.component *(uL29c)	lus10019653	Transcript	mercator4v5.0: component *(uL29c) of large plastid ribosomal-subunit proteome & prot-scriber: 50s ribosomal protein l29 chloroplastic & swissprot: 50S ribosomal protein L29, chloroplastic & original description: none	2.038
17.6.2.2.29	Protein biosynthesis.organelle machinery.plastidial ribosome biogenesis.large ribosomal subunit proteome.component *(bL34c)	lus10013928	Transcript	mercator4v5.0: component *(bL34c) of large plastid ribosomal-subunit proteome & prot-scriber: 50s ribosomal protein l34 chloroplastic & swissprot: 50S ribosomal protein L34, chloroplastic & original description: none	2.277
17.6.2.3.7	Protein biosynthesis.organelle machinery.plastidial ribosome biogenesis.small ribosomal subunit proteome.component *(uS7c)	lus10027894	Transcript	mercator4v5.0: component *(uS7c) of small plastid ribosomal-subunit proteome & prot-scriber: 30s ribosomal protein s7 chloroplastic & swissprot: 30S ribosomal protein S7, plastid & original description: none	2.205
17.6.2.3.9	Protein biosynthesis.organelle machinery.plastidial ribosome biogenesis.small ribosomal subunit proteome.component *(uS9c)	lus10032862	Transcript	mercator4v5.0: component *(uS9c) of small plastid ribosomal-subunit proteome & prot-scriber: 30s ribosomal protein s9 chloroplastic & swissprot: 30S ribosomal protein S9, chloroplastic & original description: none	2.345
17.6.2.3.17	Protein biosynthesis.organelle machinery.plastidial ribosome biogenesis.small ribosomal subunit proteome.component *(uS17c)	lus10025799	Transcript	mercator4v5.0: component *(uS17c) of small plastid ribosomal-subunit proteome & prot-scriber: 30s ribosomal protein s17 chloroplastic & swissprot: 30S ribosomal protein S17, chloroplastic (Fragment) & original description: none	2.004
17.6.2.3.17	Protein biosynthesis.organelle machinery.plastidial ribosome biogenesis.small ribosomal subunit proteome.component *(uS17c)	lus10035863	Transcript	mercator4v5.0: component *(uS17c) of small plastid ribosomal-subunit proteome & prot-scriber: 30s ribosomal protein s17 chloroplastic & swissprot: 30S ribosomal protein S17, chloroplastic (Fragment) & original description: none	2.209
17.6.2.3.20	Protein biosynthesis.organelle machinery.plastidial ribosome biogenesis.small ribosomal subunit proteome.component *(bS20c)	lus10041925	Transcript	mercator4v5.0: component *(bS20c) of small plastid ribosomal-subunit proteome & prot-scriber: 30s ribosomal protein s20 chloroplastic & swissprot: 30S ribosomal protein S20, chloroplastic & original description: none	2.266
17.6.2.3.24	Protein biosynthesis.organelle machinery.plastidial ribosome biogenesis.small ribosomal subunit proteome.component *(bTHXc)	lus10002497	Transcript	mercator4v5.0: component *(bTHXc) of small plastid ribosomal-subunit proteome & prot-scriber: 30s ribosomal protein s31 chloroplastic & swissprot: 30S ribosomal protein S31, chloroplastic & original description: none	2.121
17.6.2.3.24	Protein biosynthesis.organelle machinery.plastidial ribosome biogenesis.small ribosomal subunit proteome.component *(bTHXc)	lus10004829	Transcript	mercator4v5.0: component *(bTHXc) of small plastid ribosomal-subunit proteome & prot-scriber: 30s ribosomal protein s31 chloroplastic & swissprot: no annotation & original description: none	2.565
17.6.2.4.4	Protein biosynthesis.organelle machinery.plastidial ribosome biogenesis.plastidial ribosome-associated proteins.ribosome biogenesis factor *(RsgA)	lus10015794	Transcript	mercator4v5.0: ribosome biogenesis factor *(RsgA) & prot-scriber: sp rsga small ribosomal subunit biogenesis gtpase rsga & swissprot: Small ribosomal subunit biogenesis GTPase RsgA 1, mitochondrial & original description: none	-2.201
17.6.4.1	Protein biosynthesis.organelle machinery.translation elongation.elongation factor *(EF-Tu)	lus10027995	Transcript	mercator4v5.0: translation elongation factor *(EF-Tu) & prot-scriber: elongation factor tu & swissprot: Elongation factor Tu, mitochondrial & original description: none	2.067
17.6.4.1	Protein biosynthesis.organelle machinery.translation elongation.elongation factor *(EF-Tu)	lus10008161	Transcript	mercator4v5.0: translation elongation factor *(EF-Tu) & prot-scriber: elongation factor tu & swissprot: Elongation factor Tu, mitochondrial & original description: none	2.008
17.6.4.3	Protein biosynthesis.organelle machinery.translation elongation.elongation factor *(EF-G)	lus10004326	Transcript	mercator4v5.0: translation elongation factor *(EF-G) & prot-scriber: elongation factor g 1 & swissprot: Elongation factor G, chloroplastic & original description: none	-2.278
17.6.4.3	Protein biosynthesis.organelle machinery.translation elongation.elongation factor *(EF-G)	lus10028909	Transcript	mercator4v5.0: translation elongation factor *(EF-G) & prot-scriber: elongation factor g 1 & swissprot: Elongation factor G-1, chloroplastic & original description: none	-2.138
17.6.4.4	Protein biosynthesis.organelle machinery.translation elongation.elongation factor *(EF-P)	lus10007884	Transcript	mercator4v5.0: translation elongation factor *(EF-P) & prot-scriber: elongation factor p & swissprot: no annotation & original description: none	-2.284
17.6.5.1	Protein biosynthesis.organelle machinery.translation termination.peptide chain release factor *(PrfA)	lus10005944	Transcript	mercator4v5.0: translation peptide chain release factor *(PrfA) & prot-scriber: chloroplast peptide chain release factor rf & swissprot: Peptide chain release factor APG3, chloroplastic & original description: none	-2.366
17.6.6.1	Protein biosynthesis.organelle machinery.peptide deformylation.formylmethionine deformylase *(PDF)	lus10022255	Transcript	mercator4v5.0: formylmethionine deformylase *(PDF) & prot-scriber: peptide deformylase & swissprot: Peptide deformylase 1B, chloroplastic/mitochondrial & original description: none	-2.129
17.6.6.1	Protein biosynthesis.organelle machinery.peptide deformylation.formylmethionine deformylase *(PDF)	lus10013086	Transcript	mercator4v5.0: formylmethionine deformylase *(PDF) & prot-scriber: chlab peptide deformylase & swissprot: Peptide deformylase 1B, chloroplastic/mitochondrial & original description: none	-2.765

## Sheet: sucrose starch metabolism
Supplementary Table S7: Differentially expressed genes involved in hormone and sucrose starch metabolism as identified in mapman analysis
Bin Code	Bin Name	ID	type	Description	log2FoldChange
2.1.1.1.1	Cellular respiration.glycolysis.cytosolic glycolysis.phosphofructokinase activities.ATP-dependent phosphofructokinase	lus10035001	Transcript	ATP-dependent phosphofructokinase & prot-scriber: atp dependent 6 phosphofructokinase 4 & swissprot: ATP-dependent 6-phosphofructokinase 3 & original description: none	5.366
2.1.1.1.1	Cellular respiration.glycolysis.cytosolic glycolysis.phosphofructokinase activities.ATP-dependent phosphofructokinase	lus10005488	Transcript	ATP-dependent phosphofructokinase & prot-scriber: atp dependent 6 phosphofructokinase 4 & swissprot: ATP-dependent 6-phosphofructokinase 6 & original description: none	2.461
2.1.1.1.1	Cellular respiration.glycolysis.cytosolic glycolysis.phosphofructokinase activities.ATP-dependent phosphofructokinase	lus10006032	Transcript	ATP-dependent phosphofructokinase & prot-scriber: atp dependent 6 phosphofructokinase 4 & swissprot: ATP-dependent 6-phosphofructokinase 3 & original description: none	2.793
2.1.1.2	Cellular respiration.glycolysis.cytosolic glycolysis.fructose-bisphosphate aldolase *(FBA)	lus10027717	Transcript	fructose-bisphosphate aldolase *(FBA) & prot-scriber: fructose bisphosphate aldolase 1 & swissprot: Fructose-bisphosphate aldolase 1, cytoplasmic & original description: none	2.159
2.1.1.2	Cellular respiration.glycolysis.cytosolic glycolysis.fructose-bisphosphate aldolase *(FBA)	lus10014373	Transcript	fructose-bisphosphate aldolase *(FBA) & prot-scriber: fructose bisphosphate aldolase 1 & swissprot: Fructose-bisphosphate aldolase 1, cytoplasmic & original description: none	2.024
2.1.1.2	Cellular respiration.glycolysis.cytosolic glycolysis.fructose-bisphosphate aldolase *(FBA)	lus10023870	Transcript	fructose-bisphosphate aldolase *(FBA) & prot-scriber: fructose bisphosphate aldolase 1 & swissprot: Fructose-bisphosphate aldolase 1, cytoplasmic & original description: none	2.103
2.1.1.2	Cellular respiration.glycolysis.cytosolic glycolysis.fructose-bisphosphate aldolase *(FBA)	lus10035571	Transcript	fructose-bisphosphate aldolase *(FBA) & prot-scriber: fructose bisphosphate aldolase 1 & swissprot: Fructose-bisphosphate aldolase 1, cytoplasmic & original description: none	3.131
2.1.1.2	Cellular respiration.glycolysis.cytosolic glycolysis.fructose-bisphosphate aldolase *(FBA)	lus10032956	Transcript	fructose-bisphosphate aldolase *(FBA) & prot-scriber: fructose bisphosphate aldolase 1 & swissprot: Fructose-bisphosphate aldolase, cytoplasmic isozyme 1 & original description: none	-3.456
2.2.1.3	Cellular respiration.pyruvate oxidation.mitochondrial pyruvate dehydrogenase complex.E3 dihydrolipoamide dehydrogenase component	lus10032649	Transcript	dihydrolipoamide dehydrogenase component of mitochondrial pyruvate dehydrogenase complex & prot-scriber: dihydrolipoyl dehydrogenase 1 & swissprot: Dihydrolipoyl dehydrogenase 1, mitochondrial & original description: none	2.133
2.2.1.3	Cellular respiration.pyruvate oxidation.mitochondrial pyruvate dehydrogenase complex.E3 dihydrolipoamide dehydrogenase component	lus10037825	Transcript	dihydrolipoamide dehydrogenase component of mitochondrial pyruvate dehydrogenase complex & prot-scriber: dihydrolipoyl dehydrogenase 1 & swissprot: Dihydrolipoyl dehydrogenase 1, mitochondrial & original description: none	2.069
2.2.1.3	Cellular respiration.pyruvate oxidation.mitochondrial pyruvate dehydrogenase complex.E3 dihydrolipoamide dehydrogenase component	lus10043103	Transcript	dihydrolipoamide dehydrogenase component of mitochondrial pyruvate dehydrogenase complex & prot-scriber: dihydrolipoyl dehydrogenase 1 & swissprot: Dihydrolipoyl dehydrogenase 1, mitochondrial & original description: none	2.31
2.1.2.1	Cellular respiration.glycolysis.methylglyoxal degradation.lactoyl-glutathione lyase *(GLX1)	lus10011115	Transcript	lactoyl-glutathione lyase *(GLX1) & prot-scriber: lactoylglutathione lyase & swissprot: Probable lactoylglutathione lyase, chloroplastic & original description: none	-2.249
2.1.2.1	Cellular respiration.glycolysis.methylglyoxal degradation.lactoyl-glutathione lyase *(GLX1)	lus10043235	Transcript	lactoyl-glutathione lyase *(GLX1) & prot-scriber: lactoylglutathione lyase & swissprot: Probable lactoylglutathione lyase, chloroplastic & original description: none	-2.238
2.1.2.2	Cellular respiration.glycolysis.methylglyoxal degradation.hydroxy-acyl-glutathione hydrolase *(GLX2)	lus10039860	Transcript	hydroxy-acyl-glutathione hydrolase *(GLX2) & prot-scriber: hydroxyacylglutathione hydrolase 1 & swissprot: Hydroxyacylglutathione hydrolase 2, mitochondrial & original description: none	-2.626
