# Supplementary material for: Integrative transcriptome and genome resequencing reveals conserved flowering regulators and allelic variants in early- and late-flowering linseed (Linum usitatissimum L.) accessions
Source: Sci Rep. 2026 Mar 2;16:11526. doi: 10.1038/s41598-026-40729-7 (PMC13056945; doi:10.1038/s41598-026-40729-7)
Supplement: Supplementary file 7 — Supplementary Material 7 [file 41598_2026_40729_MOESM7_ESM.xlsx]

## Sheet: FL-DEGs
Supplementary Table S8: List of differntially expressed Arabidopsis flowering genes orthologs in linseed
linseed ID	Identifier	arabidopsis	percent_identity	evalue	log2FoldChange	log2FoldChange	log2FoldChange
Lus10042869	VIN3	AT5G57380	45.918	9.43e-64	8.72323	7.94099	8.48502
Lus10028170	VIN3	AT5G57380	45.763	3.63e-64	6.70567	6.46694	6.6556
Lus10011349	FUL	AT5G60910	78.689	1.25e-31	5.38011	6.0421	5.95583
Lus10039650	SMZ	AT3G54990	43.158	6.67e-13	6.05341	5.19189	5.57835
Lus10033533	BRI1	AT4G39400	66.609	0	4.99683	5.45109	5.07753
Lus10007594	PHYA	AT1G09570	77.965	0	4.90833	4.34553	5.26649
Lus10041592	PIF3	AT1G09530	82	3.8e-22	4.79233	4.76004	4.18791
Lus10009374	TOE1	AT2G28550	75.862	2.89e-79	4.04744	3.94146	3.69504
Lus10017882	CDF1	AT5G62430	69.643	1.35e-26	3.32051	3.2485	3.42921
Lus10009884	LHY	AT1G01060	48.936	5.48e-09	3.03992	3.13471	3.17347
Lus10023569	GRP7	AT2G21660	80	7.97e-48	3.21587	3.10543	2.89889
Lus10041261	CIB1	AT4G34530	91.026	3.05e-47	-2.43552	6.09198	4.24139
Lus10021006	VRN1	AT3G18990	63.725	2.48e-42	2.21944	2.2729	2.81772
Lus10025016	GA2ox6	AT1G02400	55.389	7.88e-122	5.13021	6.69837	-4.75038
Lus10027848	FVE1	AT2G19520	33.183	4.24e-67	2.17138	2.34648	2.53169
Lus10020835	BRI1	AT4G39400	66.174	0	1.9794	2.31404	2.36348
Lus10019331	TOE1	AT2G28550	76.301	3.62e-79	2.411	2.2896	1.93182
Lus10043250	VRN5	AT3G24440	67.516	1.38e-68	2.06664	2.03334	2.50932
Lus10022311	COL5	AT5G57660	67.568	1.19e-09	1.31622	2.3734	2.1827
Lus10004904	WNK1	AT3G04910	85.24	1.15e-173	1.75809	2.33222	1.64464
Lus10038498	GA2ox2	AT1G30040	64.641	4.31e-85	1.76648	1.17753	2.52754
Lus10014886	COL5	AT5G57660	65.789	2.51e-09	1.26357	2.01583	2.05667
Lus10008878	PRR5	AT5G24470	61.435	1.74e-87	-2.41177	2.57174	3.01347
Lus10013905	CDF3	AT3G47500	89.091	1.1e-34	3.09398	-5.28044	3.39875
Lus10028288	ELF4	AT2G40080	65.714	3.48e-31	-2.72023	-2.63921	2.9969
Lus10017464	FLD	AT3G10390	70.948	0	-2.19436	-1.79586	-0.828624
Lus10042865	PRR3	AT5G60100	67.647	3.83e-08	-1.13876	-1.57783	-2.19459
Lus10037450	AGL24	AT4G24540	47.5	3.26e-20	-2.41736	-1.32311	-1.53749
Lus10017871	AP1	AT1G69120	72.093	2.66e-93	-1.27843	-2.02169	-2.09586
Lus10019475	SPA3	AT3G15354	65.058	0	-2.052	-1.7947	-1.65598
Lus10027969	GID1B	AT3G63010	76.286	0	-2.37837	-1.78076	-1.85355
Lus10042292	CIR1	AT5G37260	77.143	3.15e-35	-1.9021	-2.18422	-1.98089
Lus10034322	CO	AT5G15840	51.282	2.78e-15	-1.80417	-2.31913	-1.97408
Lus10027897	FD	AT4G35900	91.667	8.25e-08	-1.66645	-2.21913	-2.22451
Lus10001751	NFYB2	AT5G47640	88.35	2.89e-66	-2.00591	-2.34443	-2.00503
Lus10011326	NFYA4	AT2G34720	74.138	4.48e-21	-6.20031	-3.19354	2.90475
Lus10001177	NFYB2	AT5G47640	87.379	1.18e-65	-2.26945	-2.28501	-2.24006
Lus10021140	FUL	AT5G60910	77.473	4.79e-101	-2.16161	-2.48362	-2.32829
Lus10041449	CO	AT5G15840	51.282	2.01e-15	-2.37016	-2.46406	-2.21798
Lus10021270	ATH1	AT4G32980	75	1.94e-39	-2.49885	-2.59468	-2.36795
Lus10020930	CRY1	AT4G08920	83.554	0	-2.67464	-2.94997	-2.39569
Lus10007984	SPL9	AT2G42200	73.684	8.25e-33	-2.66517	-2.70841	-2.73235
Lus10041891	PHYC	AT5G35840	29.091	3.19e-06	-2.18975	-2.91615	-3.15684
Lus10025719	SVP	AT2G22540	83.529	6.39e-90	-2.34026	-2.71525	-3.35565
Lus10041548	AGL19	AT4G22950	68.333	2.63e-24	-3.17581	-1.86774	-3.89337
Lus10013856	FKF1	AT2G18915	45.882	6.55e-15	-2.95722	-3.27506	-2.95759
Lus10019476	SPA3	AT3G15354	61.201	1.81e-137	-3.88352	-3.03919	-2.49478
Lus10018122	FKF1	AT2G18915	42.063	2.96e-21	-2.11678	-3.84022	-3.74621
Lus10021968	CIB1	AT4G34530	88.462	1.83e-45	-4.37228	-2.36527	-3.99582
Lus10041487	TEM2	AT1G68840	62.994	2.6e-140	-3.87816	-4.33216	-3.02919
Lus10013532	FT	AT1G65480	75.46	3.77e-85	-3.61795	-4.34578	-4.07379
Lus10036543	SOC1	AT2G45660	91.667	1.17e-38	-4.87805	-3.95214	-3.88992
Lus10029341	GID1A	AT3G05120	35.266	3.08e-24	-6.17095	-6.15004	-4.63132
Lus10006715	AGL19	AT4G22950	70.199	7.24e-68	-5.04463	-6.75897	-5.84098
