# Supplementary material for: Integrative transcriptome and genome resequencing reveals conserved flowering regulators and allelic variants in early- and late-flowering linseed (Linum usitatissimum L.) accessions
Source: Sci Rep. 2026 Mar 2;16:11526. doi: 10.1038/s41598-026-40729-7 (PMC13056945; doi:10.1038/s41598-026-40729-7)
Supplement: Supplementary file 8 — Supplementary Material 8 [file 41598_2026_40729_MOESM8_ESM.xlsx]

## Sheet: supplementary table S5
Table S6: KEGG enriched terms in floral buds and flower
ID	Description	GeneRatio	p.adjust	qvalue	geneID	Count
K04733	interleukin-1 receptor-associated kinase 4	158/8233	3.76e-06	2.5e-06	Lus10011656/Lus10018944/Lus10004333/Lus10040050/Lus10002328/Lus10023574/Lus10041991/Lus10041992/Lus10042327/Lus10014122/Lus10018563/Lus10018602/Lus10027964/Lus10018959/Lus10017787/Lus10032493/Lus10025544/Lus10025545/Lus10025554/Lus10025555/Lus10019787/Lus10039732/Lus10039762/Lus10039770/Lus10039795/Lus10007516/Lus10009125/Lus10011098/Lus10011148/Lus10040573/Lus10040663/Lus10040834/Lus10011490/Lus…	158
K00512	steroid 17alpha-monooxygenase / 17alpha-hydroxyprogesterone deacetylase	112/8233	7.92e-29	5.27e-29	Lus10011657/Lus10002661/Lus10004331/Lus10004343/Lus10027798/Lus10042419/Lus10032856/Lus10032857/Lus10012879/Lus10024518/Lus10024315/Lus10024331/Lus10018262/Lus10023827/Lus10027614/Lus10009903/Lus10009909/Lus10004408/Lus10043362/Lus10030924/Lus10041643/Lus10041667/Lus10038158/Lus10038178/Lus10038200/Lus10038201/Lus10012395/Lus10012399/Lus10012400/Lus10032211/Lus10032213/Lus10032214/Lus10032215/Lus…	112
K09422	transcription factor MYB, plant	104/8233	0.0383917	0.0255318	Lus10018936/Lus10014557/Lus10005886/Lus10013762/Lus10042163/Lus10042200/Lus10014103/Lus10014129/Lus10018518/Lus10012847/Lus10001458/Lus10009522/Lus10002559/Lus10039610/Lus10039736/Lus10039771/Lus10035275/Lus10009129/Lus10009130/Lus10040861/Lus10024392/Lus10000411/Lus10024218/Lus10008616/Lus10014415/Lus10014784/Lus10037625/Lus10037818/Lus10002593/Lus10006740/Lus10017096/Lus10030378/Lus10033889/Lus…	104
K01188	beta-glucosidase	69/8233	5.85e-17	3.89e-17	Lus10011669/Lus10019385/Lus10018102/Lus10005871/Lus10017921/Lus10041993/Lus10007125/Lus10012868/Lus10012869/Lus10012871/Lus10007871/Lus10007872/Lus10039513/Lus10039541/Lus10039638/Lus10024232/Lus10001097/Lus10016000/Lus10010785/Lus10037473/Lus10008549/Lus10017746/Lus10014473/Lus10013087/Lus10003915/Lus10043374/Lus10001151/Lus10007547/Lus10020980/Lus10033063/Lus10036885/Lus10026057/Lus10025326/Lus…	69
K00430	peroxidase	68/8233	0.0229576	0.0152676	Lus10018929/Lus10014517/Lus10001442/Lus10017288/Lus10004234/Lus10042144/Lus10027984/Lus10027989/Lus10039680/Lus10020994/Lus10005614/Lus10023858/Lus10030145/Lus10030148/Lus10009898/Lus10009932/Lus10009933/Lus10009934/Lus10006778/Lus10012684/Lus10017069/Lus10001324/Lus10020045/Lus10004163/Lus10043010/Lus10041784/Lus10041250/Lus10041251/Lus10034204/Lus10034207/Lus10011079/Lus10013631/Lus10039445/Lus…	68
K01051	pectinesterase	61/8233	0.00118169	0.000785867	Lus10000034/Lus10018103/Lus10027737/Lus10013720/Lus10013721/Lus10039927/Lus10001466/Lus10001467/Lus10025510/Lus10008937/Lus10009110/Lus10011132/Lus10008203/Lus10002976/Lus10018335/Lus10009997/Lus10037456/Lus10037458/Lus10037489/Lus10027655/Lus10027656/Lus10023775/Lus10017119/Lus10013416/Lus10005587/Lus10003933/Lus10003934/Lus10043035/Lus10006940/Lus10041815/Lus10020677/Lus10020678/Lus10020679/Lus…	61
K14638	solute carrier family 15 (peptide/histidine transporter), member 3/4	59/8233	0.00091981	0.000611706	Lus10011058/Lus10013736/Lus10042182/Lus10002793/Lus10032876/Lus10018553/Lus10017817/Lus10039521/Lus10039782/Lus10040698/Lus10008232/Lus10024457/Lus10024340/Lus10024345/Lus10012663/Lus10000673/Lus10005603/Lus10001287/Lus10001288/Lus10041466/Lus10034936/Lus10032252/Lus10033101/Lus10033106/Lus10036705/Lus10036710/Lus10034206/Lus10034305/Lus10039465/Lus10039204/Lus10024614/Lus10024156/Lus10038615/Lus…	59
K01381	saccharopepsin	56/8233	9.31e-15	6.19e-15	Lus10000265/Lus10018825/Lus10005211/Lus10005212/Lus10021292/Lus10021293/Lus10023445/Lus10042426/Lus10042427/Lus10039503/Lus10039792/Lus10039839/Lus10039858/Lus10008654/Lus10002610/Lus10002611/Lus10002612/Lus10002613/Lus10002630/Lus10014173/Lus10041494/Lus10041865/Lus10041150/Lus10041151/Lus10034270/Lus10016967/Lus10026171/Lus10024148/Lus10029408/Lus10011611/Lus10028411/Lus10029913/Lus10020099/Lus…	56
K04730	interleukin-1 receptor-associated kinase 1	52/8233	0.00041467	0.00027577	Lus10042327/Lus10009394/Lus10016896/Lus10011098/Lus10011490/Lus10016371/Lus10021595/Lus10030067/Lus10027597/Lus10017144/Lus10019948/Lus10043219/Lus10043368/Lus10004388/Lus10041860/Lus10032306/Lus10020716/Lus10023130/Lus10028285/Lus10022946/Lus10030845/Lus10030846/Lus10030854/Lus10032162/Lus10019753/Lus10020140/Lus10025455/Lus10037297/Lus10035710/Lus10022520/Lus10022521/Lus10024930/Lus10037840/Lus…	52
K09286	EREBP-like factor	52/8233	0.0243322	0.0161818	Lus10005285/Lus10005967/Lus10004011/Lus10039809/Lus10008214/Lus10024491/Lus10037487/Lus10004738/Lus10030242/Lus10030261/Lus10005805/Lus10042996/Lus10004368/Lus10034902/Lus10034949/Lus10017828/Lus10017829/Lus10029314/Lus10029316/Lus10029318/Lus10029319/Lus10029331/Lus10029332/Lus10029333/Lus10029334/Lus10029601/Lus10029602/Lus10019665/Lus10012972/Lus10025430/Lus10018727/Lus10007799/Lus10007841/Lus…	52
K07408	cytochrome P450 family 1 subfamily A1	49/8233	4.8e-18	3.19e-18	Lus10011657/Lus10002138/Lus10027798/Lus10005878/Lus10005879/Lus10032857/Lus10009535/Lus10009536/Lus10004671/Lus10004672/Lus10004673/Lus10004674/Lus10040725/Lus10040868/Lus10023827/Lus10027614/Lus10009909/Lus10016459/Lus10016460/Lus10016461/Lus10028217/Lus10028654/Lus10030687/Lus10011958/Lus10029787/Lus10020437/Lus10018713/Lus10037268/Lus10035502/Lus10035635/Lus10035681/Lus10010229/Lus10024818/Lus…	49
K08235	xyloglucan:xyloglucosyl transferase	44/8233	6.19e-05	4.12e-05	Lus10004580/Lus10007645/Lus10018503/Lus10012834/Lus10039715/Lus10001396/Lus10004723/Lus10030923/Lus10011597/Lus10041341/Lus10010936/Lus10010938/Lus10010939/Lus10034098/Lus10007348/Lus10007349/Lus10020772/Lus10020773/Lus10008888/Lus10016144/Lus10023009/Lus10013240/Lus10030760/Lus10029000/Lus10029165/Lus10012978/Lus10037377/Lus10035654/Lus10028947/Lus10021422/Lus10026535/Lus10013822/Lus10033755/Lus…	44
K03327	multidrug resistance protein, MATE family	44/8233	0.0390131	0.0259451	Lus10002645/Lus10018134/Lus10018135/Lus10006205/Lus10006206/Lus10041994/Lus10042130/Lus10042343/Lus10042344/Lus10009140/Lus10015903/Lus10015904/Lus10012741/Lus10007006/Lus10020049/Lus10009788/Lus10002365/Lus10002366/Lus10041053/Lus10036852/Lus10036854/Lus10013626/Lus10028230/Lus10007231/Lus10038987/Lus10017836/Lus10029694/Lus10012944/Lus10010585/Lus10027169/Lus10027277/Lus10024945/Lus10036374/Lus…	44
K09260	MADS-box transcription enhancer factor 2A	43/8233	3.14e-08	2.09e-08	Lus10012449/Lus10039580/Lus10035456/Lus10040832/Lus10003124/Lus10003125/Lus10037450/Lus10005325/Lus10001277/Lus10014144/Lus10003940/Lus10031073/Lus10041548/Lus10016563/Lus10041385/Lus10006715/Lus10006716/Lus10019089/Lus10037040/Lus10034464/Lus10030824/Lus10022506/Lus10028473/Lus10028490/Lus10015726/Lus10015765/Lus10020511/Lus10018714/Lus10024823/Lus10017388/Lus10036543/Lus10010184/Lus10025719/Lus…	43
K13448	calcium-binding protein CML	43/8233	0.00074711	0.000496854	Lus10004330/Lus10004088/Lus10017174/Lus10004610/Lus10039961/Lus10042008/Lus10001775/Lus10014050/Lus10009353/Lus10009564/Lus10019863/Lus10009124/Lus10021134/Lus10027701/Lus10003239/Lus10022343/Lus10043389/Lus10019055/Lus10030986/Lus10041179/Lus10032205/Lus10027114/Lus10039391/Lus10028657/Lus10024567/Lus10024574/Lus10017900/Lus10028516/Lus10028519/Lus10009176/Lus10027261/Lus10024830/Lus10004539/Lus…	43
K16085	9beta-pimara-7,15-diene oxidase	42/8233	1.6e-15	1.06e-15	Lus10002661/Lus10004343/Lus10042419/Lus10012879/Lus10024518/Lus10024331/Lus10018262/Lus10009903/Lus10004408/Lus10043362/Lus10030924/Lus10041667/Lus10038158/Lus10034010/Lus10019157/Lus10019159/Lus10034230/Lus10034397/Lus10028112/Lus10028113/Lus10038796/Lus10039063/Lus10013194/Lus10030708/Lus10029035/Lus10002885/Lus10028926/Lus10012767/Lus10042815/Lus10010545/Lus10033633/Lus10033634/Lus10017676/Lus…	42
K01213	galacturan 1,4-alpha-galacturonidase	41/8233	3.11e-07	2.07e-07	Lus10002931/Lus10013780/Lus10013783/Lus10013784/Lus10042371/Lus10032875/Lus10016822/Lus10016823/Lus10040604/Lus10040605/Lus10040610/Lus10018302/Lus10009994/Lus10009605/Lus10009606/Lus10014826/Lus10037834/Lus10017109/Lus10016940/Lus10043088/Lus10036205/Lus10038344/Lus10041058/Lus10041059/Lus10039154/Lus10030886/Lus10030888/Lus10029121/Lus10029139/Lus10029140/Lus10019711/Lus10038059/Lus10029511/Lus…	41
K05349	beta-glucosidase	38/8233	4.36e-14	2.9e-14	Lus10011669/Lus10019385/Lus10018102/Lus10005871/Lus10017921/Lus10007125/Lus10039638/Lus10024232/Lus10001097/Lus10016000/Lus10010785/Lus10008549/Lus10017746/Lus10014473/Lus10013087/Lus10001151/Lus10007547/Lus10020980/Lus10033063/Lus10025326/Lus10021519/Lus10022413/Lus10007183/Lus10004510/Lus10009178/Lus10033393/Lus10033175/Lus10023604/Lus10009893/Lus10008432/Lus10008434/Lus10034848/Lus10002505/Lus…	38
K01379	cathepsin D	37/8233	1.07e-09	7.11e-10	Lus10000265/Lus10018825/Lus10005211/Lus10003999/Lus10023445/Lus10039792/Lus10039839/Lus10039858/Lus10002610/Lus10002611/Lus10002612/Lus10002613/Lus10030246/Lus10014173/Lus10041494/Lus10041150/Lus10041151/Lus10034270/Lus10029913/Lus10020099/Lus10020100/Lus10035668/Lus10024903/Lus10024905/Lus10024910/Lus10000621/Lus10020279/Lus10026905/Lus10026906/Lus10022912/Lus10022917/Lus10013324/Lus10005118/Lus…	37
K17964	leucine-rich PPR motif-containing protein, mitochondrial	37/8233	0.0206389	0.0137256	Lus10013785/Lus10042220/Lus10009331/Lus10021074/Lus10008593/Lus10018789/Lus10018393/Lus10014242/Lus10014244/Lus10014245/Lus10014247/Lus10036865/Lus10025942/Lus10023168/Lus10039310/Lus10038697/Lus10000909/Lus10029737/Lus10020134/Lus10024962/Lus10004570/Lus10015059/Lus10003427/Lus10003429/Lus10003433/Lus10003446/Lus10003447/Lus10009201/Lus10026935/Lus10042768/Lus10036020/Lus10022861/Lus10032736/Lus…	37
K09264	MADS-box transcription factor, plant	34/8233	6.65e-05	4.42e-05	Lus10002763/Lus10005080/Lus10039580/Lus10021140/Lus10004637/Lus10003124/Lus10003125/Lus10015017/Lus10005325/Lus10004150/Lus10007983/Lus10010630/Lus10037040/Lus10034371/Lus10038895/Lus10017870/Lus10017871/Lus10029275/Lus10008264/Lus10029719/Lus10031960/Lus10015765/Lus10005302/Lus10036542/Lus10012544/Lus10021399/Lus10026679/Lus10042749/Lus10042919/Lus10011349/Lus10011350/Lus10007324/Lus10034663/Lus…	34
K01728	pectate lyase	33/8233	0.000109146	7.26e-05	Lus10007266/Lus10023542/Lus10042509/Lus10042511/Lus10011258/Lus10014414/Lus10023917/Lus10022310/Lus10038157/Lus10033037/Lus10036721/Lus10013666/Lus10013667/Lus10013668/Lus10038679/Lus10030669/Lus10030670/Lus10030791/Lus10037207/Lus10037945/Lus10023623/Lus10023679/Lus10033018/Lus10011758/Lus10015358/Lus10015359/Lus10006456/Lus10011400/Lus10011885/Lus10003307/Lus10005254/Lus10022817/Lus10040426	33
K09419	heat shock transcription factor, other eukaryote	30/8233	0.00347043	0.00230795	Lus10000049/Lus10011065/Lus10001133/Lus10013797/Lus10000492/Lus10014369/Lus10023866/Lus10000312/Lus10006618/Lus10030956/Lus10001591/Lus10040911/Lus10034907/Lus10039376/Lus10038874/Lus10039134/Lus10029268/Lus10029269/Lus10005508/Lus10029852/Lus10023636/Lus10014698/Lus10042646/Lus10007455/Lus10036062/Lus10007318/Lus10040091/Lus10022083/Lus10016634/Lus10000296	30
K13627	solute carrier family 12 (potassium/chloride transporter), member 7	29/8233	1.39e-10	9.21e-11	Lus10000067/Lus10003842/Lus10008399/Lus10021712/Lus10030335/Lus10019051/Lus10019062/Lus10031024/Lus10004427/Lus10005532/Lus10017017/Lus10039412/Lus10001602/Lus10022941/Lus10022953/Lus10035254/Lus10023682/Lus10032884/Lus10032953/Lus10033009/Lus10003425/Lus10029535/Lus10011752/Lus10003407/Lus10034854/Lus10004097/Lus10036156/Lus10001875/Lus10013973	29
K14427	solute carrier family 12 (potassium/chloride transporter), member 4/6	29/8233	1.39e-10	9.21e-11	Lus10000067/Lus10003842/Lus10008399/Lus10021712/Lus10030335/Lus10019051/Lus10019062/Lus10031024/Lus10004427/Lus10005532/Lus10017017/Lus10039412/Lus10001602/Lus10022941/Lus10022953/Lus10035254/Lus10023682/Lus10032884/Lus10032953/Lus10033009/Lus10003425/Lus10029535/Lus10011752/Lus10003407/Lus10034854/Lus10004097/Lus10036156/Lus10001875/Lus10013973	29
K19041	E3 ubiquitin-protein ligase RNF38/44	29/8233	0.00204838	0.00136225	Lus10021801/Lus10021197/Lus10040073/Lus10023507/Lus10035368/Lus10040617/Lus10018292/Lus10024248/Lus10015837/Lus10000710/Lus10030972/Lus10032382/Lus10000487/Lus10013618/Lus10009326/Lus10023086/Lus10021524/Lus10029178/Lus10037264/Lus10035677/Lus10024881/Lus10004572/Lus10023617/Lus10023671/Lus10011747/Lus10036404/Lus10040389/Lus10015506/Lus10034587	29
K05909	laccase	29/8233	0.00557797	0.00370955	Lus10005976/Lus10027747/Lus10027782/Lus10017175/Lus10007532/Lus10040697/Lus10024378/Lus10018208/Lus10030235/Lus10041481/Lus10004975/Lus10040936/Lus10041066/Lus10041067/Lus10019122/Lus10034289/Lus10034439/Lus10023189/Lus10028263/Lus10010850/Lus10035517/Lus10035546/Lus10002227/Lus10032894/Lus10017426/Lus10017427/Lus10009827/Lus10026512/Lus10006158	29
K13993	HSP20 family protein	28/8233	0.000207748	0.00013816	Lus10017202/Lus10042408/Lus10014876/Lus10021109/Lus10040560/Lus10040722/Lus10040723/Lus10040830/Lus10024225/Lus10003356/Lus10022322/Lus10016456/Lus10016457/Lus10016458/Lus10025005/Lus10020815/Lus10026453/Lus10009085/Lus10028874/Lus10008426/Lus10021503/Lus10006444/Lus10011385/Lus10031730/Lus10004039/Lus10026262/Lus10000932/Lus10031154	28
K01179	endoglucanase	27/8233	0.0463798	0.0308442	Lus10002930/Lus10012162/Lus10042071/Lus10017525/Lus10035316/Lus10008208/Lus10010029/Lus10013418/Lus10003888/Lus10007584/Lus10007585/Lus10014265/Lus10032377/Lus10033956/Lus10033957/Lus10034199/Lus10001833/Lus10029071/Lus10030007/Lus10030008/Lus10017338/Lus10036331/Lus10010307/Lus10006461/Lus10006462/Lus10011403/Lus10011404	27
K14484	auxin-responsive protein IAA	26/8233	0.00301229	0.00200328	Lus10006842/Lus10037587/Lus10014464/Lus10043257/Lus10038284/Lus10038285/Lus10034962/Lus10039413/Lus10039414/Lus10039487/Lus10039488/Lus10012984/Lus10018764/Lus10018765/Lus10018766/Lus10024853/Lus10024854/Lus10024958/Lus10038093/Lus10023719/Lus10014729/Lus10014731/Lus10007193/Lus10002723/Lus10002724/Lus10019400	26
K00108	choline dehydrogenase	25/8233	4.11e-09	2.74e-09	Lus10012816/Lus10012817/Lus10012818/Lus10032641/Lus10024487/Lus10037640/Lus10009914/Lus10002957/Lus10032346/Lus10032347/Lus10024728/Lus10017827/Lus10003176/Lus10026606/Lus10026607/Lus10015623/Lus10003833/Lus10030456/Lus10030457/Lus10030458/Lus10030459/Lus10030460/Lus10030461/Lus10030462/Lus10030463	25
K22464	fatty acid photodecarboxylase	25/8233	4.11e-09	2.74e-09	Lus10012816/Lus10012817/Lus10012818/Lus10032641/Lus10024487/Lus10037640/Lus10009914/Lus10002957/Lus10032346/Lus10032347/Lus10024728/Lus10017827/Lus10003176/Lus10026606/Lus10026607/Lus10015623/Lus10003833/Lus10030456/Lus10030457/Lus10030458/Lus10030459/Lus10030460/Lus10030461/Lus10030462/Lus10030463	25
K05350	beta-glucosidase	25/8233	1.96e-06	1.3e-06	Lus10007655/Lus10007656/Lus10007658/Lus10007659/Lus10007660/Lus10012869/Lus10012871/Lus10032659/Lus10032660/Lus10039513/Lus10039541/Lus10009644/Lus10018350/Lus10018351/Lus10018353/Lus10018354/Lus10024152/Lus10030911/Lus10011828/Lus10030515/Lus10030516/Lus10030518/Lus10030520/Lus10030576/Lus10030577	25
K10406	kinesin family member C2/C3	25/8233	0.000509586	0.000338892	Lus10013714/Lus10042045/Lus10042237/Lus10035442/Lus10001306/Lus10002470/Lus10002007/Lus10005582/Lus10031058/Lus10032264/Lus10027086/Lus10020682/Lus10024628/Lus10029865/Lus10029914/Lus10032897/Lus10009851/Lus10025708/Lus10018049/Lus10010300/Lus10010301/Lus10010302/Lus10035954/Lus10004487/Lus10015212	25
K07418	cytochrome P450 family 2 subfamily J	25/8233	0.000867409	0.000576857	Lus10041951/Lus10012879/Lus10009535/Lus10009536/Lus10002670/Lus10002671/Lus10030189/Lus10038158/Lus10038796/Lus10039063/Lus10028654/Lus10029787/Lus10035706/Lus10010229/Lus10015706/Lus10020353/Lus10020355/Lus10020359/Lus10020360/Lus10031674/Lus10019460/Lus10019461/Lus10016599/Lus10030530/Lus10027397	25
K06236	NA	25/8233	0.0191937	0.0127645	Lus10000316/Lus10000317/Lus10009403/Lus10017785/Lus10017786/Lus10017810/Lus10001188/Lus10010609/Lus10019582/Lus10009735/Lus10036188/Lus10012228/Lus10014360/Lus10038546/Lus10034080/Lus10026068/Lus10022954/Lus10003103/Lus10003489/Lus10010392/Lus10008799/Lus10000530/Lus10003067/Lus10002857/Lus10023257	25
K00924	kinase	25/8233	0.0383917	0.0255318	Lus10018850/Lus10021275/Lus10001851/Lus10018636/Lus10039872/Lus10011113/Lus10040592/Lus10024512/Lus10005356/Lus10043233/Lus10041360/Lus10001519/Lus10025270/Lus10005491/Lus10009078/Lus10008015/Lus10002697/Lus10036568/Lus10021397/Lus10013562/Lus10003807/Lus10013342/Lus10013968/Lus10031440/Lus10010472	25
K11982	E3 ubiquitin-protein ligase RNF115/126	24/8233	0.0383917	0.0255318	Lus10000023/Lus10018167/Lus10007628/Lus10012819/Lus10028009/Lus10025671/Lus10040725/Lus10024372/Lus10004636/Lus10002637/Lus10016460/Lus10016461/Lus10006279/Lus10036757/Lus10024629/Lus10009707/Lus10037170/Lus10012376/Lus10034793/Lus10033682/Lus10017722/Lus10020558/Lus10040278/Lus10030464	24
K15382	solute carrier family 50 (sugar transporter)	23/8233	0.000365529	0.00024309	Lus10018932/Lus10003200/Lus10002783/Lus10001475/Lus10032553/Lus10014932/Lus10022226/Lus10043190/Lus10040901/Lus10032426/Lus10008861/Lus10023047/Lus10028634/Lus10022436/Lus10005935/Lus10033416/Lus10017302/Lus10034880/Lus10005411/Lus10016742/Lus10015245/Lus10011990/Lus10023249	23
K17506	protein phosphatase 1L	22/8233	0.00410955	0.00273299	Lus10003399/Lus10006222/Lus10042275/Lus10018618/Lus10028094/Lus10040565/Lus10024474/Lus10024475/Lus10002993/Lus10004294/Lus10008556/Lus10041072/Lus10036871/Lus10019221/Lus10019222/Lus10005405/Lus10026908/Lus10042775/Lus10033453/Lus10020924/Lus10032673/Lus10026381	22
K08145	MFS transporter, SP family, solute carrier family 2	22/8233	0.0281713	0.0187349	Lus10027973/Lus10027975/Lus10027976/Lus10018957/Lus10002258/Lus10035354/Lus10035356/Lus10033795/Lus10033812/Lus10033814/Lus10033815/Lus10029960/Lus10029963/Lus10029965/Lus10029966/Lus10029970/Lus10029971/Lus10029629/Lus10008182/Lus10008183/Lus10012780/Lus10042676	22
K07904	Ras-related protein Rab-11A	22/8233	0.0383917	0.0255318	Lus10000047/Lus10002178/Lus10000536/Lus10017558/Lus10004687/Lus10039895/Lus10021023/Lus10040745/Lus10001026/Lus10023829/Lus10016486/Lus10038226/Lus10039051/Lus10039052/Lus10029253/Lus10025876/Lus10017679/Lus10001422/Lus10007306/Lus10040255/Lus10012032/Lus10016284	22
K14724	solute carrier family 9 (sodium/hydrogen exchanger), member 8	21/8233	1.42e-07	9.44e-08	Lus10039960/Lus10004845/Lus10018989/Lus10017806/Lus10014891/Lus10001134/Lus10018794/Lus10033840/Lus10034984/Lus10038727/Lus10039131/Lus10022139/Lus10022553/Lus10007786/Lus10007787/Lus10012801/Lus10011794/Lus10042562/Lus10004141/Lus10001718/Lus10016583	21
K08679	UDP-glucuronate 4-epimerase	21/8233	8.22e-06	5.47e-06	Lus10015876/Lus10030281/Lus10019967/Lus10032391/Lus10000787/Lus10008893/Lus10009288/Lus10023077/Lus10038910/Lus10038911/Lus10022552/Lus10027194/Lus10027195/Lus10031705/Lus10031706/Lus10015496/Lus10016640/Lus10031126/Lus10031127/Lus10023212/Lus10023213	21
K20279	synaptojanin	21/8233	7.48e-05	4.97e-05	Lus10008934/Lus10006597/Lus10006904/Lus10041607/Lus10041708/Lus10027073/Lus10039352/Lus10028697/Lus10028727/Lus10024112/Lus10024113/Lus10033398/Lus10008330/Lus10028884/Lus10014684/Lus10034857/Lus10042619/Lus10042620/Lus10031878/Lus10022074/Lus10031310	21
K20043	clathrin coat assembly protein AP180	21/8233	0.00050916	0.000338609	Lus10000201/Lus10000202/Lus10002641/Lus10002642/Lus10002643/Lus10039716/Lus10035340/Lus10012686/Lus10043260/Lus10019132/Lus10002920/Lus10034431/Lus10029998/Lus10001502/Lus10025462/Lus10035617/Lus10038122/Lus10005184/Lus10020824/Lus10015335/Lus10003642	21
K11000	callose synthase	21/8233	0.0115464	0.00767873	Lus10013744/Lus10042478/Lus10037469/Lus10037471/Lus10003917/Lus10003920/Lus10007327/Lus10020750/Lus10020751/Lus10039199/Lus10002096/Lus10002097/Lus10033482/Lus10033483/Lus10020893/Lus10000830/Lus10000831/Lus10000832/Lus10001424/Lus10001056/Lus10000266	21
K14517	ethylene-responsive transcription factor 2	20/8233	3.11e-07	2.07e-07	Lus10004011/Lus10030261/Lus10004368/Lus10029314/Lus10029316/Lus10029318/Lus10029319/Lus10029331/Lus10029332/Lus10029333/Lus10029334/Lus10040165/Lus10016209/Lus10016210/Lus10016211/Lus10016212/Lus10016223/Lus10016224/Lus10016225/Lus10016227	20
K12041	solute carrier family 9 (sodium/hydrogen exchanger), member 6/7	19/8233	7.36e-07	4.9e-07	Lus10039960/Lus10004845/Lus10018989/Lus10017806/Lus10014891/Lus10001134/Lus10018794/Lus10033840/Lus10034984/Lus10022139/Lus10022553/Lus10007786/Lus10007787/Lus10012801/Lus10011794/Lus10042562/Lus10004141/Lus10001718/Lus10016583	19
K01193	beta-fructofuranosidase	19/8233	7e-06	4.66e-06	Lus10001529/Lus10021339/Lus10004340/Lus10004031/Lus10008392/Lus10037631/Lus10037632/Lus10037633/Lus10030278/Lus10014217/Lus10014219/Lus10032242/Lus10017015/Lus10024605/Lus10028922/Lus10015613/Lus10015614/Lus10015615/Lus10031144	19
K07976	Rab family, other	19/8233	3.01e-05	2e-05	Lus10002178/Lus10040044/Lus10042009/Lus10039895/Lus10040745/Lus10019615/Lus10005795/Lus10041702/Lus10014336/Lus10016486/Lus10038226/Lus10026045/Lus10024046/Lus10003985/Lus10025876/Lus10018013/Lus10017679/Lus10031559/Lus10015119	19
K09872	aquaporin PIP	19/8233	0.00140314	0.000933135	Lus10000090/Lus10023515/Lus10014112/Lus10019798/Lus10019934/Lus10014978/Lus10032283/Lus10023184/Lus10039222/Lus10039223/Lus10015083/Lus10022577/Lus10021475/Lus10026504/Lus10026505/Lus10040217/Lus10040399/Lus10027467/Lus10027468	19
K00454	lipoxygenase	19/8233	0.0029901	0.00198852	Lus10001465/Lus10002545/Lus10008202/Lus10039094/Lus10013151/Lus10027379/Lus10008113/Lus10012570/Lus10025857/Lus10015666/Lus10006429/Lus10031809/Lus10031810/Lus10004915/Lus10031505/Lus10015184/Lus10008041/Lus10031236/Lus10031237	19
K01184	polygalacturonase	19/8233	0.00577973	0.00384372	Lus10002123/Lus10042371/Lus10032875/Lus10040604/Lus10040605/Lus10040610/Lus10011418/Lus10011419/Lus10018302/Lus10014826/Lus10016940/Lus10036205/Lus10038344/Lus10019711/Lus10022530/Lus10029511/Lus10002727/Lus10036035/Lus10026299	19
K00706	1,3-beta-glucan synthase	18/8233	1.75e-06	1.16e-06	Lus10013744/Lus10037469/Lus10037471/Lus10003917/Lus10003920/Lus10020750/Lus10020751/Lus10039199/Lus10002096/Lus10002097/Lus10033482/Lus10033483/Lus10020893/Lus10000830/Lus10000831/Lus10000832/Lus10001424/Lus10001056	18
K20044	phosphatidylinositol-binding clathrin assembly protein	18/8233	1.41e-05	9.4e-06	Lus10000201/Lus10002641/Lus10002642/Lus10002643/Lus10039716/Lus10035340/Lus10008557/Lus10012686/Lus10002920/Lus10029998/Lus10001502/Lus10025462/Lus10035617/Lus10038122/Lus10005184/Lus10020824/Lus10015335/Lus10003642	18
K22312	hydroxyjasmonate sulfotransferase	18/8233	1.41e-05	9.4e-06	Lus10008673/Lus10041611/Lus10034079/Lus10026147/Lus10017878/Lus10018047/Lus10033716/Lus10033718/Lus10033719/Lus10033720/Lus10033721/Lus10022904/Lus10031621/Lus10031624/Lus10003068/Lus10003069/Lus10003070/Lus10034656	18
K08237	hydroquinone glucosyltransferase	18/8233	0.00112169	0.000745962	Lus10039588/Lus10040590/Lus10040591/Lus10021610/Lus10027584/Lus10019989/Lus10001905/Lus10001906/Lus10003944/Lus10041713/Lus10041715/Lus10024035/Lus10024037/Lus10005950/Lus10005951/Lus10029452/Lus10029453/Lus10015515	18
K20556	cytochrome P450 family 76 subfamily C	18/8233	0.00112169	0.000745962	Lus10005766/Lus10005767/Lus10008917/Lus10008918/Lus10008935/Lus10008936/Lus10008938/Lus10028852/Lus10028857/Lus10028881/Lus10028883/Lus10028896/Lus10028897/Lus10028898/Lus10036079/Lus10027425/Lus10027429/Lus10027431	18
K22378	E3 ubiquitin-protein ligase RNF181	18/8233	0.00112169	0.000745962	Lus10018167/Lus10007628/Lus10012819/Lus10028009/Lus10017788/Lus10025671/Lus10006279/Lus10036757/Lus10024629/Lus10003992/Lus10037170/Lus10015046/Lus10012376/Lus10034793/Lus10033682/Lus10017722/Lus10020558/Lus10030464	18
K20855	beta-1,3-galactosyltransferase 1/2/3/4/5/7/8	17/8233	3.76e-06	2.5e-06	Lus10001148/Lus10040062/Lus10002079/Lus10039657/Lus10024456/Lus10012671/Lus10006782/Lus10020042/Lus10006933/Lus10024750/Lus10021538/Lus10038594/Lus10027185/Lus10007438/Lus10007439/Lus10031567/Lus10015107	17
K17098	annexin D	17/8233	0.000859291	0.000571458	Lus10023530/Lus10039547/Lus10039550/Lus10039551/Lus10009225/Lus10041696/Lus10010666/Lus10041140/Lus10024054/Lus10024171/Lus10024174/Lus10031942/Lus10019780/Lus10035101/Lus10037992/Lus10036470/Lus10040415	17
K18626	trichohyalin	17/8233	0.0162786	0.0108259	Lus10002182/Lus10018882/Lus10042450/Lus10039900/Lus10001135/Lus10001136/Lus10022266/Lus10041769/Lus10028577/Lus10028322/Lus10029726/Lus10033372/Lus10033373/Lus10003449/Lus10001735/Lus10026220/Lus10034708	17
K20359	PRA1 family protein 1	17/8233	0.0390682	0.0259817	Lus10042099/Lus10042216/Lus10042246/Lus10007533/Lus10008598/Lus10008600/Lus10014234/Lus10012224/Lus10012227/Lus10040958/Lus10017425/Lus10022680/Lus10015631/Lus10042535/Lus10021996/Lus10002853/Lus10002856	17
K11296	high mobility group protein B3	16/8233	8.25e-06	5.49e-06	Lus10027787/Lus10000418/Lus10016025/Lus10016026/Lus10013453/Lus10012250/Lus10012252/Lus10041009/Lus10028298/Lus10013219/Lus10030738/Lus10025391/Lus10035511/Lus10035991/Lus10040192/Lus10016695	16
K01052	lysosomal acid lipase/cholesteryl ester hydrolase	16/8233	5.79e-05	3.85e-05	Lus10027861/Lus10022349/Lus10042974/Lus10036239/Lus10041571/Lus10038378/Lus10038401/Lus10026167/Lus10023171/Lus10015063/Lus10002808/Lus10002809/Lus10031523/Lus10031524/Lus10015158/Lus10015159	16
K20723	reticulon-3	16/8233	0.000211993	0.000140983	Lus10002188/Lus10027756/Lus10027867/Lus10014102/Lus10019812/Lus10039905/Lus10014948/Lus10013099/Lus10041080/Lus10039307/Lus10038833/Lus10035537/Lus10036405/Lus10002815/Lus10027546/Lus10027548	16
K10260	F-box and WD-40 domain protein 7	16/8233	0.000631144	0.000419733	Lus10014598/Lus10014612/Lus10004085/Lus10021640/Lus10021648/Lus10021655/Lus10021656/Lus10001652/Lus10010819/Lus10000559/Lus10032062/Lus10032066/Lus10033255/Lus10008290/Lus10034704/Lus10034716	16
K12486	stromal membrane-associated protein	16/8233	0.000631144	0.000419733	Lus10011238/Lus10039538/Lus10039539/Lus10033906/Lus10018445/Lus10002760/Lus10024165/Lus10024166/Lus10038582/Lus10027249/Lus10024911/Lus10024912/Lus10037882/Lus10003545/Lus10003546/Lus10022911	16
K20721	reticulon-1	16/8233	0.000631144	0.000419733	Lus10002188/Lus10027867/Lus10014102/Lus10019812/Lus10039905/Lus10014948/Lus10013099/Lus10041080/Lus10019125/Lus10034437/Lus10039307/Lus10038833/Lus10036405/Lus10002815/Lus10027546/Lus10027548	16
K07964	heparanase	16/8233	0.00156069	0.00103791	Lus10001952/Lus10021652/Lus10008823/Lus10036798/Lus10036962/Lus10036963/Lus10015737/Lus10037109/Lus10037110/Lus10037133/Lus10038109/Lus10026632/Lus10003468/Lus10008038/Lus10034707/Lus10030426	16
K12862	pleiotropic regulator 1	16/8233	0.00156069	0.00103791	Lus10014598/Lus10014612/Lus10004085/Lus10021640/Lus10021648/Lus10021655/Lus10021656/Lus10001652/Lus10010819/Lus10000559/Lus10032062/Lus10032066/Lus10033255/Lus10008290/Lus10034704/Lus10034716	16
K01054	acylglycerol lipase	16/8233	0.0078642	0.00522997	Lus10023448/Lus10007877/Lus10011212/Lus10009679/Lus10030366/Lus10018466/Lus10041441/Lus10028475/Lus10006043/Lus10033561/Lus10003304/Lus10003305/Lus10017600/Lus10017601/Lus10040328/Lus10009041	16
K05666	ATP-binding cassette, subfamily C (CFTR/MRP), member 2	16/8233	0.0078642	0.00522997	Lus10042023/Lus10004896/Lus10011498/Lus10038530/Lus10023139/Lus10039320/Lus10013201/Lus10030716/Lus10030717/Lus10030718/Lus10018027/Lus10011875/Lus10036153/Lus10022808/Lus10027567/Lus10023275	16
K11251	histone H2A	16/8233	0.0390131	0.0259451	Lus10005892/Lus10028044/Lus10009384/Lus10009385/Lus10009397/Lus10032464/Lus10040853/Lus10004945/Lus10029899/Lus10018753/Lus10027154/Lus10024838/Lus10003750/Lus10020534/Lus10020535/Lus10005444	16
K22048	mechanosensitive ion channel protein 4/5/6/7/8/9/10	16/8233	0.0390131	0.0259451	Lus10006347/Lus10042499/Lus10005631/Lus10005632/Lus10023990/Lus10016423/Lus10005555/Lus10004153/Lus10002960/Lus10038148/Lus10029701/Lus10036586/Lus10036587/Lus10000913/Lus10022654/Lus10012516	16
K01099	inositol polyphosphate 5-phosphatase INPP5B/F	15/8233	1.55e-05	1.03e-05	Lus10006597/Lus10006904/Lus10041607/Lus10041708/Lus10027073/Lus10039352/Lus10024112/Lus10024113/Lus10008330/Lus10014684/Lus10042619/Lus10042620/Lus10031878/Lus10022074/Lus10031310	15
K08775	breast cancer 2 susceptibility protein	15/8233	1.55e-05	1.03e-05	Lus10000316/Lus10000317/Lus10017785/Lus10017786/Lus10017810/Lus10001188/Lus10010609/Lus10019582/Lus10009735/Lus10012228/Lus10022954/Lus10003103/Lus10003489/Lus10008799/Lus10002857	15
K14184	alpha-humulene/beta-caryophyllene synthase	15/8233	1.55e-05	1.03e-05	Lus10002660/Lus10040043/Lus10042202/Lus10042204/Lus10000984/Lus10008611/Lus10008613/Lus10008614/Lus10038330/Lus10000476/Lus10033188/Lus10033189/Lus10014724/Lus10031589/Lus10031590	15
K14510	serine/threonine-protein kinase CTR1	15/8233	1.55e-05	1.03e-05	Lus10000937/Lus10027715/Lus10014368/Lus10014370/Lus10023865/Lus10023867/Lus10043428/Lus10034154/Lus10028150/Lus10038955/Lus10035573/Lus10027247/Lus10004124/Lus10009062/Lus10031341	15
K20770	(+)-delta-cadinene 8-hydroxylase	15/8233	1.55e-05	1.03e-05	Lus10004331/Lus10032211/Lus10032213/Lus10032214/Lus10032215/Lus10032216/Lus10032217/Lus10024575/Lus10024577/Lus10024578/Lus10024580/Lus10024581/Lus10032026/Lus10035196/Lus10028914	15
K22038	volume-regulated anion channel	15/8233	1.55e-05	1.03e-05	Lus10002609/Lus10002248/Lus10000738/Lus10029704/Lus10029705/Lus10008026/Lus10003571/Lus10004126/Lus10004127/Lus10011855/Lus10001039/Lus10022792/Lus10022900/Lus10032781/Lus10032782	15
K04454	MADS-box transcription enhancer factor 2C	15/8233	0.000423299	0.000281508	Lus10012449/Lus10035456/Lus10040832/Lus10004150/Lus10031073/Lus10016563/Lus10019089/Lus10034464/Lus10030824/Lus10020511/Lus10018714/Lus10024823/Lus10011787/Lus10021399/Lus10030663	15
K19882	O-palmitoleoyl-L-serine hydrolase	15/8233	0.000423299	0.000281508	Lus10000269/Lus10024398/Lus10009966/Lus10037269/Lus10035682/Lus10038024/Lus10033301/Lus10033304/Lus10033305/Lus10000253/Lus10034762/Lus10034766/Lus10034767/Lus10007200/Lus10010084	15
K13508	glycerol-3-phosphate acyltransferase	15/8233	0.00112287	0.000746744	Lus10000072/Lus10000071/Lus10018832/Lus10002500/Lus10001449/Lus10017794/Lus10004711/Lus10010934/Lus10007344/Lus10036684/Lus10029839/Lus10004835/Lus10031396/Lus10010741/Lus10002421	15
K09873	aquaporin TIP	15/8233	0.0029901	0.00198852	Lus10005885/Lus10040652/Lus10040863/Lus10018256/Lus10014411/Lus10023913/Lus10004733/Lus10036187/Lus10038293/Lus10007796/Lus10025808/Lus10003288/Lus10031735/Lus10031157/Lus10031158	15
K17479	glutaredoxin domain-containing cysteine-rich protein 1	15/8233	0.0029901	0.00198852	Lus10007256/Lus10003194/Lus10021255/Lus10021353/Lus10042021/Lus10017547/Lus10007517/Lus10040949/Lus10017029/Lus10033238/Lus10008270/Lus10017438/Lus10028742/Lus10013597/Lus10018025	15
K01365	cathepsin L	15/8233	0.00686451	0.00456514	Lus10002184/Lus10027877/Lus10014087/Lus10019827/Lus10019828/Lus10039901/Lus10013204/Lus10030722/Lus10025410/Lus10018735/Lus10024801/Lus10017674/Lus10002827/Lus10015285/Lus10015286	15
K20628	expansin	15/8233	0.0136998	0.00911084	Lus10042214/Lus10018583/Lus10039816/Lus10024388/Lus10008603/Lus10036763/Lus10034227/Lus10034465/Lus10038933/Lus10029038/Lus10010841/Lus10037164/Lus10026614/Lus10033700/Lus10030449	15
K20929	glyoxal/methylglyoxal oxidase	15/8233	0.0136998	0.00911084	Lus10011109/Lus10011110/Lus10011111/Lus10024312/Lus10024342/Lus10017774/Lus10043230/Lus10043231/Lus10012386/Lus10012387/Lus10034959/Lus10033043/Lus10013275/Lus10012979/Lus10012981	15
K00889	1-phosphatidylinositol-4-phosphate 5-kinase	15/8233	0.0246569	0.0163977	Lus10007856/Lus10039507/Lus10001377/Lus10008651/Lus10014408/Lus10014758/Lus10002734/Lus10039011/Lus10024151/Lus10027306/Lus10003028/Lus10021505/Lus10003819/Lus10015456/Lus10010458	15
K10802	high mobility group protein B1	14/8233	3.56e-05	2.37e-05	Lus10027787/Lus10016025/Lus10016026/Lus10013453/Lus10012250/Lus10012252/Lus10041009/Lus10028298/Lus10013219/Lus10030738/Lus10035511/Lus10035991/Lus10040192/Lus10016695	14
K19861	benzyl alcohol O-benzoyltransferase	14/8233	3.56e-05	2.37e-05	Lus10001341/Lus10020330/Lus10020331/Lus10020332/Lus10020333/Lus10020334/Lus10026872/Lus10001027/Lus10022845/Lus10005659/Lus10005660/Lus10005661/Lus10005662/Lus10005663	14
K10418	dynein light chain LC8-type	14/8233	0.00568196	0.0037787	Lus10021793/Lus10011443/Lus10030069/Lus10037494/Lus10037551/Lus10038560/Lus10038566/Lus10037866/Lus10022596/Lus10025797/Lus10021496/Lus10035865/Lus10035868/Lus10034609	14
K09377	cysteine and glycine-rich protein	14/8233	0.0120765	0.0080313	Lus10021121/Lus10014781/Lus10043462/Lus10034123/Lus10020687/Lus10039010/Lus10029859/Lus10000287/Lus10027305/Lus10036350/Lus10003822/Lus10008476/Lus10010455/Lus10007748	14
K21777	G2/mitotic-specific cyclin-B, other	14/8233	0.0230553	0.0153325	Lus10016015/Lus10012261/Lus10039033/Lus10026803/Lus10013226/Lus10030746/Lus10027330/Lus10027331/Lus10036416/Lus10026598/Lus10013886/Lus10003800/Lus10036080/Lus10010483	14
K11254	histone H4	13/8233	6.65e-05	4.42e-05	Lus10005896/Lus10005898/Lus10040849/Lus10019956/Lus10041919/Lus10014264/Lus10004949/Lus10038481/Lus10025964/Lus10028464/Lus10005448/Lus10015492/Lus10023331	13
K12761	carbon catabolite-derepressing protein kinase	13/8233	6.65e-05	4.42e-05	Lus10042229/Lus10021892/Lus10024188/Lus10008582/Lus10009925/Lus10006640/Lus10041173/Lus10041174/Lus10039404/Lus10025245/Lus10009103/Lus10022748/Lus10007283	13
K13227	UDP-glucosyltransferase BX8/BX9	13/8233	6.65e-05	4.42e-05	Lus10004671/Lus10004672/Lus10004673/Lus10004674/Lus10040725/Lus10016459/Lus10016460/Lus10016461/Lus10037268/Lus10035681/Lus10040243/Lus10040244/Lus10040246	13
K14504	xyloglucan:xyloglucosyl transferase TCH4	13/8233	6.65e-05	4.42e-05	Lus10012834/Lus10010936/Lus10010938/Lus10010939/Lus10034098/Lus10007348/Lus10007349/Lus10020772/Lus10020773/Lus10031392/Lus10031393/Lus10003048/Lus10030484	13
K14985	26-hydroxylase	13/8233	6.65e-05	4.42e-05	Lus10011657/Lus10005878/Lus10005879/Lus10032857/Lus10040868/Lus10028217/Lus10018713/Lus10035635/Lus10042921/Lus10042922/Lus10010377/Lus10032743/Lus10010758	13
K16084	ent-cassa-12,15-diene 11-hydroxylase / oryzalexin D synthase	13/8233	6.65e-05	4.42e-05	Lus10008917/Lus10008918/Lus10008935/Lus10008936/Lus10008938/Lus10028852/Lus10028857/Lus10028881/Lus10028883/Lus10028896/Lus10028897/Lus10028898/Lus10036079	13
K18858	(Z)-3-hexen-1-ol acetyltransferase	13/8233	6.65e-05	4.42e-05	Lus10001341/Lus10020330/Lus10020331/Lus10020332/Lus10020333/Lus10020334/Lus10026872/Lus10001027/Lus10005659/Lus10005660/Lus10005661/Lus10005662/Lus10005663	13
K20856	beta-1,6-galactosyltransferase	13/8233	6.65e-05	4.42e-05	Lus10040062/Lus10002079/Lus10039657/Lus10006782/Lus10020042/Lus10006933/Lus10024750/Lus10021538/Lus10027185/Lus10033248/Lus10008282/Lus10031567/Lus10015107	13
K21718	oryzalexin E synthase	13/8233	6.65e-05	4.42e-05	Lus10008917/Lus10008918/Lus10008935/Lus10008936/Lus10008938/Lus10028852/Lus10028857/Lus10028881/Lus10028883/Lus10028896/Lus10028897/Lus10028898/Lus10036079	13
K15356	GDP-mannose transporter	13/8233	0.000436645	0.000290384	Lus10005865/Lus10018311/Lus10017759/Lus10017141/Lus10033058/Lus10037000/Lus10006645/Lus10024126/Lus10015806/Lus10038090/Lus10005387/Lus10034672/Lus10034674	13
K07119	prostaglandin reductase 3	13/8233	0.00142889	0.000950262	Lus10010988/Lus10010989/Lus10027904/Lus10002406/Lus10030085/Lus10004379/Lus10004380/Lus10036289/Lus10007832/Lus10007853/Lus10003638/Lus10040177/Lus10040466	13
K08486	syntaxin 1B/2/3	13/8233	0.0104061	0.00692039	Lus10021263/Lus10042314/Lus10011244/Lus10006735/Lus10020089/Lus10018441/Lus10014297/Lus10026005/Lus10042527/Lus10031553/Lus10015121/Lus10021988/Lus10016173	13
K00423	L-ascorbate oxidase	13/8233	0.0383917	0.0255318	Lus10021863/Lus10021864/Lus10004975/Lus10026753/Lus10022504/Lus10010850/Lus10036492/Lus10013557/Lus10010337/Lus10010338/Lus10010358/Lus10006158/Lus10016808	13
K18134	EGF domain-specific O-GlcNAc transferase	13/8233	0.0383917	0.0255318	Lus10042044/Lus10032454/Lus10032456/Lus10032457/Lus10032459/Lus10032460/Lus10042954/Lus10042956/Lus10031057/Lus10013619/Lus10018048/Lus10036003/Lus10016707	13
K00507	stearoyl-CoA desaturase (Delta-9 desaturase)	1933-12-01	0.000148509	9.88e-05	Lus10011488/Lus10017773/Lus10001273/Lus10001279/Lus10041042/Lus10041043/Lus10034969/Lus10023128/Lus10019726/Lus10006180/Lus10009469/Lus10009470	12
K14452	gastric triacylglycerol lipase	1933-12-01	0.000148509	9.88e-05	Lus10022349/Lus10036239/Lus10041571/Lus10038378/Lus10038401/Lus10026167/Lus10023171/Lus10015063/Lus10031523/Lus10031524/Lus10015158/Lus10015159	12
K15803	(-)-germacrene D synthase	1933-12-01	0.000148509	9.88e-05	Lus10002660/Lus10040043/Lus10042202/Lus10042204/Lus10000984/Lus10008611/Lus10008613/Lus10008614/Lus10000476/Lus10014724/Lus10031589/Lus10031590	12
K20416	palmitoyl- 7-desaturase	1933-12-01	0.000148509	9.88e-05	Lus10011488/Lus10017773/Lus10001273/Lus10001279/Lus10041042/Lus10041043/Lus10034969/Lus10023128/Lus10019726/Lus10006180/Lus10009469/Lus10009470	12
K09284	AP2-like factor, euAP2 lineage	1933-12-01	0.000796161	0.000529474	Lus10023482/Lus10009374/Lus10019905/Lus10001979/Lus10004990/Lus10041595/Lus10023165/Lus10019331/Lus10015055/Lus10026477/Lus10036141/Lus10040365	12
K19996	phosphatidylinositol transfer protein SFH5	1933-12-01	0.0187411	0.0124635	Lus10000102/Lus10033895/Lus10001542/Lus10012219/Lus10038435/Lus10001269/Lus10003552/Lus10031752/Lus10031175/Lus10031176/Lus10023377/Lus10023378	12
K16296	serine carboxypeptidase-like clade I	1933-12-01	0.0358244	0.0238244	Lus10009562/Lus10012718/Lus10038240/Lus10010895/Lus10020206/Lus10020207/Lus10018667/Lus10025859/Lus10026830/Lus10026831/Lus10000511/Lus10007731	12
K04424	sterile alpha motif and leucine zipper containing kinase	1933-11-01	0.000342082	0.000227496	Lus10000937/Lus10014368/Lus10023865/Lus10043428/Lus10034154/Lus10028150/Lus10038955/Lus10027247/Lus10004124/Lus10009062/Lus10031341	11
K05747	Wiskott-Aldrich syndrome protein	1933-11-01	0.000342082	0.000227496	Lus10004261/Lus10042169/Lus10011209/Lus10018473/Lus10036173/Lus10036174/Lus10038307/Lus10008464/Lus10006024/Lus10033704/Lus10031636	11
K13401	valine N-monooxygenase	1933-11-01	0.000342082	0.000227496	Lus10042319/Lus10000627/Lus10023142/Lus10023143/Lus10023144/Lus10000239/Lus10031726/Lus10031727/Lus10026341/Lus10031145/Lus10031151	11
K11253	histone H3	1933-11-01	0.0015855	0.00105441	Lus10005270/Lus10005271/Lus10012744/Lus10025439/Lus10008119/Lus10031821/Lus10031822/Lus10013946/Lus10013948/Lus10031250/Lus10031252	11
K14487	auxin responsive GH3 gene family	1933-11-01	0.0015855	0.00105441	Lus10018565/Lus10014869/Lus10039723/Lus10039797/Lus10014804/Lus10005151/Lus10003598/Lus10010391/Lus10003039/Lus10026600/Lus10013887	11
K04043	molecular chaperone DnaK	1933-11-01	0.00577973	0.00384372	Lus10041999/Lus10042000/Lus10041760/Lus10014295/Lus10038236/Lus10026003/Lus10028312/Lus10028313/Lus10025863/Lus10018003/Lus10009039	11
K12153	phenylalanine N-monooxygenase	1933-11-01	0.00577973	0.00384372	Lus10042319/Lus10000627/Lus10023142/Lus10023143/Lus10023144/Lus10000239/Lus10031726/Lus10031727/Lus10026341/Lus10031145/Lus10031151	11
K02184	formin 2	1933-11-01	0.0152629	0.0101504	Lus10002149/Lus10017556/Lus10008739/Lus10039705/Lus10011168/Lus10043077/Lus10015724/Lus10015725/Lus10003482/Lus10031585/Lus10015091	11
K03695	ATP-dependent Clp protease ATP-binding subunit ClpB	1933-11-01	0.0319651	0.0212579	Lus10021291/Lus10008970/Lus10021159/Lus10021160/Lus10040527/Lus10040528/Lus10013459/Lus10036183/Lus10038320/Lus10016966/Lus10028849	11
K16675	palmitoyltransferase ZDHHC14/18	1933-11-01	0.0319651	0.0212579	Lus10000146/Lus10035395/Lus10030997/Lus10038990/Lus10028687/Lus10028737/Lus10032009/Lus10035177/Lus10027274/Lus10033527/Lus10020844	11
K20347	p24 family protein beta-1	1933-11-01	0.0319651	0.0212579	Lus10032588/Lus10006360/Lus10021900/Lus10006623/Lus10036786/Lus10037143/Lus10035821/Lus10036603/Lus10012315/Lus10026625/Lus10030436	11
K01025	sulfotransferase	1933-10-01	0.000631144	0.000419733	Lus10034079/Lus10018047/Lus10033716/Lus10033718/Lus10033719/Lus10033720/Lus10033721/Lus10031624/Lus10003069/Lus10003070	10
K01382	cathepsin E	1933-10-01	0.000631144	0.000419733	Lus10003999/Lus10032636/Lus10035285/Lus10030246/Lus10020024/Lus10043112/Lus10022957/Lus10021552/Lus10030041/Lus10015547	10
K04371	mitogen-activated protein kinase 1/3	1933-10-01	0.000631144	0.000419733	Lus10017518/Lus10007921/Lus10032295/Lus10010637/Lus10027091/Lus10024668/Lus10033197/Lus10008339/Lus10028765/Lus10036384	10
K08200	MFS transporter, OCT family, solute carrier family 22	1933-10-01	0.000631144	0.000419733	Lus10005217/Lus10025543/Lus10014801/Lus10005825/Lus10026758/Lus10038558/Lus10000286/Lus10036397/Lus10009207/Lus10013330	10
K10400	kinesin family member 15	1933-10-01	0.000631144	0.000419733	Lus10027933/Lus10027934/Lus10018341/Lus10021969/Lus10017113/Lus10041262/Lus10008438/Lus10013377/Lus10016589/Lus10012048	10
K11818	aromatic aldoxime N-monooxygenase	1933-10-01	0.000631144	0.000419733	Lus10024315/Lus10012395/Lus10012399/Lus10012400/Lus10004517/Lus10033172/Lus10033173/Lus10010066/Lus10034502/Lus10034505	10
K12156	(methylthio)alkanaldoxime N-monooxygenase	1933-10-01	0.000631144	0.000419733	Lus10024315/Lus10012395/Lus10012399/Lus10012400/Lus10004517/Lus10033172/Lus10033173/Lus10010066/Lus10034502/Lus10034505	10
K13696	abhydrolase domain-containing protein 1/3	1933-10-01	0.000631144	0.000419733	Lus10037322/Lus10037325/Lus10035739/Lus10035741/Lus10035744/Lus10035807/Lus10033426/Lus10017327/Lus10036590/Lus10034894	10
K15718	linoleate 9S-lipoxygenase	1933-10-01	0.000631144	0.000419733	Lus10001465/Lus10008202/Lus10013151/Lus10008113/Lus10015666/Lus10006429/Lus10004915/Lus10031505/Lus10015184/Lus10008041	10
K18207	protein O-mannose beta-1,4-N-acetylglucosaminyltransferase	1933-10-01	0.000631144	0.000419733	Lus10032454/Lus10032456/Lus10032457/Lus10032459/Lus10032460/Lus10042954/Lus10042956/Lus10013619/Lus10036003/Lus10016707	10
K21604	jasmonoyl-L-amino acid hydrolase	1933-10-01	0.000631144	0.000419733	Lus10018169/Lus10006864/Lus10025668/Lus10009737/Lus10037601/Lus10037602/Lus10030828/Lus10029200/Lus10030659/Lus10010715	10
K13667	EGF-domain serine glucosyl/xylosyltransferase	1933-10-01	0.00346535	0.00230458	Lus10040665/Lus10024519/Lus10018239/Lus10039227/Lus10039228/Lus10037863/Lus10037864/Lus10008017/Lus10027472/Lus10027473	10
K00995	CDP-diacylglycerol---glycerol-3-phosphate 3-phosphatidyltransferase	1933-10-01	0.0115002	0.00764803	Lus10001977/Lus10030301/Lus10041704/Lus10024044/Lus10005508/Lus10029852/Lus10003405/Lus10007455/Lus10036162/Lus10000296	10
K15281	solute carrier family 35, member D1/2/3	1933-10-01	0.0115002	0.00764803	Lus10018311/Lus10017759/Lus10017141/Lus10033058/Lus10037000/Lus10006645/Lus10015806/Lus10038090/Lus10034672/Lus10034674	10
K16465	centrin-1	1933-10-01	0.0115002	0.00764803	Lus10005985/Lus10009353/Lus10018511/Lus10039724/Lus10037781/Lus10017063/Lus10030227/Lus10036734/Lus10033753/Lus10031588	10
K07375	tubulin beta	1933-10-01	0.0275506	0.0183221	Lus10017217/Lus10035497/Lus10021094/Lus10040712/Lus10002000/Lus10016448/Lus10039231/Lus10026813/Lus10008528/Lus10027476	10
K19704	protein phosphatase PTC1	1933-10-01	0.0275506	0.0183221	Lus10028094/Lus10040565/Lus10024474/Lus10024475/Lus10002993/Lus10037709/Lus10008556/Lus10033453/Lus10020924/Lus10032673	10
K06627	cyclin-A	1933-09-01	0.00727054	0.00483516	Lus10028544/Lus10013140/Lus10029700/Lus10018715/Lus10024822/Lus10008103/Lus10026598/Lus10013886/Lus10042739	9
K09420	transcriptional activator Myb	1933-09-01	0.00727054	0.00483516	Lus10022256/Lus10040940/Lus10038623/Lus10022136/Lus10019314/Lus10037898/Lus10011687/Lus10008010/Lus10028979	9
K00699	glucuronosyltransferase	1933-09-01	0.0220099	0.0146373	Lus10027862/Lus10014105/Lus10019808/Lus10019809/Lus10038246/Lus10038247/Lus10025854/Lus10002810/Lus10040245	9
K01783	ribulose-phosphate 3-epimerase	1933-09-01	0.0220099	0.0146373	Lus10021627/Lus10001653/Lus10041569/Lus10019082/Lus10019083/Lus10032051/Lus10035216/Lus10035217/Lus10015715	9
K07025	putative hydrolase of the HAD superfamily	1933-09-01	0.0220099	0.0146373	Lus10028107/Lus10040786/Lus10024382/Lus10009256/Lus10016518/Lus10001574/Lus10010848/Lus10038016/Lus10010537	9
K17500	integrin-linked kinase-associated serine/threonine phosphatase 2C	1933-09-01	0.0220099	0.0146373	Lus10003399/Lus10000742/Lus10006485/Lus10009763/Lus10004793/Lus10027251/Lus10008378/Lus10042659/Lus10021737	9
K09645	vitellogenic carboxypeptidase-like protein	1933-09-01	0.0459688	0.0305709	Lus10000147/Lus10017466/Lus10041338/Lus10041339/Lus10038691/Lus10037380/Lus10037381/Lus10037958/Lus10026331	9
K01623	fructose-bisphosphate aldolase, class I	1933-08-01	0.0383917	0.0255318	Lus10014576/Lus10035473/Lus10013477/Lus10031088/Lus10007940/Lus10032956/Lus10005849/Lus10005850	8
K03265	peptide chain release factor subunit 1	1933-08-01	0.0383917	0.0255318	Lus10032447/Lus10041760/Lus10014295/Lus10038236/Lus10026003/Lus10028312/Lus10028313/Lus10025863	8
K07019	uncharacterized protein	1933-08-01	0.0383917	0.0255318	Lus10037322/Lus10037325/Lus10035739/Lus10035741/Lus10035744/Lus10035807/Lus10017327/Lus10036590	8
K09590	brassinosteroid 6-oxygenase	1933-08-01	0.0383917	0.0255318	Lus10005075/Lus10014850/Lus10030404/Lus10041794/Lus10034377/Lus10028297/Lus10028345/Lus10040193	8
K10532	heparan-alpha-glucosaminide N-acetyltransferase	1933-08-01	0.0383917	0.0255318	Lus10000090/Lus10014112/Lus10019798/Lus10020653/Lus10039223/Lus10036333/Lus10022615/Lus10027468	8
K13424	WRKY transcription factor 33	1933-08-01	0.0383917	0.0255318	Lus10000173/Lus10042243/Lus10022278/Lus10036800/Lus10001265/Lus10026634/Lus10026409/Lus10030424	8
K14297	nuclear pore complex protein Nup98-Nup96	1933-08-01	0.0383917	0.0255318	Lus10023541/Lus10002792/Lus10008653/Lus10033254/Lus10033256/Lus10008288/Lus10001872/Lus10032754	8
K15104	solute carrier family 25 (mitochondrial oxoglutarate transporter), member	1933-08-01	0.0383917	0.0255318	Lus10015897/Lus10015570/Lus10043336/Lus10009270/Lus10009271/Lus10024540/Lus10025725/Lus10035936	8
K20027	palmitoyltransferase ZDHHC1/11	1933-08-01	0.0383917	0.0255318	Lus10009971/Lus10036798/Lus10039043/Lus10037133/Lus10027339/Lus10038029/Lus10026632/Lus10030426	8
