# Supplementary material for: Integrative transcriptome and genome resequencing reveals conserved flowering regulators and allelic variants in early- and late-flowering linseed (Linum usitatissimum L.) accessions
Source: Sci Rep. 2026 Mar 2;16:11526. doi: 10.1038/s41598-026-40729-7 (PMC13056945; doi:10.1038/s41598-026-40729-7)
Supplement: Supplementary file 9 — Supplementary Material 9 [file 41598_2026_40729_MOESM9_ESM.xlsx]

## Sheet: upregulaed
Supplementary Table S4: List of upregulated genes and their details
Gene	log2FoldChange	pvalue	padj
Lus10000034	7.63933	7.95e-11	2.82e-09
Lus10000047	2.47033	0.0117745	0.043752
Lus10000050	2.719	0.00978123	0.0368511
Lus10000055	3.78584	1.14e-05	0.000166412
Lus10000063	2.23911	8.68e-07	1.64e-05
Lus10000072	4.56138	6.78e-08	1.25e-06
Lus10000074	5.52028	9.98e-46	1.55e-42
Lus10000092	2.71074	0.00195752	0.0129854
Lus10000102	9.05646	1.13e-10	5.98e-09
Lus10000141	7.80332	9.14e-10	2.54e-08
Lus10000148	5.48472	0.00455851	0.019271
Lus10000197	4.72077	0.00431906	0.0200415
Lus10000201	7.26034	0.00062842	0.00511627
Lus10000209	11.3449	5.9e-08	1.63e-06
Lus10000237	2.83845	1.71e-11	1.28e-09
Lus10000239	5.43598	2.18e-35	3.45e-32
Lus10000262	4.16098	5.5e-07	1.19e-05
Lus10000267	9.23889	3.48e-07	7.9e-06
Lus10000283	9.51941	2.36e-12	1.7e-10
Lus10000287	9.68048	7.85e-10	2.28e-08
Lus10000290	9.23144	2.76e-08	8e-07
Lus10000306	3.79175	4.33e-13	2.29e-11
Lus10000315	2.37041	0.00278666	0.0173486
Lus10000319	4.54159	0.000108542	0.000838282
Lus10000330	8.10689	1.8e-05	0.000224769
Lus10000332	4.56482	7.86e-29	3.79e-26
Lus10000336	2.52786	0.000540007	0.00479763
Lus10000399	2.38056	3.93e-08	1.41e-06
Lus10000411	3.68568	7.02e-09	3.02e-07
Lus10000412	4.95029	0.00190378	0.00939343
Lus10000421	2.06245	3.49e-11	1.27e-09
Lus10000426	4.39415	2.83e-05	0.000278896
Lus10000463	2.18798	3.06e-05	0.000352516
Lus10000473	3.61972	2.47e-07	5.51e-06
Lus10000485	12.9615	1.07e-14	1.21e-12
Lus10000487	7.36415	0.000100375	0.000947014
Lus10000488	8.26644	1e-06	1.46e-05
Lus10000506	2.48007	1.19e-07	2.18e-06
Lus10000525	2.78148	1.36e-12	1.22e-10
Lus10000536	2.98893	3.32e-08	9.34e-07
Lus10000538	5.57427	0.00365966	0.0175991
Lus10000542	2.20461	0.000978184	0.00613115
Lus10000558	7.06025	0.000109236	0.00101732
Lus10000564	5.87865	0.00176097	0.0098827
Lus10000566	2.64087	1.13e-09	3.17e-08
Lus10000577	3.00338	5.87e-08	1.14e-06
Lus10000579	2.28991	0.00720297	0.0367917
Lus10000588	2.73691	0.000624014	0.00394994
Lus10000591	8.58578	6.08e-07	1.19e-05
Lus10000592	3.5627	5.49e-06	6.35e-05
Lus10000605	5.00159	0.00794746	0.0320682
Lus10000644	7.21853	2.03e-11	8.44e-10
Lus10000645	3.23791	6.52e-05	0.000574643
Lus10000649	8.91929	7.15e-08	1.83e-06
Lus10000658	2.2375	0.00481455	0.021858
Lus10000659	3.99335	0.000199555	0.00193953
Lus10000660	5.31013	6.93e-05	0.00077873
Lus10000673	2.57569	0.000248724	0.0023334
Lus10000676	7.43379	0.000110779	0.00117245
Lus10000682	10.698	3.14e-06	5.02e-05
Lus10000688	8.50434	8.75e-08	1.58e-06
Lus10000739	3.14044	0.000276679	0.00185282
Lus10000744	2.50665	0.00590334	0.0322522
Lus10000745	2.62928	1.62e-09	6.49e-08
Lus10000746	8.37938	1.76e-08	3.71e-07
Lus10000747	6.24595	7.76e-09	1.84e-07
Lus10000748	6.68246	0.000189963	0.00185498
Lus10000755	11.2481	6.17e-07	1.31e-05
Lus10000756	5.64864	0.000686493	0.00428482
Lus10000800	5.26395	0.000992204	0.00746311
Lus10000814	4.0841	2.95e-05	0.000421972
Lus10000821	3.17437	0.00640317	0.0334724
Lus10000844	4.71472	3.59e-05	0.000445766
Lus10000845	3.50816	4.18e-06	5.19e-05
Lus10000851	6.99231	2.04e-23	4.95e-21
Lus10000854	2.00287	0.00505935	0.0223205
Lus10000889	7.33343	2.5e-14	1.49e-12
Lus10000897	2.14698	0.000107828	0.00100477
Lus10000898	5.19286	0.0101127	0.0481089
Lus10000901	8.24521	5.83e-07	8.7e-06
Lus10000905	2.826	2.17e-05	0.000291116
Lus10000907	7.80736	2.18e-05	0.000263977
Lus10000919	3.59624	0.000115945	0.000944602
Lus10000923	6.60777	1.16e-08	2.57e-07
Lus10000957	4.23801	3.76e-07	8.46e-06
Lus10000959	2.01544	0.000260365	0.00205666
Lus10000961	10.5445	3.1e-15	3.94e-13
Lus10000999	6.4965	4.78e-14	2.72e-12
Lus10001000	9.47605	7.62e-10	2.17e-08
Lus10001008	3.27956	7.36e-12	4.71e-10
Lus10001014	2.63271	3.09e-05	0.000355575
Lus10001022	5.36151	0.00761865	0.0384301
Lus10001026	6.31445	0.00127469	0.00964249
Lus10001040	4.15022	0.00599907	0.0319755
Lus10001061	7.06095	0.00069433	0.00462715
Lus10001074	4.74683	2.39e-25	6.87e-23
Lus10001109	5.74053	1.62e-07	2.89e-06
Lus10001111	3.04646	5.03e-05	0.000594875
Lus10001118	4.39415	2.83e-05	0.000278896
Lus10001124	6.68143	0.000968179	0.00732221
Lus10001128	3.24623	0.000120124	0.000937452
Lus10001130	2.08487	1.86e-05	0.000286038
Lus10001140	3.22864	0.00345857	0.0205969
Lus10001150	4.39893	1.99e-06	4.22e-05
Lus10001151	5.52181	0.00262395	0.0122107
Lus10001153	2.17164	8.13e-08	1.53e-06
Lus10001154	7.29099	4.68e-10	2.08e-08
Lus10001155	2.16506	7.65e-09	1.75e-07
Lus10001165	4.07628	5.07e-06	8.26e-05
Lus10001167	3.87881	0.00590542	0.0316388
Lus10001172	7.89352	7.84e-07	1.49e-05
Lus10001178	8.36271	3.15e-06	6.26e-05
Lus10001197	2.47255	4.77e-15	3.19e-13
Lus10001200	2.17938	4.62e-15	3.25e-13
Lus10001202	4.99709	0.00851501	0.031836
Lus10001204	2.14182	1.19e-05	0.000157822
Lus10001218	2.12235	2.1e-16	1.89e-14
Lus10001220	2.27761	3.29e-05	0.000374558
Lus10001238	6.11174	0.00139617	0.0103678
Lus10001241	4.76776	0.00612923	0.0251992
Lus10001244	2.83383	0.000629935	0.00427
Lus10001263	3.12454	0.00999286	0.0361707
Lus10001268	6.66011	5.36e-11	1.87e-09
Lus10001279	7.8096	1.08e-05	0.000146333
Lus10001285	12.2301	1.06e-08	3.49e-07
Lus10001293	9.14605	6.99e-08	1.89e-06
Lus10001303	3.96882	4.69e-17	4.71e-15
Lus10001330	7.48695	2.63e-24	1.23e-21
Lus10001370	2.87065	3.79e-08	7.71e-07
Lus10001397	2.52507	2.04e-09	5.43e-08
Lus10001442	7.75605	4.88e-06	7.99e-05
Lus10001446	4.34377	3.36e-24	1.53e-21
Lus10001452	2.17757	7.5e-07	1.08e-05
Lus10001464	10.0414	1.59e-27	1.32e-24
Lus10001465	7.51768	2.16e-05	0.000290353
Lus10001466	3.71316	9.12e-11	4.79e-09
Lus10001467	6.02046	3.11e-14	2.99e-12
Lus10001479	2.91276	7.03e-10	2.01e-08
Lus10001509	5.96864	0.000115801	0.000908397
Lus10001523	4.91917	0.00341526	0.0162354
Lus10001540	5.07552	7.05e-06	8.29e-05
Lus10001578	7.00996	0.000162883	0.00140757
Lus10001589	7.06238	0.000187311	0.00183394
Lus10001591	3.47189	0.00141642	0.0104974
Lus10001614	2.90329	1.46e-06	2.04e-05
Lus10001615	2.76706	3.97e-05	0.000439421
Lus10001619	4.69591	0.000546514	0.00456358
Lus10001642	2.2002	5.9e-07	1.16e-05
Lus10001672	5.81597	1.08e-22	2.03e-20
Lus10001674	3.6622	0.000745829	0.00491315
Lus10001678	3.34114	3.5e-05	0.000486392
Lus10001692	7.13117	3.42e-05	0.000427954
Lus10001703	5.40972	0.00397631	0.0237356
Lus10001729	6.65625	3.53e-19	4.38e-17
Lus10001732	3.686	3.87e-09	1.42e-07
Lus10001734	3.78095	0.00635424	0.0333018
Lus10001757	6.24064	0.00797807	0.0398796
Lus10001777	4.82977	6.42e-98	7.32e-94
Lus10001784	4.07965	0.00144823	0.0074979
Lus10001816	9.39669	5.33e-09	1.3e-07
Lus10001817	4.34281	6.94e-10	1.99e-08
Lus10001827	4.46206	3.14e-06	5.03e-05
Lus10001833	4.96542	0.001903	0.00967133
Lus10001846	6.64069	1.68e-07	4.95e-06
Lus10001851	2.48417	0.000638288	0.00551009
Lus10001866	2.86299	0.00317136	0.0192139
Lus10001876	6.38576	0.0024864	0.0129443
Lus10001895	9.67337	3.8e-08	1.06e-06
Lus10001905	2.13529	0.00312122	0.0145051
Lus10001906	2.91953	1.65e-05	0.000208735
Lus10001952	2.30005	0.000311019	0.00204475
Lus10001976	5.50943	4.61e-11	2.6e-09
Lus10001977	3.00371	0.000132623	0.00136916
Lus10002011	3.30066	0.000806599	0.00489033
Lus10002013	7.28146	4.18e-14	4.31e-12
Lus10002015	3.72059	0.000102234	0.000962357
Lus10002064	3.16848	0.000822882	0.00639824
Lus10002097	5.17161	8.32e-06	0.00012712
Lus10002106	2.48851	4.68e-05	0.000501641
Lus10002123	8.42165	5.83e-07	1.24e-05
Lus10002129	7.00514	5.94e-05	0.000682916
Lus10002182	9.63578	0.000419759	0.00364924
Lus10002184	11.1013	2.33e-13	1.99e-11
Lus10002185	5.59102	1.25e-08	4.03e-07
Lus10002192	5.36347	0.00370508	0.0166726
Lus10002202	3.68932	0.00470153	0.0270389
Lus10002206	4.11504	2.69e-07	6.31e-06
Lus10002212	3.45273	0.00362853	0.0174885
Lus10002237	7.08318	7.45e-11	2.54e-09
Lus10002242	4.64757	0.00157737	0.0108969
Lus10002253	3.28455	2.56e-11	1.48e-09
Lus10002258	4.33713	3.65e-12	1.58e-10
Lus10002259	9.7177	1.12e-08	3.68e-07
Lus10002260	8.77338	4.47e-10	2e-08
Lus10002261	7.25586	3.18e-14	1.87e-12
Lus10002268	7.54344	2.3e-06	3.05e-05
Lus10002269	4.96284	0.00392002	0.0181827
Lus10002271	3.25082	3.45e-09	9.01e-08
Lus10002280	2.79645	0.00661321	0.0353624
Lus10002284	3.17323	8.64e-18	8.62e-16
Lus10002298	6.70085	0.000289081	0.00223673
Lus10002306	4.95874	7.68e-11	4.98e-09
Lus10002307	4.73967	0.00214787	0.0110671
Lus10002314	6.56674	8.3e-05	0.000666181
Lus10002316	3.83087	0.00292033	0.0179851
Lus10002317	5.6541	5.15e-10	1.56e-08
Lus10002325	5.07882	0.00540666	0.022719
Lus10002326	5.42272	1.34e-17	2.07e-15
Lus10002350	8.12053	2.28e-07	3.9e-06
Lus10002363	3.24152	0.00313416	0.01904
Lus10002365	2.98617	0.000147035	0.00149654
Lus10002366	5.64088	0.000811168	0.00461695
Lus10002374	2.09431	1.86e-09	4.99e-08
Lus10002389	7.31816	1.19e-10	6.07e-09
Lus10002402	7.57608	0.000132615	0.00136916
Lus10002405	10.0994	5.74e-06	9.21e-05
Lus10002414	2.81813	0.000228955	0.00170246
Lus10002420	6.72123	0.00108175	0.00800966
Lus10002427	2.56065	6.23e-09	1.45e-07
Lus10002430	3.19233	0.00303373	0.01516
Lus10002437	2.46621	4.31e-09	1.08e-07
Lus10002442	3.38922	1.38e-15	1.01e-13
Lus10002455	2.61849	1.12e-07	2.06e-06
Lus10002458	6.80831	0.000114169	0.000932902
Lus10002466	3.88382	8.23e-05	0.000661342
Lus10002485	2.00646	0.00728209	0.0301914
Lus10002496	5.02114	5.12e-18	1.02e-15
Lus10002497	2.12106	1.78e-07	4.13e-06
Lus10002508	2.90775	5.31e-09	1.88e-07
Lus10002514	7.18899	2.58e-05	0.000304248
Lus10002521	2.11006	0.00942251	0.036926
Lus10002529	7.05784	0.00111897	0.00685567
Lus10002545	6.48014	3.81e-53	3.16e-49
Lus10002555	3.43266	0.0094168	0.0356943
Lus10002566	5.22941	0.00231556	0.011345
Lus10002567	9.15599	4.95e-07	9.97e-06
Lus10002581	2.25124	2.94e-05	0.000375634
Lus10002582	7.78817	1.67e-19	4.55e-17
Lus10002587	3.80099	4.15e-08	8.43e-07
Lus10002589	2.04843	0.000514801	0.00462233
Lus10002594	2.13916	4.02e-05	0.000442613
Lus10002599	2.17433	1.05e-06	1.47e-05
Lus10002601	3.19889	2.7e-05	0.00034901
Lus10002626	2.88752	7.31e-09	2.46e-07
Lus10002637	8.31846	1.34e-07	2.31e-06
Lus10002655	6.31225	0.000172704	0.00171214
Lus10002662	2.94974	0.000603408	0.00384225
Lus10002663	6.11984	2.01e-07	3.5e-06
Lus10002688	8.4627	9.86e-08	2.44e-06
Lus10002693	5.73261	0.00415312	0.0178327
Lus10002695	3.15916	6.58e-08	1.21e-06
Lus10002734	4.75789	3.11e-06	5.47e-05
Lus10002763	8.54835	9e-09	2.04e-07
Lus10002770	5.1891	2.93e-08	5.92e-07
Lus10002774	6.50005	0.0108655	0.0410637
Lus10002781	3.28814	1.35e-09	5.45e-08
Lus10002785	6.73648	0.00565967	0.02478
Lus10002795	6.07654	8.3e-24	2.9e-21
Lus10002807	2.30636	0.00761013	0.0291269
Lus10002819	3.02666	0.00998137	0.0484916
Lus10002827	3.94532	4.23e-07	9.41e-06
Lus10002853	2.63802	0.000162465	0.00140506
Lus10002857	2.30257	0.0052327	0.022955
Lus10002864	2.24225	0.00522144	0.0229174
Lus10002888	5.49015	0.00102922	0.00574716
Lus10002893	5.08267	0.00858936	0.0331535
Lus10002894	5.2847	0.00300887	0.0146142
Lus10002895	7.27988	4.19e-08	1.21e-06
Lus10002912	4.09143	1.08e-05	0.000145547
Lus10002914	6.92047	0.000100519	0.00107933
Lus10002927	3.43925	5.35e-16	6.78e-14
Lus10002931	7.46305	4.94e-05	0.0005241
Lus10002933	7.19706	0.000210269	0.00173531
Lus10002937	5.85167	0.00157913	0.00826855
Lus10002954	3.72075	0.00511598	0.0217244
Lus10002960	3.38332	9.4e-08	2.97e-06
Lus10002969	5.19265	0.00510834	0.0211537
Lus10002976	3.91471	3.06e-05	0.000352337
Lus10003001	8.559	0.0097217	0.037804
Lus10003004	6.97457	0.00195601	0.0129779
Lus10003005	2.27142	1.12e-05	0.000116844
Lus10003010	4.16399	1.56e-07	2.79e-06
Lus10003021	3.76363	2.48e-07	5.52e-06
Lus10003028	8.12651	3.54e-05	0.000440114
Lus10003029	2.4038	1.6e-11	1.2e-09
Lus10003033	3.79073	0.00195036	0.0135129
Lus10003051	2.72647	4.96e-21	7.89e-19
Lus10003056	6.88356	0.00307503	0.0153225
Lus10003090	3.46323	3.76e-10	1.7e-08
Lus10003106	9.8978	9.84e-23	3.14e-20
Lus10003107	7.09569	4.05e-05	0.000367645
Lus10003124	6.44394	9.67e-26	2.78e-23
Lus10003125	6.20267	0.000129273	0.000972051
Lus10003126	2.89759	1.85e-11	7.02e-10
Lus10003145	3.07917	0.0040394	0.0233808
Lus10003154	5.26834	1e-05	0.000137171
Lus10003176	2.23927	7.13e-06	0.000102816
Lus10003184	2.93206	3.74e-05	0.000332598
Lus10003186	7.00614	3.49e-06	4.3e-05
Lus10003190	5.94947	7.54e-13	3.63e-11
Lus10003191	11.6903	6.46e-08	1.76e-06
Lus10003200	7.63986	5.02e-28	2e-25
Lus10003239	3.9626	0.00318614	0.0158098
Lus10003253	4.10138	4.11e-09	1.49e-07
Lus10003254	8.57701	2.13e-07	4.85e-06
Lus10003256	4.60584	0.00299593	0.015029
Lus10003269	3.32842	2.92e-07	6.77e-06
Lus10003277	8.77382	3.92e-09	1.43e-07
Lus10003288	6.15737	0.00252643	0.0160394
Lus10003311	3.03967	1.59e-13	9.11e-12
Lus10003313	6.01315	0.000568171	0.00365873
Lus10003330	9.3212	3.68e-08	1.08e-06
Lus10003335	5.64894	0.000257398	0.00187809
Lus10003338	6.64281	2.1e-05	0.000215061
Lus10003341	5.41949	2.71e-08	5.52e-07
Lus10003388	5.36585	0.00576381	0.0251332
Lus10003403	3.38309	0.00832864	0.0323327
Lus10003416	4.09418	0.000295979	0.00292813
Lus10003472	13.1415	5.29e-09	1.86e-07
Lus10003474	3.35213	4.89e-05	0.000448167
Lus10003476	4.85412	7.66e-12	3.26e-10
Lus10003482	2.54058	0.00179461	0.0121103
Lus10003498	2.09676	1.38e-05	0.000179485
Lus10003506	7.95127	7.41e-07	1.42e-05
Lus10003530	9.51063	2.41e-08	7.11e-07
Lus10003533	6.33195	5.41e-05	0.000633727
Lus10003541	9.0023	4.64e-08	1.32e-06
Lus10003548	6.65886	5.98e-05	0.000687265
Lus10003552	10.2637	1.22e-06	2.4e-05
Lus10003570	8.88085	3.62e-14	2.11e-12
Lus10003573	4.69698	5.57e-06	6.31e-05
Lus10003598	4.52081	6.87e-10	2.98e-08
Lus10003618	2.06587	0.00126413	0.00909433
Lus10003625	8.82743	1.52e-06	2.92e-05
Lus10003627	3.02883	2.64e-09	9.97e-08
Lus10003650	7.12735	0.000699215	0.00559793
Lus10003659	3.90402	0.00168071	0.00904261
Lus10003704	6.79093	1.28e-05	0.000168495
Lus10003706	5.83089	0.00388422	0.0226444
Lus10003715	4.78412	2.93e-08	8.74e-07
Lus10003739	2.07494	8.03e-05	0.000783246
Lus10003750	4.6876	5.37e-15	5.89e-13
Lus10003777	2.95582	0.00138105	0.00978915
Lus10003782	4.74915	9.93e-09	4.16e-07
Lus10003794	8.59966	4.04e-11	2.23e-09
Lus10003800	2.05628	0.000221667	0.0015813
Lus10003801	2.59091	1.31e-06	2.35e-05
Lus10003809	2.80125	4.82e-08	9.64e-07
Lus10003814	2.16163	1.1e-10	3.67e-09
Lus10003822	6.34269	2.23e-16	3.52e-14
Lus10003833	2.08344	0.00928874	0.0340342
Lus10003836	10.6684	2.78e-06	4.97e-05
Lus10003844	2.05555	2.79e-15	2.08e-13
Lus10003845	2.21877	0.000257163	0.00179558
Lus10003854	2.5547	0.000328359	0.0022084
Lus10003878	2.43081	2.71e-23	6.5e-21
Lus10003880	2.38514	4.39e-10	1.96e-08
Lus10003888	5.61008	4.74e-08	1.28e-06
Lus10003889	2.47688	0.000124902	0.000943954
Lus10003890	3.90275	1.7e-12	1.5e-10
Lus10003904	2.15121	1.16e-08	2.65e-07
Lus10003924	5.7886	0.0012771	0.00721489
Lus10003933	2.23155	7.09e-07	1.72e-05
Lus10003944	2.61757	0.00808874	0.0305756
Lus10003968	7.55896	1.88e-33	1.37e-30
Lus10003978	2.40108	0.00110349	0.0067724
Lus10003986	9.42923	5.5e-07	1.19e-05
Lus10003990	8.35498	5.73e-06	9.19e-05
Lus10003996	2.06812	1.93e-05	0.000238185
Lus10004012	2.18935	0.00114817	0.00838181
Lus10004028	2.15738	7.22e-05	0.000806681
Lus10004029	4.12332	1.12e-05	0.000164259
Lus10004031	10.1782	6.48e-10	2.82e-08
Lus10004032	2.56389	3.94e-06	4.79e-05
Lus10004035	10.0353	1.68e-08	5.29e-07
Lus10004041	9.85721	1.01e-08	3.33e-07
Lus10004056	3.65491	4.57e-26	1.36e-23
Lus10004060	2.38316	6.08e-08	1.59e-06
Lus10004062	2.36557	0.00772385	0.0388486
Lus10004067	7.56174	9.07e-20	1.24e-17
Lus10004068	9.97249	1.01e-11	7.91e-10
Lus10004077	2.41424	0.000663929	0.00569148
Lus10004079	2.69552	4.81e-09	1.19e-07
Lus10004088	5.46047	0.00143651	0.00795009
Lus10004105	2.05295	0.00137581	0.00734787
Lus10004110	2.12706	0.00934323	0.0364534
Lus10004154	2.01819	0.000373795	0.00239085
Lus10004156	5.51343	2.6e-09	9.82e-08
Lus10004169	2.52224	2.12e-12	1.84e-10
Lus10004170	2.62799	0.00510524	0.0281373
Lus10004187	3.67339	0.00396011	0.0230343
Lus10004215	8.61862	3.62e-06	6.22e-05
Lus10004225	8.07239	3.16e-05	0.000399671
Lus10004229	2.75863	0.0023304	0.0110844
Lus10004234	5.62333	1.98e-15	1.4e-13
Lus10004256	3.21251	7.41e-05	0.000825173
Lus10004258	4.72582	2.12e-07	6.07e-06
Lus10004267	5.93668	2.71e-15	1.87e-13
Lus10004290	5.48571	2.36e-42	4.04e-39
Lus10004303	5.09776	0.00615648	0.0262078
Lus10004322	3.47329	0.00135259	0.0100961
Lus10004348	5.65092	3.19e-06	3.97e-05
Lus10004349	8.54402	1.01e-07	2.48e-06
Lus10004350	2.27934	1.27e-05	0.000133703
Lus10004357	2.28828	0.000561099	0.0036241
Lus10004360	3.34519	1.62e-07	2.85e-06
Lus10004381	3.81641	0.000734995	0.0048563
Lus10004393	3.19113	1.63e-08	3.61e-07
Lus10004395	6.77763	4.75e-05	0.000437186
Lus10004396	3.25577	0.00285529	0.017683
Lus10004410	2.798	2.49e-10	1.44e-08
Lus10004443	5.79878	0.0020099	0.0104936
Lus10004472	2.96684	5.7e-05	0.000660576
Lus10004480	2.12809	1.32e-16	1.22e-14
Lus10004481	7.49554	5.95e-05	0.000683982
Lus10004489	2.32981	0.000980394	0.00739103
Lus10004496	5.68275	3.03e-07	4.82e-06
Lus10004497	2.00965	3.19e-07	6.84e-06
Lus10004505	5.07643	4.46e-10	1.37e-08
Lus10004509	2.11203	2.46e-08	7.48e-07
Lus10004525	2.07019	0.00027826	0.00185976
Lus10004539	6.79731	0.00156951	0.00900146
Lus10004560	12.4377	7.26e-08	1.95e-06
Lus10004562	2.00316	0.000567286	0.00470392
Lus10004564	3.02403	1.07e-05	0.000158128
Lus10004572	7.96012	4.03e-05	0.000443823
Lus10004580	10.3473	5.21e-07	1.13e-05
Lus10004583	6.71313	0.000144166	0.00127571
Lus10004610	8.30606	1.51e-06	2.64e-05
Lus10004629	3.86778	6.84e-07	1.66e-05
Lus10004635	6.48453	0.000416079	0.00269966
Lus10004647	11.6265	2.87e-08	8.58e-07
Lus10004652	7.45888	2.33e-06	3.09e-05
Lus10004660	8.86069	8.74e-08	2.3e-06
Lus10004672	3.73342	0.00865532	0.034626
Lus10004673	3.13069	1.06e-07	3.32e-06
Lus10004687	5.85972	0.000289209	0.0019849
Lus10004688	5.19233	0.00273601	0.0170909
Lus10004699	2.41037	1.32e-11	1.01e-09
Lus10004704	3.69364	1.42e-15	1.08e-13
Lus10004711	4.43434	0.00396373	0.0187598
Lus10004720	7.51835	8.75e-15	1.01e-12
Lus10004725	6.90237	0.00101575	0.0075989
Lus10004732	4.149	1.21e-08	2.77e-07
Lus10004750	5.83209	3.34e-13	1.77e-11
Lus10004754	2.35273	0.000411924	0.00299829
Lus10004755	3.04607	0.000113674	0.00130817
Lus10004759	2.18209	5.6e-07	8.4e-06
Lus10004766	2.4217	6.75e-07	1.01e-05
Lus10004770	8.56225	9.21e-08	2.29e-06
Lus10004771	7.65162	5.5e-06	6.36e-05
Lus10004811	2.32533	6.06e-06	8.9e-05
Lus10004828	5.00772	1.19e-19	2.9e-17
Lus10004829	2.56534	5.27e-08	1.4e-06
Lus10004847	2.92478	6.7e-12	4.32e-10
Lus10004864	4.92754	2.19e-08	6.73e-07
Lus10004867	3.46672	2.15e-05	0.000260717
Lus10004899	6.5757	0.000778095	0.00475464
Lus10004903	10.2964	2.31e-12	1.09e-10
Lus10004907	2.12327	0.00147143	0.0075965
Lus10004918	4.38543	1.5e-05	0.000238011
Lus10004924	5.69169	0.0014425	0.00797162
Lus10004928	7.14921	0.00123288	0.00891461
Lus10004929	4.67368	0.0105509	0.0400864
Lus10004932	8.79068	4.65e-07	1.02e-05
Lus10004935	4.15547	1.83e-08	3.83e-07
Lus10004941	3.28674	8.75e-08	1.65e-06
Lus10004943	2.6566	2.07e-07	3.42e-06
Lus10004945	3.62512	1.95e-15	2.25e-13
Lus10004949	3.98537	0.00450434	0.0207074
Lus10004954	3.74818	2.01e-13	1.82e-11
Lus10004956	2.77224	4.45e-06	7.43e-05
Lus10004957	2.46615	0.00148453	0.00765376
Lus10004965	8.22833	3.44e-15	4.33e-13
Lus10004967	4.96093	0.000284001	0.00220719
Lus10004979	4.77764	0.00166968	0.00948745
Lus10005008	2.37635	7.62e-18	7.95e-16
Lus10005011	7.77182	9.02e-05	0.000863499
Lus10005065	7.28498	1.11e-05	0.000163418
Lus10005069	6.20652	1.5e-05	0.00021145
Lus10005071	8.98505	0.000493263	0.00418524
Lus10005075	5.18244	1.1e-19	1.53e-17
Lus10005076	9.41462	1.16e-07	2.81e-06
Lus10005080	4.60571	1.37e-18	1.58e-16
Lus10005095	4.43344	4.38e-08	1.25e-06
Lus10005114	4.09437	1.78e-22	3.85e-20
Lus10005128	5.0013	0.00785192	0.0298619
Lus10005129	3.29141	1.3e-08	2.83e-07
Lus10005139	5.53744	5.71e-06	8.45e-05
Lus10005154	2.6174	1.77e-06	2.36e-05
Lus10005164	5.0837	1.78e-08	5.57e-07
Lus10005166	6.73558	0.000788142	0.0061817
Lus10005175	10.9467	1.4e-07	3.5e-06
Lus10005227	8.96523	6.85e-08	2.26e-06
Lus10005228	4.33062	0.000436447	0.00377588
Lus10005236	8.7565	5.97e-15	7.71e-13
Lus10005240	2.19555	2.23e-08	4.78e-07
Lus10005242	2.37676	8.67e-06	0.000120988
Lus10005244	2.34974	1.09e-05	0.000147457
Lus10005245	3.95357	8.39e-05	0.000671463
Lus10005246	6.40664	4.75e-05	0.000421552
Lus10005248	6.41853	5.16e-05	0.000452615
Lus10005251	2.61367	7.64e-10	3.96e-08
Lus10005254	9.55241	2.36e-09	6.23e-08
Lus10005266	6.78503	0.000363651	0.0032265
Lus10005270	2.4497	1.54e-12	7.03e-11
Lus10005271	7.66589	5.5e-06	8.19e-05
Lus10005272	4.26099	0.00769355	0.0312984
Lus10005273	2.22783	5.02e-05	0.000530692
Lus10005279	6.36489	4.03e-11	1.52e-09
Lus10005282	5.17108	0.00922659	0.0360889
Lus10005286	2.1374	5.65e-05	0.000585443
Lus10005290	2.07212	0.00110189	0.00596316
Lus10005302	8.12894	7.46e-18	1.43e-15
Lus10005313	5.28549	0.00235468	0.011175
Lus10005325	4.63456	1.14e-11	7.28e-10
Lus10005327	4.25338	8.12e-06	0.000124372
Lus10005333	2.17197	3.08e-05	0.000289716
Lus10005362	4.03112	0.000750784	0.00627562
Lus10005386	6.98298	0.00014597	0.00128868
Lus10005392	5.79126	4.25e-23	8.41e-21
Lus10005395	3.55914	5.68e-10	1.69e-08
Lus10005397	5.01986	0.00479908	0.0201018
Lus10005402	23.2896	1.13e-06	1.63e-05
Lus10005407	5.92291	0.00354278	0.0210117
Lus10005411	2.23763	0.000115789	0.00122003
Lus10005412	5.65486	0.000810852	0.00632247
Lus10005417	2.99134	1.3e-05	0.000170545
Lus10005432	5.00355	6.15e-05	0.00070348
Lus10005438	2.63741	1.3e-07	2.34e-06
Lus10005442	3.99127	0.00102042	0.00559213
Lus10005444	2.71326	9.5e-08	2.36e-06
Lus10005448	3.47255	0.000329369	0.00249268
Lus10005453	4.04934	6.38e-20	1.86e-17
Lus10005456	5.90002	0.000947866	0.00719316
Lus10005457	3.00433	5.77e-10	2.53e-08
Lus10005463	2.57274	0.000138615	0.00142261
Lus10005464	10.0904	1.42e-09	5.7e-08
Lus10005466	2.79712	5.25e-05	0.00061712
Lus10005487	2.49085	2.09e-05	0.000281326
Lus10005524	2.19111	1.92e-10	6.36e-09
Lus10005531	10.2673	2.23e-11	1.32e-09
Lus10005535	2.49522	9.37e-14	8.4e-12
Lus10005536	11.3005	5.87e-11	3.27e-09
Lus10005541	8.39558	3.06e-06	4.93e-05
Lus10005557	8.29553	3.61e-07	9.58e-06
Lus10005569	2.51397	6.82e-09	2.94e-07
Lus10005572	4.39696	0.00865636	0.0333514
Lus10005576	2.07543	3.2e-05	0.000365482
Lus10005583	4.096	2.69e-05	0.000251021
Lus10005601	4.78606	0.00666454	0.027895
Lus10005608	5.66396	0.000408313	0.002769
Lus10005627	4.69654	9.26e-08	2.42e-06
Lus10005629	3.04449	3.76e-06	4.47e-05
Lus10005655	6.24518	1.17e-26	7.32e-24
Lus10005656	5.43714	5.93e-10	1.82e-08
Lus10005661	7.66327	0.000142949	0.00146212
Lus10005677	2.57561	0.00182023	0.0101435
Lus10005678	7.09205	2.53e-11	1.5e-09
Lus10005681	7.06083	0.00350359	0.0170436
Lus10005684	8.89249	1.35e-06	2.41e-05
Lus10005697	2.3037	5.49e-13	2.85e-11
Lus10005700	3.99311	0.00011906	0.00124855
Lus10005716	6.17044	0.00040268	0.00273731
Lus10005733	6.65543	0.00296181	0.0181732
Lus10005743	2.09692	0.000206452	0.00216448
Lus10005753	9.47709	1.22e-08	3.95e-07
Lus10005764	5.77045	0.00098219	0.00552238
Lus10005774	6.56137	1.54e-05	0.000155369
Lus10005776	4.84511	0.0103075	0.0393671
Lus10005788	10.6488	3.26e-30	3.6e-27
Lus10005832	6.09054	5.41e-05	0.000633489
Lus10005834	5.63474	0.0076498	0.0395424
Lus10005869	8.00635	7.43e-05	0.000827226
Lus10005874	2.88022	3.68e-12	1.58e-10
Lus10005875	2.29359	0.000728782	0.00431679
Lus10005885	4.26473	1.62e-10	9.97e-09
Lus10005887	3.02379	0.0011941	0.00721872
Lus10005890	2.67707	1.1e-05	0.000148038
Lus10005892	2.15599	1.91e-12	9.12e-11
Lus10005896	3.13726	1.72e-11	1.02e-09
Lus10005898	2.85703	1.03e-10	5.29e-09
Lus10005912	6.92878	0.000369797	0.00350489
Lus10005932	2.34115	0.000374023	0.0024656
Lus10005935	5.64006	0.0117299	0.0436207
Lus10005937	4.87692	0.00387876	0.0172868
Lus10005951	3.12856	3.95e-09	1.44e-07
Lus10005983	10.333	1.97e-15	2.61e-13
Lus10005999	3.96413	9.76e-15	1.24e-12
Lus10006021	12.5173	2.16e-09	8.28e-08
Lus10006033	2.03617	0.000473975	0.00405161
Lus10006043	2.06848	0.000450155	0.00387694
Lus10006065	7.78591	0.000339092	0.00304077
Lus10006072	6.73046	0.00394031	0.0186916
Lus10006082	2.35546	0.00563891	0.0244084
Lus10006093	7.79114	2.77e-05	0.000323443
Lus10006105	5.65236	0.00763909	0.0311398
Lus10006109	7.67371	4.35e-18	5.06e-16
Lus10006120	3.25146	0.013851	0.046975
Lus10006135	6.3542	9.22e-05	0.000775629
Lus10006181	2.12295	1.8e-10	6.23e-09
Lus10006191	8.59042	1.29e-08	4.06e-07
Lus10006192	2.89896	1.29e-05	0.000185584
Lus10006193	2.37505	0.00894484	0.0354803
Lus10006198	5.47238	0.00355298	0.0157057
Lus10006199	5.33031	0.0137038	0.0483749
Lus10006203	2.02457	0.0116421	0.0433525
Lus10006213	10.7992	3.02e-10	1.4e-08
Lus10006223	3.91661	2.14e-12	1.85e-10
Lus10006232	7.43337	3.46e-05	0.000482085
Lus10006239	10.8171	9.78e-16	1.4e-13
Lus10006264	7.05961	1.94e-09	5e-08
Lus10006269	2.24857	2.98e-05	0.000290239
Lus10006308	5.84006	0.00331452	0.0152214
Lus10006336	5.04917	1.81e-07	3.2e-06
Lus10006355	6.85747	2.12e-05	0.000209097
Lus10006360	8.10615	1.54e-05	0.000197358
Lus10006361	8.42356	6.85e-06	0.000107418
Lus10006375	2.82443	0.00117194	0.00900394
Lus10006428	6.88703	0.000308093	0.00303171
Lus10006444	4.5155	5.84e-09	2.54e-07
Lus10006451	6.92849	4.15e-05	0.000388981
Lus10006456	5.5702	8.61e-07	1.26e-05
Lus10006463	5.74386	0.0024701	0.0128766
Lus10006505	3.4451	3.96e-07	8.86e-06
Lus10006510	6.23981	8.54e-06	0.000119661
Lus10006514	2.22275	0.00136969	0.00804586
Lus10006518	2.89765	4.11e-06	4.84e-05
Lus10006540	9.78357	3.82e-10	1.72e-08
Lus10006542	3.06605	0.00058556	0.0040176
Lus10006544	2.87617	1.38e-06	2.45e-05
Lus10006547	6.25689	2.61e-05	0.000340122
Lus10006548	3.35163	2.09e-05	0.000213607
Lus10006560	8.95107	5.26e-13	2.58e-11
Lus10006564	11.0342	1.56e-12	1.12e-10
Lus10006568	2.45374	0.00136154	0.00800505
Lus10006602	2.64295	0.00288158	0.0135833
Lus10006603	5.68615	1.98e-09	7.69e-08
Lus10006610	5.01106	0.00408824	0.0242642
Lus10006613	2.50061	4.75e-08	9.52e-07
Lus10006625	3.3799	0.00901895	0.0354673
Lus10006636	8.16672	2.94e-12	2.47e-10
Lus10006665	3.65695	6.65e-29	3.03e-26
Lus10006666	6.13701	1.28e-44	4.26e-41
Lus10006675	2.8634	3.88e-07	8.1e-06
Lus10006677	2.36206	4.29e-05	0.000400342
Lus10006678	7.91847	8.03e-06	0.000123054
Lus10006691	6.01847	0.00168308	0.0119837
Lus10006705	3.83581	4.14e-06	6.99e-05
Lus10006709	7.67469	2.24e-10	1.07e-08
Lus10006713	3.00804	8.32e-12	3.67e-10
Lus10006724	7.15504	1.05e-05	0.000142984
Lus10006730	8.42028	2.15e-08	6.44e-07
Lus10006733	3.27927	0.0030776	0.018752
Lus10006735	9.51256	2.05e-09	5.28e-08
Lus10006763	8.29759	3.14e-19	8.02e-17
Lus10006765	2.69373	3.05e-06	3.73e-05
Lus10006811	10.1148	3.03e-10	1.4e-08
Lus10006827	9.03189	2.31e-09	1.08e-07
Lus10006834	3.6836	0.000848807	0.00694632
Lus10006867	2.07548	5.2e-05	0.00067424
Lus10006879	2.04868	0.00161106	0.0110881
Lus10006881	3.60001	3.99e-06	6.78e-05
Lus10006885	3.9634	7.26e-12	2.96e-10
Lus10006887	2.24304	6.91e-05	0.000604164
Lus10006904	2.12279	0.0105909	0.0401936
Lus10006912	5.98963	0.00880503	0.0350396
Lus10006915	2.07461	2.04e-05	0.000249887
Lus10006923	4.25418	0.0120756	0.042123
Lus10006940	10.3251	8.69e-14	8.43e-12
Lus10006970	3.42606	0.00127678	0.00916186
Lus10006971	5.14415	0.000168341	0.00130157
Lus10006981	5.16558	1e-15	8e-14
Lus10007018	2.15039	0.0044829	0.0254031
Lus10007020	2.01642	3.17e-05	0.000363194
Lus10007023	6.82028	8.48e-07	1.75e-05
Lus10007024	6.49942	0.00537093	0.0292813
Lus10007083	8.19695	5.42e-08	1.02e-06
Lus10007107	3.05667	7.35e-09	2.47e-07
Lus10007132	2.09202	0.000545365	0.00379038
Lus10007141	9.05987	6.95e-09	2.36e-07
Lus10007147	7.65123	1.32e-05	0.000172706
Lus10007157	8.52778	4.77e-06	7.25e-05
Lus10007186	3.0272	2.17e-05	0.000325271
Lus10007193	3.97948	0.000185163	0.0013222
Lus10007217	5.44634	0.00265517	0.0126856
Lus10007220	7.74044	3.11e-06	3.99e-05
Lus10007221	7.98293	7.35e-07	1.11e-05
Lus10007235	3.6082	7.85e-19	9.2e-17
Lus10007242	2.78587	0.000111759	0.000882443
Lus10007256	3.12408	7.37e-07	1.77e-05
Lus10007266	7.51553	0.000361149	0.00268845
Lus10007268	7.47268	8.25e-76	5.65e-72
Lus10007280	11.9257	8.54e-15	8.94e-13
Lus10007281	9.25682	2.62e-08	5.36e-07
Lus10007298	2.28857	0.0100325	0.0387358
Lus10007321	4.04327	2.66e-06	4.77e-05
Lus10007322	6.54375	0.000275834	0.00255738
Lus10007324	7.42676	3.38e-11	1.94e-09
Lus10007343	4.91565	0.00647172	0.0263131
Lus10007347	5.42138	0.000351171	0.00226734
Lus10007351	8.79861	1.61e-41	2.9e-38
Lus10007355	4.37645	2.66e-11	1.89e-09
Lus10007362	8.67682	1.01e-33	1.08e-30
Lus10007369	3.53381	8.43e-06	0.000146454
Lus10007371	5.02126	0.00334315	0.0159547
Lus10007372	6.82579	5.59e-35	4.9e-32
Lus10007378	3.26558	1.46e-06	2.81e-05
Lus10007379	2.13159	0.000260571	0.00205681
Lus10007381	3.3125	0.000403562	0.00353154
Lus10007428	3.49125	1.44e-11	5.56e-10
Lus10007443	2.75331	0.00103375	0.00641559
Lus10007447	2.85581	0.00337077	0.0165234
Lus10007469	5.70221	3.53e-05	0.000397213
Lus10007475	8.58477	1.01e-07	1.79e-06
Lus10007522	2.65436	0.000540383	0.00350752
Lus10007523	2.34792	6.72e-16	5.47e-14
Lus10007540	2.56354	9.47e-06	0.00013068
Lus10007566	10.2286	1.62e-09	6.49e-08
Lus10007595	8.52229	3.15e-06	5.53e-05
Lus10007598	10.6002	1.4e-33	2.21e-30
Lus10007603	3.67203	0.000464249	0.00425083
Lus10007624	3.49648	5.05e-16	4.17e-14
Lus10007630	2.75883	9.89e-07	2.3e-05
Lus10007643	7.33106	1.19e-05	0.000172825
Lus10007648	2.14328	4.11e-08	1.13e-06
Lus10007650	5.83252	1.4e-12	6.89e-11
Lus10007653	5.30069	9.33e-29	4.37e-26
Lus10007658	3.57898	3.85e-09	1.41e-07
Lus10007659	2.76317	0.000636423	0.0038538
Lus10007660	8.21517	5.72e-08	1.51e-06
Lus10007703	7.04055	0.000419685	0.00364924
Lus10007714	7.63095	2.87e-05	0.000265428
Lus10007715	3.42809	5.86e-06	9.38e-05
Lus10007718	2.46512	0.000314594	0.00286067
Lus10007731	2.88747	2.93e-07	8.01e-06
Lus10007735	11.5846	8.83e-07	1.81e-05
Lus10007775	3.82003	0.0018977	0.00964723
Lus10007783	4.3497	2.61e-07	6.12e-06
Lus10007795	3.7477	2.66e-10	8.58e-09
Lus10007797	2.1364	3.44e-08	6.85e-07
Lus10007833	2.58474	1.07e-12	5.37e-11
Lus10007844	3.18412	0.00351724	0.0170902
Lus10007855	3.14236	2.94e-12	2.47e-10
Lus10007856	4.47332	8.45e-05	0.000927901
Lus10007859	3.22184	3.67e-05	0.000506454
Lus10007864	2.65392	0.00241419	0.0154498
Lus10007929	2.32957	7.69e-05	0.000756578
Lus10008012	2.26631	4.82e-06	9.04e-05
Lus10008048	2.15801	1.65e-08	3.48e-07
Lus10008063	8.16069	4.87e-06	7.99e-05
Lus10008083	2.87567	4.41e-05	0.000588213
Lus10008096	3.61786	6.29e-06	7.07e-05
Lus10008097	4.4826	0.000986497	0.00743029
Lus10008112	2.34534	2.67e-09	6.7e-08
Lus10008119	2.47323	0.00180357	0.00958754
Lus10008121	3.17901	0.000931021	0.00708476
Lus10008128	4.51976	1.86e-06	3.49e-05
Lus10008134	2.22793	0.000359605	0.00248448
Lus10008142	10.6142	3.88e-06	6.63e-05
Lus10008161	2.04476	1.32e-12	6.53e-11
Lus10008164	4.95884	0.00565897	0.0244735
Lus10008169	4.23536	0.00239027	0.0153292
Lus10008171	2.44739	0.000104189	0.000809218
Lus10008181	5.08875	0.00807648	0.0305462
Lus10008190	3.51658	2.96e-08	8.5e-07
Lus10008191	2.33105	4.58e-06	6.99e-05
Lus10008201	10.9822	6.53e-31	7.75e-28
Lus10008203	3.3975	3e-08	8.59e-07
Lus10008208	8.91683	2.99e-08	8.57e-07
Lus10008211	4.24269	0.000280946	0.00259934
Lus10008220	2.14456	0.00313339	0.0196806
Lus10008241	2.00005	0.000502437	0.00329624
Lus10008243	10.118	7.1e-09	2.43e-07
Lus10008246	2.08715	2.24e-06	4.68e-05
Lus10008254	3.3245	0.000680599	0.00425614
Lus10008264	7.93867	1.65e-37	1.82e-34
Lus10008266	4.30668	3.96e-06	4.7e-05
Lus10008270	2.85863	0.000105443	0.000840347
Lus10008277	5.64567	3.76e-08	1.05e-06
Lus10008279	2.70447	7.43e-15	8.74e-13
Lus10008298	7.03298	0.000568684	0.00392371
Lus10008330	4.55115	5.07e-05	0.000598184
Lus10008374	6.26939	0.000400575	0.00292811
Lus10008392	6.13278	0.00208779	0.0136746
Lus10008400	2.28004	0.00764868	0.0292417
Lus10008405	2.66582	0.00161892	0.00844848
Lus10008432	2.31377	1.02e-15	1.45e-13
Lus10008434	8.1887	8.82e-06	0.000122783
Lus10008446	7.30564	0.000252258	0.00236387
Lus10008453	7.99529	3.73e-05	0.000416444
Lus10008459	3.30869	0.00677434	0.0265214
Lus10008466	6.91662	1.32e-15	9.7e-14
Lus10008476	9.83298	8.12e-14	7.38e-12
Lus10008479	2.82174	6.1e-05	0.000541965
Lus10008487	2.24699	6.01e-06	8.83e-05
Lus10008497	2.20214	3.4e-05	0.000327562
Lus10008528	5.97268	3.33e-24	1.65e-21
Lus10008529	3.43164	8.18e-13	4.17e-11
Lus10008533	2.32687	5.62e-06	8.34e-05
Lus10008536	9.06946	8.12e-08	2.16e-06
Lus10008538	6.31186	0.000169075	0.00122762
Lus10008542	13.1918	2.13e-08	6.57e-07
Lus10008545	2.73797	2.58e-07	4.38e-06
Lus10008546	5.65385	0.00495168	0.0223613
Lus10008555	2.35551	0.00038095	0.003354
Lus10008557	5.42685	0.0116202	0.0432949
Lus10008587	5.59065	1.86e-09	5e-08
Lus10008589	7.24562	1.53e-05	0.000195877
Lus10008595	2.61975	0.000487841	0.00414928
Lus10008603	9.43811	2e-10	6.35e-09
Lus10008606	2.19521	0.00468347	0.0209677
Lus10008608	6.84559	0.000277105	0.00216338
Lus10008609	10.5601	2.82e-09	1.05e-07
Lus10008610	7.07219	1.76e-08	5.5e-07
Lus10008612	3.015	6.6e-19	7.9e-17
Lus10008620	2.27448	1.62e-10	5.25e-09
Lus10008624	2.01419	2.42e-11	9.01e-10
Lus10008626	8.97008	4.04e-09	9.81e-08
Lus10008627	7.45295	0.000154192	0.00156077
Lus10008629	5.0046	0.00227067	0.0120622
Lus10008651	4.65839	3.6e-06	6.2e-05
Lus10008654	3.47474	1.86e-05	0.000229904
Lus10008673	7.95743	5.44e-22	1.86e-19
Lus10008684	4.99149	5.4e-05	0.000471238
Lus10008696	2.78527	0.00921494	0.0362924
Lus10008706	8.44347	6.8e-07	1.32e-05
Lus10008729	5.62826	0.000485626	0.0030672
Lus10008741	2.4376	0.000183094	0.0013105
Lus10008742	4.02073	2.65e-19	6.07e-17
Lus10008752	7.08344	9.13e-05	0.000873382
Lus10008763	2.07339	3.59e-06	4.41e-05
Lus10008784	2.46488	1.23e-07	3.78e-06
Lus10008807	5.8012	0.000993399	0.00586087
Lus10008821	10.805	7.44e-12	4.74e-10
Lus10008840	4.18962	4.82e-15	3.22e-13
Lus10008842	3.13598	0.000182653	0.00179789
Lus10008852	7.46978	3.86e-07	8.66e-06
Lus10008861	6.66295	6.54e-09	2.82e-07
Lus10008869	2.85377	5.47e-07	8.34e-06
Lus10008878	3.01347	7.09e-14	3.94e-12
Lus10008880	4.59804	0.000528501	0.00369483
Lus10008888	5.45887	0.0129739	0.0473519
Lus10008893	2.75241	4.18e-05	0.000507588
Lus10008899	2.91765	4.67e-09	1.19e-07
Lus10008915	5.02717	7.18e-06	0.000111751
Lus10008925	7.84867	1.06e-05	0.000157294
Lus10008939	3.68764	2.11e-05	0.000215136
Lus10008947	3.87805	0.00722429	0.0300267
Lus10008995	2.70443	0.0135194	0.0487468
Lus10008996	2.34799	0.00151997	0.0110892
Lus10009000	3.23197	5.28e-06	9.77e-05
Lus10009016	3.03582	0.00412005	0.0193343
Lus10009020	6.3175	0.00065834	0.00442138
Lus10009033	5.68527	2.4e-05	0.000286782
Lus10009052	2.48564	4.17e-07	8.61e-06
Lus10009056	2.24445	5.14e-15	3.56e-13
Lus10009058	4.36611	1.56e-19	4.29e-17
Lus10009063	4.64389	0.00314631	0.0190866
Lus10009068	9.24374	4.15e-08	1.2e-06
Lus10009075	5.31673	0.0031278	0.0145258
Lus10009085	4.24154	1.21e-08	3.83e-07
Lus10009086	2.41573	0.00398959	0.0231539
Lus10009089	6.27126	8.88e-05	0.000726522
Lus10009110	2.85344	8.2e-05	0.0006594
Lus10009115	5.11725	0.00156865	0.00854451
Lus10009116	5.27385	7.29e-06	8.51e-05
Lus10009123	2.66631	1.8e-05	0.000224429
Lus10009124	9.0195	1.41e-08	4.41e-07
Lus10009125	2.37394	2.91e-07	4.63e-06
Lus10009129	8.51579	1.62e-07	4.79e-06
Lus10009136	4.39191	0.0054355	0.0236717
Lus10009153	5.90408	0.000104914	0.0011193
Lus10009156	5.28581	0.00997174	0.047602
Lus10009168	3.84681	4.14e-10	1.28e-08
Lus10009171	4.22548	0.0118233	0.0414166
Lus10009181	2.62708	1.02e-06	1.88e-05
Lus10009184	2.63174	1.7e-09	6.69e-08
Lus10009192	7.48315	0.000218129	0.00178392
Lus10009234	5.98441	0.00215543	0.0115722
Lus10009278	7.87503	3.19e-05	0.00040332
Lus10009282	5.82238	4.27e-144	1.46e-139
Lus10009283	5.19038	1.77e-06	3.83e-05
Lus10009288	4.88205	2.02e-09	7.82e-08
Lus10009292	7.47885	0.000151246	0.00132669
Lus10009339	2.85361	0.00133777	0.00789113
Lus10009345	6.52746	0.00044813	0.00412268
Lus10009349	4.9393	5.91e-10	1.71e-08
Lus10009365	6.7069	1.8e-48	8.53e-45
Lus10009374	4.04744	3.89e-14	2.34e-12
Lus10009396	2.01868	3.08e-05	0.000438436
Lus10009418	3.72737	1.04e-11	8.07e-10
Lus10009421	7.02831	1.33e-14	8.66e-13
Lus10009426	2.00354	2.9e-13	1.58e-11
Lus10009427	4.91116	1.66e-05	0.000231031
Lus10009452	7.95139	8.26e-05	0.000802068
Lus10009455	8.6589	5.8e-08	1.08e-06
Lus10009457	8.91523	1e-08	3.25e-07
Lus10009464	7.83014	6.19e-07	9.15e-06
Lus10009469	8.9095	1.73e-09	8.3e-08
Lus10009480	6.07876	1.65e-08	3.71e-07
Lus10009481	7.2907	5.74e-19	7.02e-17
Lus10009494	3.53414	3e-05	0.000282936
Lus10009510	4.89328	0.00672902	0.0271294
Lus10009515	2.66422	0.013074	0.0476713
Lus10009517	5.41248	0.000681177	0.00408647
Lus10009533	2.00942	1.37e-05	0.000147431
Lus10009537	2.27319	6.6e-19	7.9e-17
Lus10009538	2.67061	7.45e-06	0.000106634
Lus10009545	2.03665	1.3e-08	2.81e-07
Lus10009562	5.95515	1.45e-26	5.05e-24
Lus10009579	2.38832	3.81e-09	9.31e-08
Lus10009588	4.11261	0.00041858	0.00303633
Lus10009589	6.30055	0.000161141	0.00161486
Lus10009592	3.95663	4.21e-12	1.79e-10
Lus10009602	2.62389	4.97e-13	2.61e-11
Lus10009605	7.42006	4.16e-06	5.17e-05
Lus10009606	11.3709	1.79e-14	1.09e-12
Lus10009607	7.12727	0.000214839	0.00176256
Lus10009619	2.78988	4.23e-05	0.000462318
Lus10009628	4.72957	1.14e-05	0.000189759
Lus10009644	5.42964	1.21e-48	2e-44
Lus10009653	2.4564	1.43e-09	5.8e-08
Lus10009718	2.2454	0.00443452	0.0200553
Lus10009722	2.1063	0.00498124	0.0275859
Lus10009775	6.87477	0.00175625	0.0098712
Lus10009790	4.79141	1.4e-26	7.17e-24
Lus10009794	9.22467	5.08e-10	1.49e-08
Lus10009799	4.06201	0.011125	0.0393811
Lus10009808	2.48877	0.000693171	0.00403278
Lus10009827	6.36343	4.66e-05	0.000430731
Lus10009844	6.28975	2.58e-13	2.3e-11
Lus10009855	2.26261	8.95e-06	9.84e-05
Lus10009866	10.499	3.26e-07	7.44e-06
Lus10009895	7.32171	3.94e-11	2.24e-09
Lus10009896	6.49526	3.75e-07	8.46e-06
Lus10009929	4.74476	0.0110024	0.0405764
Lus10009930	3.17751	9.1e-05	0.000988564
Lus10009947	2.46208	0.00136524	0.00968286
Lus10009948	2.51516	0.00753435	0.0310011
Lus10009950	2.30997	5.42e-09	1.92e-07
Lus10009959	4.2565	1.76e-11	7.04e-10
Lus10009960	4.8664	2.55e-07	4.26e-06
Lus10009964	4.81539	1.77e-07	2.97e-06
Lus10009977	2.64719	2.98e-08	6e-07
Lus10009979	6.03489	0.00765272	0.0385559
Lus10009994	3.22846	0.000495487	0.00311677
Lus10009995	3.65823	1.42e-21	4.39e-19
Lus10010001	5.8017	0.00596834	0.0325538
Lus10010002	6.05129	8.41e-07	1.99e-05
Lus10010010	3.75702	8.73e-06	9.44e-05
Lus10010013	3.96387	2.16e-13	2.19e-11
Lus10010017	2.53377	0.00202376	0.0133315
Lus10010025	3.24134	5.94e-06	9.48e-05
Lus10010027	2.12083	0.00072866	0.0057901
Lus10010029	4.02323	6.7e-05	0.00056821
Lus10010035	2.29617	0.000605384	0.00385053
Lus10010045	7.19869	3.52e-06	4.33e-05
Lus10010061	2.74964	7.75e-13	3.97e-11
Lus10010066	3.08298	4.02e-07	8.34e-06
Lus10010074	6.03107	0.000263503	0.00183311
Lus10010094	9.60697	2.83e-08	8.47e-07
Lus10010101	2.69073	0.0008703	0.00555243
Lus10010104	7.75227	1.25e-11	7.64e-10
Lus10010130	7.07416	0.000355896	0.00317043
Lus10010140	8.36293	4.27e-07	9.48e-06
Lus10010144	4.63962	0.00260998	0.016493
Lus10010150	2.12506	0.000147501	0.00129899
Lus10010163	2.03708	4.45e-11	1.75e-09
Lus10010171	3.26147	1.7e-05	0.000236357
Lus10010184	5.03676	0.00837955	0.0324971
Lus10010205	3.23647	5.96e-05	0.000502472
Lus10010217	7.12522	3.72e-06	4.67e-05
Lus10010225	4.65777	2.12e-17	3.83e-15
Lus10010229	7.5992	3.24e-24	7.39e-22
Lus10010239	7.60196	3.26e-06	5.19e-05
Lus10010273	8.1559	1.5e-07	2.66e-06
Lus10010275	4.96833	7.71e-10	3.3e-08
Lus10010278	4.56494	9.07e-07	1.84e-05
Lus10010286	5.41187	4.46e-06	7.44e-05
Lus10010287	10.04	5.24e-14	5.26e-12
Lus10010303	5.3633	0.00191124	0.0100738
Lus10010337	7.64636	3.61e-26	1.1e-23
Lus10010338	5.94451	6.29e-15	4.08e-13
Lus10010358	10.5748	1.79e-06	3.08e-05
Lus10010359	2.167	0.000424246	0.00285779
Lus10010361	6.80505	2.11e-10	7.15e-09
Lus10010373	7.46339	8.6e-06	0.000120138
Lus10010391	3.74843	1.13e-06	1.57e-05
Lus10010392	6.03136	0.00677944	0.0285133
Lus10010427	5.68409	6.62e-06	0.00010419
Lus10010430	2.19037	5.32e-07	8.03e-06
Lus10010439	5.50949	2.85e-06	4.62e-05
Lus10010446	2.61312	2.17e-05	0.000209353
Lus10010451	6.97524	0.000183335	0.0015508
Lus10010455	12.2584	1.83e-09	8.71e-08
Lus10010458	6.13025	0.00110277	0.00677018
Lus10010462	2.05379	0.000777623	0.00507128
Lus10010473	2.17429	2.85e-06	3.52e-05
Lus10010477	5.66647	0.000517314	0.00363269
Lus10010479	7.11034	2.71e-55	2.25e-51
Lus10010482	8.53291	4.15e-07	1.08e-05
Lus10010484	2.20138	8.77e-16	7e-14
Lus10010491	8.11691	2.42e-06	4.01e-05
Lus10010498	7.40787	5.45e-30	4.89e-27
Lus10010512	5.03801	0.00550324	0.0242841
Lus10010521	2.42159	0.00152263	0.0105951
Lus10010523	2.22063	2.84e-05	0.000330354
Lus10010529	3.27594	0.000184185	0.00155543
Lus10010533	3.03367	0.0136992	0.0492664
Lus10010538	2.56709	1.47e-07	4.42e-06
Lus10010624	6.76594	6.93e-16	5.24e-14
Lus10010627	2.12099	0.000241716	0.0022773
Lus10010630	6.66348	8.11e-21	2.01e-18
Lus10010657	2.55661	0.000169143	0.00130629
Lus10010672	2.54213	1.46e-05	0.000147808
Lus10010694	4.52323	2.47e-05	0.000293039
Lus10010698	5.42839	0.00189216	0.0104314
Lus10010712	8.30936	3.57e-19	9.03e-17
Lus10010714	2.73586	0.000511071	0.00459839
Lus10010716	7.9436	1.34e-05	0.000175415
Lus10010739	8.51659	3.77e-07	7.91e-06
Lus10010741	6.35701	2.85e-13	2.81e-11
Lus10010742	2.08728	0.00231687	0.0122529
Lus10010746	8.89787	3.34e-07	7.62e-06
Lus10010747	6.56848	0.0095914	0.0461714
Lus10010760	9.50638	3.27e-08	9.21e-07
Lus10010769	7.42434	3.52e-39	6.16e-36
Lus10010786	3.32018	7.77e-10	2.3e-08
Lus10010793	8.5469	1.19e-07	3.67e-06
Lus10010798	3.09987	0.000353781	0.00245118
Lus10010809	2.91949	1.59e-12	1.14e-10
Lus10010811	8.66881	0.000257503	0.00203799
Lus10010823	3.10213	2.09e-05	0.000206856
Lus10010825	8.57384	1.26e-08	2.74e-07
Lus10010841	3.79702	1.52e-11	5.89e-10
Lus10010852	3.57349	1.12e-05	0.000164259
Lus10010854	2.4806	0.000354431	0.00264913
Lus10010864	2.41935	0.000210464	0.00147403
Lus10010867	2.35724	0.010782	0.0384087
Lus10010881	2.39314	0.000693166	0.00431658
Lus10010886	8.97817	1.04e-07	2.56e-06
Lus10010890	2.1432	4.67e-06	7.73e-05
Lus10010896	5.08376	5.88e-07	1.26e-05
Lus10010898	5.98177	0.00448475	0.0206402
Lus10010900	3.21616	7.55e-05	0.000838726
Lus10010906	2.15489	1.29e-07	2.25e-06
Lus10010919	2.28665	2.26e-07	3.84e-06
Lus10010925	5.42256	0.00132971	0.00712952
Lus10010929	10.8041	1.5e-12	1.13e-10
Lus10010942	5.00736	2.23e-31	2.32e-28
Lus10010946	4.97811	4.19e-11	1.49e-09
Lus10010949	6.79485	0.000141035	0.00125335
Lus10010980	4.27106	0.00336735	0.0201513
Lus10010993	2.28146	1.48e-06	2.61e-05
Lus10010996	3.10119	0.000803332	0.00487744
Lus10011004	8.09465	8.71e-06	0.000121398
Lus10011016	2.03663	1.07e-07	2.61e-06
Lus10011033	2.89169	2.5e-05	0.000296886
Lus10011035	3.12327	9.98e-11	3.33e-09
Lus10011051	6.32575	0.00145447	0.0102001
Lus10011058	2.00554	6.76e-07	1.65e-05
Lus10011066	11.1395	6.4e-08	1.75e-06
Lus10011067	2.75217	0.00134146	0.00702836
Lus10011079	2.72263	4.07e-08	1.45e-06
Lus10011093	5.41908	0.00131267	0.00738174
Lus10011109	8.19137	3.42e-12	2.3e-10
Lus10011110	9.23892	2.26e-10	7.1e-09
Lus10011111	8.21756	4.49e-26	1.36e-23
Lus10011131	5.34817	1.66e-06	2.29e-05
Lus10011132	7.89065	6.79e-07	1.32e-05
Lus10011139	8.90237	1.2e-06	2.17e-05
Lus10011140	6.70922	3.72e-06	7.27e-05
Lus10011148	11.6673	1.21e-13	1.14e-11
Lus10011151	2.01679	5.44e-06	8.12e-05
Lus10011160	12.753	7.16e-09	2.45e-07
Lus10011168	4.04204	2.79e-08	5.67e-07
Lus10011174	3.61936	0.00010055	0.00107933
Lus10011189	4.51882	6.85e-10	2.95e-08
Lus10011191	4.04338	1.8e-10	5.77e-09
Lus10011206	6.81517	0.00503847	0.0226639
Lus10011209	9.10664	2.09e-06	3.86e-05
Lus10011222	2.21172	0.000340463	0.00328501
Lus10011244	8.91631	0.00249465	0.0129779
Lus10011256	3.40037	4.92e-13	4.71e-11
Lus10011271	5.92995	0.0118476	0.0439548
Lus10011279	4.33239	0.000210552	0.00158391
Lus10011304	2.71488	0.000435108	0.00376984
Lus10011324	2.17868	0.000139877	0.00124639
Lus10011329	2.95581	2.02e-15	1.5e-13
Lus10011337	9.32205	1.82e-12	1.34e-10
Lus10011349	6.0421	0.000211473	0.00151966
Lus10011350	5.35219	1.54e-27	5.67e-25
Lus10011370	3.73996	2.23e-05	0.000297611
Lus10011376	2.24696	3.61e-06	4.54e-05
Lus10011396	3.15458	2.86e-08	5.97e-07
Lus10011400	4.33768	1.83e-19	2.37e-17
Lus10011402	7.58969	5.75e-05	0.000735035
Lus10011419	8.78394	2.81e-07	6.54e-06
Lus10011440	6.13897	1.12e-07	2.06e-06
Lus10011441	2.36348	0.000242117	0.0019396
Lus10011443	2.21609	0.00207427	0.0112327
Lus10011447	3.4238	0.00474394	0.0215847
Lus10011448	7.8303	1.26e-06	2.83e-05
Lus10011451	2.49785	0.000118268	0.0010878
Lus10011452	7.55416	9.07e-07	1.28e-05
Lus10011453	7.9353	1.19e-15	8.79e-14
Lus10011455	4.78995	1.84e-07	4.52e-06
Lus10011472	9.1353	8.91e-09	2.93e-07
Lus10011473	6.6664	0.000796761	0.00517373
Lus10011478	2.10062	0.00483862	0.0215356
Lus10011488	2.06585	0.000398443	0.00291381
Lus10011508	3.56829	0.0002637	0.00245516
Lus10011523	2.50389	1.72e-05	0.000238218
Lus10011527	4.21731	3.02e-05	0.000277831
Lus10011550	2.13332	1.11e-08	3.55e-07
Lus10011559	2.36117	1.07e-05	0.000112347
Lus10011569	4.0039	0.000459577	0.00421503
Lus10011570	3.23455	0.00939083	0.0453967
Lus10011575	3.4015	0.00197853	0.0130967
Lus10011582	6.63346	0.00412303	0.019342
Lus10011584	6.3061	0.00580794	0.0252858
Lus10011591	3.24784	0.00395975	0.0236734
Lus10011643	2.96026	0.00686702	0.0268228
Lus10011648	6.12773	0.0129897	0.0472939
Lus10011655	8.92113	3.63e-09	8.9e-08
Lus10011667	3.58757	0.000269383	0.00211337
Lus10011691	6.81315	2.59e-11	1.5e-09
Lus10011693	2.55604	0.000672117	0.00404067
Lus10011694	2.67128	1.29e-06	1.83e-05
Lus10011699	7.51621	4.97e-06	7.52e-05
Lus10011702	4.06662	0.00235664	0.0157335
Lus10011736	8.55875	4.99e-14	5.04e-12
Lus10011768	3.68148	2.03e-05	0.000208164
Lus10011772	6.97412	0.00102687	0.00767175
Lus10011774	5.13288	0.00909877	0.0357073
Lus10011784	2.25642	3.22e-05	0.000405956
Lus10011785	9.23804	4.94e-14	5.02e-12
Lus10011795	4.5272	0.000927381	0.00527226
Lus10011810	7.18512	0.000618781	0.00505019
Lus10011819	2.124	1.27e-05	0.000167559
Lus10011825	3.06216	0.00247015	0.0157351
Lus10011828	10.5198	1.05e-16	1.75e-14
Lus10011838	3.03488	5.72e-07	8.56e-06
Lus10011840	3.57928	9.22e-05	0.000879992
Lus10011866	6.61857	1.36e-09	3.64e-08
Lus10011872	4.35997	1.7e-06	2.95e-05
Lus10011885	9.38142	1.32e-16	2.17e-14
Lus10011889	7.38267	8e-05	0.000781107
Lus10011890	4.33255	0.000331048	0.00215654
Lus10011946	2.80959	8.66e-06	0.000120884
Lus10011960	5.2751	1.07e-15	1.51e-13
Lus10011963	2.58751	1.08e-06	2.48e-05
Lus10011979	5.316	0.00762887	0.0384641
Lus10011982	7.87673	1.16e-06	1.6e-05
Lus10011988	4.93698	0.000224039	0.00182259
Lus10011991	3.29908	0.00289693	0.0178709
Lus10011993	2.26164	0.00069551	0.0055723
Lus10011997	4.69927	6.46e-12	5.22e-10
Lus10011999	7.70358	0.000115535	0.00121774
Lus10012007	2.73814	1.55e-08	4.79e-07
Lus10012011	2.23775	0.000106492	0.000994178
Lus10012032	8.41633	9.22e-07	1.73e-05
Lus10012036	2.51673	0.000109158	0.00115796
Lus10012047	7.72852	1.33e-25	3.71e-23
Lus10012054	2.10819	2.77e-05	0.000323317
Lus10012058	10.254	7.75e-06	0.000119246
Lus10012095	2.02816	4.9e-07	9.89e-06
Lus10012103	2.34694	2.18e-05	0.0002221
Lus10012106	5.06371	1.45e-15	1.96e-13
Lus10012150	8.62246	1.48e-06	2.85e-05
Lus10012179	8.6622	4.57e-07	1e-05
Lus10012196	2.54249	1.73e-06	3e-05
Lus10012199	3.33098	0.000121437	0.00138313
Lus10012218	5.07913	4.31e-12	1.82e-10
Lus10012220	2.64005	0.000394976	0.00258381
Lus10012234	3.27315	0.00814698	0.0317644
Lus10012238	3.06665	2.77e-10	8.59e-09
Lus10012249	4.9637	1.25e-09	5.1e-08
Lus10012253	6.25038	0.005862	0.0320884
Lus10012260	7.98045	8.71e-05	0.000950944
Lus10012264	4.01435	2.74e-42	4.47e-39
Lus10012315	5.75621	0.0104983	0.040052
Lus10012316	6.29356	0.00272265	0.0170299
Lus10012347	2.5866	8.16e-10	2.36e-08
Lus10012367	10.2333	4.39e-09	1.57e-07
Lus10012387	3.03399	7.99e-05	0.000780658
Lus10012417	2.01604	0.000208261	0.00150099
Lus10012420	2.1605	0.0133043	0.047208
Lus10012432	5.6605	0.000216052	0.00154672
Lus10012466	8.87586	9.26e-08	1.73e-06
Lus10012481	7.66177	2.53e-05	0.000299128
Lus10012489	5.8541	4.17e-19	5.07e-17
Lus10012503	2.99736	3.66e-08	7.54e-07
Lus10012510	6.07198	0.00146386	0.0102535
Lus10012513	3.25005	0.00916182	0.0358815
Lus10012516	6.49251	0.00622796	0.0328454
Lus10012530	2.55096	0.00153532	0.00838836
Lus10012531	4.48509	1.89e-07	5.5e-06
Lus10012542	2.98329	0.001637	0.0117488
Lus10012546	4.85855	0.00500036	0.0225434
Lus10012548	3.75591	1.27e-13	1.36e-11
Lus10012552	3.71435	8.06e-11	3.01e-09
Lus10012553	4.45921	1.06e-15	8.23e-14
Lus10012556	4.45849	2.4e-12	1.06e-10
Lus10012562	5.73016	2.17e-07	3.56e-06
Lus10012563	2.45368	0.000171023	0.00131895
Lus10012569	3.45324	5.29e-35	6.76e-32
Lus10012586	2.63028	0.000305549	0.00201344
Lus10012598	5.30309	4.77e-14	2.72e-12
Lus10012599	2.06772	6.83e-11	2.34e-09
Lus10012608	5.78079	4.91e-13	3.88e-11
Lus10012675	6.11422	3.59e-33	4.25e-30
Lus10012686	10.2509	9.77e-11	5.26e-09
Lus10012693	8.81944	2.11e-09	5.41e-08
Lus10012699	8.00793	1.62e-06	3.08e-05
Lus10012709	4.75073	9.89e-07	1.84e-05
Lus10012714	2.35257	3.04e-07	6.56e-06
Lus10012719	9.07163	1.24e-05	0.000179171
Lus10012720	7.89552	2.39e-13	1.23e-11
Lus10012727	7.67582	4.68e-05	0.000560031
Lus10012730	5.32422	0.000138267	0.00123592
Lus10012742	5.55519	0.00224969	0.0119833
Lus10012744	4.02428	2.72e-17	2.54e-15
Lus10012759	4.76407	1.99e-05	0.000194625
Lus10012765	7.84978	1.55e-06	2.05e-05
Lus10012776	6.45332	2.82e-11	1.65e-09
Lus10012780	3.57564	9.22e-12	3.87e-10
Lus10012786	3.10671	0.00203365	0.0110594
Lus10012809	4.7836	0.00331883	0.0152391
Lus10012811	3.55204	4.6e-06	7.63e-05
Lus10012819	2.76682	2.71e-07	7.47e-06
Lus10012821	4.65264	0.00626609	0.0338442
Lus10012825	2.24355	0.000863029	0.00665431
Lus10012845	5.91553	0.000179065	0.00137442
Lus10012859	7.41599	2.43e-05	0.000358984
Lus10012868	6.45686	3.1e-10	1.43e-08
Lus10012871	5.90075	2.38e-39	4.39e-36
Lus10012872	3.09618	6e-06	0.000109177
Lus10012878	3.58799	8.73e-08	1.64e-06
Lus10012881	2.48577	0.00486027	0.0270635
Lus10012888	2.16612	7.79e-12	3.46e-10
Lus10012889	2.72206	1.2e-08	2.63e-07
Lus10012896	3.52206	0.000101742	0.000816918
Lus10012910	5.7634	0.00157292	0.00901634
Lus10012923	3.44018	2.05e-05	0.000277769
Lus10012935	9.53133	5.98e-08	1.65e-06
Lus10012942	6.39941	7.88e-21	2.23e-18
Lus10012946	2.28545	9.21e-11	3.39e-09
Lus10012972	8.00637	1.16e-07	2.11e-06
Lus10012975	4.61286	0.0110924	0.0392943
Lus10012979	9.72785	1.24e-10	4.11e-09
Lus10012981	9.21618	1.61e-09	4.23e-08
Lus10013009	2.54992	1.56e-14	1.93e-12
Lus10013013	7.46264	0.00116948	0.00852238
Lus10013025	4.24727	2.62e-18	4.59e-16
Lus10013028	8.13053	1.26e-07	2.2e-06
Lus10013049	2.14334	0.000155341	0.0016971
Lus10013051	7.2736	7.38e-05	0.000911683
Lus10013053	2.42717	1.54e-09	6.2e-08
Lus10013057	5.56517	1.34e-18	1.53e-16
Lus10013062	3.5907	0.000165612	0.00142781
Lus10013073	3.34857	6.05e-09	1.5e-07
Lus10013081	9.79175	6.51e-09	2.81e-07
Lus10013112	5.37575	9.05e-33	1.04e-29
Lus10013116	8.54413	1.16e-07	2.82e-06
Lus10013132	4.68141	0.000126563	0.00131642
Lus10013165	5.55799	4.83e-08	1.37e-06
Lus10013180	8.0435	2.82e-09	1.05e-07
Lus10013189	2.5136	0.00132879	0.00946317
Lus10013195	4.65232	3.98e-12	3.29e-10
Lus10013211	4.83707	9.31e-06	0.000140496
Lus10013225	2.2163	1.57e-15	1.22e-13
Lus10013229	2.27443	0.000571801	0.00393949
Lus10013230	5.26735	0.0095833	0.0374133
Lus10013231	5.99083	0.0097455	0.0467438
Lus10013237	2.89828	1.36e-06	1.84e-05
Lus10013262	5.08735	0.0114921	0.0429525
Lus10013265	5.19943	0.00313998	0.015604
Lus10013279	3.15112	0.00900839	0.0354461
Lus10013284	3.13844	4.17e-12	2.79e-10
Lus10013298	2.14582	0.000433267	0.00278949
Lus10013335	4.02322	0.00142845	0.00791317
Lus10013337	3.5471	4.15e-06	5e-05
Lus10013343	3.09151	7.03e-10	2.01e-08
Lus10013388	7.16953	4.75e-05	0.000437018
Lus10013423	3.07993	0.000642715	0.00520966
Lus10013426	3.66119	7.5e-07	1.57e-05
Lus10013436	2.29822	4.61e-09	1.66e-07
Lus10013441	10.9429	8.76e-12	5.53e-10
Lus10013442	4.27288	0.00197219	0.00966626
Lus10013453	4.25061	3.76e-11	2.09e-09
Lus10013460	5.70287	5.53e-10	2.43e-08
Lus10013465	2.43146	1.47e-06	2.6e-05
Lus10013500	3.3711	0.00925955	0.0449125
Lus10013508	7.01513	0.000228957	0.00185485
Lus10013510	4.66419	0.000827265	0.0064248
Lus10013529	7.83498	2.22e-05	0.000267748
Lus10013538	2.90073	1.15e-06	2.1e-05
Lus10013544	5.29428	2.26e-18	3.99e-16
Lus10013566	5.85252	3.69e-07	8.33e-06
Lus10013569	6.16863	0.000141336	0.00107671
Lus10013573	8.17848	1.33e-07	2.38e-06
Lus10013606	3.04507	4.18e-05	0.000507239
Lus10013608	3.45013	1.48e-06	2.85e-05
Lus10013609	4.22427	0.00399785	0.0231847
Lus10013626	2.18402	2.7e-05	0.00034901
Lus10013635	7.54518	6.83e-23	1.31e-20
Lus10013640	2.22641	2.88e-07	6.26e-06
Lus10013645	2.17412	6.72e-05	0.00075754
Lus10013665	4.20976	7.94e-10	2.3e-08
Lus10013674	5.61409	6.13e-12	4.1e-10
Lus10013681	7.20501	7.31e-20	9.93e-18
Lus10013693	4.28428	0.00888624	0.0443857
Lus10013701	2.21982	0.000242878	0.00166463
Lus10013704	3.11198	0.00255263	0.0122757
Lus10013708	2.6822	1.28e-06	2.88e-05
Lus10013715	2.89275	0.000573233	0.00352354
Lus10013721	2.27799	9.2e-06	0.000127384
Lus10013736	7.64978	1.73e-05	0.000216715
Lus10013755	3.85139	1.51e-06	2.91e-05
Lus10013758	2.32641	0.00133796	0.00789113
Lus10013759	3.21573	0.00192932	0.0105906
Lus10013762	5.24606	0.00462749	0.019995
Lus10013774	4.77568	4.31e-07	1.11e-05
Lus10013775	2.0348	5.25e-06	9.73e-05
Lus10013780	9.31815	4.93e-10	1.5e-08
Lus10013783	7.83383	8.04e-06	0.000113736
Lus10013784	9.31815	4.93e-10	1.5e-08
Lus10013785	2.92744	9.5e-06	0.00013099
Lus10013788	3.90259	0.00012723	0.00144121
Lus10013794	7.55923	0.00151116	0.0105271
Lus10013797	3.25747	8.06e-06	0.000113996
Lus10013799	7.48082	1.99e-05	0.00024404
Lus10013801	2.39626	8.69e-10	2.43e-08
Lus10013819	7.13077	2.74e-05	0.000397014
Lus10013851	5.96945	1.89e-06	3.54e-05
Lus10013874	7.59341	1.04e-06	1.51e-05
Lus10013885	4.17074	0.00898381	0.0331854
Lus10013887	2.96321	4.97e-07	7.54e-06
Lus10013908	2.10625	6.32e-15	4.1e-13
Lus10013912	4.70984	0.00888725	0.032914
Lus10013913	3.71838	0.0115452	0.0430688
Lus10013914	6.04701	0.00118431	0.00718176
Lus10013915	5.57262	1.03e-19	1.4e-17
Lus10013924	2.45702	9.76e-13	7.32e-11
Lus10013928	2.27734	6.4e-09	2.19e-07
Lus10013931	3.1281	2e-12	9.53e-11
Lus10013935	2.46592	0.000137889	0.00103004
Lus10013936	2.579	1.03e-07	1.9e-06
Lus10013943	7.0763	3.06e-05	0.000435638
Lus10013945	3.46863	2.08e-05	0.000201631
Lus10013946	3.60866	1.28e-17	1.24e-15
Lus10013948	4.61099	4.01e-11	2.22e-09
Lus10013955	2.89654	5.41e-06	6.56e-05
Lus10013956	6.52421	7.12e-21	1.24e-18
Lus10013960	5.90751	0.00111497	0.00645672
Lus10013961	11.4018	1.28e-08	4.1e-07
Lus10013970	2.8575	0.00831967	0.0335179
Lus10013974	6.0756	0.000355437	0.00339788
Lus10013981	4.0403	7.15e-12	5.72e-10
Lus10013999	4.99319	8.1e-35	6.6e-32
Lus10014049	2.11325	1.83e-05	0.000227373
Lus10014079	9.66724	9.24e-09	3.07e-07
Lus10014085	3.69059	0.000654979	0.00529421
Lus10014087	2.37263	7.11e-06	0.000110867
Lus10014089	2.32002	0.000825766	0.00532355
Lus10014096	2.72366	3.91e-10	1.24e-08
Lus10014103	4.18092	8.26e-15	8.68e-13
Lus10014110	5.4736	0.00712958	0.0364898
Lus10014122	2.9734	2.44e-07	5.45e-06
Lus10014125	10.121	1.19e-09	3.24e-08
Lus10014134	5.186	0.00276962	0.0136577
Lus10014142	3.73767	0.00635127	0.0259243
Lus10014147	2.20721	6.46e-11	3.47e-09
Lus10014154	7.13642	5.63e-16	4.33e-14
Lus10014158	5.01693	0.0125362	0.0450575
Lus10014167	7.64875	2.49e-05	0.000240072
Lus10014188	3.50285	0.0103096	0.0496789
Lus10014209	2.05658	0.00659339	0.0259525
Lus10014214	2.40018	3.96e-07	6.28e-06
Lus10014215	5.86023	1.68e-12	8.09e-11
Lus10014216	2.32894	1.7e-08	3.73e-07
Lus10014217	9.76248	8.05e-16	1.17e-13
Lus10014219	8.71145	2.59e-07	5.72e-06
Lus10014227	7.83938	7.9e-07	1.17e-05
Lus10014228	10.3523	7.42e-12	3.31e-10
Lus10014231	3.78422	1.3e-07	2.26e-06
Lus10014232	2.40846	0.000228407	0.00185141
Lus10014235	2.73291	5.05e-05	0.000533506
Lus10014257	2.39239	2.33e-09	8.88e-08
Lus10014264	2.67062	0.000486037	0.00344658
Lus10014274	4.14708	2.95e-05	0.000340725
Lus10014280	7.09649	9.91e-06	0.000148501
Lus10014288	2.15092	1.69e-10	1.03e-08
Lus10014297	8.4614	1.05e-05	0.000156267
Lus10014302	5.79433	0.000854815	0.00492668
Lus10014308	3.10276	5.97e-10	1.77e-08
Lus10014314	3.78251	0.00020644	0.00199942
Lus10014316	9.17963	1.37e-09	3.78e-08
Lus10014319	5.57274	3.14e-09	1.15e-07
Lus10014323	3.66028	0.000121405	0.000921803
Lus10014337	2.4444	0.000109211	0.000842487
Lus10014341	8.42504	3.7e-08	7.31e-07
Lus10014369	2.53733	3.16e-10	9.66e-09
Lus10014386	4.22557	1.16e-19	3.27e-17
Lus10014390	2.78456	1.53e-10	5.15e-09
Lus10014392	6.41682	0.000127649	0.00115858
Lus10014404	6.12845	0.00231802	0.0122529
Lus10014411	2.1621	0.00690096	0.0269289
Lus10014415	5.95553	0.00959647	0.0470485
Lus10014430	2.3519	0.00205897	0.0103169
Lus10014431	2.3343	4.22e-07	8.71e-06
Lus10014436	7.15366	0.000190222	0.00159686
Lus10014459	9.34427	1.73e-09	4.51e-08
Lus10014466	9.07387	2.27e-26	7.4e-24
Lus10014475	2.30186	1.78e-05	0.000222022
Lus10014480	3.10281	7.92e-08	1.5e-06
Lus10014492	2.01486	0.000419883	0.0026349
Lus10014497	3.83682	0.00252688	0.0121798
Lus10014498	4.64281	4.95e-10	1.46e-08
Lus10014501	5.93077	0.000365764	0.00252245
Lus10014527	4.25938	0.00586752	0.0314685
Lus10014557	9.08727	8.34e-14	9.08e-12
Lus10014558	2.44406	6.26e-19	7.6e-17
Lus10014574	9.81391	3.15e-09	1.16e-07
Lus10014588	2.34523	1.46e-05	0.000206757
Lus10014592	3.46471	2.2e-13	2.23e-11
Lus10014603	3.01307	2.22e-06	3.72e-05
Lus10014605	6.1555	0.000163639	0.001195
Lus10014630	7.12765	3.19e-06	3.88e-05
Lus10014635	3.15315	0.00230977	0.0122229
Lus10014661	2.09784	0.00467639	0.0262575
Lus10014668	2.22791	0.000139308	0.00124232
Lus10014673	5.28098	7.12e-07	1.49e-05
Lus10014690	6.09431	0.000252651	0.00172122
Lus10014691	6.69542	1.99e-05	0.000194027
Lus10014695	8.43871	1.31e-07	2.36e-06
Lus10014703	3.3635	2.22e-10	7.3e-09
Lus10014704	7.02298	9.17e-06	9.86e-05
Lus10014731	3.27562	7.78e-08	2.52e-06
Lus10014743	7.87932	7.14e-05	0.000799579
Lus10014750	4.58003	2.74e-05	0.000353529
Lus10014752	2.1641	0.00385039	0.0231337
Lus10014759	2.69978	0.00274717	0.0171413
Lus10014779	2.61396	0.00142706	0.00790798
Lus10014781	9.60344	1.02e-13	9.08e-12
Lus10014784	5.9525	1.84e-20	2.75e-18
Lus10014786	6.33579	0.000128124	0.000992416
Lus10014801	2.83581	4.24e-06	6.54e-05
Lus10014820	4.85699	8.52e-05	0.000934656
Lus10014831	2.28809	2.9e-06	5.15e-05
Lus10014850	2.83668	0.0011096	0.00600009
Lus10014853	2.36619	6.46e-09	2.21e-07
Lus10014869	4.52351	0.00689344	0.0269045
Lus10014880	4.28109	0.00725089	0.0301071
Lus10014894	4.14999	5.47e-08	1.53e-06
Lus10014915	2.91876	2.72e-08	5.71e-07
Lus10014917	5.14496	0.000451792	0.00388801
Lus10014919	4.61384	6.03e-24	1.35e-21
Lus10014943	3.23322	3.53e-12	2.94e-10
Lus10014946	2.47519	0.00333471	0.0200137
Lus10014949	5.23982	0.00747409	0.0296342
Lus10014962	2.5304	0.00929771	0.0353212
Lus10014968	3.08179	1.56e-14	1.58e-12
Lus10014977	8.61308	5.56e-05	0.000647701
Lus10014996	4.97289	2.72e-06	4.43e-05
Lus10015017	3.64498	2.42e-07	5.41e-06
Lus10015028	2.7066	5.32e-05	0.000557071
Lus10015037	3.23082	0.000368994	0.00326431
Lus10015052	2.72369	0.00686314	0.0268108
Lus10015062	5.18433	4.36e-06	5.21e-05
Lus10015071	4.57255	3.59e-05	0.000402563
Lus10015085	2.04528	0.000351584	0.002632
Lus10015091	7.27301	1.46e-09	5.87e-08
Lus10015122	7.69896	3.32e-05	0.000377656
Lus10015127	4.91342	2.5e-12	1.73e-10
Lus10015138	2.01451	9.11e-09	2.98e-07
Lus10015151	3.24312	1.56e-19	3.31e-17
Lus10015153	3.68845	4.59e-07	7.02e-06
Lus10015155	3.68297	0.00318429	0.0147381
Lus10015169	5.01838	0.00100153	0.00550535
Lus10015173	2.20258	6.58e-06	9.56e-05
Lus10015175	5.34695	2.26e-05	0.000271551
Lus10015184	4.61786	8.19e-15	5.25e-13
Lus10015191	7.72953	3.98e-05	0.000486053
Lus10015192	6.27665	3.08e-05	0.00039087
Lus10015199	9.61834	1.51e-08	4.7e-07
Lus10015208	4.27085	8.34e-06	9.08e-05
Lus10015210	6.50116	5.84e-05	0.00050407
Lus10015211	9.33238	6.28e-08	1.63e-06
Lus10015218	9.99411	1.01e-08	3.32e-07
Lus10015224	4.00042	0.000169816	0.00168855
Lus10015234	2.08063	4.19e-07	6.75e-06
Lus10015240	3.68618	5.5e-05	0.000496656
Lus10015241	10.1875	5.16e-09	1.83e-07
Lus10015243	6.87739	0.000370486	0.00274687
Lus10015277	5.13266	3.99e-07	8.93e-06
Lus10015283	5.13887	1.03e-20	1.73e-18
Lus10015306	10.8608	3.82e-12	2.56e-10
Lus10015316	8.69678	2.35e-19	6.29e-17
Lus10015318	2.99151	2.97e-07	4.73e-06
Lus10015346	6.72294	0.00111045	0.00816567
Lus10015356	7.11789	2.79e-50	6.36e-47
Lus10015358	8.76812	5.49e-07	1.09e-05
Lus10015359	10.107	2.27e-11	1.35e-09
Lus10015365	2.27745	9.57e-08	1.79e-06
Lus10015369	4.11102	2.4e-08	5.09e-07
Lus10015382	6.18188	1.41e-07	3.36e-06
Lus10015402	2.61171	4.09e-06	7.85e-05
Lus10015421	2.16383	0.00014256	0.00126419
Lus10015431	7.45492	1.27e-05	0.000138056
Lus10015448	6.20173	1.47e-08	3.15e-07
Lus10015449	6.74388	6.62e-09	2.28e-07
Lus10015460	2.20997	0.000385056	0.00244869
Lus10015489	4.90744	2.8e-14	2.72e-12
Lus10015492	2.69056	9.31e-09	3.04e-07
Lus10015502	6.4153	0.000492486	0.00418082
Lus10015503	4.63739	9.49e-09	3.15e-07
Lus10015556	3.37272	0.0038284	0.0223976
Lus10015560	2.1435	5.16e-10	2.28e-08
Lus10015561	2.26234	4.45e-06	5.48e-05
Lus10015594	2.92994	6.9e-12	4.45e-10
Lus10015608	8.7494	8.44e-09	1.92e-07
Lus10015625	3.37349	2.86e-09	1.07e-07
Lus10015644	7.29401	0.000240333	0.00226693
Lus10015651	4.73518	0.00580198	0.0252665
Lus10015652	5.47992	1.13e-09	4.64e-08
Lus10015678	9.68041	6.81e-08	1.85e-06
Lus10015684	2.4075	1.48e-10	5.03e-09
Lus10015688	2.73388	2.71e-09	1.02e-07
Lus10015689	6.98697	8.55e-05	0.000937028
Lus10015694	4.02389	3.02e-10	9.26e-09
Lus10015699	2.16583	0.0104766	0.0400038
Lus10015700	4.21406	2.07e-14	2.49e-12
Lus10015711	4.04452	0.0077271	0.0315712
Lus10015716	2.73362	0.000375399	0.00257941
Lus10015720	3.29604	2.2e-06	2.95e-05
Lus10015724	2.10797	0.00544316	0.0296163
Lus10015729	2.82746	8.32e-09	1.96e-07
Lus10015731	2.06352	0.00874515	0.0438658
Lus10015733	9.07402	2.26e-08	4.66e-07
Lus10015734	2.68175	0.00172369	0.00890017
Lus10015743	8.38558	2.81e-05	0.000361446
Lus10015757	6.01012	4.83e-08	1.37e-06
Lus10015759	2.11237	0.00899609	0.0354018
Lus10015765	8.94325	1.63e-17	1.56e-15
Lus10015779	7.19988	6.62e-16	5.37e-14
Lus10015803	3.88056	7.18e-07	1.5e-05
Lus10015806	2.65653	3.8e-08	1.06e-06
Lus10015817	4.58736	9.43e-05	0.000790683
Lus10015820	2.5466	0.00254446	0.0127216
Lus10015842	9.15684	1.39e-07	4.23e-06
Lus10015849	5.08388	0.00885162	0.0351871
Lus10015850	4.95682	1.53e-09	4.04e-08
Lus10015870	6.49753	0.00173399	0.00976762
Lus10015871	7.10651	0.00049266	0.00348314
Lus10015876	4.65813	1.14e-07	2.93e-06
Lus10015881	4.04073	2.87e-05	0.000281916
Lus10015883	6.42818	2.47e-105	4.22e-101
Lus10015900	4.3007	0.000878072	0.00675617
Lus10015919	2.21683	0.000227919	0.0018488
Lus10015924	4.1928	4.06e-14	2.58e-12
Lus10015934	5.45084	0.00143195	0.00743017
Lus10015978	2.36936	0.0102149	0.0368461
Lus10015992	5.38582	0.00128531	0.00920681
Lus10016002	3.52583	0.000256584	0.00174384
Lus10016005	5.86664	0.00327362	0.0203802
Lus10016012	4.23695	4.53e-26	1.46e-23
Lus10016016	6.57836	0.000608913	0.00498312
Lus10016021	5.60927	1.25e-14	7.82e-13
Lus10016023	8.47025	1.39e-07	2.39e-06
Lus10016024	8.0699	7.59e-06	0.000133693
Lus10016027	2.4456	0.00912875	0.035788
Lus10016064	9.83967	4.51e-11	3.06e-09
Lus10016109	4.19804	5.88e-05	0.000605853
Lus10016110	3.86351	3.19e-05	0.000449964
Lus10016115	7.67573	1.3e-06	1.76e-05
Lus10016144	6.74342	1.77e-16	2.85e-14
Lus10016152	9.74964	0.000143249	0.00146384
Lus10016153	6.86929	0.000906355	0.00693361
Lus10016156	3.19443	2.07e-32	1.31e-29
Lus10016159	3.1495	2.75e-07	6.02e-06
Lus10016165	5.94659	0.000704676	0.00468575
Lus10016177	5.90449	8.84e-05	0.000702656
Lus10016185	2.31822	8.43e-05	0.000718785
Lus10016190	8.16197	9.15e-05	0.000993182
Lus10016191	7.53835	5.6e-05	0.000718354
Lus10016195	5.03367	2.05e-09	7.92e-08
Lus10016197	7.17553	1.8e-16	1.47e-14
Lus10016198	10.245	1.28e-05	0.000184674
Lus10016200	4.69459	0.000775704	0.00610173
Lus10016203	5.85052	2.95e-11	1.72e-09
Lus10016204	2.2896	0.0025498	0.0119257
Lus10016219	4.855	0.00687191	0.0286159
Lus10016222	2.00353	4.55e-05	0.000490458
Lus10016231	4.84247	4.11e-05	0.000451268
Lus10016240	4.75621	0.000318904	0.00311044
Lus10016247	7.70704	0.000376035	0.00331953
Lus10016249	6.4603	0.00239836	0.0125914
Lus10016259	2.7672	1.21e-05	0.000159968
Lus10016268	2.15023	3.12e-08	8.88e-07
Lus10016284	9.89446	3.81e-09	1.7e-07
Lus10016289	7.4809	1.33e-05	0.000174233
Lus10016318	7.94501	1.02e-06	2.36e-05
Lus10016359	2.51835	0.00153345	0.0106488
Lus10016366	8.6326	6.16e-05	0.000704626
Lus10016377	5.34898	0.00818332	0.0330891
Lus10016387	5.30725	0.00140605	0.00731528
Lus10016389	4.20838	1.06e-06	2.43e-05
Lus10016391	5.0161	2.19e-10	1.07e-08
Lus10016394	7.66726	7.54e-07	1.14e-05
Lus10016400	3.28043	0.000159141	0.00159964
Lus10016403	7.91807	2.25e-05	0.000270654
Lus10016423	2.02377	0.000166951	0.00143749
Lus10016432	2.42604	8.89e-06	0.000123636
Lus10016436	3.83177	2.39e-08	4.91e-07
Lus10016448	2.49599	1.06e-07	2.6e-06
Lus10016454	7.80708	1.99e-07	3.47e-06
Lus10016459	6.73135	0.000447483	0.00320883
Lus10016470	6.88039	7.06e-05	0.000703867
Lus10016498	3.4561	0.00500161	0.0221012
Lus10016499	2.5174	5.74e-23	1.12e-20
Lus10016504	8.85546	6.5e-07	1.37e-05
Lus10016512	2.58812	2.05e-08	6.17e-07
Lus10016526	2.62915	0.000190213	0.00159686
Lus10016528	2.32847	1.86e-05	0.000186844
Lus10016545	2.40345	9.76e-07	1.4e-05
Lus10016558	3.09398	4.6e-07	9.38e-06
Lus10016574	4.94081	0.000521122	0.00437909
Lus10016579	2.09944	7.37e-10	2.2e-08
Lus10016580	2.71539	0.000325653	0.00294525
Lus10016587	2.63962	3.88e-07	6.17e-06
Lus10016612	2.18204	0.0104719	0.0398572
Lus10016630	2.03771	3.77e-07	5.86e-06
Lus10016659	4.7106	4.45e-06	8.45e-05
Lus10016680	2.61884	0.000141403	0.00111986
Lus10016690	6.91015	0.000150267	0.00117969
Lus10016695	2.21523	5.62e-05	0.000583486
Lus10016698	10.1326	2.68e-06	4.8e-05
Lus10016700	5.63846	0.00723631	0.0369108
Lus10016711	6.56192	1.83e-09	4.75e-08
Lus10016715	5.07871	0.000323329	0.00292502
Lus10016718	3.11318	5.7e-05	0.000660223
Lus10016720	3.31548	0.000574226	0.00395326
Lus10016724	3.0021	0.00901239	0.0439513
Lus10016747	2.97694	0.00622031	0.0264236
Lus10016758	2.36054	3.35e-11	1.22e-09
Lus10016759	2.39951	0.00983369	0.0379644
Lus10016781	2.60865	1.41e-07	3.37e-06
Lus10016782	6.72672	0.00175937	0.00987872
Lus10016797	3.17143	0.000558438	0.00464214
Lus10016800	5.97996	1.43e-12	1.08e-10
Lus10016807	4.71843	1.48e-05	0.000208775
Lus10016810	8.16723	2.44e-05	0.000321515
Lus10016811	2.15754	8.06e-05	0.000785504
Lus10016822	11.684	1.95e-06	3.62e-05
Lus10016823	9.52057	2.24e-09	5.74e-08
Lus10016835	2.84027	0.000112657	0.00104303
Lus10016853	8.47869	7.61e-06	0.000117402
Lus10016883	6.35472	0.00110137	0.00857166
Lus10016902	4.88882	0.0031744	0.0152815
Lus10016907	4.94364	0.000551353	0.00487321
Lus10016921	3.38682	2.85e-11	1.14e-09
Lus10016929	6.54381	1.62e-14	9.93e-13
Lus10016930	3.12738	2.98e-08	6.2e-07
Lus10016969	2.53989	3.14e-09	1.18e-07
Lus10016974	5.38562	1.59e-09	7.66e-08
Lus10016978	4.57821	5.13e-05	0.0005407
Lus10016979	3.908	1.46e-05	0.00014843
Lus10016982	3.29721	0.000524433	0.00319317
Lus10016993	2.03264	1.22e-05	0.000132888
Lus10017015	10.5545	3.42e-12	2.86e-10
Lus10017047	2.11613	1.65e-08	3.7e-07
Lus10017049	3.19513	0.000578293	0.00370995
Lus10017063	3.94737	4.03e-12	3.33e-10
Lus10017081	7.07947	2.58e-25	6.9e-23
Lus10017094	5.72679	0.00607626	0.0243228
Lus10017096	6.10332	0.00153746	0.0106722
Lus10017109	4.26555	1.73e-12	1.23e-10
Lus10017119	8.39134	3.45e-06	5.43e-05
Lus10017127	2.96367	0.000136097	0.00140024
Lus10017134	3.16326	9.37e-12	4.09e-10
Lus10017145	9.06785	1.65e-06	3.14e-05
Lus10017168	5.72371	0.00174848	0.00878426
Lus10017174	9.17474	8.21e-08	2.07e-06
Lus10017190	3.4386	0.0032034	0.0193621
Lus10017196	2.7624	0.000184087	0.00135154
Lus10017201	2.34904	2.43e-06	4.41e-05
Lus10017209	2.91362	8.45e-05	0.000675779
Lus10017214	2.2466	1.12e-17	1.1e-15
Lus10017217	2.02569	1.7e-05	0.000235644
Lus10017233	6.7432	0.00185299	0.0102723
Lus10017242	7.10678	7.25e-05	0.000808976
Lus10017244	4.75441	5.63e-07	8.44e-06
Lus10017271	2.06505	6.44e-08	2.14e-06
Lus10017273	3.55701	0.00291557	0.0179658
Lus10017279	4.95143	2.39e-11	1.72e-09
Lus10017286	2.15585	0.00305773	0.018648
Lus10017292	6.4109	3.56e-17	5.26e-15
Lus10017294	8.27484	7.44e-06	0.000106495
Lus10017300	3.19574	2.12e-09	8.22e-08
Lus10017302	7.07893	8.22e-16	6.17e-14
Lus10017306	3.01229	0.000657794	0.00441915
Lus10017314	2.16422	0.00414661	0.0238553
Lus10017333	6.28695	1.12e-61	1.86e-57
Lus10017346	8.16555	2.91e-06	4.7e-05
Lus10017352	2.33932	0.000246676	0.00196589
Lus10017376	6.51787	2.99e-13	2.66e-11
Lus10017388	4.59204	0.00651925	0.0264677
Lus10017396	2.06192	1.13e-08	3.6e-07
Lus10017415	7.18276	4.77e-05	0.000628328
Lus10017424	2.42203	7.02e-07	1.07e-05
Lus10017433	2.55653	3.75e-17	3.8e-15
Lus10017434	3.06198	1.38e-06	1.95e-05
Lus10017436	3.05447	0.00211903	0.0114211
Lus10017441	2.36593	0.000185332	0.00156212
Lus10017468	5.19487	6.04e-06	6.91e-05
Lus10017469	8.45743	1.41e-11	6.07e-10
Lus10017478	3.82347	6.54e-20	8.92e-18
Lus10017498	10.7038	3.29e-13	1.75e-11
Lus10017502	2.79823	2.86e-06	3.53e-05
Lus10017514	2.10134	4.58e-07	9.34e-06
Lus10017516	2.7955	3.67e-07	5.73e-06
Lus10017517	2.86151	6.25e-16	9.34e-14
Lus10017519	3.60732	0.000743173	0.00489954
Lus10017525	7.27341	1.55e-06	2.06e-05
Lus10017532	3.54832	1.48e-06	2.06e-05
Lus10017541	6.12781	0.00872619	0.0348261
Lus10017542	8.30028	1.66e-36	3.24e-33
Lus10017550	3.89077	0.00255567	0.0119482
Lus10017554	2.27695	0.000105817	0.000988802
Lus10017555	2.36356	0.000637612	0.00517968
Lus10017558	3.44726	0.00103476	0.00606722
Lus10017564	11.4119	3.28e-14	3.81e-12
Lus10017567	2.7608	1.49e-06	2.86e-05
Lus10017572	2.37363	0.00821314	0.0407619
Lus10017575	2.29975	0.000679603	0.00397322
Lus10017600	6.66713	3.45e-26	1.16e-23
Lus10017607	2.00828	4.26e-06	5.28e-05
Lus10017608	7.26991	3.15e-07	7.23e-06
Lus10017618	6.48634	0.000180752	0.00129645
Lus10017625	3.36524	7.39e-07	1.1e-05
Lus10017636	7.05583	0.00145514	0.010201
Lus10017638	5.42674	0.00563315	0.0304207
Lus10017639	2.31991	0.00066752	0.00401792
Lus10017655	6.33171	4.41e-05	0.000410665
Lus10017656	5.25777	7.73e-06	0.00013556
Lus10017657	3.17525	0.00330573	0.0198577
Lus10017665	2.96456	0.000232032	0.00187484
Lus10017668	5.72862	4.85e-21	1.25e-18
Lus10017669	2.44961	0.00088713	0.00681094
Lus10017674	10.1592	2.44e-11	9.89e-10
Lus10017676	6.02525	6.74e-15	4.36e-13
Lus10017677	4.66092	0.000172396	0.00124539
Lus10017691	5.56294	1.14e-16	1.03e-14
Lus10017699	11.2254	8.45e-13	7.82e-11
Lus10017703	3.92772	0.000664507	0.00416922
Lus10017710	8.64638	1.18e-06	2.14e-05
Lus10017717	5.89134	2.39e-17	2.49e-15
Lus10017720	2.66355	9.39e-11	3.29e-09
Lus10017721	5.29309	3.49e-06	6.03e-05
Lus10017730	3.57804	2.04e-05	0.000249991
Lus10017742	5.1287	0.00291068	0.0142119
Lus10017771	3.95029	0.00119295	0.00682746
Lus10017773	6.46858	0.0102915	0.039506
Lus10017789	7.16297	7.94e-05	0.000660466
Lus10017791	5.75818	0.000635261	0.00429821
Lus10017794	2.02141	1.2e-05	0.000130852
Lus10017829	4.78762	0.0129609	0.0445568
Lus10017836	5.36731	0.00435892	0.0201814
Lus10017841	3.18882	1.03e-13	5.99e-12
Lus10017850	4.97228	0.00162412	0.00847173
Lus10017852	2.09471	0.000132454	0.000993565
Lus10017856	4.12229	0.00819806	0.0319249
Lus10017870	6.84622	5.26e-16	7.95e-14
Lus10017882	3.42921	5.67e-06	6.42e-05
Lus10017911	6.66659	2.37e-05	0.000225777
Lus10017920	6.93617	4.1e-05	0.000553869
Lus10017934	2.0443	0.0014364	0.0101016
Lus10017940	6.87774	5.1e-23	1e-20
Lus10017966	4.54817	0.0068653	0.0364171
Lus10017970	2.87289	2.79e-09	7.45e-08
Lus10017987	10.2687	4.53e-09	1.62e-07
Lus10018003	2.44619	7.62e-08	1.45e-06
Lus10018005	4.38886	5.68e-07	1.22e-05
Lus10018014	2.43935	0.00085822	0.00484127
Lus10018016	5.51495	2.17e-24	8.11e-22
Lus10018017	9.21878	2.9e-29	1.44e-26
Lus10018025	4.25734	2.37e-05	0.000352154
Lus10018034	2.06244	1.53e-05	0.000195515
Lus10018056	3.22946	0.00251715	0.0159885
Lus10018065	2.47299	2.21e-07	3.62e-06
Lus10018066	2.56329	8.14e-05	0.000656043
Lus10018070	3.36148	0.0014693	0.0107878
Lus10018083	3.91026	2.03e-23	8.65e-21
Lus10018088	3.98014	0.0107897	0.0408611
Lus10018100	4.73932	0.00842576	0.0315844
Lus10018109	2.13425	5.71e-07	8.55e-06
Lus10018110	2.92439	2.48e-05	0.000325195
Lus10018116	3.02972	1.33e-21	2.23e-19
Lus10018131	11.7971	1.75e-17	3.4e-15
Lus10018132	8.69133	5.05e-08	1.73e-06
Lus10018134	2.56525	3.37e-05	0.000324964
Lus10018135	3.66422	3.69e-05	0.000508822
Lus10018138	3.01602	0.00476998	0.0266613
Lus10018145	2.21844	1.11e-06	1.61e-05
Lus10018151	10.0477	7.89e-10	4.07e-08
Lus10018152	8.77551	5.19e-06	8.43e-05
Lus10018160	2.70393	0.000581161	0.00356586
Lus10018164	2.62163	1.19e-06	2.15e-05
Lus10018166	3.45182	2.28e-05	0.000341261
Lus10018180	2.27974	0.00202703	0.0105685
Lus10018181	3.36867	0.000599007	0.00409294
Lus10018183	4.08931	3.42e-19	4.5e-17
Lus10018188	2.62489	8.22e-07	1.23e-05
Lus10018190	5.35948	3.47e-05	0.000392618
Lus10018201	4.88302	1.03e-15	7.68e-14
Lus10018206	2.32195	9.28e-06	0.000128411
Lus10018209	2.15929	8.57e-08	2.15e-06
Lus10018215	2.44702	0.00642382	0.0273573
Lus10018229	4.48466	9.45e-05	0.000899101
Lus10018231	4.56893	1.49e-21	4.59e-19
Lus10018237	2.31956	0.00553373	0.0231506
Lus10018241	2.84866	0.00636686	0.0269391
Lus10018242	2.89107	0.00156509	0.011348
Lus10018263	2.91284	3.33e-09	8.49e-08
Lus10018307	8.00347	3.12e-07	7.18e-06
Lus10018326	2.15384	0.00108858	0.00804334
Lus10018334	3.75918	1.11e-09	3.12e-08
Lus10018335	6.05413	0.00404625	0.0186118
Lus10018351	4.88314	2.68e-08	7.79e-07
Lus10018356	3.92603	1.15e-15	9.1e-14
Lus10018359	4.0558	7.72e-11	2.91e-09
Lus10018366	2.28334	0.000107606	0.000832855
Lus10018377	5.05449	2.7e-06	5.48e-05
Lus10018384	2.02659	1.25e-06	1.78e-05
Lus10018390	4.50607	4.19e-05	0.000392036
Lus10018392	9.07026	7.35e-09	2.51e-07
Lus10018393	2.38533	9.65e-06	0.000103155
Lus10018394	2.50838	1.56e-07	3.68e-06
Lus10018399	2.28364	9.74e-07	1.37e-05
Lus10018411	6.29183	0.00212078	0.0138525
Lus10018413	5.66614	1.81e-23	8.36e-21
Lus10018441	9.90546	1.81e-09	8.64e-08
Lus10018463	4.2003	0.000474603	0.00337995
Lus10018469	4.03178	8.89e-06	0.000152719
Lus10018473	10.3098	1.09e-09	4.48e-08
Lus10018484	3.98489	9.76e-09	2.18e-07
Lus10018485	5.07019	1.82e-10	9.07e-09
Lus10018491	4.60909	9.07e-29	4.31e-26
Lus10018498	5.92967	0.0102392	0.0393537
Lus10018518	8.02927	1.54e-07	2.77e-06
Lus10018520	7.34505	7.02e-07	1.07e-05
Lus10018522	11.7137	5.66e-14	5.22e-12
Lus10018526	7.08609	2.1e-07	5.07e-06
Lus10018527	5.18869	0.0117521	0.0436981
Lus10018540	3.04081	0.000918793	0.00512779
Lus10018560	2.2961	1.88e-08	3.93e-07
Lus10018561	2.13239	0.0019503	0.010245
Lus10018569	6.21124	4.01e-15	4.43e-13
Lus10018574	11.7068	3.04e-09	1.12e-07
Lus10018575	5.9063	1.47e-06	2.6e-05
Lus10018582	7.24252	0.000138747	0.00123857
Lus10018583	2.0209	2.56e-06	3.28e-05
Lus10018595	5.44122	0.000409383	0.00277516
Lus10018597	3.4761	6.92e-06	0.000100061
Lus10018615	5.50159	1.22e-19	1.6e-17
Lus10018629	3.47649	4.35e-07	1.12e-05
Lus10018635	5.91431	0.000675222	0.00395098
Lus10018649	2.08012	2.38e-08	5.06e-07
Lus10018651	2.73962	0.000192437	0.00187583
Lus10018654	2.06078	0.00268763	0.0168585
Lus10018671	3.75704	0.00950502	0.0346838
Lus10018678	2.07192	9.44e-08	1.76e-06
Lus10018688	8.72184	7.68e-15	9.01e-13
Lus10018690	6.14836	0.000173828	0.00125442
Lus10018700	2.22762	0.00912332	0.0360342
Lus10018704	7.85393	8.9e-08	2.34e-06
Lus10018706	6.12818	0.00142958	0.010568
Lus10018710	4.79364	0.00688466	0.0286545
Lus10018712	3.19025	0.000510443	0.00430241
Lus10018724	4.85323	1.68e-05	0.000176382
Lus10018736	3.3076	6.11e-06	8.97e-05
Lus10018750	2.52063	1.54e-11	9.21e-10
Lus10018753	4.30319	4.41e-13	3.53e-11
Lus10018765	6.35629	4.34e-05	0.000380967
Lus10018766	4.13887	2.87e-09	1.32e-07
Lus10018771	2.05258	2.47e-09	9.46e-08
Lus10018784	3.82339	0.00326516	0.0196745
Lus10018793	2.05345	4.05e-06	4.78e-05
Lus10018817	2.80016	1.31e-05	0.000141689
Lus10018830	6.39492	0.000422424	0.00273099
Lus10018831	8.96041	1.03e-08	3.32e-07
Lus10018850	2.49985	0.000745461	0.00590552
Lus10018888	2.77065	2.74e-10	1.56e-08
Lus10018919	2.24938	1.65e-07	2.79e-06
Lus10018924	3.38842	1.09e-22	2.45e-20
Lus10018929	4.36451	1.7e-06	2.29e-05
Lus10018932	3.54483	2.28e-06	3.81e-05
Lus10018938	7.04267	2.05e-57	1e-53
Lus10018943	2.23974	1.16e-10	7.25e-09
Lus10018949	6.51876	1.36e-05	0.000142082
Lus10018950	5.88522	8.77e-10	2.52e-08
Lus10018957	4.63278	3.26e-08	6.72e-07
Lus10018962	2.30872	0.000687785	0.00429088
Lus10019010	5.65696	0.00113068	0.00653004
Lus10019030	6.94463	0.00357078	0.0172793
Lus10019039	9.90383	0.000237542	0.00224651
Lus10019042	2.59285	0.000176082	0.0012677
Lus10019044	2.51637	4.33e-13	2.29e-11
Lus10019070	2.7929	0.00494689	0.0206023
Lus10019077	2.36748	0.000445554	0.0029837
Lus10019087	4.26726	1.34e-05	0.000144602
Lus10019096	2.17569	9.48e-07	1.37e-05
Lus10019105	4.90926	8.76e-07	1.3e-05
Lus10019106	4.80667	5.78e-07	8.77e-06
Lus10019125	7.03204	0.000203744	0.00168901
Lus10019127	4.6069	8.33e-08	2.21e-06
Lus10019132	7.52054	3.14e-13	1.58e-11
Lus10019143	2.85466	2.86e-05	0.000411277
Lus10019161	2.06125	3.21e-08	6.42e-07
Lus10019169	3.24427	2.75e-05	0.000255586
Lus10019177	2.25226	0.00498814	0.0283678
Lus10019187	6.30642	6.03e-05	0.000506892
Lus10019191	2.23863	0.000375801	0.00277562
Lus10019195	5.02035	2.8e-21	8.3e-19
Lus10019196	4.33579	6.87e-14	7.65e-12
Lus10019226	4.10904	4.92e-09	1.17e-07
Lus10019242	6.69802	0.000556477	0.0038539
Lus10019295	4.57139	4e-05	0.000542709
Lus10019299	3.02434	2.82e-08	8.46e-07
Lus10019316	2.64251	3.82e-06	5.96e-05
Lus10019331	2.411	2.18e-05	0.000222091
Lus10019338	2.29664	0.000563374	0.00363331
Lus10019339	9.69504	6.65e-06	0.000119299
Lus10019352	5.27351	2.03e-07	4.65e-06
Lus10019389	6.48485	0.00291664	0.0142375
Lus10019390	8.471	2e-06	3.41e-05
Lus10019398	3.45957	1.69e-05	0.000172143
Lus10019404	2.33828	5.51e-06	6.65e-05
Lus10019407	6.23503	3.83e-18	6.53e-16
Lus10019417	2.86724	3.1e-13	2.59e-11
Lus10019431	2.23222	0.010538	0.0497191
Lus10019433	4.57167	0.0105611	0.0392407
Lus10019435	7.78759	2.26e-07	3.89e-06
Lus10019443	4.8439	3.78e-11	1.36e-09
Lus10019445	3.11779	0.00130286	0.00931243
Lus10019453	2.0849	3.97e-08	8.02e-07
Lus10019465	2.14536	2.18e-05	0.000291994
Lus10019473	3.16595	0.000421341	0.0028427
Lus10019492	5.26191	0.00541138	0.022736
Lus10019496	4.45408	0.00647055	0.0263131
Lus10019547	2.03683	7.71e-06	0.000135358
Lus10019550	9.14135	3.51e-07	7.98e-06
Lus10019557	6.681	0.00243483	0.0155519
Lus10019566	8.22974	5.66e-05	0.000656308
Lus10019567	8.60046	2.28e-05	0.000302536
Lus10019575	5.02849	2.56e-05	0.000334119
Lus10019592	2.45519	4.97e-11	1.84e-09
Lus10019593	8.43319	6.65e-08	1.28e-06
Lus10019605	5.79424	1.32e-13	7.05e-12
Lus10019606	8.35536	5.46e-08	1.03e-06
Lus10019621	4.57299	1.56e-07	3.88e-06
Lus10019652	3.24232	1.5e-07	2.56e-06
Lus10019653	2.6645	1.92e-07	4.42e-06
Lus10019667	12.4224	8.79e-14	8.51e-12
Lus10019676	4.63345	0.000100304	0.000833948
Lus10019684	4.8376	0.00443534	0.0188445
Lus10019710	2.64476	0.0027875	0.0173505
Lus10019712	3.6332	0.00119256	0.0086772
Lus10019717	5.03784	2.33e-07	5.55e-06
Lus10019730	3.13011	2.2e-05	0.000294524
Lus10019758	8.47086	1.14e-06	2.09e-05
Lus10019773	2.00849	2.12e-06	2.85e-05
Lus10019780	6.10216	1.15e-23	2.87e-21
Lus10019784	10.4986	1.93e-16	3.09e-14
Lus10019787	3.06294	1.97e-08	4.34e-07
Lus10019827	2.51622	1.26e-07	3.19e-06
Lus10019830	5.20528	1.57e-06	3e-05
Lus10019858	2.99653	1.02e-05	0.000108264
Lus10019866	2.15343	0.0105598	0.0401069
Lus10019867	3.33583	0.00870374	0.043744
Lus10019878	3.30878	0.00650831	0.0276426
Lus10019880	5.53433	0.0057142	0.0238037
Lus10019883	7.08486	1.06e-05	0.000143244
Lus10019884	3.50915	1.88e-16	2.53e-14
Lus10019911	4.48469	0.00120855	0.00877049
Lus10019954	3.04366	0.00224891	0.0119811
Lus10019956	3.59586	1.7e-11	1.01e-09
Lus10019970	4.82294	0.00749036	0.030889
Lus10019971	4.28243	1.46e-07	3.47e-06
Lus10019973	7.4404	7.37e-06	0.000114355
Lus10019974	3.12988	1.32e-05	0.000189555
Lus10019982	2.09821	2.66e-05	0.000248468
Lus10019989	3.65489	0.000821017	0.0053022
Lus10019990	2.84494	1.17e-09	3.29e-08
Lus10020008	4.71856	0.0120921	0.0421718
[truncated: 5,896 more rows]

## Sheet: downregulated
Supplementary Table S3: List of upregulated genes and their details
Gene	log2FoldChange	pvalue	padj
Lus10000014	-8.37201	1.15e-06	1.59e-05
Lus10000028	-4.30653	0.00127415	0.00964074
Lus10000037	-5.87231	8.6e-20	1.22e-17
Lus10000057	-2.44161	0.00405384	0.0174907
Lus10000065	-4.59108	0.0131759	0.0479242
Lus10000071	-2.74925	0.0001002	0.000833493
Lus10000101	-6.19647	0.0100441	0.0363409
Lus10000127	-2.81053	0.00801067	0.0303375
Lus10000136	-2.57442	0.0128317	0.0441971
Lus10000153	-2.64319	0.000754517	0.00463868
Lus10000180	-2.01148	0.00288004	0.0131925
Lus10000181	-6.21736	4.68e-06	7.12e-05
Lus10000195	-7.36292	0.0128061	0.0441134
Lus10000208	-6.90634	0.000276198	0.00215715
Lus10000222	-2.35191	7.67e-07	1.16e-05
Lus10000227	-5.70936	0.013717	0.0494728
Lus10000228	-3.2428	0.000180231	0.00138225
Lus10000231	-4.41522	0.00155648	0.00796113
Lus10000252	-2.6671	0.00421522	0.0241715
Lus10000265	-5.86814	5.42e-06	6.56e-05
Lus10000271	-2.61404	6.28e-05	0.000537049
Lus10000294	-3.2648	0.000517073	0.00363176
Lus10000298	-4.08165	6.05e-07	8.96e-06
Lus10000299	-4.03207	0.00199734	0.0100596
Lus10000310	-6.13631	1.25e-30	1.22e-27
Lus10000327	-2.21933	0.00761452	0.031073
Lus10000337	-3.00742	0.000642355	0.0040488
Lus10000338	-3.35035	8.63e-07	1.63e-05
Lus10000362	-2.98223	0.00450073	0.0206994
Lus10000367	-2.46971	0.000217875	0.00152001
Lus10000370	-3.24976	0.000714882	0.00414476
Lus10000397	-9.16374	1.46e-66	9.97e-63
Lus10000403	-2.39045	0.000618085	0.00420685
Lus10000419	-3.45597	0.000198119	0.00165063
Lus10000423	-2.11482	4.17e-06	5.01e-05
Lus10000442	-7.32684	0.006321	0.0251057
Lus10000453	-3.3258	8.12e-11	2.88e-09
Lus10000459	-3.59117	0.000518218	0.00316321
Lus10000460	-2.89213	0.00611763	0.032445
Lus10000466	-2.25059	0.000358299	0.00247746
Lus10000479	-4.62849	3.88e-06	4.73e-05
Lus10000484	-2.35827	4.67e-07	7.44e-06
Lus10000515	-2.55076	0.000246601	0.00196576
Lus10000523	-4.20536	1.91e-11	1.16e-09
Lus10000548	-3.74575	9.56e-08	1.71e-06
Lus10000573	-2.89023	0.00144738	0.00749494
Lus10000608	-3.14773	3.37e-05	0.000421515
Lus10000627	-2.83054	7.06e-14	3.93e-12
Lus10000628	-2.44739	1.97e-07	5.71e-06
Lus10000642	-4.36065	0.00790439	0.0321531
Lus10000679	-2.29768	0.0124521	0.0458478
Lus10000685	-2.30358	0.00666381	0.0281411
Lus10000690	-6.97307	0.0107806	0.0384084
Lus10000711	-2.25538	1.11e-05	0.000185706
Lus10000723	-7.47691	0.0141784	0.0478387
Lus10000731	-2.13004	0.0013816	0.00770097
Lus10000741	-2.38451	4.57e-08	9.09e-07
Lus10000750	-7.26537	0.00108912	0.00633169
Lus10000772	-8.28362	0.000191394	0.0013625
Lus10000776	-3.29397	1.02e-05	0.000139709
Lus10000779	-3.75894	0.00253574	0.0131463
Lus10000782	-2.3111	0.00113388	0.00692769
Lus10000791	-2.20782	0.000625453	0.00424898
Lus10000811	-2.05195	4.82e-06	7.32e-05
Lus10000817	-2.11487	0.00555846	0.0241243
Lus10000823	-5.1256	1.77e-48	3.37e-45
Lus10000826	-2.09514	0.000450808	0.00322989
Lus10000834	-6.31219	0.00049168	0.00417607
Lus10000836	-4.83445	0.013001	0.047312
Lus10000856	-2.0235	9.74e-10	2.69e-08
Lus10000859	-3.15491	0.00900309	0.0356356
Lus10000863	-2.71345	0.000294203	0.00270502
Lus10000869	-3.25809	0.00854461	0.0339563
Lus10000891	-2.12919	0.000446162	0.00410903
Lus10000926	-2.63307	0.0068006	0.0273696
Lus10000932	-5.58037	4.94e-29	2.45e-26
Lus10000945	-2.35489	0.00100307	0.00590364
Lus10000949	-3.5794	1.42e-05	0.000228783
Lus10001003	-2.27276	3.96e-07	6.14e-06
Lus10001019	-2.54368	0.00657559	0.0352123
Lus10001055	-2.01295	7.54e-06	8.76e-05
Lus10001081	-2.51178	7.66e-05	0.000640455
Lus10001108	-5.19202	1.81e-05	0.000224817
Lus10001129	-3.20291	2.58e-08	5.44e-07
Lus10001135	-4.51812	3.7e-05	0.000413539
Lus10001136	-2.92337	1.5e-18	1.7e-16
Lus10001137	-2.28874	9.63e-05	0.000779967
Lus10001162	-6.10126	1.57e-15	1.18e-13
Lus10001164	-4.74508	0.00161876	0.00876265
Lus10001174	-2.00667	7.66e-05	0.000662036
Lus10001194	-2.11739	3.13e-11	1.25e-09
Lus10001195	-2.34788	0.00189004	0.0131554
Lus10001210	-3.52865	0.00013195	0.001056
Lus10001222	-2.48001	0.010355	0.0386048
Lus10001236	-3.08813	0.00301312	0.013703
Lus10001265	-2.4778	0.000735925	0.00435232
Lus10001266	-2.18582	1.23e-05	0.000129612
Lus10001274	-2.29201	6.05e-05	0.00051926
Lus10001277	-5.26118	7.72e-18	1.22e-15
Lus10001295	-2.84943	1.9e-07	3.33e-06
Lus10001304	-2.08516	0.00513963	0.0230129
Lus10001306	-4.80409	4.83e-13	3.82e-11
Lus10001314	-3.37715	0.000624991	0.00424689
Lus10001319	-5.36498	1.96e-05	0.00020215
Lus10001322	-3.34939	0.00539996	0.0235379
Lus10001324	-2.17382	1.27e-14	8.33e-13
Lus10001325	-3.13238	7.5e-07	1.08e-05
Lus10001336	-2.7895	0.000363938	0.00233813
Lus10001346	-2.09477	1.06e-07	1.96e-06
Lus10001359	-7.36994	0.014831	0.0495763
Lus10001361	-2.3042	0.000989261	0.00545105
Lus10001377	-2.21012	3.1e-09	7.67e-08
Lus10001390	-2.50174	1.05e-05	0.000116454
Lus10001403	-2.55112	0.00343934	0.0152858
Lus10001404	-2.34293	6.04e-05	0.000619728
Lus10001408	-2.66101	0.000102918	0.000800801
Lus10001417	-3.66509	7.1e-06	0.000102442
Lus10001419	-7.21541	0.000147133	0.00129667
Lus10001449	-5.66083	0.00288237	0.014557
Lus10001463	-3.04538	1.09e-06	1.51e-05
Lus10001475	-2.73051	2.06e-13	1.13e-11
Lus10001477	-3.20412	2.21e-06	2.88e-05
Lus10001489	-2.55612	1.31e-06	1.86e-05
Lus10001491	-2.23155	1.84e-07	3.24e-06
Lus10001497	-2.38352	3.07e-07	8.32e-06
Lus10001514	-2.23727	2.78e-06	3.62e-05
Lus10001568	-2.19472	4.02e-10	1.2e-08
Lus10001570	-6.655	0.00125408	0.00678462
Lus10001577	-3.26498	1.72e-13	9.56e-12
Lus10001581	-2.91001	2.07e-08	4.47e-07
Lus10001638	-2.15679	5.79e-11	3.13e-09
Lus10001664	-2.58862	1.6e-07	2.85e-06
Lus10001668	-2.46273	3.41e-07	5.38e-06
Lus10001670	-3.90483	2.7e-10	8.89e-09
Lus10001685	-4.10972	1.54e-13	8.85e-12
Lus10001704	-2.95653	0.00304813	0.0152165
Lus10001706	-3.6969	0.000327125	0.00213618
Lus10001730	-2.71352	1.64e-07	2.78e-06
Lus10001736	-4.56858	1.66e-12	8e-11
Lus10001738	-2.40514	0.00784482	0.0298382
Lus10001745	-7.90007	3.39e-05	0.000326476
Lus10001754	-2.57217	4.32e-08	1.18e-06
Lus10001766	-2.35408	3.47e-13	1.84e-11
Lus10001769	-2.01018	0.00533086	0.0218961
Lus10001781	-2.0468	0.00208209	0.0136469
Lus10001804	-2.41385	3.82e-05	0.000523674
Lus10001807	-2.74205	0.000446472	0.00277578
Lus10001822	-2.46508	3.22e-24	7.44e-22
Lus10001828	-2.14003	0.00157422	0.00856943
Lus10001844	-2.19764	0.000710961	0.00472092
Lus10001877	-3.85218	3.31e-08	9.32e-07
Lus10001886	-4.26515	0.00426937	0.0244266
Lus10001902	-5.51401	4.58e-09	1.17e-07
Lus10001913	-2.15878	0.000112451	0.00104142
Lus10001946	-2.11102	5.61e-06	0.0001032
Lus10001947	-3.04548	3.7e-10	2.04e-08
Lus10001948	-3.70003	3.16e-05	0.000446662
Lus10001979	-6.02781	0.000226746	0.00161215
Lus10001984	-2.83677	1.58e-07	3.71e-06
Lus10001993	-6.10643	2.23e-09	6.06e-08
Lus10001999	-6.24812	2.82e-28	1.91e-25
Lus10002000	-2.19238	5e-10	1.47e-08
Lus10002034	-5.00357	9.63e-05	0.000913232
Lus10002037	-2.55886	1.2e-15	9.29e-14
Lus10002058	-3.88412	3.11e-05	0.000302074
Lus10002079	-2.23319	0.0025572	0.0132328
Lus10002083	-4.60212	1.03e-08	2.39e-07
Lus10002087	-8.95186	5.91e-08	1.1e-06
Lus10002093	-2.47369	8.28e-05	0.000802835
Lus10002105	-2.7646	3.14e-13	1.69e-11
Lus10002110	-2.28127	2.45e-06	5.04e-05
Lus10002114	-5.03832	4.66e-07	9.48e-06
Lus10002115	-5.03832	4.66e-07	9.48e-06
Lus10002130	-2.98108	2.23e-06	2.84e-05
Lus10002138	-2.21088	1.64e-08	3.62e-07
Lus10002158	-3.79334	0.00165882	0.00862902
Lus10002165	-4.20681	7.56e-20	1.05e-17
Lus10002175	-4.81594	9.77e-07	1.82e-05
Lus10002176	-6.38158	0.00983275	0.0370086
Lus10002177	-2.08805	3.87e-09	1e-07
Lus10002181	-2.17982	3.08e-06	3.95e-05
Lus10002198	-2.03625	0.000820738	0.00496287
Lus10002199	-4.36957	2.09e-05	0.000213562
Lus10002217	-5.10369	6.06e-20	8.46e-18
Lus10002226	-3.54529	6.49e-07	9.95e-06
Lus10002227	-8.65159	1.86e-13	9.69e-12
Lus10002229	-2.45059	0.000934213	0.0051988
Lus10002238	-5.48845	1.87e-05	0.000184427
Lus10002248	-2.51437	3.91e-08	7.66e-07
Lus10002256	-3.10697	2.52e-05	0.000242335
Lus10002266	-3.3684	5.87e-10	2.56e-08
Lus10002267	-9.50127	4.43e-06	5.47e-05
Lus10002274	-2.21024	0.00171279	0.0091763
Lus10002291	-3.5555	0.000417218	0.00262154
Lus10002319	-3.57016	7.8e-08	1.42e-06
Lus10002330	-2.87017	0.000896155	0.00501803
Lus10002337	-6.12568	4.89e-07	9.89e-06
Lus10002342	-4.84011	0.000808559	0.00523702
Lus10002345	-5.36862	2.56e-09	6.71e-08
Lus10002349	-2.52013	0.000543837	0.00329257
Lus10002380	-2.36975	3.29e-08	6.77e-07
Lus10002393	-6.15347	2.36e-21	8.15e-19
Lus10002450	-4.88438	2.59e-11	1.85e-09
Lus10002462	-3.69729	6.65e-06	7.42e-05
Lus10002463	-3.13563	0.00288569	0.0132148
Lus10002477	-2.1457	2.67e-06	5.43e-05
Lus10002480	-2.26957	0.0113898	0.0427188
Lus10002483	-4.28868	0.0009527	0.00722489
Lus10002484	-3.61863	0.00254513	0.0131827
Lus10002491	-2.07344	8e-05	0.000972493
Lus10002498	-3.13964	5.55e-11	2.02e-09
Lus10002500	-2.63846	9.38e-13	7.1e-11
Lus10002515	-2.06984	2.1e-05	0.000317158
Lus10002540	-2.80048	0.0049507	0.0211169
Lus10002550	-6.67234	0.00056976	0.00472207
Lus10002557	-2.22278	2.17e-11	1.28e-09
Lus10002559	-4.88095	2.31e-12	1.09e-10
Lus10002561	-2.76026	0.00073953	0.00426167
Lus10002577	-2.07486	3.14e-05	0.000287344
Lus10002579	-3.56715	1.46e-12	6.74e-11
Lus10002593	-5.13515	0.0135332	0.0487822
Lus10002596	-3.85157	0.00528053	0.0235043
Lus10002649	-2.82011	0.0014267	0.00832035
Lus10002686	-4.3018	6.49e-07	9.96e-06
Lus10002687	-3.87917	6.37e-06	7.56e-05
Lus10002691	-5.00946	4.86e-05	0.000429677
Lus10002700	-2.927	3.07e-07	8.32e-06
Lus10002707	-2.57818	4.55e-06	5.59e-05
Lus10002711	-4.57234	0.0119069	0.0416618
Lus10002716	-2.39236	0.000989413	0.00618868
Lus10002717	-3.934	0.00202891	0.00988254
Lus10002723	-2.49482	6.41e-19	7.75e-17
Lus10002739	-3.80316	7.16e-16	5.76e-14
Lus10002750	-3.76265	0.000514552	0.00321776
Lus10002760	-2.00071	0.000442881	0.00318133
Lus10002783	-2.4361	1.99e-06	3.69e-05
Lus10002793	-4.1613	0.000357652	0.00266721
Lus10002799	-4.16555	0.000205412	0.00155241
Lus10002812	-2.71011	9.81e-07	1.44e-05
Lus10002828	-2.65808	6.79e-07	1.43e-05
Lus10002837	-3.40155	1.72e-15	2.01e-13
Lus10002842	-3.60697	0.000148222	0.00109764
Lus10002856	-3.02785	0.000335391	0.00252903
Lus10002861	-3.10242	0.00500534	0.0213154
Lus10002887	-7.53367	2.56e-06	5.25e-05
Lus10002930	-6.64965	3.96e-07	6.13e-06
Lus10002935	-2.14866	0.00994939	0.0384748
Lus10002936	-2.30392	1.81e-07	3.2e-06
Lus10002945	-2.32955	0.00106198	0.00620449
Lus10002978	-6.70543	2.25e-34	1.64e-31
Lus10002979	-7.32193	9.54e-07	1.34e-05
Lus10002984	-10.2351	5.41e-17	5.13e-15
Lus10002985	-10.484	2.68e-36	2.96e-33
Lus10002986	-7.65806	0.000954459	0.0052891
Lus10002994	-2.58385	3.01e-09	1.13e-07
Lus10002998	-7.25995	7.42e-05	0.000914728
Lus10003013	-2.13781	5.72e-08	1.5e-06
Lus10003035	-3.40914	9.21e-06	0.000100756
Lus10003046	-3.25463	0.00713873	0.029515
Lus10003055	-2.06774	0.000174675	0.00134386
Lus10003061	-5.80836	1.82e-24	4.33e-22
Lus10003070	-3.97483	8.7e-11	4.72e-09
Lus10003078	-6.38733	4.83e-06	7.94e-05
Lus10003096	-5.26459	1.24e-08	2.89e-07
Lus10003102	-3.65925	0.000723904	0.00447946
Lus10003140	-8.87671	5.43e-07	8.17e-06
Lus10003143	-5.04308	2.31e-40	3.95e-37
Lus10003156	-2.99814	0.000104593	0.000834795
Lus10003160	-4.33545	1.2e-07	2.21e-06
Lus10003172	-3.07597	2.97e-10	9.5e-09
Lus10003189	-2.7202	0.000412752	0.00279407
Lus10003196	-2.30998	1.94e-14	1.24e-12
Lus10003204	-2.83673	2.82e-06	3.49e-05
Lus10003210	-2.28628	1.47e-09	4.03e-08
Lus10003217	-9.09795	4.74e-09	1.18e-07
Lus10003231	-5.3997	4.25e-16	3.31e-14
Lus10003234	-6.43672	2.2e-10	6.94e-09
Lus10003235	-2.08915	4.37e-05	0.000407244
Lus10003238	-3.71297	3.13e-07	6.7e-06
Lus10003258	-3.90657	0.00192342	0.00947121
Lus10003270	-2.43819	4.2e-07	6.48e-06
Lus10003301	-3.28078	2.8e-05	0.000265761
Lus10003322	-2.47045	0.00135294	0.0070777
Lus10003323	-2.46536	4.73e-08	9.49e-07
Lus10003333	-3.60556	5.09e-11	1.88e-09
Lus10003336	-3.72266	7.65e-18	1.21e-15
Lus10003348	-2.25858	5.01e-06	7.56e-05
Lus10003372	-4.69675	1.43e-11	5.53e-10
Lus10003381	-5.13227	4.92e-19	9.71e-17
Lus10003384	-5.7785	9.9e-29	4.46e-26
Lus10003389	-4.24671	1.12e-05	0.000123463
Lus10003468	-5.71174	2.72e-09	6.81e-08
Lus10003471	-3.43387	7.9e-16	5.94e-14
Lus10003475	-3.36409	0.00251133	0.0126001
Lus10003478	-4.34828	0.000533051	0.00346584
Lus10003488	-2.77545	1.26e-05	0.000166601
Lus10003492	-5.48571	0.0120905	0.0438051
Lus10003528	-2.24695	0.00195389	0.0107013
Lus10003545	-2.9282	0.00138551	0.00771776
Lus10003554	-7.53415	3.98e-06	4.71e-05
Lus10003560	-2.99286	6.59e-08	2.18e-06
Lus10003571	-5.31874	1.82e-08	3.82e-07
Lus10003589	-3.22608	2.48e-07	4.23e-06
Lus10003609	-4.53519	6.68e-07	1.63e-05
Lus10003612	-4.36105	1.42e-12	6.97e-11
Lus10003621	-4.3724	2.13e-28	9.73e-26
Lus10003623	-3.45513	4.54e-05	0.000603285
Lus10003631	-2.67505	0.000118326	0.000901821
Lus10003660	-4.61123	0.0067582	0.028442
Lus10003690	-2.22915	0.00185273	0.00919592
Lus10003717	-6.06157	0.00050175	0.00329236
Lus10003719	-5.15726	3.27e-33	3.4e-30
Lus10003738	-2.17679	3.91e-10	1.22e-08
Lus10003748	-3.68386	2.74e-10	8.82e-09
Lus10003803	-2.07677	7.59e-07	1.09e-05
Lus10003815	-4.7182	0.000568902	0.0039241
Lus10003824	-3.18601	6.73e-11	2.57e-09
Lus10003827	-2.16238	0.000173282	0.00147971
Lus10003852	-3.64466	7.79e-05	0.000765163
Lus10003861	-3.00142	1.71e-09	4.62e-08
Lus10003883	-2.45768	0.000492491	0.00418082
Lus10003893	-2.69694	5.44e-17	4.76e-15
Lus10003894	-3.37434	0.0117894	0.0437975
Lus10003914	-4.24632	6.45e-09	1.56e-07
Lus10003925	-4.26545	7.8e-13	3.98e-11
Lus10003929	-2.87559	1.25e-06	1.79e-05
Lus10003937	-3.32325	8.2e-19	1.77e-16
Lus10003939	-6.19524	1.27e-19	1.65e-17
Lus10003942	-5.31397	1.17e-09	3.28e-08
Lus10003992	-3.95901	0.0103606	0.0386174
Lus10004033	-2.60106	0.00134001	0.00751325
Lus10004034	-2.6097	0.00659315	0.0279387
Lus10004039	-3.96038	9.72e-07	1.37e-05
Lus10004043	-2.3362	0.00697337	0.0289539
Lus10004048	-6.01203	7.58e-39	9.97e-36
Lus10004076	-3.8035	4.72e-08	9.05e-07
Lus10004084	-2.23715	0.00016314	0.00162998
Lus10004086	-3.42777	4.73e-08	1.28e-06
Lus10004114	-2.71899	0.000154607	0.0013494
Lus10004118	-2.70291	2.87e-07	4.72e-06
Lus10004153	-2.54558	7.45e-08	1.89e-06
Lus10004164	-2.21394	0.000140335	0.00124913
Lus10004176	-4.70647	0.00836901	0.0334184
Lus10004180	-2.66907	5.2e-10	2.29e-08
Lus10004181	-2.30541	0.000812709	0.00525775
Lus10004203	-5.18793	3.88e-05	0.0003442
Lus10004233	-2.00539	0.0128912	0.0443666
Lus10004239	-5.55612	0.0096179	0.0375139
Lus10004275	-4.85889	0.00767801	0.0312463
Lus10004281	-10.9905	3.02e-23	6.15e-21
Lus10004283	-2.8258	0.0109007	0.0411782
Lus10004289	-3.37359	4.51e-16	3.77e-14
Lus10004297	-6.83837	0.000196186	0.00139025
Lus10004300	-3.95195	1.26e-06	1.71e-05
Lus10004305	-3.73704	6.16e-10	2.7e-08
Lus10004313	-5.2221	4.1e-09	1.03e-07
Lus10004316	-2.66071	0.00987143	0.0380714
Lus10004336	-2.02998	4.86e-06	5.6e-05
Lus10004339	-2.28234	9.84e-10	4.08e-08
Lus10004340	-4.87771	1.45e-40	1.91e-37
Lus10004341	-2.80009	1.09e-12	5.45e-11
Lus10004346	-4.97758	0.000582923	0.0034909
Lus10004355	-3.10861	0.000266273	0.0019305
Lus10004364	-2.94034	6.22e-12	2.7e-10
Lus10004365	-5.03092	1.02e-08	2.28e-07
Lus10004368	-4.67128	1.25e-10	4.51e-09
Lus10004371	-2.07221	1.03e-11	4.13e-10
Lus10004387	-2.12531	7.09e-10	2.13e-08
Lus10004388	-4.21845	0.00786363	0.0318334
Lus10004403	-2.23809	0.000344601	0.0033153
Lus10004413	-2.68413	1.48e-19	1.91e-17
Lus10004424	-2.06654	2.74e-05	0.000271082
Lus10004436	-3.08045	1.43e-09	3.8e-08
Lus10004452	-7.61256	6.69e-37	9.26e-34
Lus10004516	-3.39472	0.0107329	0.0406515
Lus10004542	-2.91335	0.00104476	0.00647028
Lus10004567	-4.75218	8.61e-05	0.000831064
Lus10004574	-2.04685	9.12e-06	0.000103278
Lus10004575	-2.38273	1.43e-08	3.21e-07
Lus10004600	-2.56195	6.78e-05	0.00056017
Lus10004646	-2.12482	0.00422215	0.0185457
Lus10004651	-6.88527	0.00030882	0.00218421
Lus10004661	-3.09917	1.73e-08	3.8e-07
Lus10004677	-5.57238	5.18e-21	8.16e-19
Lus10004696	-4.74457	7.13e-07	1.73e-05
Lus10004697	-2.20059	1.95e-08	7.53e-07
Lus10004700	-2.74976	1.33e-09	3.57e-08
Lus10004708	-2.00739	1.61e-07	2.83e-06
Lus10004713	-3.27033	0.000192355	0.00146408
Lus10004717	-3.03651	0.000150759	0.00113811
Lus10004723	-3.07142	7.6e-15	8.01e-13
Lus10004733	-8.74978	1.26e-06	1.8e-05
Lus10004756	-3.36576	1.14e-13	1.01e-11
Lus10004760	-5.10037	3.29e-34	2.5e-31
Lus10004761	-6.96253	6.34e-12	2.74e-10
Lus10004791	-3.74154	0.00966791	0.0376389
Lus10004804	-6.32643	0.0036323	0.016412
Lus10004806	-3.3642	1.57e-05	0.000200156
Lus10004831	-3.09305	5.44e-09	1.33e-07
Lus10004846	-3.01026	9.22e-07	1.73e-05
Lus10004860	-4.22518	0.000265029	0.00184159
Lus10004869	-3.21045	3.83e-09	9.35e-08
Lus10004887	-3.84514	7.55e-06	0.000116735
Lus10004896	-2.40608	8.21e-08	1.48e-06
Lus10004910	-5.45635	1.13e-26	3.83e-24
Lus10004913	-2.22447	0.0102819	0.0384074
Lus10004948	-5.02136	4.87e-16	4.06e-14
Lus10004958	-2.50151	0.004704	0.0210464
Lus10004962	-2.63182	3.39e-06	4.29e-05
Lus10004968	-4.49808	2.23e-09	5.9e-08
Lus10004984	-3.64238	4.38e-06	8.33e-05
Lus10004985	-3.67609	1.83e-18	3.66e-16
Lus10005016	-5.57491	4.69e-10	1.43e-08
Lus10005017	-6.13834	8.19e-06	9.41e-05
Lus10005021	-2.32487	2.09e-13	1.79e-11
Lus10005037	-3.65985	9.29e-05	0.000733154
Lus10005042	-2.92737	4.46e-10	1.99e-08
Lus10005048	-4.8231	3.81e-12	1.64e-10
Lus10005060	-2.63884	5.79e-06	6.96e-05
Lus10005067	-2.2434	4.27e-07	8.8e-06
Lus10005083	-2.57313	9.11e-11	3.07e-09
Lus10005089	-5.45273	0.00298467	0.0135916
Lus10005106	-7.1522	1.15e-05	0.000122384
Lus10005120	-2.41718	0.000111657	0.000914999
Lus10005134	-5.2054	3.09e-24	7.1e-22
Lus10005147	-3.40914	9.21e-06	0.000100756
Lus10005158	-3.43474	0.00270362	0.013392
Lus10005219	-2.72334	2.82e-19	3.77e-17
Lus10005256	-2.83264	5.63e-18	6.48e-16
Lus10005280	-4.70869	3.13e-19	3.86e-17
Lus10005315	-3.42638	3.57e-05	0.000329099
Lus10005316	-6.00613	0.00531316	0.0218353
Lus10005326	-2.4287	3.55e-21	5.76e-19
Lus10005354	-7.34987	0.012531	0.0433666
Lus10005356	-3.42351	1.05e-12	5.26e-11
Lus10005369	-3.21653	0.00012569	0.00142536
Lus10005384	-2.47214	5.85e-13	2.86e-11
Lus10005399	-6.29135	0.0001207	0.000977167
Lus10005413	-3.35822	0.00144244	0.00838904
Lus10005424	-5.09808	0.00884717	0.0349283
Lus10005428	-5.46033	0.000803476	0.00467029
Lus10005447	-3.57453	3.98e-05	0.000440656
Lus10005454	-4.56322	1.03e-05	0.000111153
Lus10005467	-4.7415	4.92e-19	6.26e-17
Lus10005483	-2.77858	1.99e-18	3.54e-16
Lus10005484	-3.69101	8.97e-22	2.55e-19
Lus10005491	-2.20824	5.24e-07	8.23e-06
Lus10005508	-5.92864	0.00325265	0.0196169
Lus10005517	-2.07149	8.39e-09	1.98e-07
Lus10005523	-4.31335	5.47e-06	8.16e-05
Lus10005543	-4.55163	3.89e-08	7.96e-07
Lus10005548	-3.81021	0.0014261	0.0105593
Lus10005555	-2.7375	0.00266788	0.0132495
Lus10005570	-2.42384	4.11e-30	2.16e-27
Lus10005578	-2.72104	0.000138293	0.00123592
Lus10005588	-2.54821	7.25e-05	0.000608316
Lus10005603	-3.73751	0.000112047	0.000860678
Lus10005605	-3.83857	1.11e-05	0.00012269
Lus10005614	-3.50953	7.41e-07	1.12e-05
Lus10005619	-2.66469	9.09e-25	2.29e-22
Lus10005623	-2.24193	0.00145412	0.00802677
Lus10005631	-4.93887	4.44e-11	2.43e-09
Lus10005632	-4.80658	4.71e-16	6.06e-14
Lus10005647	-2.13347	0.00448492	0.019496
Lus10005649	-3.04791	5.7e-07	8.54e-06
Lus10005652	-3.07673	2.33e-11	1.37e-09
Lus10005670	-5.906	0.00375855	0.0175599
Lus10005671	-2.39679	3.75e-12	1.71e-10
Lus10005676	-2.35261	5.09e-14	3.15e-12
Lus10005689	-3.10608	2.48e-18	2.77e-16
Lus10005709	-3.95741	2.75e-07	4.42e-06
Lus10005715	-2.50326	1.3e-06	1.8e-05
Lus10005732	-2.30886	3.03e-06	3.72e-05
Lus10005747	-6.93504	4.74e-50	1.01e-46
Lus10005748	-2.05941	0.000275134	0.00184427
Lus10005762	-5.36255	3.22e-05	0.000293041
Lus10005766	-3.01673	7.47e-09	1.78e-07
Lus10005767	-6.77059	0.00772136	0.031559
Lus10005781	-2.54641	7.89e-11	2.97e-09
Lus10005785	-4.00742	0.000615234	0.00365434
Lus10005798	-2.04927	1.1e-11	4.34e-10
Lus10005805	-6.02263	0.0050033	0.0276765
Lus10005810	-3.11653	7.27e-10	2.13e-08
Lus10005811	-3.23548	9.57e-05	0.00077616
Lus10005813	-4.33289	2.26e-05	0.000271629
Lus10005817	-4.00569	9.49e-12	3.81e-10
Lus10005818	-7.16295	1.12e-10	3.72e-09
Lus10005829	-4.70722	8.39e-11	2.97e-09
Lus10005839	-2.91469	2e-28	9.24e-26
Lus10005858	-5.11319	0.00635586	0.0259367
Lus10005860	-2.49099	1.09e-09	4.54e-08
Lus10005886	-4.96182	5.7e-36	7.56e-33
Lus10005940	-7.63835	9.65e-06	0.000132755
Lus10005941	-6.29891	0.000473973	0.00337618
Lus10005943	-5.04741	1.68e-20	2.49e-18
Lus10005950	-2.539	1.03e-06	1.51e-05
Lus10005952	-2.13258	6.76e-06	7.97e-05
Lus10005953	-2.68761	5.22e-06	5.96e-05
Lus10005957	-4.79748	0.0106633	0.0405026
Lus10005965	-3.92143	3.36e-12	2.37e-10
Lus10005966	-2.43223	2.11e-08	6.53e-07
Lus10005972	-3.32212	1.02e-07	1.89e-06
Lus10005974	-2.29685	9.89e-05	0.000934628
Lus10005976	-2.17263	0.00971519	0.046659
Lus10005978	-3.6634	0.00924517	0.0363813
Lus10005979	-3.37797	8.29e-07	1.18e-05
Lus10005991	-2.95875	1.61e-11	6.47e-10
Lus10005993	-5.55565	4.01e-14	2.55e-12
Lus10005994	-3.3112	4.64e-09	1.15e-07
Lus10005995	-2.91566	4.83e-05	0.000443068
Lus10006006	-3.15962	0.000491125	0.00301938
Lus10006024	-2.36886	0.00576707	0.0248531
Lus10006036	-2.0698	0.000141173	0.0012539
Lus10006042	-3.60394	7.31e-06	0.000113506
Lus10006044	-4.60983	1.46e-05	0.000151744
Lus10006045	-4.96983	2.9e-14	1.88e-12
Lus10006047	-2.71071	5.1e-07	8.03e-06
Lus10006056	-2.14561	7.21e-12	2.94e-10
Lus10006066	-4.20027	1.3e-07	2.35e-06
Lus10006067	-2.63562	3.46e-11	1.94e-09
Lus10006068	-2.11286	0.00116592	0.00708842
Lus10006075	-4.30653	0.00127415	0.00964074
Lus10006084	-2.89191	0.00142981	0.00742219
Lus10006107	-3.58463	0.00369774	0.0173326
Lus10006140	-3.86318	1.18e-27	4.35e-25
Lus10006171	-2.21652	1.34e-06	1.89e-05
Lus10006177	-4.17249	3.31e-14	1.94e-12
Lus10006183	-5.35502	7.27e-08	1.86e-06
Lus10006184	-5.94833	0.00879797	0.0350199
Lus10006185	-3.97881	0.00151503	0.00797933
Lus10006186	-4.75737	4.78e-08	1.29e-06
Lus10006205	-4.99847	0.000246794	0.00252584
Lus10006224	-2.71768	6.74e-28	2.68e-25
Lus10006245	-2.86525	0.00790296	0.0300093
Lus10006246	-7.6617	3.33e-06	5.28e-05
Lus10006247	-2.42512	0.0134335	0.0486659
Lus10006249	-2.9233	1.14e-05	0.000151972
Lus10006254	-5.13605	0.00950227	0.0371713
Lus10006258	-5.79005	1.09e-14	7.26e-13
Lus10006302	-4.70731	2.25e-09	5.95e-08
Lus10006307	-5.69489	7.04e-20	9.79e-18
Lus10006340	-2.34725	2e-12	1.46e-10
Lus10006342	-3.00202	0.0100804	0.038878
Lus10006353	-3.5962	4.94e-06	7.49e-05
Lus10006356	-3.36203	1.03e-06	1.44e-05
Lus10006369	-2.21837	1.77e-09	4.77e-08
Lus10006377	-4.3043	0.00110419	0.00640627
Lus10006395	-6.39193	0.00261468	0.0125183
Lus10006399	-4.08487	3.31e-10	1.01e-08
Lus10006401	-4.58578	5.34e-10	2.35e-08
Lus10006404	-5.65796	1.77e-09	4.93e-08
Lus10006415	-4.72197	2.28e-14	1.44e-12
Lus10006445	-6.82255	7.43e-05	0.000622911
Lus10006446	-2.14338	1.27e-06	2.28e-05
Lus10006461	-3.136	8.21e-08	1.55e-06
Lus10006462	-4.03456	0.000858749	0.00515355
Lus10006479	-2.23193	5.83e-05	0.000521615
Lus10006481	-3.38824	9.66e-13	4.58e-11
Lus10006489	-2.3147	0.000219106	0.00179043
Lus10006522	-6.22471	0.00174928	0.012336
Lus10006523	-3.35446	1.26e-07	2.3e-06
Lus10006552	-2.78331	3.31e-05	0.00031972
Lus10006557	-5.36933	0.00976761	0.0379425
Lus10006569	-4.20678	1.16e-05	0.000127093
Lus10006574	-3.62729	2.01e-25	5.51e-23
Lus10006620	-2.98815	6.16e-10	1.88e-08
Lus10006621	-2.3428	4.01e-11	1.52e-09
Lus10006643	-3.47809	2.25e-25	6.64e-23
Lus10006657	-3.76721	0.000213737	0.00160434
Lus10006667	-3.44627	8.43e-09	1.99e-07
Lus10006673	-3.22296	0.00263408	0.0165947
Lus10006703	-5.61016	0.0128522	0.0470228
Lus10006715	-5.16818	6.62e-13	3.44e-11
Lus10006732	-4.9096	0.00672723	0.0357934
Lus10006740	-2.80264	6.05e-05	0.000538487
Lus10006742	-2.13348	0.00660474	0.0267449
Lus10006748	-2.59343	9.62e-28	3.7e-25
Lus10006757	-2.44728	1.31e-06	1.85e-05
Lus10006759	-4.40842	2.65e-06	3.38e-05
Lus10006777	-2.27136	8.27e-07	1.71e-05
Lus10006778	-2.2577	1.28e-11	8.06e-10
Lus10006781	-4.65306	2.2e-06	2.95e-05
Lus10006782	-2.24491	1.35e-05	0.000137974
Lus10006785	-2.89954	0.00163264	0.00851098
Lus10006789	-7.43091	0.000664803	0.00389935
Lus10006791	-4.59058	1.07e-14	7.16e-13
Lus10006793	-3.07551	4.78e-11	1.78e-09
Lus10006799	-2.54005	0.00444837	0.0188918
Lus10006815	-6.56487	0.0123048	0.0453571
Lus10006816	-2.6826	0.00134157	0.0100387
Lus10006820	-2.91854	4.24e-15	3.06e-13
Lus10006824	-3.55445	1.72e-09	6.84e-08
Lus10006825	-3.98773	3.05e-12	2.17e-10
Lus10006828	-3.15147	7.62e-05	0.000618784
Lus10006842	-2.17723	2.63e-08	5.53e-07
Lus10006855	-5.79182	3.11e-10	1.44e-08
Lus10006886	-2.32306	0.00130239	0.0077272
Lus10006894	-5.45995	3.81e-12	2.56e-10
Lus10006895	-4.7024	1.73e-05	0.000216838
Lus10006896	-2.34368	2.06e-10	9.98e-09
Lus10006935	-4.46721	3.35e-19	7.47e-17
Lus10006944	-5.52736	1.01e-19	1.33e-17
Lus10006951	-5.00136	2.26e-21	8e-19
Lus10006960	-3.81413	0.0130904	0.0477015
Lus10006984	-2.67697	6.25e-05	0.000553362
Lus10006986	-3.42682	5.98e-17	5.62e-15
Lus10007006	-3.05272	9.99e-07	1.43e-05
Lus10007012	-3.40365	1.93e-10	6.6e-09
Lus10007044	-3.7178	0.0146807	0.0492035
Lus10007049	-6.09192	8.18e-10	2.41e-08
Lus10007051	-2.50765	4.71e-05	0.000434331
Lus10007073	-5.76566	0.00819232	0.0328509
Lus10007074	-4.60688	9.27e-08	1.74e-06
Lus10007102	-5.7437	0.00523445	0.0215844
Lus10007187	-4.6806	0.000371289	0.00244993
Lus10007231	-3.88103	7.72e-11	2.75e-09
Lus10007232	-3.47609	2.83e-15	2.05e-13
Lus10007233	-3.21991	4.17e-24	9.38e-22
Lus10007245	-5.08135	5.57e-27	2.07e-24
Lus10007246	-2.75619	0.00222011	0.0106591
Lus10007247	-3.73458	4.75e-05	0.0004131
Lus10007259	-2.97313	0.00927436	0.035256
Lus10007272	-5.0363	5.29e-12	2.34e-10
Lus10007283	-2.15664	8.06e-05	0.000691141
Lus10007284	-2.21144	1.97e-11	7.83e-10
Lus10007287	-3.25697	3.38e-08	6.95e-07
Lus10007290	-5.44336	5.18e-28	2.01e-25
Lus10007293	-2.39181	0.00223818	0.0107278
Lus10007294	-3.12462	5.79e-05	0.000518997
Lus10007296	-3.70114	2.07e-25	9.04e-23
Lus10007299	-2.48622	1.15e-05	0.00016779
Lus10007327	-2.84434	4.02e-05	0.000442613
Lus10007328	-3.55863	0.0100903	0.0364773
Lus10007333	-2.84088	2.86e-08	5.97e-07
Lus10007335	-3.26056	0.000115635	0.00132798
Lus10007348	-2.73256	1.11e-09	4.6e-08
Lus10007349	-4.07102	1.3e-06	1.8e-05
Lus10007359	-2.1187	0.000162599	0.00118893
Lus10007382	-5.31638	4.21e-19	5.1e-17
Lus10007421	-3.05932	1.12e-12	5.27e-11
Lus10007437	-6.4777	6.51e-68	3.71e-64
Lus10007448	-2.42266	4.67e-11	1.74e-09
Lus10007455	-3.23414	1.16e-13	6.66e-12
Lus10007466	-3.18013	0.00103291	0.00605847
Lus10007497	-3.5584	2.24e-11	8.82e-10
Lus10007504	-5.79323	0.000866655	0.00519553
Lus10007513	-5.08894	0.0120771	0.0437695
Lus10007520	-2.40039	3.08e-05	0.000282705
Lus10007525	-5.85175	2.93e-05	0.00028729
Lus10007528	-4.20012	2.06e-08	4.45e-07
Lus10007529	-3.72792	1.25e-10	4.31e-09
Lus10007532	-6.25139	1.74e-18	1.95e-16
Lus10007573	-2.88388	1.46e-07	2.62e-06
Lus10007584	-2.2592	1.92e-09	7.56e-08
Lus10007585	-4.69408	8.71e-07	1.29e-05
Lus10007586	-3.74396	3.87e-28	1.58e-25
Lus10007587	-2.09682	1.12e-05	0.000123597
Lus10007600	-2.50898	5e-10	1.52e-08
Lus10007601	-4.66063	0.00717142	0.0286062
Lus10007606	-3.53263	0.00211678	0.0114127
Lus10007611	-6.54415	0.00163552	0.00932044
Lus10007612	-2.1825	7.52e-11	2.69e-09
Lus10007613	-2.74692	1.06e-11	4.41e-10
Lus10007633	-3.84683	2.46e-20	3.64e-18
Lus10007645	-2.73366	8.41e-10	2.37e-08
Lus10007651	-5.30383	6.89e-08	1.27e-06
Lus10007655	-6.08052	4.34e-22	7.43e-20
Lus10007656	-4.09646	3.45e-09	9.01e-08
Lus10007670	-5.83284	8.92e-15	6.13e-13
Lus10007674	-4.61521	4.15e-16	6.35e-14
Lus10007681	-4.57	7.02e-05	0.000591474
Lus10007702	-6.37503	0.00176254	0.00988816
Lus10007719	-2.74993	8.95e-09	2.14e-07
Lus10007746	-2.00733	0.00563745	0.0244077
Lus10007748	-2.37293	3.2e-06	5.6e-05
Lus10007751	-5.44755	1.35e-07	2.32e-06
Lus10007758	-2.55752	2.11e-05	0.000257274
Lus10007763	-2.31758	9.39e-07	1.76e-05
Lus10007765	-2.82691	5.27e-10	1.59e-08
Lus10007774	-2.09216	6.38e-07	9.37e-06
Lus10007796	-4.0712	3.7e-06	4.64e-05
Lus10007812	-2.76965	5.85e-20	8.7e-18
Lus10007813	-3.50956	0.000242441	0.00248972
Lus10007814	-3.71333	1.01e-10	5.19e-09
Lus10007815	-2.99157	6.6e-25	3.71e-22
Lus10007821	-5.84258	0.000212912	0.00205544
Lus10007823	-3.45012	1.24e-11	5.08e-10
Lus10007825	-2.3606	9.39e-05	0.000740236
Lus10007828	-2.41352	5.4e-07	1.07e-05
Lus10007829	-3.7196	1.17e-06	1.64e-05
Lus10007836	-2.77966	2.2e-05	0.000211527
Lus10007837	-2.16616	1.09e-09	3.14e-08
Lus10007845	-3.42707	1.71e-07	3.03e-06
Lus10007861	-2.29573	0.000414864	0.00301267
Lus10007884	-2.28361	0.00916969	0.0337336
Lus10007897	-2.96974	0.00120713	0.0065711
Lus10007899	-3.22111	2.69e-07	4.55e-06
Lus10007905	-3.98614	2.15e-16	1.9e-14
Lus10007907	-2.70997	6.34e-10	1.87e-08
Lus10007923	-3.87502	1.74e-10	5.79e-09
Lus10007946	-2.74715	0.00117198	0.00627792
Lus10007949	-4.17045	1.08e-06	1.56e-05
Lus10007956	-5.89986	0.0071775	0.037678
Lus10007960	-2.80927	3.98e-05	0.000374305
Lus10007964	-3.50558	2.43e-09	6.39e-08
Lus10007975	-2.38356	2.8e-11	1.6e-09
Lus10007983	-2.37701	2.03e-12	1.43e-10
Lus10007984	-2.70841	0.000505186	0.00317078
Lus10007999	-2.46928	0.000849557	0.00694904
Lus10008004	-2.47337	0.011869	0.0431857
Lus10008011	-2.16457	0.00198912	0.0131451
Lus10008017	-4.05358	1.98e-08	4.14e-07
Lus10008022	-2.04076	0.00060395	0.00359793
Lus10008028	-2.23162	2.55e-13	2.28e-11
Lus10008040	-2.04962	0.00385085	0.0179324
Lus10008042	-2.04236	0.00997327	0.0384382
Lus10008078	-3.50577	9.08e-13	6.93e-11
Lus10008087	-2.2934	0.000703975	0.00408776
Lus10008098	-4.61705	6.33e-17	5.9e-15
Lus10008109	-2.44026	0.000174825	0.00149097
Lus10008110	-7.49741	7.8e-05	0.0006508
Lus10008113	-3.27728	2.86e-18	6.24e-16
Lus10008114	-5.90051	0.0008662	0.00667578
Lus10008129	-2.02051	2.43e-08	7.16e-07
Lus10008137	-5.943	0.00662099	0.0280244
Lus10008138	-3.54093	8.14e-13	4.16e-11
Lus10008151	-4.73533	6.86e-06	0.000107535
Lus10008167	-3.79472	1.78e-08	5.42e-07
Lus10008189	-2.39501	8.87e-06	0.000134453
Lus10008214	-5.77058	3.91e-07	6.06e-06
Lus10008217	-2.47052	0.0113353	0.0425375
Lus10008222	-3.63439	1.47e-07	2.51e-06
Lus10008225	-5.74951	1.19e-11	4.87e-10
Lus10008226	-3.195	7.5e-25	2.97e-22
Lus10008229	-5.27092	2.73e-29	1.41e-26
Lus10008230	-6.42697	2.22e-15	1.68e-13
Lus10008239	-3.45585	0.00144505	0.00748741
Lus10008267	-2.56302	5.56e-05	0.000500858
Lus10008304	-5.76883	3e-10	9.78e-09
Lus10008309	-6.63124	1.03e-16	8.72e-15
Lus10008358	-2.10156	0.00103287	0.0057628
Lus10008361	-4.8192	0.00805456	0.0304734
Lus10008435	-3.0861	0.00319542	0.0143792
Lus10008457	-2.36364	0.000129975	0.00104263
Lus10008464	-2.35995	0.00286188	0.0140217
Lus10008475	-2.06956	0.000237283	0.00190798
Lus10008485	-4.55193	0.0035773	0.0168907
Lus10008508	-3.88573	5.89e-18	6.15e-16
Lus10008513	-4.77261	4.64e-08	9.2e-07
Lus10008516	-2.46341	9.5e-07	1.34e-05
Lus10008518	-4.13842	4.88e-13	2.57e-11
Lus10008519	-2.13441	1.13e-08	2.63e-07
Lus10008563	-2.29922	2.5e-06	3.3e-05
Lus10008564	-4.55464	4.22e-25	1.1e-22
Lus10008568	-3.49899	0.0024207	0.0117792
Lus10008586	-2.06351	0.000136347	0.00108632
Lus10008590	-2.25004	5.91e-11	2.28e-09
Lus10008591	-2.05335	0.000131728	0.00119169
Lus10008598	-2.91478	0.000210901	0.0017393
Lus10008616	-4.75264	1.94e-12	1.37e-10
Lus10008622	-4.46162	1.49e-08	3.38e-07
Lus10008635	-4.73533	2.07e-34	4.05e-31
Lus10008638	-7.31821	0.000447334	0.00299036
Lus10008643	-3.30824	5.16e-20	7.24e-18
Lus10008646	-3.5825	4.45e-22	1.33e-19
Lus10008668	-3.68393	5.59e-12	2.46e-10
Lus10008674	-5.92472	0.0139156	0.0471195
Lus10008712	-3.10874	3.83e-10	1.2e-08
Lus10008713	-4.57727	0.000407606	0.00276695
Lus10008714	-3.09627	2.11e-09	5.41e-08
Lus10008731	-2.62303	0.000766681	0.00501964
Lus10008756	-2.14627	0.0134572	0.0459446
Lus10008770	-2.24061	2.27e-06	4.15e-05
Lus10008786	-2.22158	2.22e-07	5.02e-06
Lus10008795	-2.39049	5.04e-13	3.97e-11
Lus10008822	-2.58537	0.00118414	0.00678834
Lus10008823	-2.29099	2.63e-12	1.81e-10
Lus10008836	-6.43116	6.53e-19	1.25e-16
Lus10008845	-4.17987	1.5e-10	5.07e-09
Lus10008855	-4.74133	3.54e-06	6.95e-05
Lus10008885	-2.59709	0.000154495	0.00116094
Lus10008895	-3.92778	5.88e-20	1.3e-17
Lus10008897	-4.96128	0.00521072	0.0285811
Lus10008913	-2.63309	2.24e-07	3.85e-06
Lus10008917	-6.75603	1.79e-11	6.83e-10
Lus10008930	-9.50825	6.05e-39	7.39e-36
Lus10008932	-7.7987	1.12e-23	3.82e-21
Lus10008935	-3.07121	0.000314076	0.0021253
Lus10008937	-2.8376	0.000153085	0.00119879
Lus10008950	-2.50328	1.38e-12	6.81e-11
Lus10008951	-2.48314	1.72e-14	1.11e-12
Lus10008954	-2.30584	4.26e-07	6.85e-06
Lus10008955	-2.65231	1.58e-08	3.51e-07
Lus10008974	-5.66518	1.25e-49	8.3e-46
Lus10009009	-5.87548	3.14e-16	2.74e-14
Lus10009015	-6.45655	3.81e-06	4.54e-05
Lus10009034	-9.54748	4.01e-09	1.01e-07
Lus10009041	-2.33589	2.11e-08	4.55e-07
Lus10009065	-2.26199	8.64e-05	0.000733851
Lus10009066	-7.36502	0.000743405	0.00438898
Lus10009069	-2.14245	9.62e-11	3.23e-09
Lus10009082	-2.79568	4.82e-05	0.000513504
Lus10009092	-3.93244	4e-11	1.52e-09
Lus10009093	-4.24501	8.8e-06	9.71e-05
Lus10009094	-4.8172	0.00525218	0.0221788
Lus10009103	-2.50294	0.00110375	0.0067724
Lus10009140	-3.59123	0.00926407	0.0457635
Lus10009161	-2.22297	0.00220328	0.0117814
Lus10009179	-2.07697	9.55e-06	0.000131522
Lus10009196	-3.94275	1.57e-08	4.86e-07
Lus10009204	-4.43229	8.6e-05	0.000708088
Lus10009205	-2.3477	2.88e-05	0.000273227
Lus10009254	-3.18013	1.6e-08	3.56e-07
Lus10009256	-2.04692	6.04e-05	0.000619613
Lus10009313	-2.1547	0.00155643	0.00796113
Lus10009314	-3.51421	5.01e-11	1.96e-09
Lus10009321	-3.71564	4.45e-16	6.74e-14
Lus10009326	-9.45766	1.14e-07	2.02e-06
Lus10009330	-4.89472	0.00290451	0.0185412
Lus10009334	-2.04738	2.78e-12	1.23e-10
Lus10009341	-2.97998	0.00724573	0.0379555
Lus10009350	-2.02566	0.00192175	0.0105601
Lus10009361	-4.59317	1.48e-15	1.76e-13
Lus10009386	-2.6799	0.000300351	0.00275468
Lus10009395	-2.36642	2.8e-05	0.000360279
Lus10009407	-6.63759	6.83e-26	2e-23
Lus10009412	-2.25342	2.5e-05	0.000235744
Lus10009423	-2.47592	5.66e-07	8.62e-06
Lus10009428	-5.69983	2.72e-24	7.16e-22
Lus10009429	-5.385	4.97e-14	2.95e-12
Lus10009430	-2.84654	0.000181505	0.00153885
Lus10009442	-2.88554	3.24e-06	4.02e-05
Lus10009445	-3.4541	0.00473026	0.0215343
Lus10009460	-2.53105	0.00911258	0.0357492
Lus10009467	-2.98456	8.27e-07	1.96e-05
Lus10009472	-2.33984	0.00531158	0.0290383
Lus10009473	-3.74165	9.36e-10	2.59e-08
Lus10009514	-2.13872	0.0030522	0.0152271
Lus10009549	-2.44149	0.00406024	0.019113
Lus10009564	-2.05981	2.92e-07	4.89e-06
Lus10009581	-2.6539	2.45e-08	5.03e-07
Lus10009582	-3.28636	1.12e-10	7.07e-09
Lus10009597	-2.02183	4.64e-06	5.5e-05
Lus10009610	-2.21871	3.47e-05	0.000482585
Lus10009615	-3.90283	3.8e-11	1.45e-09
Lus10009633	-4.64883	0.000123032	0.000932085
Lus10009639	-4.08627	0.0108847	0.0411223
Lus10009640	-3.12487	0.000536825	0.00374278
Lus10009656	-5.32617	1.4e-10	4.76e-09
Lus10009679	-2.15035	3.19e-08	6.59e-07
Lus10009685	-3.44551	1.38e-06	1.94e-05
Lus10009686	-2.15825	2.01e-05	0.000196158
Lus10009691	-2.29844	9.57e-06	0.000143939
Lus10009693	-2.22089	0.00964884	0.0351128
Lus10009703	-2.34565	2.37e-08	4.87e-07
Lus10009748	-3.25338	4.94e-09	1.25e-07
Lus10009762	-4.05034	3.49e-07	7.4e-06
Lus10009767	-4.12308	4.75e-43	9.02e-40
Lus10009768	-2.1297	0.00314542	0.0156264
Lus10009839	-5.1996	6.08e-13	3.12e-11
Lus10009861	-5.16251	1.15e-23	2.44e-21
Lus10009870	-5.85879	0.00315571	0.0146316
Lus10009871	-3.33879	6.65e-11	2.55e-09
Lus10009872	-6.65915	1.54e-39	2.51e-36
Lus10009875	-4.12161	4.85e-11	2.65e-09
Lus10009909	-2.06278	0.000539926	0.00479763
Lus10009917	-7.05313	1.36e-07	2.34e-06
Lus10009922	-2.01149	6.18e-05	0.000548311
Lus10009932	-8.94807	4.34e-21	7.74e-19
Lus10009933	-7.41482	3.59e-09	9.35e-08
Lus10009934	-7.2349	0.00417271	0.0179033
Lus10009941	-2.03612	3.13e-11	1.25e-09
Lus10009956	-3.17651	7.23e-13	5.9e-11
Lus10009961	-3.04876	4.55e-13	3.64e-11
Lus10009962	-2.11547	2.27e-06	2.95e-05
Lus10009968	-6.90568	3.44e-31	2.03e-28
Lus10009988	-2.74195	6.5e-07	1.27e-05
Lus10010004	-3.82295	0.0109919	0.039019
Lus10010015	-5.33517	3.54e-24	1.29e-21
Lus10010049	-4.11671	4.56e-07	7.29e-06
Lus10010084	-2.75872	1.9e-06	3.26e-05
Lus10010091	-2.609	8.92e-11	3.01e-09
Lus10010100	-3.28527	2.99e-13	1.51e-11
Lus10010107	-4.84043	0.000151877	0.00114486
Lus10010110	-2.59128	0.000377159	0.00258852
Lus10010111	-5.54545	1.81e-24	9.86e-22
Lus10010113	-3.05603	0.00718893	0.037724
Lus10010120	-5.65046	2.78e-17	2.74e-15
Lus10010133	-4.35522	5.59e-05	0.000485507
Lus10010137	-6.62597	9.12e-18	9e-16
Lus10010138	-5.19995	5.41e-10	1.63e-08
Lus10010139	-3.82981	0.000263752	0.00178123
Lus10010143	-2.29458	0.00637421	0.025993
Lus10010148	-2.53092	0.00774045	0.039864
Lus10010152	-3.95541	3.15e-15	2.31e-13
Lus10010154	-3.00196	7.54e-10	2.19e-08
Lus10010157	-2.68829	2.27e-07	3.9e-06
Lus10010172	-2.58996	4.37e-07	6.71e-06
Lus10010189	-5.72068	0.00131129	0.00704622
Lus10010191	-2.00182	0.00392888	0.0186507
Lus10010242	-2.16801	0.000896528	0.00570332
Lus10010263	-2.91002	1.06e-11	4.21e-10
Lus10010277	-2.2058	0.00329559	0.0147431
Lus10010279	-2.49713	1.21e-08	2.77e-07
Lus10010291	-5.21265	7.36e-24	1.6e-21
Lus10010299	-3.9089	0.00556408	0.0241425
Lus10010307	-2.1834	1.77e-05	0.000184617
Lus10010310	-3.51004	3.95e-26	1.17e-23
Lus10010314	-4.5183	0.00382974	0.0178438
Lus10010319	-3.60409	5.19e-21	8.01e-19
Lus10010320	-2.08611	0.00846744	0.0427701
Lus10010331	-3.80717	0.0125569	0.04616
Lus10010352	-3.68435	1.19e-16	1.08e-14
Lus10010362	-3.10092	0.00811099	0.0328486
Lus10010374	-2.39794	0.000254891	0.00202117
Lus10010378	-4.51489	1.48e-19	1.95e-17
Lus10010388	-4.28617	3.68e-05	0.00035019
Lus10010401	-2.19675	1.91e-07	3.34e-06
Lus10010404	-4.15937	0.000644893	0.00380606
Lus10010448	-2.12365	0.0105654	0.0401146
Lus10010450	-5.95357	4.25e-18	7.17e-16
Lus10010470	-8.41268	2.17e-05	0.000209353
Lus10010492	-2.13579	5.94e-06	8.75e-05
Lus10010506	-3.36704	7.1e-25	1.83e-22
Lus10010516	-2.32281	0.000370687	0.00255126
Lus10010534	-2.94631	7.58e-08	1.45e-06
Lus10010537	-2.04309	1.15e-07	2.1e-06
Lus10010542	-2.94797	5.04e-14	3.13e-12
Lus10010543	-5.75971	8.92e-17	7.61e-15
Lus10010544	-6.47627	0.0127167	0.0464986
Lus10010554	-2.80295	0.0107739	0.0398841
Lus10010572	-2.66246	0.000600339	0.00358016
Lus10010580	-3.20334	6.87e-06	7.63e-05
Lus10010585	-2.08579	0.0126871	0.0464364
Lus10010617	-2.08372	2.26e-09	6.15e-08
Lus10010647	-4.32159	8.01e-39	1.33e-35
Lus10010665	-2.31451	1.34e-09	3.58e-08
Lus10010703	-3.12215	1.61e-09	4.23e-08
Lus10010704	-3.15196	1.24e-10	4.27e-09
Lus10010713	-4.16956	0.00913905	0.0360791
Lus10010715	-4.58685	1.93e-06	2.51e-05
Lus10010719	-2.21099	0.000452331	0.00280864
Lus10010721	-2.0657	2.58e-08	5.55e-07
Lus10010723	-2.55122	9.94e-15	6.67e-13
Lus10010726	-6.58973	2.4e-08	5.21e-07
Lus10010735	-2.5327	0.00360999	0.0158996
Lus10010753	-3.2351	0.00720476	0.0299643
Lus10010766	-4.10513	6.48e-14	6.4e-12
Lus10010771	-2.1795	0.0111504	0.0419163
Lus10010774	-3.13416	8.44e-10	2.37e-08
Lus10010789	-4.25496	7.2e-16	5.78e-14
Lus10010790	-5.26831	2.01e-07	3.49e-06
Lus10010800	-2.7517	2.23e-07	3.65e-06
Lus10010803	-2.16804	1.34e-15	1.03e-13
Lus10010806	-5.24986	6.03e-07	9.33e-06
Lus10010807	-3.89889	1.76e-22	3.2e-20
Lus10010833	-3.16572	0.0110715	0.0416859
Lus10010850	-3.39314	1.63e-11	1.22e-09
Lus10010866	-2.63693	9.41e-05	0.000790086
Lus10010869	-4.32877	1.58e-15	1.15e-13
Lus10010878	-4.05225	0.00054086	0.00350995
Lus10010888	-2.01796	4.27e-05	0.000375909
Lus10010895	-2.66454	8.56e-05	0.000827519
Lus10010897	-3.15085	4.06e-10	1.28e-08
Lus10010904	-4.4319	5.89e-15	6.37e-13
Lus10010913	-3.44932	3.04e-19	3.77e-17
Lus10010917	-8.04942	1.76e-06	2.42e-05
Lus10010931	-2.75518	0.00158414	0.00906813
Lus10010936	-8.27964	6.18e-15	4.23e-13
Lus10010938	-5.24037	1.68e-09	4.55e-08
Lus10010939	-6.47121	0.000261245	0.00190287
Lus10010948	-2.35867	3.02e-07	5.03e-06
Lus10010951	-2.42801	2.53e-06	4.16e-05
Lus10010959	-2.83336	0.00316331	0.0191737
Lus10010960	-2.64868	4.13e-06	4.98e-05
Lus10010965	-2.81282	2.96e-06	3.81e-05
Lus10010987	-2.2591	0.000377661	0.00240972
Lus10010997	-3.78996	6.05e-18	6.39e-16
Lus10011003	-3.81263	1.51e-12	1.09e-10
Lus10011024	-2.30003	2.14e-07	4.85e-06
Lus10011036	-2.30944	6.68e-06	9.7e-05
Lus10011039	-2.8523	4.73e-09	1.68e-07
Lus10011081	-2.23019	0.00333343	0.0148905
Lus10011094	-2.0988	1.83e-08	3.83e-07
Lus10011101	-3.35614	2.08e-20	4.87e-18
Lus10011133	-2.17972	9.2e-09	2.07e-07
Lus10011172	-2.92596	0.000439766	0.00282485
Lus10011190	-3.22366	4.56e-05	0.000604382
Lus10011193	-2.2539	4.31e-07	8.86e-06
Lus10011200	-2.21322	0.00892404	0.0330109
Lus10011202	-7.10579	0.000251272	0.00184162
Lus10011213	-3.94637	7.07e-21	1.23e-18
Lus10011215	-2.92715	4.04e-07	8.38e-06
Lus10011217	-2.04967	1.34e-19	1.74e-17
Lus10011232	-2.0358	0.00222352	0.0118686
Lus10011236	-2.08417	0.00199285	0.0104253
Lus10011238	-2.36276	3.66e-07	7.71e-06
Lus10011267	-2.06689	1.39e-05	0.000141539
Lus10011287	-3.33648	6.21e-19	7.56e-17
Lus10011288	-3.22661	9.54e-18	1.06e-15
Lus10011308	-6.31131	6.71e-07	9.8e-06
Lus10011326	-6.20031	0.00145007	0.00842707
Lus10011332	-5.82562	6.33e-07	9.33e-06
Lus10011335	-4.60988	4.77e-30	2.63e-27
Lus10011339	-2.26609	1.38e-10	4.72e-09
Lus10011346	-2.29889	0.000111628	0.00103524
Lus10011354	-2.29529	0.00489226	0.0209276
Lus10011358	-2.50801	0.000593734	0.00406361
Lus10011360	-3.41943	8.24e-06	9.46e-05
Lus10011366	-2.83245	0.01184	0.041466
Lus10011385	-2.39658	0.00623246	0.0248376
Lus10011386	-5.58142	1.22e-14	8.03e-13
Lus10011387	-4.17291	1.46e-08	3.28e-07
Lus10011388	-6.0698	1.55e-18	1.75e-16
Lus10011403	-2.94662	6.63e-13	3.44e-11
Lus10011404	-4.03666	1.31e-06	1.86e-05
Lus10011416	-2.22089	3.55e-17	3.61e-15
Lus10011418	-6.73371	0.00607869	0.0250385
Lus10011445	-2.96205	4.59e-10	1.41e-08
Lus10011499	-2.12912	1.34e-07	2.32e-06
Lus10011500	-5.09819	4.32e-11	2.37e-09
Lus10011518	-2.21376	0.00118605	0.00718707
Lus10011529	-3.05377	0.00518941	0.0228149
Lus10011531	-2.533	4.96e-16	4.12e-14
Lus10011543	-2.8724	1.25e-07	2.28e-06
Lus10011565	-8.12328	0.000327173	0.00213618
Lus10011572	-2.7755	0.0105262	0.0401217
Lus10011578	-2.50315	0.00148698	0.0103892
Lus10011604	-3.5831	2.08e-15	2.72e-13
Lus10011606	-5.35079	0.0113746	0.0416392
Lus10011609	-6.0394	6.78e-18	6.97e-16
Lus10011616	-3.57862	1.3e-22	2.41e-20
Lus10011620	-6.50212	0.00812938	0.0404471
Lus10011645	-2.95201	0.004553	0.0263582
Lus10011657	-2.19627	5.06e-12	2.3e-10
Lus10011668	-2.35664	2.11e-05	0.000208564
Lus10011721	-4.93389	5.17e-08	1.02e-06
Lus10011724	-2.27162	0.00475449	0.0212246
Lus10011737	-3.02835	0.0060483	0.0329034
Lus10011740	-2.70269	0.00620739	0.0266303
Lus10011758	-2.95154	4.39e-06	5.42e-05
Lus10011775	-4.46656	8.26e-11	4.51e-09
Lus10011777	-2.1464	1.33e-12	6.58e-11
Lus10011780	-8.92747	1.22e-06	1.67e-05
Lus10011786	-3.29904	5.95e-08	1.15e-06
Lus10011799	-4.19338	2.27e-17	2.25e-15
Lus10011800	-3.64505	1.64e-10	8.28e-09
Lus10011805	-2.53243	0.0016803	0.00872353
Lus10011816	-8.28751	4.6e-06	5.64e-05
Lus10011818	-3.848	1.23e-09	3.42e-08
Lus10011820	-2.91012	0.00347645	0.0158249
Lus10011826	-3.45873	4.55e-06	5.59e-05
Lus10011827	-2.48253	1.09e-05	0.000146893
Lus10011843	-3.793	2e-08	4.17e-07
Lus10011868	-2.53818	0.000188949	0.00184617
Lus10011886	-2.55871	8.87e-06	0.000100823
Lus10011899	-2.65472	1.56e-09	4.26e-08
Lus10011910	-2.04017	0.000230141	0.00170947
Lus10011919	-2.04071	1.84e-07	4.25e-06
Lus10011974	-2.01278	2.86e-05	0.000366976
Lus10011981	-7.82768	9.37e-16	1.16e-13
Lus10011990	-3.09592	2.83e-14	2.97e-12
Lus10012005	-2.07229	1.67e-05	0.000166193
Lus10012027	-3.16746	1.35e-06	2.4e-05
Lus10012028	-2.10016	1.26e-05	0.000166453
Lus10012030	-2.02169	6.05e-08	1.58e-06
Lus10012031	-2.20245	8.53e-05	0.00072648
Lus10012053	-2.43168	0.0043236	0.0253126
Lus10012056	-3.17871	1.1e-20	3.08e-18
Lus10012059	-2.4912	2.36e-10	7.38e-09
Lus10012075	-2.82034	0.00328965	0.0197826
Lus10012080	-3.38245	2.92e-12	1.28e-10
Lus10012089	-3.54808	1.12e-06	1.62e-05
Lus10012143	-3.27753	2.23e-07	3.83e-06
Lus10012145	-3.63229	0.00490457	0.0217696
Lus10012160	-3.50971	2.61e-05	0.000259942
Lus10012161	-4.52928	1.78e-27	1.03e-24
Lus10012162	-3.73867	1.85e-09	4.96e-08
Lus10012231	-4.00784	2.46e-06	3.17e-05
Lus10012235	-2.03289	0.000182908	0.00130945
Lus10012246	-3.83799	0.0137626	0.0494409
Lus10012247	-3.40332	6.25e-11	3.36e-09
Lus10012275	-5.66387	1.61e-05	0.000204131
Lus10012312	-6.54476	0.00253526	0.0122082
Lus10012325	-3.01463	6.97e-09	2.36e-07
Lus10012341	-2.35564	3.61e-05	0.000331839
Lus10012344	-2.32423	1.49e-06	1.99e-05
Lus10012350	-2.17062	0.000332691	0.00232683
Lus10012353	-5.60024	1.28e-15	1.55e-13
Lus10012359	-4.78872	6.95e-10	2.04e-08
Lus10012366	-2.68517	7.22e-06	8.45e-05
Lus10012372	-5.17582	3.54e-13	3.04e-11
Lus10012395	-7.04884	1.56e-19	2.04e-17
Lus10012399	-3.02649	1.56e-14	1.04e-12
Lus10012400	-3.21894	5.43e-08	1.02e-06
Lus10012442	-3.26554	0.00608325	0.0259509
Lus10012454	-4.57856	7.6e-32	6.95e-29
Lus10012455	-2.17685	0.000683913	0.00456873
Lus10012496	-3.69145	1.13e-08	2.5e-07
Lus10012509	-3.41276	2.11e-06	2.84e-05
Lus10012523	-2.19	0.00508437	0.0287967
Lus10012526	-2.50522	1.06e-05	0.000113623
Lus10012537	-3.80902	1.55e-06	2.16e-05
Lus10012540	-4.97504	0.000450801	0.00301177
Lus10012554	-2.56849	0.00153519	0.00883817
Lus10012564	-2.55085	9.14e-08	2.39e-06
Lus10012578	-3.11372	1.88e-09	4.88e-08
Lus10012589	-2.08685	1.55e-05	0.00019786
Lus10012600	-2.75887	2.67e-06	3.49e-05
Lus10012602	-4.66785	1.31e-13	6.96e-12
Lus10012605	-5.94385	0.0115803	0.0407276
Lus10012610	-6.36604	0.000901963	0.0050456
Lus10012611	-2.40934	3.74e-05	0.00051319
Lus10012615	-3.89528	7.1e-16	1.05e-13
Lus10012619	-2.98764	1.47e-06	2.6e-05
Lus10012625	-6.70742	1.87e-22	3.36e-20
Lus10012663	-7.34422	8.14e-24	1.77e-21
Lus10012665	-2.81253	0.0001402	0.00111265
Lus10012667	-2.79196	0.00599964	0.0240724
Lus10012678	-4.09808	9.88e-09	2.34e-07
Lus10012691	-7.50287	4.11e-10	1.29e-08
Lus10012701	-2.68688	8.79e-10	2.52e-08
Lus10012718	-4.77134	3.96e-28	1.78e-25
Lus10012726	-2.49193	2.13e-07	4.83e-06
Lus10012740	-5.96496	4.15e-16	5.38e-14
Lus10012745	-2.77063	2.12e-18	2.35e-16
Lus10012778	-3.25185	0.000411382	0.00259106
Lus10012788	-2.42754	0.00328542	0.0161863
Lus10012801	-2.89244	4.84e-06	5.58e-05
Lus10012807	-2.32447	0.000413117	0.00300392
Lus10012808	-4.83026	1.12e-10	5.9e-09
Lus10012815	-6.20312	2.98e-09	7.7e-08
Lus10012822	-2.0175	9.84e-06	0.000106797
Lus10012827	-2.65291	0.00787318	0.0394561
Lus10012830	-3.30178	1.19e-09	3.31e-08
Lus10012834	-6.65779	3.87e-05	0.000365876
Lus10012841	-2.85335	6.57e-09	1.58e-07
Lus10012865	-2.21355	2.63e-05	0.000341437
Lus10012879	-3.50296	0.00684126	0.0285056
Lus10012895	-2.86138	0.00903456	0.0355083
Lus10012925	-2.9165	7.61e-11	2.59e-09
Lus10012957	-4.4671	2.25e-20	3.52e-18
Lus10012964	-4.14911	4.57e-08	1.61e-06
Lus10012965	-4.86447	0.00542714	0.0301972
Lus10012978	-7.57099	1.56e-06	2.74e-05
Lus10012982	-5.85967	0.0109458	0.041339
Lus10012984	-2.88596	6.46e-17	6e-15
Lus10012986	-2.09427	0.00251134	0.0165689
Lus10013000	-4.30178	3.81e-11	1.45e-09
Lus10013017	-3.22716	0.00376363	0.0179948
Lus10013030	-4.9588	1.45e-18	1.64e-16
Lus10013033	-5.57826	0.0138368	0.0496374
Lus10013034	-6.17459	0.000503517	0.00330206
Lus10013035	-2.84042	1.15e-07	2.11e-06
Lus10013039	-3.2507	1.4e-09	5.69e-08
Lus10013046	-2.68664	9.49e-08	1.77e-06
Lus10013048	-3.35622	3.73e-08	7.66e-07
Lus10013072	-2.36025	1.8e-05	0.000224017
Lus10013075	-2.74696	0.00315037	0.0197618
Lus10013076	-2.35643	9e-05	0.000862395
Lus10013083	-2.06148	1.92e-05	0.000188673
Lus10013122	-3.06095	0.00216774	0.0104414
Lus10013129	-5.57323	0.00283176	0.0130132
Lus10013133	-5.78353	4.35e-18	4.68e-16
Lus10013151	-2.80245	5.11e-10	2.25e-08
Lus10013166	-2.64913	8.59e-11	4.67e-09
Lus10013173	-2.51973	0.000221684	0.00230364
Lus10013177	-3.40147	4.3e-13	2.13e-11
Lus10013185	-3.12456	2.6e-12	1.21e-10
Lus10013201	-2.77968	4.62e-16	3.88e-14
Lus10013204	-7.08146	2.72e-23	6.5e-21
Lus10013210	-2.35272	0.000272462	0.002134
Lus10013223	-5.35826	3.86e-05	0.00042904
Lus10013240	-2.6981	3.33e-16	2.87e-14
Lus10013243	-3.15603	3.57e-16	3.09e-14
Lus10013244	-2.03433	2.23e-05	0.000269544
Lus10013245	-3.11552	8.15e-06	0.00011503
Lus10013246	-2.21819	1.54e-05	0.000154699
Lus10013252	-2.81911	3.15e-10	9.99e-09
Lus10013276	-2.90322	1.29e-13	7.51e-12
Lus10013282	-2.27426	0.00108595	0.00600538
Lus10013285	-4.21962	0.000827694	0.00479477
Lus10013296	-2.23746	0.000223432	0.00166651
Lus10013309	-2.96904	0.000383514	0.00282228
Lus10013311	-2.06536	0.000430875	0.00289845
Lus10013318	-2.37473	0.00525393	0.0294883
Lus10013323	-3.008	6.46e-14	3.92e-12
Lus10013324	-2.1543	1.57e-05	0.000157857
Lus10013361	-2.0511	0.00723073	0.0298234
Lus10013375	-2.37608	1.83e-05	0.000184917
Lus10013383	-6.89593	6.41e-20	8.77e-18
Lus10013384	-4.13495	4.62e-22	8.19e-20
Lus10013395	-3.60177	0.000105446	0.000840347
Lus10013406	-3.59693	3.31e-17	3.02e-15
Lus10013407	-3.95506	0.00143183	0.00792817
Lus10013415	-2.46516	6.06e-17	5.68e-15
Lus10013416	-4.18917	0.00124013	0.00704679
Lus10013445	-2.10241	0.0097646	0.035457
Lus10013454	-5.0562	2.62e-08	5.62e-07
Lus10013489	-2.51639	1.81e-05	0.000188461
Lus10013494	-3.58569	9.98e-09	2.36e-07
Lus10013496	-2.71193	0.000716791	0.00604628
Lus10013503	-3.12211	7.06e-10	2.07e-08
Lus10013532	-5.32638	4.44e-16	6.74e-14
Lus10013536	-2.65611	0.000318374	0.00242105
Lus10013539	-9.94189	9.38e-11	4.89e-09
Lus10013541	-2.11735	8.44e-05	0.000697014
Lus10013546	-4.40989	2.36e-10	1.37e-08
Lus10013592	-3.73223	1.76e-09	6.98e-08
Lus10013596	-2.75524	4.82e-07	7.64e-06
Lus10013597	-2.99591	0.002383	0.0158661
Lus10013604	-2.46973	0.00010407	0.000860039
Lus10013618	-3.67202	6.04e-06	6.91e-05
Lus10013620	-3.06257	5.27e-11	1.93e-09
Lus10013631	-6.61111	0.000641626	0.00379005
Lus10013641	-2.1896	0.00111918	0.00685569
Lus10013653	-2.2468	0.00413193	0.0189494
Lus10013656	-2.14908	0.00010815	0.000889026
Lus10013659	-3.37551	0.000175715	0.00135095
Lus10013662	-5.91093	3.65e-14	2.21e-12
Lus10013666	-4.95356	8.08e-06	9.3e-05
Lus10013667	-3.78206	7.59e-09	1.81e-07
Lus10013668	-3.72388	1.64e-10	5.48e-09
Lus10013670	-2.796	0.000728749	0.00431679
Lus10013678	-2.0684	0.00664643	0.028107
Lus10013703	-2.31466	1.26e-24	3.43e-22
Lus10013724	-2.10418	2.7e-07	4.48e-06
Lus10013752	-2.14506	9.29e-06	0.000104931
Lus10013761	-3.06035	4.02e-08	8.1e-07
Lus10013790	-2.78959	3.52e-14	2.15e-12
Lus10013813	-2.27375	0.00042305	0.00306084
Lus10013815	-8.3435	8e-05	0.000646147
Lus10013822	-2.317	2.05e-10	6.77e-09
Lus10013834	-2.93209	4.65e-10	2.07e-08
Lus10013880	-2.16992	7.29e-06	8.51e-05
Lus10013896	-2.5209	3.52e-08	9.86e-07
Lus10013900	-2.87095	6.34e-08	1.18e-06
Lus10013901	-6.8691	1.25e-28	5.78e-26
Lus10013905	-5.28044	0.0111755	0.0410595
Lus10013932	-6.27293	6.06e-24	1.35e-21
Lus10013952	-3.81825	0.000359755	0.00248502
Lus10013957	-5.19446	2.19e-10	7.39e-09
Lus10013969	-7.41523	0.000360967	0.00239568
Lus10013971	-2.49867	0.00318944	0.0193024
Lus10013997	-3.35101	1.22e-07	2.21e-06
Lus10014009	-3.01174	7.7e-07	1.47e-05
Lus10014015	-3.40555	3.73e-16	3.2e-14
Lus10014019	-2.83608	1.38e-08	5.54e-07
Lus10014021	-3.79318	0.00392844	0.0174755
Lus10014025	-3.70319	0.00293436	0.014303
Lus10014050	-2.72268	6.33e-07	1.34e-05
Lus10014054	-2.82228	0.00177485	0.00912028
Lus10014092	-2.16735	2.81e-07	6.14e-06
Lus10014106	-2.24132	0.000929428	0.00551388
Lus10014138	-5.34298	4e-05	0.000354104
Lus10014146	-3.78842	0.00223432	0.0114384
Lus10014148	-2.61468	0.000153963	0.00115846
Lus10014150	-2.87374	1.79e-14	1.95e-12
Lus10014153	-2.48611	0.000114043	0.00120355
Lus10014162	-2.71898	1.01e-06	1.47e-05
Lus10014163	-2.56393	1.13e-13	1.08e-11
Lus10014174	-3.16366	2.22e-09	5.89e-08
Lus10014175	-6.38921	0.00478319	0.0200548
Lus10014184	-6.89471	3.75e-16	2.92e-14
Lus10014194	-2.94213	0.00471806	0.021095
Lus10014238	-4.86137	6.88e-13	3.33e-11
Lus10014239	-4.26197	3.67e-09	8.98e-08
Lus10014268	-2.00899	5.92e-11	2.05e-09
Lus10014273	-4.01419	1.05e-25	3e-23
Lus10014282	-5.29977	0.00716435	0.029596
Lus10014301	-2.9813	0.000412027	0.00278976
Lus10014358	-3.35247	1.11e-12	5.54e-11
Lus10014361	-4.14846	3.59e-05	0.000445766
Lus10014376	-9.16142	7.94e-08	1.51e-06
Lus10014377	-4.25119	0.00255275	0.0127565
Lus10014389	-2.18164	0.00013438	0.00120975
Lus10014401	-2.33775	0.000199971	0.0015153
Lus10014405	-2.33138	0.000103689	0.000972751
Lus10014407	-2.6092	1.48e-08	3.17e-07
Lus10014408	-3.37613	4.41e-17	8.08e-15
Lus10014414	-2.00044	2.14e-05	0.000206924
Lus10014420	-2.06869	9.96e-06	0.000136221
Lus10014425	-3.34955	3.03e-06	4.89e-05
Lus10014427	-3.36857	2.65e-40	3.35e-37
Lus10014429	-3.50486	0.000151755	0.00166339
Lus10014438	-3.935	0.00031045	0.00219332
Lus10014441	-2.41011	0.000546703	0.00484287
Lus10014442	-3.07031	0.000918581	0.00546374
Lus10014444	-2.8713	3.48e-08	7.2e-07
Lus10014456	-4.75336	0.011337	0.0425393
Lus10014472	-2.04754	4.5e-11	1.68e-09
Lus10014478	-3.28504	0.00929491	0.0365424
Lus10014488	-2.03608	9.54e-06	0.000103998
Lus10014496	-2.61161	3.19e-16	2.76e-14
Lus10014500	-6.46932	0.00107715	0.00798984
Lus10014518	-2.80389	2.84e-06	5.73e-05
Lus10014551	-3.15675	1.89e-05	0.000233566
Lus10014556	-2.0094	1.94e-08	4.07e-07
Lus10014559	-5.83819	0.0062949	0.0250252
Lus10014568	-2.23397	1.23e-09	3.42e-08
Lus10014606	-5.34815	2.99e-22	9.19e-20
Lus10014621	-2.02979	6.8e-07	1.32e-05
Lus10014638	-2.09931	6.09e-06	6.95e-05
Lus10014642	-6.90672	1.19e-36	1.2e-33
Lus10014645	-2.6929	0.00592038	0.0238355
Lus10014647	-6.15484	0.00482504	0.0201931
Lus10014648	-6.43308	5.67e-09	1.38e-07
Lus10014649	-3.39193	2.84e-08	5.93e-07
Lus10014651	-5.15547	5.66e-08	1.06e-06
Lus10014652	-6.13435	0.00480679	0.0206213
Lus10014656	-4.10941	0.000215422	0.00176641
Lus10014688	-2.28198	3.57e-09	1.61e-07
Lus10014689	-2.78725	2.51e-14	1.65e-12
Lus10014693	-2.56457	9.85e-05	0.000770634
Lus10014698	-2.75015	6.73e-05	0.000556634
Lus10014701	-2.0703	0.00461988	0.0266571
Lus10014702	-3.85486	9.08e-11	3.18e-09
Lus10014720	-2.30601	6.74e-08	1.73e-06
Lus10014729	-2.3291	4.65e-15	3.27e-13
Lus10014740	-2.51122	9.54e-06	0.000107384
Lus10014741	-2.31107	2.45e-06	3.23e-05
Lus10014742	-2.4792	0.00283044	0.0138996
Lus10014758	-2.49026	0.000110204	0.00087217
Lus10014771	-2.54417	0.00231442	0.0110253
Lus10014799	-3.75552	3.07e-09	7.9e-08
Lus10014807	-4.08524	4.76e-09	1.21e-07
Lus10014808	-4.96301	0.0102781	0.0384016
Lus10014810	-2.87284	3.27e-09	8.61e-08
Lus10014813	-4.0404	3.77e-08	7.67e-07
Lus10014817	-2.58418	0.000495542	0.00350127
Lus10014821	-2.81511	1.38e-14	8.98e-13
Lus10014825	-3.19639	0.00826761	0.0321578
Lus10014849	-2.19929	0.00524683	0.0234045
Lus10014876	-6.81253	4.04e-05	0.000366518
Lus10014890	-2.74496	9e-10	2.51e-08
Lus10014903	-2.00923	1.54e-06	2.7e-05
Lus10014904	-3.54667	4.44e-05	0.000412924
Lus10014910	-2.47218	2.77e-06	3.6e-05
Lus10014934	-2.28432	3.01e-06	3.77e-05
Lus10014957	-3.78438	2.07e-13	1.16e-11
Lus10014986	-2.0513	6.15e-11	2.22e-09
Lus10015011	-5.65177	0.00408339	0.0187524
Lus10015013	-2.76587	5.33e-06	8.65e-05
Lus10015026	-3.4169	5.81e-10	1.78e-08
Lus10015038	-3.02562	0.000171173	0.00123891
Lus10015046	-2.84981	0.00264788	0.0126525
Lus10015047	-2.97631	0.011682	0.043571
Lus10015050	-2.99153	0.00284593	0.0130607
Lus10015083	-2.54585	3e-15	2.21e-13
Lus10015087	-3.02876	0.00243661	0.0161537
Lus10015096	-3.13847	0.0108652	0.0386416
Lus10015097	-5.6177	8.46e-35	6.73e-32
Lus10015107	-2.68045	1.34e-07	2.32e-06
Lus10015121	-2.0999	0.000277603	0.00216567
Lus10015133	-2.05338	0.000106213	0.000845085
Lus10015167	-2.02984	0.0019801	0.00999167
Lus10015212	-4.2352	3.41e-21	6.14e-19
Lus10015222	-2.27353	0.000727328	0.00449577
Lus10015229	-2.63607	0.00297147	0.018867
Lus10015232	-6.09697	0.000561499	0.00494754
Lus10015242	-5.29337	5.96e-09	2.08e-07
Lus10015248	-2.26542	0.00368082	0.0165852
Lus10015252	-7.50087	0.000145214	0.00110282
Lus10015265	-3.34764	4.5e-09	1.08e-07
Lus10015275	-2.58865	4.15e-11	1.64e-09
Lus10015276	-3.79609	0.00608111	0.0250455
Lus10015278	-2.07572	8.17e-06	0.000115221
Lus10015279	-4.08211	8.64e-15	9.02e-13
Lus10015285	-6.92203	0.000654088	0.00385032
Lus10015286	-8.01555	3.97e-07	6.45e-06
Lus10015287	-2.76507	3.94e-08	7.7e-07
Lus10015291	-5.74492	2.59e-35	2.4e-32
Lus10015298	-2.96525	1.55e-06	2.06e-05
Lus10015300	-2.18804	6.54e-11	2.25e-09
Lus10015309	-3.88652	7.44e-09	1.71e-07
Lus10015311	-3.59838	1.42e-07	2.56e-06
Lus10015313	-2.54477	4.19e-08	8.4e-07
Lus10015324	-3.28341	3.43e-07	5.66e-06
Lus10015337	-2.09314	0.000206867	0.00156237
Lus10015339	-2.08834	0.00141613	0.00785763
Lus10015350	-2.94385	3.63e-09	1.32e-07
Lus10015351	-4.13497	0.000153823	0.00120319
Lus10015360	-2.83769	4.22e-11	1.5e-09
Lus10015367	-2.29083	0.00635945	0.0252232
Lus10015370	-5.78677	0.000182812	0.00154766
Lus10015418	-3.90981	2.07e-08	4.53e-07
Lus10015422	-2.11712	0.00404825	0.0174706
Lus10015426	-5.22861	0.00456673	0.0209362
Lus10015456	-2.08211	8.19e-05	0.000796398
Lus10015473	-4.37776	1.17e-08	2.67e-07
Lus10015477	-3.89148	3e-18	3.56e-16
Lus10015482	-4.6781	1.01e-08	2.25e-07
Lus10015483	-2.03422	0.000296189	0.0020267
Lus10015494	-2.00435	0.000716215	0.00426006
Lus10015508	-2.36456	1.81e-09	7.15e-08
Lus10015528	-2.38406	4.8e-08	1.29e-06
Lus10015547	-2.64547	3.83e-07	6.23e-06
Lus10015553	-2.21668	2.93e-06	4.73e-05
Lus10015555	-4.0476	2.78e-20	4.08e-18
Lus10015571	-2.56288	1.2e-13	6.85e-12
Lus10015573	-2.35663	0.00738538	0.0305395
Lus10015606	-3.64273	0.00677737	0.0282773
Lus10015620	-2.56436	0.000796848	0.00454831
Lus10015622	-3.39253	2.92e-09	7.56e-08
Lus10015631	-2.18404	0.00332914	0.0152742
Lus10015632	-4.94439	8.47e-05	0.000818953
Lus10015641	-2.77435	3.03e-05	0.000294741
Lus10015646	-9.36748	5.73e-21	8.76e-19
Lus10015648	-2.14557	1.8e-10	5.98e-09
Lus10015650	-2.61003	6.51e-08	1.68e-06
Lus10015666	-5.84092	7.92e-34	1.31e-30
Lus10015673	-2.03631	0.0134054	0.0484249
Lus10015676	-2.07924	3.98e-05	0.00043998
Lus10015713	-2.95564	2.06e-13	1.16e-11
Lus10015715	-2.63921	1.21e-12	5.64e-11
Lus10015737	-2.93697	0.00199219	0.00974115
Lus10015740	-2.21863	0.00105236	0.00783043
Lus10015742	-2.50673	6.63e-08	1.71e-06
Lus10015754	-3.50526	1.27e-09	3.43e-08
Lus10015763	-3.43891	0.0089953	0.0343785
Lus10015768	-2.02606	0.00444986	0.01937
Lus10015769	-4.52676	3.37e-08	9.48e-07
Lus10015771	-2.19567	9.87e-08	1.83e-06
Lus10015774	-4.22112	0.00803515	0.0325892
Lus10015788	-8.40603	3.61e-06	4.33e-05
Lus10015789	-3.8474	1.89e-16	1.53e-14
Lus10015802	-5.50343	0.00414342	0.0189796
Lus10015804	-2.00843	9.96e-07	1.4e-05
Lus10015843	-2.7921	3.15e-13	2.77e-11
Lus10015852	-3.59254	1.79e-12	8.68e-11
Lus10015873	-2.73094	9.61e-09	2.28e-07
Lus10015879	-3.69462	4.96e-15	3.45e-13
Lus10015896	-2.16502	0.00175811	0.00987659
Lus10015903	-4.28098	1.6e-07	3.76e-06
Lus10015906	-3.28769	0.000780378	0.00508525
Lus10015921	-2.67202	8.54e-06	9.46e-05
Lus10015933	-2.29785	1.83e-09	5.09e-08
Lus10015938	-2.12087	2.14e-06	3.61e-05
Lus10015988	-3.52785	0.000847925	0.00510471
Lus10015993	-3.30812	1.25e-06	1.79e-05
Lus10015994	-4.16172	3.64e-25	1.8e-22
Lus10015997	-3.02093	7.39e-05	0.00064116
Lus10015998	-2.4968	1.23e-09	5.02e-08
Lus10015999	-5.42545	1.14e-07	2.76e-06
Lus10016003	-2.03866	4.71e-12	2.15e-10
Lus10016004	-2.0197	4.53e-06	5.39e-05
Lus10016006	-4.21914	0.00313506	0.0151198
Lus10016014	-2.07603	8.81e-05	0.000847338
Lus10016022	-2.9011	8e-06	8.76e-05
Lus10016052	-2.23705	0.000174556	0.00148906
Lus10016061	-2.92783	0.00142114	0.00755278
Lus10016062	-5.51428	3.28e-05	0.000298005
Lus10016072	-2.95697	2.96e-06	3.81e-05
Lus10016094	-2.00677	1.56e-05	0.000198826
Lus10016100	-5.82229	0.00690126	0.0269289
Lus10016101	-4.63146	0.00266466	0.0127149
Lus10016106	-11.3638	7.96e-14	4.78e-12
Lus10016111	-5.50901	2.27e-42	1.26e-38
Lus10016112	-6.39029	5.4e-05	0.000488733
Lus10016114	-4.77695	3.93e-33	2.8e-30
Lus10016126	-2.79605	6.28e-11	2.42e-09
Lus10016128	-4.76564	1.52e-40	2.16e-37
Lus10016134	-3.58692	0.00622044	0.0328286
Lus10016148	-2.52418	0.00388269	0.0180561
Lus10016166	-7.86146	9.09e-05	0.000741162
Lus10016192	-5.4401	0.0068504	0.0363555
Lus10016194	-2.43114	0.000278056	0.00200192
Lus10016212	-6.02726	0.000127584	0.000960949
Lus10016215	-2.23426	1.4e-08	3.02e-07
Lus10016264	-2.49218	0.00180133	0.00899692
Lus10016301	-4.82011	3.6e-10	1.13e-08
Lus10016305	-2.6338	0.00851002	0.033851
Lus10016315	-4.53233	3.78e-26	1.13e-23
Lus10016317	-3.59438	9.31e-12	3.91e-10
Lus10016319	-4.31957	3.82e-07	6.22e-06
Lus10016325	-4.09779	0.00988895	0.0473488
Lus10016331	-3.09237	3.39e-06	4.29e-05
Lus10016334	-5.03631	7e-06	7.89e-05
Lus10016345	-2.70677	5.16e-06	7.77e-05
Lus10016385	-2.26843	0.000561034	0.00465788
Lus10016395	-2.1321	2.63e-13	1.45e-11
Lus10016411	-2.07364	7.64e-05	0.00093782
Lus10016420	-4.09181	3.08e-12	1.42e-10
Lus10016440	-5.5241	6.82e-16	8.58e-14
Lus10016441	-6.68829	3.47e-20	9.21e-18
Lus10016442	-4.80181	1.46e-05	0.000147701
Lus10016444	-2.72873	3.38e-10	1.07e-08
Lus10016456	-2.15356	4.82e-08	9.24e-07
Lus10016457	-4.46343	2.43e-19	3.04e-17
Lus10016458	-3.70192	1.85e-07	3.1e-06
Lus10016496	-7.04479	7.98e-11	3e-09
Lus10016506	-4.42587	8.93e-18	1.82e-15
Lus10016507	-5.01445	7.18e-10	2.1e-08
Lus10016515	-2.83073	1.32e-05	0.000137847
Lus10016533	-3.09118	4.99e-07	7.88e-06
Lus10016546	-2.15188	7.18e-09	3.07e-07
Lus10016560	-2.3713	2.93e-09	7.79e-08
Lus10016564	-2.02771	0.000418757	0.00303695
Lus10016566	-2.19691	2.44e-05	0.000320679
Lus10016571	-5.2468	1.68e-06	2.21e-05
Lus10016575	-4.79328	0.00817977	0.0416273
Lus10016583	-5.83291	0.00191938	0.0101104
Lus10016584	-2.73815	4.72e-08	1.34e-06
Lus10016594	-4.77185	7.09e-32	4.33e-29
Lus10016599	-3.50376	1.31e-25	6.02e-23
Lus10016609	-3.27455	2.51e-14	1.57e-12
Lus10016611	-5.47553	7.16e-12	3.07e-10
Lus10016616	-2.55784	8.27e-07	1.24e-05
Lus10016618	-6.49671	0.00666664	0.026935
Lus10016633	-2.2547	1.51e-05	0.00015219
Lus10016634	-2.04689	0.010145	0.0490926
Lus10016635	-6.58259	1.27e-23	2.66e-21
Lus10016637	-2.37711	5.44e-16	4.48e-14
Lus10016638	-2.74165	2.35e-05	0.000310546
Lus10016652	-4.03188	1.57e-09	4.27e-08
Lus10016674	-2.74776	2.32e-13	1.27e-11
Lus10016685	-2.03588	0.000468214	0.00333803
Lus10016710	-2.61923	3.62e-06	4.33e-05
Lus10016722	-2.28847	0.000112536	0.000864243
Lus10016737	-2.3426	4.44e-11	1.57e-09
Lus10016739	-3.2081	4.78e-07	7.58e-06
Lus10016740	-4.08328	0.00145612	0.0080365
Lus10016742	-2.06035	5.1e-07	8.03e-06
Lus10016770	-2.12238	5.9e-09	2.06e-07
Lus10016771	-2.24919	0.00188273	0.0103953
Lus10016775	-6.61922	4.1e-07	8.49e-06
Lus10016777	-2.46828	1.9e-06	2.47e-05
Lus10016790	-4.57095	3.39e-12	1.47e-10
Lus10016806	-4.56792	1.03e-32	7.02e-30
Lus10016808	-4.31148	3.39e-06	4.19e-05
Lus10016814	-5.87133	0.00176725	0.00943115
Lus10016815	-4.5542	0.00849429	0.0338278
Lus10016820	-2.1119	3.73e-05	0.000331727
Lus10016859	-3.16609	0.00540027	0.0239059
Lus10016860	-3.76075	1.87e-07	4.33e-06
Lus10016862	-5.01265	3.89e-09	9.82e-08
Lus10016864	-5.06118	0.000357767	0.00266747
Lus10016871	-4.38611	1.42e-13	8.2e-12
Lus10016872	-3.79863	1.48e-37	3.48e-34
Lus10016939	-3.94853	0.00459573	0.0198904
Lus10016962	-2.40384	0.0117952	0.0439356
Lus10017024	-2.02464	0.000124291	0.00113306
Lus10017050	-2.75301	2.81e-09	7.02e-08
Lus10017060	-4.54851	2.6e-15	1.95e-13
Lus10017072	-2.1576	0.00385787	0.0183793
Lus10017074	-3.91715	0.00630883	0.0267299
Lus10017076	-4.71239	2.55e-10	8.28e-09
Lus10017089	-2.16015	4.86e-05	0.000429677
Lus10017128	-2.34411	0.00519278	0.0228238
Lus10017143	-3.21381	0.000199077	0.0014421
Lus10017170	-3.74303	0.000635244	0.00401063
Lus10017175	-5.88028	1.69e-19	2.16e-17
Lus10017178	-2.30983	2.73e-05	0.000269949
Lus10017183	-2.02921	0.00651695	0.0274384
Lus10017198	-4.63714	0.000239375	0.00192154
Lus10017202	-3.85935	8.51e-09	2.85e-07
Lus10017204	-4.42658	0.00182772	0.00909289
Lus10017210	-3.80767	3.11e-11	1.2e-09
Lus10017212	-3.23856	7.76e-11	2.76e-09
Lus10017234	-2.27524	0.00147089	0.00852554
Lus10017237	-3.43217	5.31e-05	0.000555999
Lus10017249	-2.41776	4.25e-07	6.84e-06
Lus10017252	-2.04015	1.72e-05	0.000268589
Lus10017253	-3.44768	0.00236574	0.0119874
Lus10017257	-4.59279	1e-07	1.86e-06
Lus10017260	-2.13852	4.36e-08	1.19e-06
Lus10017288	-3.57449	2.3e-06	3.05e-05
Lus10017305	-6.78295	1.05e-30	5.77e-28
Lus10017308	-3.75876	1.25e-16	1.03e-14
Lus10017338	-2.20646	1.81e-09	5.04e-08
Lus10017340	-3.2411	1.25e-11	5.11e-10
Lus10017353	-2.28598	0.00185851	0.00921683
Lus10017357	-2.64705	4.64e-06	5.5e-05
Lus10017362	-2.62301	2.69e-05	0.000266125
Lus10017365	-3.26755	1.32e-15	9.7e-14
Lus10017372	-4.92793	2.58e-07	5.72e-06
Lus10017426	-5.52065	5.67e-16	4.66e-14
Lus10017427	-5.01364	0.000718409	0.00444948
Lus10017428	-3.9599	1.08e-10	3.76e-09
Lus10017431	-5.48623	8.75e-11	3.24e-09
Lus10017466	-3.32516	6.83e-09	1.64e-07
Lus10017477	-3.68416	5.45e-07	1.18e-05
Lus10017485	-3.81673	5.68e-06	6.84e-05
Lus10017487	-2.92345	1.46e-08	3.29e-07
Lus10017520	-4.89848	0.00930064	0.0353284
Lus10017540	-2.2737	0.000925661	0.00550011
Lus10017546	-4.01814	1.4e-07	2.41e-06
Lus10017563	-3.26254	9.65e-05	0.000807144
Lus10017579	-2.87967	4.99e-05	0.000528631
Lus10017595	-6.45495	1.06e-08	2.5e-07
Lus10017602	-7.47545	5.01e-05	0.000457668
Lus10017606	-3.08991	0.00126338	0.00667861
Lus10017611	-2.50861	0.0113849	0.0427049
Lus10017616	-4.61978	4.4e-21	1.14e-18
Lus10017628	-5.51722	8.51e-07	1.27e-05
Lus10017670	-2.47171	0.00137067	0.00764629
Lus10017705	-3.09724	1.08e-09	4.49e-08
Lus10017718	-3.67284	3.36e-11	1.34e-09
Lus10017735	-2.13058	7.79e-05	0.000765163
Lus10017765	-6.26797	8.15e-30	4.23e-27
Lus10017766	-5.29191	5.3e-10	1.55e-08
Lus10017775	-3.63433	3.2e-39	3.91e-36
Lus10017787	-2.3441	0.00051377	0.00361085
Lus10017800	-3.19324	0.00196523	0.00963687
Lus10017816	-3.83357	1.92e-11	7.67e-10
Lus10017818	-5.70804	0.0138462	0.0469663
Lus10017827	-5.96063	3.73e-09	1.38e-07
Lus10017840	-3.05573	2.12e-07	3.49e-06
Lus10017848	-2.14249	0.00228027	0.0153129
Lus10017863	-6.74304	2.11e-32	1.32e-29
Lus10017871	-2.09586	1.95e-12	8.78e-11
Lus10017872	-7.30035	0.00110467	0.00609187
Lus10017910	-2.24833	1.11e-11	4.6e-10
Lus10017963	-2.5755	0.000847622	0.00510449
Lus10017967	-2.82742	0.00114268	0.00614308
Lus10017971	-2.3056	0.000278978	0.00200813
Lus10017979	-6.62525	0.000353285	0.00227798
Lus10017989	-2.92527	1.09e-13	6.27e-12
Lus10018006	-3.17687	0.000799276	0.00485799
Lus10018018	-2.0254	0.000102904	0.00096676
Lus10018020	-2.3165	5.68e-07	8.83e-06
Lus10018036	-2.40031	0.00131032	0.00737094
Lus10018047	-2.18771	1.94e-06	4.14e-05
Lus10018048	-2.51037	1.91e-06	2.53e-05
Lus10018067	-3.05404	0.00151382	0.00828944
Lus10018068	-2.84707	0.000493422	0.00324456
Lus10018071	-3.78558	2.26e-11	1.33e-09
Lus10018095	-5.15602	0.000336783	0.00225663
Lus10018108	-2.7066	0.000305999	0.00208258
Lus10018123	-5.43529	0.00739764	0.0293819
Lus10018146	-2.52099	6.28e-06	7.13e-05
Lus10018154	-5.60201	2.42e-19	6.37e-17
Lus10018162	-2.42711	0.0098069	0.0378823
Lus10018169	-3.49725	2.04e-25	6.18e-23
Lus10018177	-2.70867	1.72e-06	2.98e-05
Lus10018208	-4.32476	8.46e-11	2.98e-09
Lus10018216	-2.17234	2.22e-11	9.15e-10
Lus10018256	-6.32894	0.0131284	0.0467166
Lus10018275	-3.22698	2.1e-05	0.000214385
Lus10018291	-3.1014	7.57e-12	3.08e-10
Lus10018292	-3.34329	4.13e-05	0.000387622
Lus10018293	-2.91439	2.62e-08	5.53e-07
Lus10018300	-2.04979	7.66e-07	1.1e-05
Lus10018301	-4.72996	1.9e-05	0.000234384
Lus10018306	-2.78379	3.58e-06	4.52e-05
Lus10018308	-2.10079	3.61e-06	6.21e-05
Lus10018325	-3.34204	5.83e-08	1.14e-06
Lus10018329	-3.66128	0.000574312	0.00344718
Lus10018342	-4.76371	9.87e-06	0.000107078
Lus10018353	-2.29637	7.47e-07	1.43e-05
Lus10018354	-3.9043	2.14e-07	3.53e-06
Lus10018379	-7.49648	4.68e-06	7.74e-05
Lus10018380	-5.93251	0.010342	0.0371874
Lus10018381	-7.46349	3.53e-06	4.45e-05
Lus10018405	-3.20629	5.91e-11	2.14e-09
Lus10018407	-2.23876	1.89e-12	1.34e-10
Lus10018408	-3.49043	9.99e-16	7.84e-14
Lus10018422	-2.44462	1.6e-06	2.17e-05
Lus10018425	-2.15063	7.15e-05	0.000800555
Lus10018431	-2.0851	0.00598567	0.0240305
Lus10018432	-2.81849	1.8e-06	2.4e-05
Lus10018439	-2.08941	0.000609278	0.00415458
Lus10018452	-2.54016	4.43e-05	0.000481201
Lus10018462	-3.48389	0.0015581	0.00817595
Lus10018467	-4.03571	2.6e-17	2.43e-15
Lus10018471	-2.22377	1.16e-17	1.13e-15
Lus10018474	-4.4885	4.2e-14	2.51e-12
Lus10018493	-6.12281	0.00607966	0.025942
Lus10018495	-2.805	0.00191044	0.00942222
Lus10018501	-2.18037	8.16e-05	0.000699169
Lus10018503	-2.02954	6.86e-10	3.57e-08
Lus10018505	-5.91591	0.0126863	0.0454767
Lus10018530	-4.7417	6.92e-19	8.19e-17
Lus10018531	-4.52783	1.29e-05	0.000140385
Lus10018532	-2.30372	0.000358445	0.00247797
Lus10018533	-3.06127	1.23e-06	1.68e-05
Lus10018534	-2.33326	8.99e-07	2.11e-05
Lus10018553	-4.04956	4.67e-35	4e-32
Lus10018565	-3.23818	4.01e-08	7.83e-07
Lus10018592	-2.84008	0.0011349	0.00654668
Lus10018593	-2.07103	5.63e-05	0.00065399
Lus10018598	-3.33683	4.53e-10	1.41e-08
Lus10018599	-2.07167	0.000312227	0.00220252
Lus10018602	-3.06108	0.00104619	0.0064755
Lus10018603	-4.37491	2.11e-07	4.8e-06
Lus10018613	-2.05355	0.000709854	0.00440367
Lus10018618	-2.59566	1.03e-06	2.08e-05
Lus10018619	-3.60386	0.00941183	0.0366375
Lus10018633	-2.07834	0.0014484	0.00767685
Lus10018637	-4.06579	4.52e-08	9e-07
Lus10018647	-3.0869	5.21e-10	1.58e-08
Lus10018650	-3.20705	3.74e-13	3.2e-11
Lus10018658	-2.11773	7.24e-09	1.67e-07
Lus10018667	-2.93353	2.26e-08	4.92e-07
Lus10018684	-2.04509	0.0122947	0.0453248
Lus10018697	-2.40362	9.81e-05	0.000767503
Lus10018699	-4.65169	6.21e-10	1.89e-08
Lus10018701	-2.7067	2.38e-08	7.02e-07
Lus10018726	-4.73113	2.33e-13	1.27e-11
Lus10018727	-3.06191	1.69e-05	0.000177957
Lus10018743	-3.01796	0.00762957	0.0311158
Lus10018764	-4.69417	8.98e-12	5.66e-10
Lus10018789	-2.2941	0.000140242	0.00124864
Lus10018801	-3.00532	1.01e-10	5.4e-09
Lus10018811	-2.42863	6.31e-05	0.000527108
Lus10018823	-2.05705	0.000149165	0.00117265
Lus10018827	-2.06439	0.000340663	0.00221034
Lus10018870	-2.06188	0.00946183	0.0345557
Lus10018873	-4.19495	1.36e-11	1.04e-09
Lus10018889	-5.86833	7.58e-07	1.13e-05
Lus10018895	-2.23428	0.000233863	0.0018855
Lus10018899	-2.0831	1.79e-15	1.34e-13
Lus10018911	-6.34673	1.72e-21	2.84e-19
Lus10018915	-2.2935	0.000165677	0.00128329
Lus10018925	-8.96637	1.14e-06	1.58e-05
Lus10018936	-10.1018	1.53e-09	4.04e-08
Lus10018940	-5.74101	6.67e-05	0.000585581
Lus10018945	-2.26897	0.00388404	0.0232996
Lus10018955	-2.774	0.000810819	0.00491244
Lus10018959	-2.26656	0.0035469	0.0156884
Lus10018963	-2.54227	0.00267514	0.0127596
Lus10018997	-3.23225	2.29e-08	7e-07
Lus10019016	-3.00886	5.33e-15	7e-13
Lus10019018	-2.89664	0.000116139	0.000945841
Lus10019029	-8.62997	9.56e-06	0.000102339
Lus10019035	-4.99219	1.15e-10	4.16e-09
Lus10019036	-7.1962	2.34e-37	2.51e-34
Lus10019067	-2.18847	7.97e-07	1.2e-05
Lus10019094	-4.24189	0.000491973	0.00302351
Lus10019099	-2.50652	1.89e-05	0.000195674
Lus10019111	-2.03781	1.28e-05	0.000209625
Lus10019114	-2.37555	4.99e-06	7.55e-05
Lus10019122	-4.84555	1.49e-10	5.05e-09
Lus10019123	-2.55141	0.0124158	0.0430597
Lus10019134	-4.67577	0.00812067	0.0328779
Lus10019145	-3.61343	2.68e-21	4.29e-19
Lus10019148	-5.88298	4.29e-13	3.46e-11
Lus10019155	-3.29529	0.00280058	0.0132544
Lus10019165	-3.90985	1.93e-19	2.49e-17
Lus10019172	-3.0656	6.75e-07	1.03e-05
Lus10019173	-4.71263	2.36e-06	3.05e-05
Lus10019184	-6.28446	0.0014367	0.0106024
Lus10019198	-3.92315	3.15e-17	2.91e-15
Lus10019199	-4.3732	2.53e-05	0.000238662
Lus10019213	-2.64463	0.00171027	0.00966733
Lus10019216	-3.20252	4.47e-05	0.000415415
Lus10019227	-3.27399	8.05e-22	1.6e-19
Lus10019231	-6.92491	0.00542983	0.0240154
Lus10019237	-3.07218	0.00562062	0.0243549
Lus10019247	-2.78591	0.00353556	0.0171589
Lus10019251	-2.82723	2.39e-05	0.000284899
Lus10019254	-3.60962	1.09e-07	2e-06
Lus10019280	-3.22086	9.9e-07	1.45e-05
Lus10019305	-2.66259	0.0131189	0.0476282
Lus10019325	-5.24218	1.09e-17	1.12e-15
Lus10019342	-2.0605	5.87e-07	8.9e-06
Lus10019346	-3.41542	3.36e-05	0.000303448
Lus10019364	-3.5258	1.15e-26	8.29e-24
Lus10019413	-7.18098	0.000258509	0.0018035
Lus10019434	-3.83581	2.95e-05	0.00028836
Lus10019444	-2.42341	9.83e-09	2.29e-07
Lus10019451	-4.72712	0.000407365	0.00355732
Lus10019461	-3.69757	0.000147359	0.00115979
Lus10019468	-2.21131	0.0135129	0.0460657
Lus10019472	-2.63473	7.25e-09	1.74e-07
Lus10019479	-6.56268	1.18e-21	1.95e-19
Lus10019488	-3.64835	1.64e-18	1.85e-16
Lus10019489	-2.18744	0.00113211	0.00691958
Lus10019490	-2.07977	4.15e-05	0.000455141
Lus10019529	-4.09285	0.000760416	0.00436732
Lus10019530	-4.30655	0.000581016	0.00478549
Lus10019531	-2.54553	2.9e-05	0.000275228
Lus10019534	-6.11847	3.03e-12	1.42e-10
Lus10019539	-5.33673	0.00848433	0.0328439
Lus10019543	-2.64704	3.43e-08	6.83e-07
Lus10019552	-4.12248	0.0146656	0.049158
Lus10019561	-3.60746	0.000517827	0.00363475
Lus10019586	-5.15494	0.00920439	0.0338285
Lus10019630	-2.06384	1.64e-07	3.82e-06
Lus10019639	-3.11861	2e-05	0.000303393
Lus10019662	-8.93376	2.12e-08	4.55e-07
Lus10019665	-2.99885	7.39e-10	2.15e-08
Lus10019666	-2.41486	8.64e-06	0.000120672
Lus10019675	-8.60522	2.81e-06	3.64e-05
Lus10019686	-3.77771	0.00015649	0.00136297
Lus10019699	-5.32096	1.3e-12	6.37e-11
Lus10019700	-5.4829	1.62e-05	0.000205892
Lus10019708	-2.52727	1.11e-17	1.13e-15
Lus10019722	-2.73857	3.9e-16	3.32e-14
Lus10019725	-4.10816	7.04e-45	4.68e-41
Lus10019726	-8.43135	4.44e-26	1.45e-23
Lus10019727	-8.44763	8.49e-06	9.42e-05
Lus10019737	-2.01409	0.000662426	0.00415998
Lus10019741	-2.01459	1.32e-05	0.000173137
Lus10019759	-3.64763	7.51e-10	2.23e-08
Lus10019774	-2.13059	5.85e-09	1.45e-07
Lus10019788	-3.23918	0.000482462	0.00305054
Lus10019801	-3.91926	1.74e-06	2.39e-05
Lus10019806	-3.47523	0.000819038	0.00495521
Lus10019807	-2.64319	2.94e-05	0.000287459
Lus10019809	-2.32109	1.18e-08	2.7e-07
Lus10019832	-2.15683	0.00932481	0.0364023
Lus10019863	-2.2332	7.07e-07	1.03e-05
Lus10019882	-2.04459	1.68e-06	2.21e-05
Lus10019892	-4.00926	1.5e-08	3.36e-07
Lus10019897	-2.93067	5.17e-15	3.58e-13
Lus10019902	-2.90358	8.24e-17	7.6e-15
Lus10019906	-5.9627	0.00013168	0.000988411
Lus10019917	-5.89771	4.22e-22	7.56e-20
Lus10019924	-2.21139	2.48e-10	8.27e-09
Lus10019927	-4.44105	3.49e-09	9.09e-08
Lus10019929	-2.41597	1.7e-13	1.48e-11
Lus10019934	-3.45007	2.4e-19	4.93e-17
Lus10019943	-4.69668	4.35e-16	3.67e-14
Lus10019953	-3.39967	0.000498802	0.00305779
Lus10019964	-3.41178	0.000261917	0.00177094
Lus10019967	-2.14437	3e-06	3.86e-05
Lus10019972	-6.65267	0.000270531	0.00195846
Lus10019985	-3.61143	3.16e-09	8.12e-08
Lus10019986	-3.69195	0.000243033	0.00179123
Lus10019999	-3.20337	1.82e-05	0.000280811
Lus10020006	-2.00895	1.14e-09	3.2e-08
Lus10020013	-2.04865	0.000727688	0.0048137
Lus10020024	-2.46821	9.79e-06	0.000106482
Lus10020033	-2.02624	7.96e-10	2.25e-08
Lus10020042	-2.10674	6.08e-05	0.000510219
Lus10020045	-2.3563	2.43e-09	6.38e-08
Lus10020046	-2.05277	5.66e-08	1.57e-06
Lus10020049	-5.51181	0.0114845	0.042975
Lus10020050	-3.63446	0.000487476	0.00320855
Lus10020052	-5.80556	1.69e-21	4.6e-19
Lus10020068	-2.08376	2.87e-05	0.000282427
Lus10020070	-3.77066	1.33e-11	5.18e-10
Lus10020076	-2.67894	3.75e-08	7.38e-07
Lus10020099	-6.46368	1.04e-10	3.61e-09
Lus10020100	-4.88896	4.5e-12	2.06e-10
Lus10020107	-3.5407	4.59e-06	5.64e-05
Lus10020131	-5.23577	0.00528387	0.0295984
Lus10020147	-5.63827	0.00314518	0.0156264
Lus10020153	-2.8753	0.000334181	0.00252105
Lus10020172	-4.64082	1.78e-15	1.33e-13
Lus10020176	-2.13263	0.000101978	0.000818429
Lus10020181	-2.56003	1.7e-11	7.15e-10
Lus10020182	-2.78919	3.56e-07	5.58e-06
Lus10020183	-4.96596	3.04e-07	4.97e-06
Lus10020191	-3.12227	0.00482722	0.0201998
Lus10020193	-4.48131	2.84e-13	1.54e-11
Lus10020202	-2.09412	9.19e-07	1.3e-05
Lus10020222	-2.40985	1.03e-09	3e-08
Lus10020264	-4.02367	4.31e-11	2.94e-09
Lus10020303	-4.70912	7.2e-16	5.44e-14
Lus10020316	-2.16529	1.56e-08	4.82e-07
Lus10020320	-2.83397	4.99e-19	6.01e-17
Lus10020322	-3.08545	2.89e-08	6.14e-07
Lus10020337	-2.05055	5.1e-05	0.000537764
Lus10020372	-3.70659	3.27e-05	0.000373003
Lus10020401	-2.84556	9.03e-08	1.62e-06
Lus10020416	-3.71234	8.46e-07	1.24e-05
Lus10020446	-2.6725	1.02e-05	0.000113647
Lus10020465	-2.0524	0.000384682	0.00282938
Lus10020491	-3.5029	5.89e-12	3.96e-10
Lus10020492	-5.43387	0.00365294	0.0175744
Lus10020493	-4.58531	0.000553791	0.00383943
Lus10020506	-3.15894	2.04e-21	5.52e-19
Lus10020514	-2.97675	4.66e-05	0.000499471
Lus10020533	-2.70067	1.43e-05	0.000153708
Lus10020534	-3.15706	2.13e-10	1.03e-08
Lus10020555	-3.08064	3.44e-17	3.34e-15
Lus10020597	-5.83384	2e-07	3.49e-06
Lus10020618	-2.11579	0.000118036	0.00095946
Lus10020626	-2.45307	0.00531624	0.0290542
Lus10020643	-4.81054	0.00494594	0.0223387
Lus10020644	-4.79097	2.7e-06	4.41e-05
Lus10020653	-2.07502	2.87e-05	0.000265446
Lus10020656	-2.21038	5.97e-07	1.17e-05
Lus10020657	-4.41821	8.93e-11	3.14e-09
Lus10020669	-3.94671	0.000254934	0.00238626
Lus10020670	-2.41586	5.1e-08	1.02e-06
Lus10020671	-2.79194	5e-19	6.31e-17
Lus10020677	-2.2826	0.0139081	0.047108
Lus10020678	-4.23184	0.0114096	0.0427741
Lus10020679	-3.6601	0.000806107	0.00488911
Lus10020680	-3.60345	2.29e-05	0.000231127
Lus10020683	-2.85144	0.0138633	0.049698
Lus10020691	-4.41505	7.63e-13	3.66e-11
Lus10020696	-5.71563	1.25e-21	2.11e-19
Lus10020700	-4.90465	0.000906081	0.00539887
Lus10020750	-2.06012	5.36e-05	0.000560358
Lus10020752	-4.16989	3.29e-05	0.000298665
Lus10020757	-3.41664	5.27e-08	9.99e-07
Lus10020759	-2.0356	0.000741072	0.00437898
Lus10020772	-5.77054	5.58e-30	4.41e-27
Lus10020773	-5.56565	5.01e-19	9.78e-17
Lus10020779	-7.80366	1.85e-13	1.02e-11
Lus10020783	-2.90979	0.00608924	0.02597
Lus10020800	-3.93533	2.65e-15	1.84e-13
Lus10020807	-4.1875	0.00297973	0.0149667
Lus10020815	-2.45269	7.74e-11	2.63e-09
Lus10020832	-4.20252	1.09e-11	4.3e-10
Lus10020847	-3.00129	2.97e-12	1.38e-10
Lus10020865	-4.6314	0.000870091	0.00489585
Lus10020878	-2.34429	7.58e-05	0.000747444
Lus10020886	-4.46942	3.71e-13	3.04e-11
Lus10020890	-6.30718	2.03e-22	3.62e-20
Lus10020935	-2.42019	2.08e-08	4.48e-07
Lus10020939	-5.86714	7.99e-32	6.98e-29
Lus10020994	-13.0041	5.31e-18	5.66e-16
Lus10021003	-3.72574	9.02e-21	2.2e-18
Lus10021008	-3.56809	1.31e-11	5.35e-10
Lus10021010	-7.51024	0.00037115	0.00255394
Lus10021025	-3.44083	1.43e-15	1.09e-13
Lus10021026	-3.46374	3.79e-05	0.00035987
Lus10021049	-7.49323	0.000311008	0.00219528
Lus10021061	-5.69192	0.00490441	0.0204628
Lus10021098	-4.4671	4.55e-07	9.29e-06
Lus10021103	-5.99476	0.00270861	0.0134109
Lus10021109	-2.5385	2.24e-11	1.34e-09
Lus10021112	-2.11396	1.66e-06	2.18e-05
Lus10021114	-2.47138	6.49e-06	7.69e-05
Lus10021122	-3.61685	7.87e-13	6.06e-11
Lus10021124	-2.11023	0.000240351	0.00165123
Lus10021128	-2.13274	9.56e-05	0.000775775
Lus10021131	-2.70914	7.56e-06	8.78e-05
Lus10021141	-3.24175	0.000843768	0.00487077
Lus10021149	-2.54559	1.25e-10	4.31e-09
Lus10021151	-2.04088	7.45e-09	1.81e-07
Lus10021159	-3.50864	5.95e-07	8.86e-06
Lus10021160	-6.58894	0.00148769	0.00816724
Lus10021164	-2.79872	0.000104733	0.000864885
Lus10021177	-2.01122	5.4e-05	0.000489151
Lus10021179	-5.49416	0.00221603	0.0113649
Lus10021182	-3.13048	0.000232756	0.00172478
Lus10021197	-4.51263	2.42e-09	6.37e-08
Lus10021223	-2.22523	1.45e-06	1.94e-05
Lus10021228	-2.02945	0.00234074	0.0111195
Lus10021229	-3.79463	0.00512584	0.0229698
Lus10021235	-2.5004	6.34e-22	2.1e-19
Lus10021240	-5.14434	3.86e-23	1.26e-20
Lus10021241	-2.67959	2.03e-06	2.75e-05
Lus10021247	-3.2304	5.47e-07	8.54e-06
Lus10021255	-6.53041	9.72e-05	0.000785717
Lus10021259	-2.68335	8.25e-07	1.56e-05
Lus10021263	-3.58637	4.7e-05	0.000503704
Lus10021267	-5.48939	2.94e-06	3.79e-05
Lus10021275	-2.1067	5.17e-10	2.28e-08
Lus10021283	-2.31731	0.000154127	0.00115945
Lus10021325	-2.03782	8.86e-05	0.000750027
Lus10021330	-3.23557	0.01206	0.0447032
Lus10021341	-4.65013	0.00252069	0.0121517
Lus10021366	-2.09827	4.94e-07	7.64e-06
Lus10021370	-2.2184	0.0004412	0.0027475
Lus10021380	-6.60189	0.0028577	0.0140088
Lus10021395	-6.93387	1.86e-05	0.000193064
Lus10021397	-2.80567	2.24e-12	9.96e-11
Lus10021400	-5.30358	0.00565114	0.0244428
Lus10021406	-8.11393	4.31e-05	0.000388002
Lus10021409	-2.26539	5.79e-05	0.000518562
Lus10021411	-2.53335	0.00604216	0.0260934
Lus10021419	-2.09801	9.25e-05	0.000777801
Lus10021437	-10.0412	3.53e-10	1.13e-08
Lus10021450	-5.97473	1.85e-39	2.81e-36
Lus10021460	-3.32316	2.32e-13	1.3e-11
Lus10021461	-2.35977	1.48e-05	0.000152627
Lus10021464	-4.05195	2.96e-14	1.83e-12
Lus10021465	-2.22717	0.000297423	0.00228688
Lus10021473	-6.58108	0.00413295	0.0189494
Lus10021475	-8.68472	3.89e-26	1.16e-23
Lus10021476	-4.18135	6.42e-12	2.88e-10
Lus10021482	-2.42005	2.56e-06	4.2e-05
Lus10021489	-2.14504	0.00366192	0.0176074
Lus10021496	-3.04242	4.37e-06	5.1e-05
Lus10021499	-5.89858	0.00156102	0.00896048
Lus10021503	-2.26675	1.62e-07	3.78e-06
Lus10021538	-3.13738	5.69e-18	9.13e-16
Lus10021540	-2.46755	4.04e-05	0.000379264
Lus10021546	-2.60425	0.000292276	0.00225409
Lus10021551	-3.08098	0.000203904	0.00154204
Lus10021552	-2.10781	3.47e-08	7.18e-07
Lus10021570	-2.23048	2.15e-08	6.43e-07
Lus10021618	-5.20195	2.26e-06	2.94e-05
Lus10021632	-4.25849	0.000143299	0.00113331
Lus10021637	-2.89952	0.00357316	0.0172857
Lus10021641	-2.96166	0.000106873	0.000880651
Lus10021652	-2.36085	4.1e-08	8.35e-07
Lus10021667	-2.83822	0.00284139	0.0139433
Lus10021686	-2.96982	6.83e-06	7.6e-05
Lus10021707	-4.64057	2.24e-11	9.22e-10
Lus10021708	-2.07269	0.00579529	0.0318138
Lus10021713	-4.39472	0.00194136	0.00983411
Lus10021725	-5.94121	0.000172064	0.00170858
Lus10021728	-2.04916	2.76e-07	4.42e-06
Lus10021731	-4.85729	8.09e-12	3.43e-10
Lus10021769	-2.28733	2.35e-15	1.73e-13
Lus10021776	-2.42073	3.48e-12	1.59e-10
Lus10021779	-3.42742	0.00894567	0.0354803
Lus10021793	-3.11807	5.97e-06	6.72e-05
Lus10021794	-2.66032	0.00676505	0.0350127
Lus10021803	-3.29453	0.000378631	0.00279354
[truncated: 4,352 more rows]
