# Supplementary material for: Integrative transcriptome and genome resequencing reveals conserved flowering regulators and allelic variants in early- and late-flowering linseed (Linum usitatissimum L.) accessions
Source: Sci Rep. 2026 Mar 2;16:11526. doi: 10.1038/s41598-026-40729-7 (PMC13056945; doi:10.1038/s41598-026-40729-7)
Supplement: Supplementary file 10 — Supplementary Material 10 [file 41598_2026_40729_MOESM10_ESM.xlsx]

## Sheet: GO_bud-flower Vs Leaf
Table S5: Enriched GO terms in floral bud and flower against leaf and stem
ID	Category	Description	GeneRatio	p.adjust	qvalue	geneID	Count
GO:0004553	MF	hydrolase activity, hydrolyzing O-glycosyl compounds	174/7178	6.37e-07	5.83e-07	Lus10012264/Lus10041798/Lus10005788/Lus10012871/Lus10032377/Lus10014288/Lus10022374/Lus10032562/Lus10021339/Lus10001660/Lus10039715/Lus10035316/Lus10033244/Lus10004340/Lus10000262/Lus10008974/Lus10016858/Lus10016012/Lus10019784/Lus10031037/Lus10033957/Lus10019801/Lus10027860/Lus10014217/Lus10030923/Lus10016539/Lus10012937/Lus10014642/Lus10040579/Lus10026857/Lus10037098/Lus10030760/Lus10004723/Lus…	174
GO:0004497	MF	monooxygenase activity	155/7178	0.000859142	0.000787069	Lus10017775/Lus10011499/Lus10030924/Lus10023140/Lus10023144/Lus10024585/Lus10025975/Lus10042419/Lus10012675/Lus10005788/Lus10042487/Lus10014273/Lus10010229/Lus10005075/Lus10002138/Lus10005766/Lus10026084/Lus10034156/Lus10025678/Lus10012399/Lus10000239/Lus10026085/Lus10024581/Lus10011657/Lus10042486/Lus10034377/Lus10023142/Lus10033853/Lus10003144/Lus10007658/Lus10033305/Lus10011958/Lus10025677/Lus…	155
GO:0016705	MF	oxidoreductase activity, acting on paired donors, with incorporation or reduction of molecular oxygen	152/7178	0.00215143	0.00197095	Lus10017775/Lus10011499/Lus10030924/Lus10023140/Lus10023144/Lus10024585/Lus10025975/Lus10042419/Lus10012675/Lus10005788/Lus10042487/Lus10014273/Lus10010229/Lus10005075/Lus10002138/Lus10005766/Lus10026084/Lus10034156/Lus10025678/Lus10012399/Lus10000239/Lus10026085/Lus10024581/Lus10011657/Lus10042486/Lus10034377/Lus10023142/Lus10033853/Lus10003144/Lus10007658/Lus10033305/Lus10011958/Lus10025677/Lus…	152
GO:0005509	MF	calcium ion binding	126/7178	0.00435185	0.00398678	Lus10002482/Lus10019780/Lus10005619/Lus10012178/Lus10011960/Lus10035839/Lus10036717/Lus10032205/Lus10028752/Lus10013201/Lus10042370/Lus10002286/Lus10004156/Lus10000889/Lus10007627/Lus10027261/Lus10010923/Lus10017251/Lus10010924/Lus10023436/Lus10037159/Lus10036619/Lus10010666/Lus10019863/Lus10029903/Lus10004807/Lus10005627/Lus10001816/Lus10009225/Lus10018931/Lus10030719/Lus10006259/Lus10014588/Lus…	126
GO:0008017	MF	microtubule binding	89/7178	0.000449357	0.000411661	Lus10032567/Lus10002007/Lus10033129/Lus10043178/Lus10000762/Lus10018731/Lus10010624/Lus10036644/Lus10032264/Lus10034168/Lus10021969/Lus10041635/Lus10024628/Lus10017016/Lus10032452/Lus10024805/Lus10033920/Lus10018384/Lus10018608/Lus10014216/Lus10043053/Lus10007629/Lus10022213/Lus10041262/Lus10042952/Lus10011149/Lus10018341/Lus10000392/Lus10017113/Lus10035838/Lus10007425/Lus10043416/Lus10020682/Lus…	89
GO:0006629	BP	lipid metabolic process	89/7178	0.00101794	0.000932543	Lus10043171/Lus10032576/Lus10036184/Lus10020024/Lus10028287/Lus10002582/Lus10040037/Lus10001303/Lus10018245/Lus10023128/Lus10042937/Lus10040660/Lus10018664/Lus10019843/Lus10019605/Lus10019726/Lus10022349/Lus10041967/Lus10012553/Lus10018485/Lus10036212/Lus10000092/Lus10020983/Lus10011189/Lus10029283/Lus10027861/Lus10038349/Lus10028425/Lus10017279/Lus10009368/Lus10001819/Lus10041877/Lus10000055/Lus…	89
GO:0030246	MF	carbohydrate binding	79/7178	0.000497216	0.000455505	Lus10041798/Lus10032377/Lus10005808/Lus10030232/Lus10017194/Lus10019784/Lus10012720/Lus10010671/Lus10012640/Lus10041457/Lus10028348/Lus10037720/Lus10036756/Lus10040774/Lus10011160/Lus10043065/Lus10033956/Lus10025980/Lus10019923/Lus10030673/Lus10014125/Lus10035542/Lus10003343/Lus10014621/Lus10016507/Lus10015622/Lus10005147/Lus10014648/Lus10023106/Lus10034315/Lus10021117/Lus10027844/Lus10016847/Lus…	79
GO:0005618	CC	cell wall	74/7178	0.00435185	0.00398678	Lus10041798/Lus10039602/Lus10010769/Lus10039715/Lus10009254/Lus10029498/Lus10008974/Lus10019784/Lus10019801/Lus10027860/Lus10030923/Lus10030760/Lus10004723/Lus10037377/Lus10014109/Lus10028348/Lus10014192/Lus10026532/Lus10007349/Lus10007645/Lus10000803/Lus10025980/Lus10013240/Lus10014125/Lus10038014/Lus10003343/Lus10018138/Lus10016144/Lus10015622/Lus10020772/Lus10041341/Lus10027844/Lus10004580/Lus…	74
GO:0004857	MF	enzyme inhibitor activity	72/7178	9.52e-08	8.72e-08	Lus10007598/Lus10008201/Lus10003968/Lus10001464/Lus10020681/Lus10029866/Lus10023775/Lus10018103/Lus10037919/Lus10003933/Lus10038645/Lus10022412/Lus10005587/Lus10006940/Lus10003934/Lus10025510/Lus10011453/Lus10000961/Lus10038295/Lus10018615/Lus10037540/Lus10022409/Lus10027198/Lus10017076/Lus10001466/Lus10017344/Lus10039927/Lus10035527/Lus10038737/Lus10002237/Lus10016317/Lus10038914/Lus10013720/Lus…	72
GO:0008194	MF	UDP-glycosyltransferase activity	72/7178	0.00676839	0.00620059	Lus10016128/Lus10017542/Lus10010665/Lus10019364/Lus10016126/Lus10009412/Lus10014082/Lus10023939/Lus10015749/Lus10019808/Lus10026923/Lus10024583/Lus10021610/Lus10042242/Lus10014401/Lus10041715/Lus10015745/Lus10025708/Lus10003323/Lus10016127/Lus10008955/Lus10004673/Lus10024117/Lus10014083/Lus10036837/Lus10036840/Lus10019989/Lus10027739/Lus10027862/Lus10014079/Lus10014437/Lus10024584/Lus10024035/Lus…	72
GO:0004601	MF	peroxidase activity	63/7178	0.00847271	0.00776193	Lus10032923/Lus10003570/Lus10008167/Lus10004234/Lus10028631/Lus10014128/Lus10028752/Lus10009932/Lus10042144/Lus10042418/Lus10020097/Lus10014517/Lus10017288/Lus10011079/Lus10029062/Lus10005614/Lus10013534/Lus10041250/Lus10032170/Lus10028688/Lus10028689/Lus10018929/Lus10012684/Lus10022962/Lus10008173/Lus10004215/Lus10039445/Lus10020644/Lus10027163/Lus10020308/Lus10015071/Lus10000180/Lus10028735/Lus…	63
GO:0048046	CC	apoplast	56/7178	6.23e-05	5.71e-05	Lus10026429/Lus10024989/Lus10039715/Lus10006855/Lus10007532/Lus10030923/Lus10024378/Lus10030760/Lus10004723/Lus10037377/Lus10027782/Lus10026532/Lus10007349/Lus10007645/Lus10041066/Lus10017424/Lus10029837/Lus10013240/Lus10035517/Lus10016144/Lus10020701/Lus10020772/Lus10030235/Lus10019122/Lus10010850/Lus10034439/Lus10041341/Lus10004580/Lus10018208/Lus10017175/Lus10020773/Lus10001396/Lus10028263/Lus…	56
GO:0042744	BP	hydrogen peroxide catabolic process	51/7178	0.00829408	0.00759829	Lus10032923/Lus10012258/Lus10003570/Lus10015074/Lus10008167/Lus10004234/Lus10028631/Lus10014128/Lus10009932/Lus10042144/Lus10020097/Lus10016017/Lus10017288/Lus10011079/Lus10005614/Lus10013534/Lus10041250/Lus10028688/Lus10028689/Lus10018929/Lus10012684/Lus10008173/Lus10039445/Lus10027163/Lus10015071/Lus10000180/Lus10028735/Lus10001442/Lus10004163/Lus10012537/Lus10028432/Lus10027164/Lus10023858/Lus…	51
GO:0003777	MF	microtubule motor activity	48/7178	0.000246988	0.000226269	Lus10002007/Lus10000762/Lus10018731/Lus10010624/Lus10032264/Lus10021969/Lus10024628/Lus10017016/Lus10032452/Lus10024805/Lus10033920/Lus10018384/Lus10014216/Lus10007629/Lus10041262/Lus10042952/Lus10018341/Lus10000392/Lus10017113/Lus10035838/Lus10020682/Lus10021340/Lus10025688/Lus10012103/Lus10018145/Lus10029914/Lus10029865/Lus10018120/Lus10013714/Lus10025304/Lus10024395/Lus10039243/Lus10025718/Lus…	48
GO:0007018	BP	microtubule-based movement	48/7178	0.000246988	0.000226269	Lus10002007/Lus10000762/Lus10018731/Lus10010624/Lus10032264/Lus10021969/Lus10024628/Lus10017016/Lus10032452/Lus10024805/Lus10033920/Lus10018384/Lus10014216/Lus10007629/Lus10041262/Lus10042952/Lus10018341/Lus10000392/Lus10017113/Lus10035838/Lus10020682/Lus10021340/Lus10025688/Lus10012103/Lus10018145/Lus10029914/Lus10029865/Lus10018120/Lus10013714/Lus10025304/Lus10024395/Lus10039243/Lus10025718/Lus…	48
GO:0042545	BP	cell wall modification	46/7178	0.000449357	0.000411661	Lus10003968/Lus10020681/Lus10029866/Lus10040541/Lus10023775/Lus10018103/Lus10003933/Lus10012942/Lus10022412/Lus10005587/Lus10006940/Lus10003934/Lus10025510/Lus10013721/Lus10004720/Lus10027656/Lus10000034/Lus10020310/Lus10001467/Lus10001466/Lus10039927/Lus10026729/Lus10013720/Lus10041815/Lus10037456/Lus10037458/Lus10037489/Lus10008203/Lus10011132/Lus10037774/Lus10028364/Lus10017119/Lus10013416/Lus…	46
GO:0030599	MF	pectinesterase activity	46/7178	0.00124857	0.00114383	Lus10003968/Lus10020681/Lus10029866/Lus10040541/Lus10023775/Lus10018103/Lus10003933/Lus10012942/Lus10022412/Lus10005587/Lus10006940/Lus10003934/Lus10025510/Lus10013721/Lus10004720/Lus10027656/Lus10000034/Lus10020310/Lus10001467/Lus10001466/Lus10039927/Lus10026729/Lus10013720/Lus10041815/Lus10037456/Lus10037458/Lus10037489/Lus10008203/Lus10011132/Lus10037774/Lus10028364/Lus10017119/Lus10013416/Lus…	46
GO:0006260	BP	DNA replication	45/7178	0.00829408	0.00759829	Lus10033433/Lus10025389/Lus10017491/Lus10019592/Lus10040017/Lus10042401/Lus10038384/Lus10001452/Lus10036244/Lus10033432/Lus10040517/Lus10009366/Lus10021153/Lus10013665/Lus10034734/Lus10019338/Lus10036982/Lus10025330/Lus10037184/Lus10033035/Lus10028792/Lus10024504/Lus10039192/Lus10033269/Lus10036743/Lus10029265/Lus10020154/Lus10006548/Lus10014209/Lus10009538/Lus10034434/Lus10015820/Lus10011731/Lus…	45
GO:0048544	BP	recognition of pollen	41/7178	0.000246988	0.000226269	Lus10030768/Lus10020052/Lus10030766/Lus10013245/Lus10014813/Lus10037729/Lus10016871/Lus10038554/Lus10013246/Lus10007602/Lus10038552/Lus10037731/Lus10013252/Lus10039733/Lus10016859/Lus10042266/Lus10016860/Lus10013244/Lus10041679/Lus10024064/Lus10028779/Lus10007603/Lus10016862/Lus10025512/Lus10006772/Lus10038556/Lus10039762/Lus10018405/Lus10037865/Lus10038553/Lus10018406/Lus10039732/Lus10014812/Lus…	41
GO:0009505	CC	plant-type cell wall	41/7178	0.000604283	0.00055359	Lus10013112/Lus10032923/Lus10022374/Lus10008823/Lus10037109/Lus10023968/Lus10016858/Lus10003336/Lus10038109/Lus10036962/Lus10033302/Lus10017288/Lus10005614/Lus10025116/Lus10019099/Lus10041250/Lus10022636/Lus10038024/Lus10008362/Lus10028688/Lus10028689/Lus10012684/Lus10022962/Lus10037269/Lus10010015/Lus10009966/Lus10027163/Lus10020308/Lus10019240/Lus10027164/Lus10001952/Lus10035682/Lus10028736/Lus…	41
GO:0046910	MF	pectinesterase inhibitor activity	40/7178	0.000144743	0.000132601	Lus10003968/Lus10020681/Lus10029866/Lus10023775/Lus10018103/Lus10003933/Lus10022412/Lus10005587/Lus10006940/Lus10003934/Lus10025510/Lus10013721/Lus10027656/Lus10000034/Lus10020310/Lus10001467/Lus10001466/Lus10017344/Lus10039927/Lus10026729/Lus10013720/Lus10037456/Lus10037458/Lus10037489/Lus10008203/Lus10017119/Lus10013416/Lus10039120/Lus10002976/Lus10028536/Lus10020680/Lus10038738/Lus10010167/Lus…	40
GO:0004650	MF	polygalacturonase activity	40/7178	0.00411346	0.00376838	Lus10017517/Lus10037834/Lus10007922/Lus10009972/Lus10038030/Lus10009606/Lus10017109/Lus10003890/Lus10013780/Lus10013784/Lus10016823/Lus10041058/Lus10039279/Lus10041059/Lus10036231/Lus10030886/Lus10011419/Lus10038059/Lus10002123/Lus10023101/Lus10039154/Lus10016822/Lus10009605/Lus10037714/Lus10013783/Lus10029139/Lus10003531/Lus10002931/Lus10021619/Lus10008269/Lus10043088/Lus10038369/Lus10009994/Lus…	40
GO:0000786	CC	nucleosome	38/7178	0.00435185	0.00398678	Lus10016156/Lus10038481/Lus10040853/Lus10005892/Lus10004945/Lus10002253/Lus10005535/Lus10005896/Lus10002284/Lus10012744/Lus10025968/Lus10019956/Lus10041919/Lus10017292/Lus10028464/Lus10005270/Lus10013541/Lus10018753/Lus10021405/Lus10037371/Lus10024838/Lus10027154/Lus10000929/Lus10028044/Lus10025439/Lus10040849/Lus10041347/Lus10040855/Lus10025964/Lus10006561/Lus10042538/Lus10036576/Lus10023753/Lus…	38
GO:0030527	MF	structural constituent of chromatin	37/7178	0.000142982	0.000130988	Lus10016156/Lus10038481/Lus10040853/Lus10005892/Lus10004945/Lus10002253/Lus10005535/Lus10005896/Lus10012744/Lus10025968/Lus10019956/Lus10041919/Lus10017292/Lus10028464/Lus10005270/Lus10013541/Lus10018753/Lus10021405/Lus10037371/Lus10024838/Lus10027154/Lus10000929/Lus10028044/Lus10025439/Lus10040849/Lus10041347/Lus10040855/Lus10025964/Lus10006561/Lus10042538/Lus10036576/Lus10023753/Lus10014264/Lus…	37
GO:0000307	CC	cyclin-dependent protein kinase holoenzyme complex	37/7178	0.000381142	0.000349168	Lus10030692/Lus10028887/Lus10040593/Lus10016159/Lus10018601/Lus10024796/Lus10018688/Lus10039033/Lus10021611/Lus10013226/Lus10026595/Lus10014089/Lus10016015/Lus10033975/Lus10011507/Lus10039738/Lus10024822/Lus10002587/Lus10029700/Lus10030746/Lus10026803/Lus10012261/Lus10001285/Lus10035614/Lus10008925/Lus10012802/Lus10027331/Lus10018520/Lus10018739/Lus10003236/Lus10018715/Lus10013140/Lus10028544/Lus…	37
GO:0043086	BP	negative regulation of catalytic activity	28/7178	0.000353446	0.000323796	Lus10008201/Lus10001464/Lus10037919/Lus10038645/Lus10038295/Lus10027198/Lus10017076/Lus10017344/Lus10016317/Lus10038914/Lus10038294/Lus10032232/Lus10003530/Lus10037791/Lus10016318/Lus10024595/Lus10038915/Lus10010002/Lus10004327/Lus10025021/Lus10027199/Lus10039120/Lus10038738/Lus10037792/Lus10032233/Lus10024593/Lus10032230/Lus10001658	28
GO:0000079	BP	regulation of cyclin-dependent protein serine/threonine kinase activity	28/7178	0.00118255	0.00108335	Lus10024796/Lus10018688/Lus10039033/Lus10013226/Lus10026595/Lus10014089/Lus10016015/Lus10011507/Lus10039738/Lus10024822/Lus10002587/Lus10029700/Lus10030746/Lus10026803/Lus10012261/Lus10027148/Lus10027331/Lus10018520/Lus10018739/Lus10018715/Lus10043003/Lus10032505/Lus10013140/Lus10028544/Lus10029194/Lus10019825/Lus10018411/Lus10003797	28
GO:0016538	MF	cyclin-dependent protein serine/threonine kinase regulator activity	28/7178	0.00118255	0.00108335	Lus10016159/Lus10024796/Lus10018688/Lus10039033/Lus10013226/Lus10026595/Lus10014089/Lus10016015/Lus10011507/Lus10039738/Lus10024822/Lus10002587/Lus10029700/Lus10030746/Lus10026803/Lus10012261/Lus10027331/Lus10018520/Lus10018739/Lus10018715/Lus10036576/Lus10013140/Lus10028544/Lus10029194/Lus10019825/Lus10018411/Lus10003148/Lus10003797	28
GO:0044042	BP	glucan metabolic process	27/7178	0.00847271	0.00776193	Lus10039715/Lus10030923/Lus10030760/Lus10004723/Lus10037377/Lus10026532/Lus10007349/Lus10007645/Lus10013240/Lus10016144/Lus10020772/Lus10041341/Lus10004580/Lus10020773/Lus10001396/Lus10023009/Lus10011597/Lus10010936/Lus10013819/Lus10021419/Lus10034098/Lus10010938/Lus10012978/Lus10012834/Lus10035654/Lus10010939/Lus10008888	27
GO:0044772	BP	mitotic cell cycle phase transition	25/7178	9.54e-05	8.74e-05	Lus10024796/Lus10018688/Lus10039033/Lus10013226/Lus10026595/Lus10014089/Lus10016015/Lus10011507/Lus10039738/Lus10024822/Lus10002587/Lus10029700/Lus10030746/Lus10026803/Lus10012261/Lus10027331/Lus10018520/Lus10018739/Lus10018715/Lus10013140/Lus10028544/Lus10029194/Lus10019825/Lus10018411/Lus10003797	25
GO:0046274	BP	lignin catabolic process	21/7178	0.000246988	0.000226269	Lus10007532/Lus10024378/Lus10027782/Lus10041066/Lus10017424/Lus10035517/Lus10030235/Lus10019122/Lus10010850/Lus10034439/Lus10018208/Lus10017175/Lus10028263/Lus10034289/Lus10005976/Lus10040697/Lus10041481/Lus10027747/Lus10009824/Lus10023189/Lus10041067	21
GO:0052716	MF	hydroquinone:oxygen oxidoreductase activity	21/7178	0.000246988	0.000226269	Lus10007532/Lus10024378/Lus10027782/Lus10041066/Lus10017424/Lus10035517/Lus10030235/Lus10019122/Lus10010850/Lus10034439/Lus10018208/Lus10017175/Lus10028263/Lus10034289/Lus10005976/Lus10040697/Lus10041481/Lus10027747/Lus10009824/Lus10023189/Lus10041067	21
GO:0016717	MF	oxidoreductase activity, acting on paired donors, with oxidation of a pair of donors resulting in the reduction of molecular oxygen to two molecules of water	19/7178	0.00215143	0.00197095	Lus10036184/Lus10018245/Lus10023128/Lus10040660/Lus10019726/Lus10038321/Lus10004180/Lus10035482/Lus10011488/Lus10004176/Lus10041042/Lus10004181/Lus10001279/Lus10004177/Lus10004178/Lus10041043/Lus10017773/Lus10021049/Lus10021045	19
GO:0006270	BP	DNA replication initiation	19/7178	0.00509387	0.00466655	Lus10028677/Lus10025389/Lus10017491/Lus10019592/Lus10040017/Lus10038384/Lus10001452/Lus10036244/Lus10036982/Lus10037184/Lus10028792/Lus10036743/Lus10000854/Lus10015820/Lus10007944/Lus10021778/Lus10014124/Lus10011627/Lus10013481	19
GO:0030388	BP	fructose 1,6-bisphosphate metabolic process	16/7178	0.000353446	0.000323796	Lus10018885/Lus10035545/Lus10027717/Lus10035473/Lus10021115/Lus10028580/Lus10031088/Lus10027748/Lus10028261/Lus10014373/Lus10017195/Lus10035571/Lus10023870/Lus10020433/Lus10007940/Lus10013477	16
GO:0010143	BP	cutin biosynthetic process	15/7178	0.00124857	0.00114383	Lus10002500/Lus10036684/Lus10029839/Lus10001449/Lus10021021/Lus10000072/Lus10023832/Lus10017794/Lus10000071/Lus10018832/Lus10002414/Lus10004711/Lus10004835/Lus10007344/Lus10010934	15
GO:0007163	BP	establishment or maintenance of cell polarity	7178-12-01	0.00847271	0.00776193	Lus10034932/Lus10028428/Lus10019786/Lus10034873/Lus10002181/Lus10014123/Lus10041110/Lus10039899/Lus10041881/Lus10025959/Lus10036433/Lus10013561	12
GO:0090447	MF	glycerol-3-phosphate 2-O-acyltransferase activity	1978-12-01	0.00847271	0.00776193	Lus10002500/Lus10036684/Lus10029839/Lus10001449/Lus10000072/Lus10017794/Lus10000071/Lus10018832/Lus10004711/Lus10004835/Lus10007344/Lus10010934	12
GO:0009773	BP	photosynthetic electron transport in photosystem I	7178-11-01	0.00118889	0.00108915	Lus10014135/Lus10006710/Lus10027792/Lus10021662/Lus10001645/Lus10026086/Lus10040799/Lus10002312/Lus10016531/Lus10023731/Lus10011774	11
GO:0042132	MF	fructose 1,6-bisphosphate 1-phosphatase activity	1978-08-01	0.00847271	0.00776193	Lus10018885/Lus10035545/Lus10021115/Lus10028580/Lus10027748/Lus10028261/Lus10017195/Lus10020433	8

## Sheet: GO_bud-flower Vs Stem
Table S4: Enriched GO terms in floral bud and flower against leaf and stem
ID		Description	GeneRatio	p.adjust	qvalue	geneID	Count
GO:0004553	MF	hydrolase activity, hydrolyzing O-glycosyl compounds	157/6254	2.27547e-07	2.09476e-07	Lus10008974/Lus10009644/Lus10012264/Lus10004340/Lus10012871/Lus10014642/Lus10005788/Lus10020772/Lus10041341/Lus10016012/Lus10010015/Lus10030760/Lus10033786/Lus10007655/Lus10037377/Lus10021339/Lus10011400/Lus10039541/Lus10020773/Lus10034098/Lus10031037/Lus10016144/Lus10013240/Lus10014184/Lus10019784/Lus10011981/Lus10014217/Lus10029000/Lus10001197/Lus10010936/Lus10004723/Lus10030515/Lus10012080/Lus…	157
GO:0004497	MF	monooxygenase activity	155/6254	3.49574e-07	3.21813e-07	Lus10030924/Lus10024315/Lus10017775/Lus10000239/Lus10012675/Lus10005788/Lus10014273/Lus10023142/Lus10025975/Lus10010229/Lus10042419/Lus10034377/Lus10024581/Lus10005075/Lus10012395/Lus10034156/Lus10013057/Lus10013133/Lus10020437/Lus10025753/Lus10023140/Lus10028361/Lus10012399/Lus10027598/Lus10041811/Lus10010542/Lus10033561/Lus10031388/Lus10025678/Lus10024820/Lus10020847/Lus10011657/Lus10023143/Lus…	155
GO:0016705	MF	oxidoreductase activity, acting on paired donors, with incorporation or reduction of molecular oxygen	154/6254	5.15541e-07	4.74599e-07	Lus10030924/Lus10024315/Lus10017775/Lus10000239/Lus10012675/Lus10005788/Lus10014273/Lus10023142/Lus10025975/Lus10010229/Lus10042419/Lus10034377/Lus10024581/Lus10005075/Lus10012395/Lus10034156/Lus10013057/Lus10013133/Lus10020437/Lus10025753/Lus10023140/Lus10028361/Lus10012399/Lus10027598/Lus10041811/Lus10010542/Lus10033561/Lus10031388/Lus10025678/Lus10024820/Lus10020847/Lus10011657/Lus10023143/Lus…	154
GO:0046983	MF	protein dimerization activity	122/6254	2.05749e-05	1.89409e-05	Lus10029950/Lus10008264/Lus10016806/Lus10018017/Lus10000332/Lus10037040/Lus10034371/Lus10031252/Lus10003124/Lus10029719/Lus10033485/Lus10029275/Lus10030807/Lus10006951/Lus10010630/Lus10000037/Lus10005080/Lus10010450/Lus10001277/Lus10005302/Lus10015765/Lus10036656/Lus10017870/Lus10031960/Lus10032926/Lus10005999/Lus10039744/Lus10038823/Lus10006715/Lus10027064/Lus10017871/Lus10030970/Lus10007983/Lus…	122
GO:0005509	MF	calcium ion binding	112/6254	0.00401212	0.00369349	Lus10005619/Lus10019780/Lus10013384/Lus10006944/Lus10016197/Lus10013201/Lus10011960/Lus10000889/Lus10039550/Lus10036619/Lus10042370/Lus10031505/Lus10042845/Lus10017063/Lus10022434/Lus10016737/Lus10020071/Lus10021836/Lus10024171/Lus10020222/Lus10004156/Lus10001816/Lus10028519/Lus10021134/Lus10009124/Lus10029544/Lus10033397/Lus10028516/Lus10020046/Lus10031585/Lus10003191/Lus10025570/Lus10017174/Lus…	112
GO:0004674	MF	protein serine/threonine kinase activity	99/6254	0.00384071	0.0035357	Lus10012047/Lus10013384/Lus10020052/Lus10018408/Lus10001162/Lus10005983/Lus10030766/Lus10016871/Lus10001736/Lus10018407/Lus10009592/Lus10031827/Lus10018405/Lus10008590/Lus10030768/Lus10030051/Lus10009582/Lus10013252/Lus10007600/Lus10042223/Lus10024192/Lus10031593/Lus10041360/Lus10036167/Lus10023625/Lus10014810/Lus10016862/Lus10004365/Lus10024348/Lus10030229/Lus10040150/Lus10014813/Lus10001754/Lus…	99
GO:0000981	MF	DNA-binding transcription factor activity, RNA polymerase II-specific	99/6254	0.00631331	0.00581193	Lus10029950/Lus10008264/Lus10028244/Lus10022225/Lus10000332/Lus10037040/Lus10034371/Lus10007245/Lus10031252/Lus10003124/Lus10029719/Lus10029275/Lus10010630/Lus10005080/Lus10010450/Lus10001277/Lus10005302/Lus10015765/Lus10017870/Lus10030449/Lus10031960/Lus10008840/Lus10041719/Lus10014103/Lus10006715/Lus10027064/Lus10017871/Lus10007983/Lus10007613/Lus10005325/Lus10024031/Lus10025599/Lus10029125/Lus…	99
GO:0016788	MF	hydrolase activity, acting on ester bonds	80/6254	1.41614e-05	1.30368e-05	Lus10036873/Lus10028425/Lus10008635/Lus10003719/Lus10011335/Lus10006224/Lus10003106/Lus10005280/Lus10041878/Lus10035600/Lus10016929/Lus10001766/Lus10014592/Lus10013185/Lus10011997/Lus10000523/Lus10005279/Lus10017279/Lus10020657/Lus10002389/Lus10006855/Lus10028738/Lus10005860/Lus10012693/Lus10040678/Lus10029638/Lus10014257/Lus10041877/Lus10003253/Lus10015473/Lus10002770/Lus10029958/Lus10004770/Lus…	80
GO:0006629	BP	lipid metabolic process	78/6254	0.0022181	0.00204194	Lus10028425/Lus10019726/Lus10013932/Lus10009058/Lus10002582/Lus10010997/Lus10001303/Lus10012553/Lus10009361/Lus10035130/Lus10008951/Lus10040037/Lus10036184/Lus10006177/Lus10019605/Lus10001766/Lus10003925/Lus10035175/Lus10032169/Lus10004364/Lus10042055/Lus10017279/Lus10018485/Lus10004180/Lus10011189/Lus10014257/Lus10041877/Lus10038321/Lus10029283/Lus10021552/Lus10019606/Lus10040036/Lus10000649/Lus…	78
GO:0015297	MF	antiporter activity	73/6254	0.00384071	0.0035357	Lus10007653/Lus10031280/Lus10040231/Lus10018356/Lus10036852/Lus10017498/Lus10042365/Lus10005384/Lus10024945/Lus10041314/Lus10041053/Lus10027367/Lus10009875/Lus10007231/Lus10039675/Lus10042130/Lus10041315/Lus10015265/Lus10015806/Lus10025322/Lus10040881/Lus10015903/Lus10024131/Lus10037397/Lus10036603/Lus10007006/Lus10037374/Lus10043128/Lus10041344/Lus10038727/Lus10021461/Lus10027169/Lus10013083/Lus…	73
GO:0004857	MF	enzyme inhibitor activity	71/6254	3.1413e-10	2.89183e-10	Lus10003968/Lus10007598/Lus10008201/Lus10001464/Lus10020681/Lus10023775/Lus10029866/Lus10031717/Lus10018615/Lus10038295/Lus10002739/Lus10011453/Lus10000961/Lus10037792/Lus10032232/Lus10006940/Lus10037540/Lus10016317/Lus10022409/Lus10039927/Lus10002237/Lus10001466/Lus10017076/Lus10027198/Lus10037919/Lus10037489/Lus10038294/Lus10031138/Lus10038737/Lus10035527/Lus10003530/Lus10008203/Lus10039849/Lus…	71
GO:0030246	CC	carbohydrate binding	70/6254	0.000761971	0.000701458	Lus10004281/Lus10024290/Lus10016506/Lus10040773/Lus10019784/Lus10030673/Lus10040774/Lus10024291/Lus10012720/Lus10033783/Lus10043065/Lus10020264/Lus10034315/Lus10037605/Lus10016507/Lus10014125/Lus10016652/Lus10015622/Lus10032650/Lus10014648/Lus10011160/Lus10002626/Lus10003571/Lus10014649/Lus10014651/Lus10003888/Lus10007074/Lus10005979/Lus10014621/Lus10027844/Lus10023106/Lus10033776/Lus10005147/Lus…	70
GO:0005618	CC	cell wall	67/6254	0.00289038	0.00266084	Lus10008974/Lus10010769/Lus10020772/Lus10037664/Lus10041341/Lus10002795/Lus10030760/Lus10037377/Lus10020773/Lus10034098/Lus10016144/Lus10013240/Lus10019784/Lus10029000/Lus10039602/Lus10010936/Lus10010723/Lus10004723/Lus10007645/Lus10014125/Lus10018503/Lus10016652/Lus10010938/Lus10015622/Lus10031390/Lus10008519/Lus10009254/Lus10029214/Lus10038014/Lus10026532/Lus10004580/Lus10016394/Lus10027844/Lus…	67
GO:0055114	BP	NA	66/6254	5.15541e-07	4.74599e-07	Lus10012675/Lus10007586/Lus10006748/Lus10012161/Lus10034377/Lus10024289/Lus10005075/Lus10013057/Lus10014957/Lus10031388/Lus10006894/Lus10010104/Lus10022434/Lus10016737/Lus10007612/Lus10028345/Lus10036378/Lus10041794/Lus10030029/Lus10024272/Lus10033105/Lus10036376/Lus10024016/Lus10028297/Lus10020076/Lus10013048/Lus10038620/Lus10002688/Lus10037825/Lus10033420/Lus10027431/Lus10032524/Lus10020644/Lus…	66
GO:0008194	MF	UDP-glycosyltransferase activity	65/6254	0.00418436	0.00385205	Lus10016128/Lus10017542/Lus10019364/Lus10008742/Lus10024117/Lus10041715/Lus10042261/Lus10024584/Lus10023939/Lus10016126/Lus10041055/Lus10010665/Lus10027862/Lus10036967/Lus10005951/Lus10019809/Lus10014079/Lus10008955/Lus10024035/Lus10003323/Lus10027739/Lus10022222/Lus10004673/Lus10002350/Lus10012726/Lus10036085/Lus10024583/Lus10005950/Lus10041713/Lus10040175/Lus10039277/Lus10010473/Lus10017201/Lus…	65
GO:0004601	MF	peroxidase activity	63/6254	0.000185973	0.000171204	Lus10020642/Lus10020939/Lus10009932/Lus10042144/Lus10020994/Lus10034544/Lus10004234/Lus10001324/Lus10003570/Lus10005676/Lus10029062/Lus10028735/Lus10006778/Lus10022434/Lus10028631/Lus10005678/Lus10016737/Lus10020097/Lus10020045/Lus10028689/Lus10009933/Lus10030148/Lus10031545/Lus10008167/Lus10011079/Lus10032170/Lus10028688/Lus10033420/Lus10005614/Lus10012537/Lus10018929/Lus10041250/Lus10017288/Lus…	63
GO:0006979	BP	response to oxidative stress	60/6254	0.00269372	0.0024798	Lus10020642/Lus10020939/Lus10009932/Lus10042144/Lus10020994/Lus10034544/Lus10013225/Lus10004234/Lus10001324/Lus10003570/Lus10005676/Lus10029062/Lus10028735/Lus10006778/Lus10028631/Lus10005678/Lus10020097/Lus10020045/Lus10028689/Lus10009933/Lus10016969/Lus10030148/Lus10031545/Lus10008167/Lus10011079/Lus10032170/Lus10028688/Lus10005614/Lus10012537/Lus10018929/Lus10041250/Lus10017288/Lus10027163/Lus…	60
GO:0048046	BP	apoplast	56/6254	2.27547e-07	2.09476e-07	Lus10020772/Lus10041341/Lus10024378/Lus10028263/Lus10030760/Lus10037377/Lus10017175/Lus10034289/Lus10020773/Lus10007532/Lus10041481/Lus10034098/Lus10035517/Lus10027782/Lus10016144/Lus10013240/Lus10029000/Lus10010936/Lus10004723/Lus10040936/Lus10010850/Lus10018208/Lus10019122/Lus10006855/Lus10027747/Lus10007645/Lus10018503/Lus10010938/Lus10031390/Lus10041066/Lus10008519/Lus10030235/Lus10026532/Lus…	56
GO:0009506	CC	plasmodesma	56/6254	0.000204161	0.000187947	Lus10017333/Lus10020642/Lus10025116/Lus10017478/Lus10040214/Lus10003336/Lus10034544/Lus10023968/Lus10001324/Lus10005676/Lus10021995/Lus10005678/Lus10010704/Lus10038102/Lus10042534/Lus10026050/Lus10028689/Lus10031144/Lus10009254/Lus10031545/Lus10014341/Lus10032283/Lus10038473/Lus10039816/Lus10038014/Lus10028688/Lus10001668/Lus10022636/Lus10005614/Lus10041250/Lus10017288/Lus10018583/Lus10008563/Lus…	56
GO:0042744	MF	hydrogen peroxide catabolic process	52/6254	0.000122937	0.000113174	Lus10020642/Lus10020939/Lus10009932/Lus10042144/Lus10020994/Lus10034544/Lus10013225/Lus10004234/Lus10001324/Lus10003570/Lus10005676/Lus10028735/Lus10006778/Lus10028631/Lus10005678/Lus10020097/Lus10020045/Lus10028689/Lus10009933/Lus10016969/Lus10030148/Lus10031545/Lus10008167/Lus10011079/Lus10028688/Lus10005614/Lus10012537/Lus10018929/Lus10041250/Lus10017288/Lus10027163/Lus10023858/Lus10001442/Lus…	52
GO:0048544	CC	recognition of pollen	47/6254	4.54938e-09	4.18808e-09	Lus10020052/Lus10018408/Lus10030766/Lus10016871/Lus10018407/Lus10018405/Lus10030768/Lus10037731/Lus10013252/Lus10007600/Lus10031593/Lus10016862/Lus10024348/Lus10014813/Lus10014720/Lus10033745/Lus10037729/Lus10016860/Lus10038554/Lus10025512/Lus10033738/Lus10029802/Lus10038556/Lus10038552/Lus10013245/Lus10013246/Lus10013244/Lus10031588/Lus10028779/Lus10039732/Lus10041679/Lus10042266/Lus10042940/Lus…	47
GO:0030599	BP	pectinesterase activity	46/6254	3.90262e-05	3.59269e-05	Lus10003968/Lus10020681/Lus10023775/Lus10029866/Lus10040541/Lus10031717/Lus10012942/Lus10026729/Lus10004720/Lus10001467/Lus10006940/Lus10027656/Lus10039927/Lus10041815/Lus10000034/Lus10001466/Lus10028364/Lus10037489/Lus10031138/Lus10026344/Lus10008203/Lus10037774/Lus10017372/Lus10011132/Lus10003933/Lus10028536/Lus10017119/Lus10015208/Lus10013721/Lus10027553/Lus10020680/Lus10002976/Lus10033483/Lus…	46
GO:0006812	BP	cation transport	45/6254	0.00517189	0.00476115	Lus10015666/Lus10031280/Lus10009428/Lus10001330/Lus10013635/Lus10018231/Lus10029304/Lus10040674/Lus10042845/Lus10035507/Lus10015265/Lus10025467/Lus10025322/Lus10040881/Lus10024131/Lus10037374/Lus10027136/Lus10043128/Lus10041344/Lus10038727/Lus10009427/Lus10039138/Lus10016403/Lus10029938/Lus10009827/Lus10021409/Lus10039131/Lus10042254/Lus10016152/Lus10024132/Lus10016580/Lus10006065/Lus10025325/Lus…	45
GO:0042545	MF	cell wall modification	44/6254	5.27594e-05	4.85695e-05	Lus10003968/Lus10020681/Lus10023775/Lus10029866/Lus10040541/Lus10031717/Lus10012942/Lus10026729/Lus10004720/Lus10001467/Lus10006940/Lus10027656/Lus10039927/Lus10041815/Lus10000034/Lus10001466/Lus10028364/Lus10037489/Lus10031138/Lus10026344/Lus10008203/Lus10037774/Lus10017372/Lus10011132/Lus10003933/Lus10028536/Lus10017119/Lus10015208/Lus10013721/Lus10020680/Lus10002976/Lus10033483/Lus10037458/Lus…	44
GO:0000786	CC	nucleosome	42/6254	5.30744e-06	4.88594e-06	Lus10016156/Lus10025968/Lus10038481/Lus10040853/Lus10028464/Lus10002284/Lus10012744/Lus10017292/Lus10004945/Lus10015489/Lus10037371/Lus10005535/Lus10018753/Lus10005270/Lus10005892/Lus10041919/Lus10019956/Lus10005896/Lus10002253/Lus10028044/Lus10027154/Lus10005898/Lus10021998/Lus10032464/Lus10024838/Lus10040849/Lus10019444/Lus10025964/Lus10041347/Lus10025439/Lus10040855/Lus10040850/Lus10005271/Lus…	42
GO:0030527	BP	structural constituent of chromatin	41/6254	1.40773e-08	1.29593e-08	Lus10016156/Lus10025968/Lus10038481/Lus10040853/Lus10028464/Lus10012744/Lus10017292/Lus10004945/Lus10015489/Lus10037371/Lus10005535/Lus10018753/Lus10005270/Lus10005892/Lus10041919/Lus10019956/Lus10005896/Lus10002253/Lus10028044/Lus10027154/Lus10005898/Lus10021998/Lus10032464/Lus10024838/Lus10040849/Lus10019444/Lus10025964/Lus10041347/Lus10025439/Lus10040855/Lus10040850/Lus10005271/Lus10023753/Lus…	41
GO:0009505	CC	plant-type cell wall	40/6254	4.61905e-05	4.25223e-05	Lus10020642/Lus10025116/Lus10013112/Lus10010015/Lus10037109/Lus10003336/Lus10034544/Lus10023968/Lus10001324/Lus10005676/Lus10033301/Lus10038024/Lus10008823/Lus10005678/Lus10003172/Lus10036962/Lus10028689/Lus10031545/Lus10021652/Lus10028688/Lus10022636/Lus10005614/Lus10033302/Lus10036963/Lus10041250/Lus10017288/Lus10027163/Lus10020308/Lus10037269/Lus10019099/Lus10022962/Lus10001952/Lus10013631/Lus…	40
GO:0042546	MF	cell wall biogenesis	38/6254	2.93595e-06	2.70279e-06	Lus10020772/Lus10041341/Lus10030760/Lus10037377/Lus10020773/Lus10034098/Lus10016144/Lus10013240/Lus10029000/Lus10010936/Lus10004723/Lus10013546/Lus10007645/Lus10018503/Lus10010938/Lus10007348/Lus10031390/Lus10008519/Lus10029049/Lus10026532/Lus10036776/Lus10004580/Lus10023009/Lus10007349/Lus10041645/Lus10012978/Lus10029165/Lus10030923/Lus10012834/Lus10013819/Lus10021419/Lus10010939/Lus10024076/Lus…	38
GO:0046910	MF	pectinesterase inhibitor activity	36/6254	0.000111438	0.000102588	Lus10003968/Lus10020681/Lus10023775/Lus10029866/Lus10031717/Lus10026729/Lus10001467/Lus10006940/Lus10027656/Lus10039927/Lus10000034/Lus10001466/Lus10037489/Lus10031138/Lus10008203/Lus10017372/Lus10003933/Lus10028536/Lus10017119/Lus10015208/Lus10013721/Lus10027553/Lus10020680/Lus10002976/Lus10033483/Lus10037458/Lus10009110/Lus10037456/Lus10025510/Lus10008937/Lus10020679/Lus10013416/Lus10018335/Lus…	36
GO:0000977	MF	RNA polymerase II transcription regulatory region sequence-specific DNA binding	36/6254	0.000570877	0.00052554	Lus10008264/Lus10037040/Lus10034371/Lus10003124/Lus10029719/Lus10029275/Lus10010630/Lus10005080/Lus10010450/Lus10001277/Lus10005302/Lus10015765/Lus10017870/Lus10031960/Lus10006715/Lus10017871/Lus10007983/Lus10005325/Lus10007049/Lus10009469/Lus10002763/Lus10031662/Lus10015017/Lus10030660/Lus10022506/Lus10015921/Lus10016807/Lus10003125/Lus10011346/Lus10038895/Lus10033184/Lus10011172/Lus10003478/Lus…	36
GO:0004650	MF	polygalacturonase activity	36/6254	0.00390286	0.00359291	Lus10029140/Lus10037834/Lus10023361/Lus10017517/Lus10042371/Lus10009606/Lus10017109/Lus10003890/Lus10039909/Lus10013780/Lus10013784/Lus10041058/Lus10041059/Lus10016823/Lus10014799/Lus10027646/Lus10038059/Lus10039279/Lus10030888/Lus10003589/Lus10011419/Lus10002123/Lus10016822/Lus10009605/Lus10003078/Lus10029139/Lus10013783/Lus10030886/Lus10039154/Lus10022530/Lus10002931/Lus10043088/Lus10030601/Lus…	36
GO:0016413	MF	O-acetyltransferase activity	32/6254	0.00288154	0.0026527	Lus10034087/Lus10017668/Lus10030396/Lus10040953/Lus10024167/Lus10014238/Lus10014358/Lus10029188/Lus10015306/Lus10028141/Lus10038902/Lus10007497/Lus10026066/Lus10007529/Lus10027637/Lus10015026/Lus10005042/Lus10019774/Lus10002427/Lus10007528/Lus10034039/Lus10027813/Lus10029126/Lus10005952/Lus10033950/Lus10029761/Lus10039476/Lus10000466/Lus10002198/Lus10039438/Lus10042786/Lus10029430	32
GO:0016762	MF	xyloglucan:xyloglucosyl transferase activity	31/6254	5.27594e-05	4.85695e-05	Lus10020772/Lus10041341/Lus10030760/Lus10037377/Lus10020773/Lus10034098/Lus10016144/Lus10013240/Lus10029000/Lus10010936/Lus10004723/Lus10007645/Lus10018503/Lus10010938/Lus10007348/Lus10031390/Lus10008519/Lus10026532/Lus10004580/Lus10023009/Lus10007349/Lus10012978/Lus10029165/Lus10030923/Lus10012834/Lus10013819/Lus10021419/Lus10010939/Lus10035654/Lus10011979/Lus10008888	31
GO:0010411	MF	xyloglucan metabolic process	31/6254	0.000376502	0.000346602	Lus10020772/Lus10041341/Lus10030760/Lus10037377/Lus10020773/Lus10034098/Lus10016144/Lus10013240/Lus10029000/Lus10010936/Lus10004723/Lus10007645/Lus10018503/Lus10010938/Lus10007348/Lus10031390/Lus10008519/Lus10026532/Lus10004580/Lus10023009/Lus10007349/Lus10012978/Lus10029165/Lus10003348/Lus10030923/Lus10012834/Lus10013819/Lus10021419/Lus10010939/Lus10035654/Lus10011979	31
GO:0016125	CC	sterol metabolic process	31/6254	0.000899082	0.00082768	Lus10012675/Lus10034377/Lus10005075/Lus10013057/Lus10031388/Lus10028345/Lus10041794/Lus10030029/Lus10024272/Lus10033105/Lus10024016/Lus10028297/Lus10027431/Lus10031863/Lus10019858/Lus10016515/Lus10005762/Lus10028594/Lus10042830/Lus10033305/Lus10035289/Lus10030404/Lus10041738/Lus10041737/Lus10035685/Lus10014850/Lus10032736/Lus10028628/Lus10008164/Lus10024083/Lus10029100	31
GO:0004185	MF	serine-type carboxypeptidase activity	31/6254	0.00542932	0.00499814	Lus10040320/Lus10012718/Lus10009562/Lus10018924/Lus10011213/Lus10018467/Lus10039582/Lus10041339/Lus10021856/Lus10028625/Lus10017466/Lus10018667/Lus10023448/Lus10041412/Lus10023447/Lus10005327/Lus10037380/Lus10037810/Lus10041338/Lus10032977/Lus10026328/Lus10010895/Lus10013395/Lus10038240/Lus10030315/Lus10019954/Lus10023882/Lus10017388/Lus10016377/Lus10003833/Lus10040327	31
GO:0044042	MF	glucan metabolic process	30/6254	3.90262e-05	3.59269e-05	Lus10020772/Lus10041341/Lus10030760/Lus10037377/Lus10020773/Lus10034098/Lus10016144/Lus10013240/Lus10029000/Lus10010936/Lus10004723/Lus10007645/Lus10018503/Lus10010938/Lus10031390/Lus10008519/Lus10026532/Lus10004580/Lus10023009/Lus10007349/Lus10012978/Lus10029165/Lus10030923/Lus10012834/Lus10013819/Lus10021419/Lus10010939/Lus10035654/Lus10011979/Lus10008888	30
GO:0015267	MF	channel activity	29/6254	0.0010656	0.000980973	Lus10019934/Lus10040214/Lus10005885/Lus10030997/Lus10023184/Lus10038293/Lus10027275/Lus10032283/Lus10040863/Lus10042385/Lus10004733/Lus10038989/Lus10026501/Lus10040396/Lus10042525/Lus10035915/Lus10035395/Lus10033444/Lus10010150/Lus10022608/Lus10031154/Lus10041674/Lus10029274/Lus10023913/Lus10036187/Lus10014411/Lus10025741/Lus10016700/Lus10018256	29
GO:0043086	BP	negative regulation of catalytic activity	26/6254	0.000174469	0.000160613	Lus10008201/Lus10001464/Lus10038295/Lus10037792/Lus10032232/Lus10016317/Lus10017076/Lus10027198/Lus10037919/Lus10038294/Lus10003530/Lus10038915/Lus10037791/Lus10016319/Lus10010002/Lus10027199/Lus10016318/Lus10040116/Lus10025021/Lus10024595/Lus10038645/Lus10038914/Lus10031130/Lus10032233/Lus10024593/Lus10032230	26
GO:0006885	CC	regulation of pH	26/6254	0.00248176	0.00228467	Lus10031280/Lus10024414/Lus10015265/Lus10025322/Lus10040881/Lus10024131/Lus10037374/Lus10043128/Lus10041344/Lus10039138/Lus10016403/Lus10021409/Lus10042254/Lus10016152/Lus10024132/Lus10016580/Lus10025325/Lus10013423/Lus10017540/Lus10016153/Lus10013794/Lus10021411/Lus10032622/Lus10017541/Lus10004929/Lus10029503	26
GO:0046274	BP	lignin catabolic process	21/6254	1.73004e-05	1.59264e-05	Lus10024378/Lus10028263/Lus10017175/Lus10034289/Lus10007532/Lus10041481/Lus10035517/Lus10027782/Lus10040936/Lus10010850/Lus10018208/Lus10019122/Lus10027747/Lus10041066/Lus10030235/Lus10017424/Lus10035546/Lus10023189/Lus10034439/Lus10040697/Lus10005976	21
GO:0052716	BP	hydroquinone:oxygen oxidoreductase activity	21/6254	1.73004e-05	1.59264e-05	Lus10024378/Lus10028263/Lus10017175/Lus10034289/Lus10007532/Lus10041481/Lus10035517/Lus10027782/Lus10040936/Lus10010850/Lus10018208/Lus10019122/Lus10027747/Lus10041066/Lus10030235/Lus10017424/Lus10035546/Lus10023189/Lus10034439/Lus10040697/Lus10005976	21
GO:0005384	MF	manganese ion transmembrane transporter activity	20/6254	0.0011786	0.001085	Lus10024069/Lus10031540/Lus10028542/Lus10029304/Lus10041652/Lus10021809/Lus10013801/Lus10018132/Lus10026514/Lus10028596/Lus10003704/Lus10031922/Lus10001589/Lus10026513/Lus10035086/Lus10034580/Lus10029776/Lus10003706/Lus10010392/Lus10025685	20
GO:0030570	BP	pectate lyase activity	20/6254	0.00833341	0.0076716	Lus10015356/Lus10037207/Lus10036721/Lus10023917/Lus10033037/Lus10030669/Lus10013668/Lus10030670/Lus10005251/Lus10013667/Lus10037945/Lus10042509/Lus10030791/Lus10040423/Lus10013666/Lus10014414/Lus10023542/Lus10007266/Lus10022310/Lus10038679	20
GO:0042542	MF	response to hydrogen peroxide	14/6254	0.00323242	0.00297571	Lus10016457/Lus10013225/Lus10042408/Lus10026453/Lus10021109/Lus10020815/Lus10017202/Lus10016456/Lus10025005/Lus10016458/Lus10040830/Lus10040723/Lus10009082/Lus10040560	14
GO:0043621	MF	protein self-association	13/6254	0.00161916	0.00149058	Lus10016457/Lus10042408/Lus10026453/Lus10021109/Lus10020815/Lus10017202/Lus10016456/Lus10025005/Lus10016458/Lus10040830/Lus10040723/Lus10009082/Lus10040560	13
GO:0010143	MF	cutin biosynthetic process	13/6254	0.00418436	0.00385205	Lus10002500/Lus10021021/Lus10036684/Lus10000072/Lus10023832/Lus10032840/Lus10029839/Lus10017794/Lus10000071/Lus10002414/Lus10031393/Lus10001449/Lus10004711	13
GO:0051259	BP	protein complex oligomerization	13/6254	0.00418436	0.00385205	Lus10016457/Lus10042408/Lus10026453/Lus10021109/Lus10020815/Lus10017202/Lus10016456/Lus10025005/Lus10016458/Lus10040830/Lus10040723/Lus10009082/Lus10040560	13
GO:0005381	MF	iron ion transmembrane transporter activity	12/6254	0.00384071	0.0035357	Lus10031540/Lus10021809/Lus10028596/Lus10003704/Lus10031922/Lus10001589/Lus10035086/Lus10034580/Lus10029776/Lus10003706/Lus10025685/Lus10001263	12
GO:0006880	CC	intracellular sequestering of iron ion	12/6255	0.00384071	0.0035357	Lus10031540/Lus10007523/Lus10021809/Lus10028596/Lus10003704/Lus10031922/Lus10001589/Lus10035086/Lus10034580/Lus10029776/Lus10003706/Lus10025685	12
GO:0045165	MF	cell fate commitment	11/6256	0.000264387	0.00024339	Lus10013025/Lus10000644/Lus10024603/Lus10036811/Lus10032240/Lus10029135/Lus10010358/Lus10019404/Lus10030892/Lus10030893/Lus10030105	11			6254-12-01
GO:0030026	MF	cellular manganese ion homeostasis	11/6257	0.000721527	0.000664226	Lus10031540/Lus10021809/Lus10028596/Lus10003704/Lus10031922/Lus10001589/Lus10035086/Lus10034580/Lus10029776/Lus10003706/Lus10025685	11			6254-12-01
										6254-11-01
										6254-11-01
