# Supplementary material for: Integrative transcriptome and genome resequencing reveals conserved flowering regulators and allelic variants in early- and late-flowering linseed (Linum usitatissimum L.) accessions
Source: Sci Rep. 2026 Mar 2;16:11526. doi: 10.1038/s41598-026-40729-7 (PMC13056945; doi:10.1038/s41598-026-40729-7)
Supplement: Supplementary file 11 — Supplementary Material 11 [file 41598_2026_40729_MOESM11_ESM.xlsx]

## Sheet: supplementary table 1
Supplementary Table S2: Normalized expression in Transcripts per Million (TPM) across different tissues
Name	IC0523807_Bud1_R1	IC0523807_Bud1_R2	IC0523807_Bud2_R1	IC0523807_Bud2_R2	IC0523807_Flower_R1	IC0523807_Flower_R2	IC0523807_Leaf_R1	IC0523807_Leaf_R2	IC0523807_Stem_R1	IC0523807_Stem_R2	IC0525939_Bud1_R1	IC0525939_Bud1_R2	IC0525939_Bud2_R1	IC0525939_Bud2_R2	IC0525939_Flower_R1	IC0525939_Flower_R2	IC0525939_Leaf_R1	IC0525939_Leaf_R2	IC0525939_Stem_R1	IC0525939_Stem_R2
Lus10000001	64.7368	35.6632	11.1629	0	31.5625	0	0	0	0	0	2.46564	16.3247	0	0.762213	4.62941	2.87654	0	0	0	0
Lus10000002	0	0	0	2.80621	0	0	0	0	0	0	1.49594	0	1.71205	0	1.045	1.16711	0	0	0	0
Lus10000006	1.69759	1.85734	1.05961	2.62097	4.11258	2.72155	2.9136	3.99074	5.94926	4.00775	1.98212	5.43183	3.27781	3.78574	1.93675	3.01445	3.29432	1.53916	0	0
Lus10000007	2.67645	0	1.05503	0	1.48878	0.827471	1.23922	1.79481	3.9674	0	0.637451	4.97636	4.28763	1.94817	0.985185	0.506578	4.73544	1.50307	1.28584	1.42808
Lus10000009	0.708916	0	0.442049	1.87978	2.27976	0.70016	1.72727	0.227155	0.489644	1.67821	1.5579	0.926312	0.547962	1.42342	1.04782	1.41359	0.340779	0	0.445004	2.798
Lus10000010	10.1613	4.51595	3.45454	1.86098	9.03742	5.3499	16.8765	16.1927	12.3552	14.2907	11.8182	9.06538	11.9545	18.7015	12.7377	12.2061	12.754	8.42914	2.04858	32.7616
Lus10000011	94.8499	113.39	92.6224	82.4676	62.3186	78.2576	29.041	22.2448	98.1795	173.763	53.0461	62.4529	73.4375	57.0598	71.0781	65.2304	20.1873	26.4027	87.9681	87.292
Lus10000012	45.6439	68.8875	42.3636	46.1008	44.668	51.5153	20.2403	12.6655	32.8628	109.508	31.1978	42.5872	38.5837	15.2124	27.6806	29.0209	17.134	11.5639	52.218	32.3701
Lus10000013	85.2262	87.4959	45.1566	52.1957	28.9251	74.6492	44.0926	42.0488	58.8394	65.2652	40.8614	36.4809	62.3772	41.9444	45.9818	42.262	35.9629	39.3118	38.6727	21.7434
Lus10000014	0	12.4817	4.50692	9.0129	16.6125	0	2.33152	0	7.24156	25.3892	13.4134	7.29045	0	0	0	0	0	0	13.3221	5.92137
Lus10000015	0.298143	1.83826	3.59089	0.854788	2.05425	3.57554	1.18137	0.798551	1.49968	5.44552	1.18745	2.78716	2.97351	3.38072	4.32346	3.60697	0.965327	1.09008	2.44066	4.2484
Lus10000017	8.95929	28.0183	3.70243	14.4399	9.58253	21.206	2.00507	1.85638	8.42694	18.3836	16.8267	14.5728	22.0489	8.53839	8.46328	11.9054	0.962234	2.21462	5.66388	9.67091
Lus10000020	0.9226	0	0.880454	0.95585	0	0.46595	2.12024	0.471045	1.95223	5.06342	0.371149	0.968738	1.27386	0.454359	0.614962	1.14562	0.229863	0.360033	2.3173	2.14433
Lus10000023	7.26557	4.91706	5.43916	2.65956	2.72523	4.89996	1.96704	0.582883	2.41631	4.67215	2.75445	2.84576	4.87839	5.03069	4.58775	7.70091	0	2.82921	2.76758	2.98071
Lus10000025	3.8309	6.63301	4.39101	0	5.97417	11.185	3.13311	1.98989	7.57048	3.06819	3.31906	0	3.01721	2.00731	3.46315	3.70081	5.65057	3.90375	0	2.11008
Lus10000026	0.931232	0	0.593222	1.27181	0	0	0	0	0	0.749986	0.72161	0.31752	0.36996	2.68635	1.93528	0.280726	0.456845	0.7326	1.97658	0.73164
Lus10000027	2.18171	0.685904	1.19017	0	1.50572	0.631172	0.472717	1.89327	0	2.48112	2.23336	0.433149	0.990517	1.82471	3.47234	3.07607	0.926803	1.46997	6.20697	2.90323
Lus10000028	6.53134	5.03147	1.91725	5.18344	7.58352	2.22814	6.27391	12.6017	120.835	26.209	2.1966	6.61649	1.83295	2.70198	0	1.27853	53.6373	89.8168	5.75809	11.8561
Lus10000030	6.75819	4.10581	5.17594	5.11666	7.28812	6.29765	3.87937	3.69307	7.58129	8.1154	7.31237	8.44455	7.00235	20.4863	17.8966	11.5827	5.43081	6.98154	9.61829	16.3234
Lus10000032	26.6377	19.6448	17.6692	20.1509	26.4855	26.3558	15.3765	22.6149	19.4223	32.2638	24.144	26.9858	33.1699	37.4631	30.9751	38.7077	22.3347	18.6254	10.999	37.123
Lus10000034	199.889	426.658	154.505	346.583	941.97	84.9893	0	0.67108	0.709582	0	155.203	228.694	56.0791	20.383	30.637	71.3484	0	0.275844	1.44144	0
Lus10000035	45.5438	36.5745	29.8214	26.4327	12.682	33.3398	79.8718	79.2195	12.145	12.0169	15.9075	33.6323	29.3257	22.9713	35.6568	28.53	51.744	66.2608	17.5319	6.77045
Lus10000036	47.6793	34.3499	32.0467	18.0441	15.924	37.0461	87.3045	82.3896	12.5583	14.5261	18.5191	32.4309	27.1199	25.1162	35.216	30.7651	55.5448	60.1068	16.3279	13.1381
Lus10000037	3.72818	3.3653	2.10298	0.481202	1.16644	0.185138	1.83319	0.251025	40.2085	82.5237	1.29788	1.68187	0.862558	0.724798	0.880744	2.14839	0.916549	0.853742	25.0024	46.5924
Lus10000038	0	2.36137	0	0	1.8938	1.38235	0.559461	0.441371	1.39758	1.75249	1.32544	2.14207	2.80554	1.6017	1.70238	1.16814	0.195661	0.304532	1.41432	0
Lus10000039	58.8527	86.7792	58.4379	93.2439	223.209	102.953	434.861	386.063	245.729	345.18	160.528	158.699	216.881	115.663	113.809	196.227	499.486	410.229	506.274	170.753
Lus10000040	3.07124	2.05025	2.47161	2.54454	4.1668	2.1842	3.9688	2.94494	7.18869	4.28398	4.24517	8.29239	6.47289	1.85388	5.70538	2.90311	1.77373	4.13936	2.00197	0
Lus10000043	2.41212	1.31377	0.850551	4.77158	5.51184	6.54167	4.55531	3.46093	4.7782	5.64157	4.64215	7.04256	7.23601	3.17671	2.53838	4.14763	5.47208	3.84131	3.1696	3.92423
Lus10000044	31.8315	35.1664	28.0809	20.2484	14.4993	40.5225	44.9586	38.5181	29.3601	29.1569	31.2436	40.9572	42.7023	34.5382	35.5866	29.9352	33.1103	37.8909	27.72	36.3943
Lus10000046	20.066	25.8157	26.2331	23.6555	25.8435	38.3518	16.3504	21.5126	42.0473	71.6279	41.6657	32.5306	70.186	46.9721	35.3446	33.7632	23.0149	21.1487	44.4527	29.389
Lus10000047	30.6212	52.7942	30.5764	27.1644	13.656	28.1898	10.0391	8.5055	9.89286	7.09745	22.2186	9.8627	44.3793	8.938	16.5724	18.2828	10.733	7.54168	2.7894	7.98766
Lus10000048	0	0	0	8.6193	0	5.29923	0	5.22843	8.2292	0	0	0	0	0	0	2.46312	0	0	0	0
Lus10000049	3.84643	2.7098	2.20906	3.09485	10.3274	3.13512	0	0.821518	2.69144	5.24209	1.10832	1.95569	1.9664	0.655129	0.867223	2.04984	0.200153	0	0.791525	1.72529
Lus10000050	10.6101	8.53375	5.73777	5.41768	6.4828	5.63357	3.86336	4.01977	3.69997	2.99154	6.49467	9.0546	11.7588	7.93625	8.17517	9.64093	3.89135	2.28878	2.25091	0
Lus10000052	36.325	43.9538	34.7437	36.2073	35.9027	40.3551	54.2807	35.9456	28.6518	42.4684	32.1137	36.0616	45.1363	22.5131	25.7943	27.6803	21.9215	25.4974	30.9352	19.9138
Lus10000053	2.22091	3.74826	3.77242	2.03076	4.19452	4.50281	11.4156	5.01336	5.6901	1.77941	6.88189	4.34301	6.77289	25.996	20.3461	11.2755	5.84198	11.3692	5.7742	27.692
Lus10000055	31.1241	28.3364	13.6194	17.7791	152.872	12.5356	1.79239	1.86058	3.85868	11.1865	11.4481	17.062	28.2053	9.17003	17.7217	27.9768	1.55367	3.17293	6.17801	1.80992
Lus10000056	263.35	354.262	260.047	184.858	197.874	302.523	317.553	281.841	96.9027	156.596	264.799	190.791	271.138	146.066	176.016	206.342	248.68	240.897	103.978	154.532
Lus10000057	12.4972	35.1902	14.65	54.6275	38.7712	25.2535	46.8532	105.249	34.7926	46.5889	34.1286	41.3879	35.6579	4.3379	11.8403	20.5435	62.2595	48.0669	123.862	21.1752
Lus10000058	3.99622	6.97855	1.60931	5.18622	2.08774	3.72445	6.11649	4.14968	1.89077	9.04145	9.56616	13.1666	11.0111	2.78818	3.20378	7.06338	5.43238	0.975211	16.9326	4.3021
Lus10000059	81.6771	94.7992	67.9629	44.7481	48.1618	102.284	11.8397	16.6178	10.7876	41.6428	59.8674	63.4503	99.5526	88.6948	88.7324	95.6369	7.43839	10.8658	22.5536	29.9018
Lus10000060	4.02259	3.12938	2.58407	2.228	6.30875	3.69089	10.4803	15.2553	2.41571	7.48878	9.35328	9.89207	7.88887	0	1.53395	2.58875	3.92776	7.9306	3.81604	0
Lus10000062	120.776	130.804	101.023	53.7019	52.4763	113.478	49.587	50.2332	51.3395	62.8144	68.1888	54.771	104.004	62.262	65.2974	82.4752	36.9677	35.3745	65.8491	30.9976
Lus10000063	193.581	221.164	186.027	130.595	74.6324	171.257	172.932	182.66	39.3075	65.7018	109.129	108.497	118.199	46.1675	58.5374	73.8832	165.025	192.525	104.226	58.3735
Lus10000064	0	0	0	0	0	0	0	0	0	0.52257	3.67406	2.75599	2.08881	0.613766	0.845792	1.26043	8.82975	7.39404	1.05633	4.32547
Lus10000065	0	1.28707	0.288422	0	0	0.239391	2.58819	1.09789	1.97017	2.6311	0	0.52244	0.55172	4.35562	3.52395	0.156148	0.530281	1.52313	0.360839	8.80528
Lus10000066	70.142	75.8145	60.2124	43.2061	26.7273	53.2326	41.37	33.6893	34.5895	76.367	55.2611	58.9813	67.1456	57.4196	74.4903	62.8892	19.2474	21.5644	28.1853	32.7508
Lus10000067	19.7967	30.3314	13.6779	35.4047	26.6185	23.4332	15.5695	11.0129	25.6855	40.765	34.7183	38.8028	45.0732	15.1556	15.3044	18.9421	10.2526	9.75691	33.5158	25.6946
Lus10000069	0.613082	1.07109	0	0	1.33838	3.1102	0	0	1.94487	1.27945	0.540051	2.91661	2.01883	0	1.07009	1.09082	0.629257	0.818346	1.82508	0.856823
Lus10000071	1.93081	4.22933	1.96632	4.81336	19.9624	8.18281	33.2125	23.6188	21.3426	20.0984	3.58504	1.3549	3.33312	4.09851	8.03219	11.8835	18.1211	18.8919	23.1406	5.09024
Lus10000072	2.25575	2.47046	9.55115	8.16134	13.7751	8.9564	4.8399	5.34635	4.38269	0.886926	8.1451	6.47174	9.75559	13.354	21.8341	19.6612	0	0.829744	1.25684	0
Lus10000074	271.828	413.462	239.819	294.874	137.705	218.057	2.73566	2.91663	2.56261	5.29479	263.655	289.052	202.682	192.489	151.313	186.48	1.5904	2.02675	5.51845	4.25573
Lus10000075	0	1.74595	0	2.12605	0	1.94154	2.75197	1.53331	0	0	5.39004	0	4.20321	4.23211	2.44849	2.24938	0.77147	0.647629	0	5.09823
Lus10000076	35.6902	32.1218	19.0732	22.8768	29.437	32.4764	115.47	82.4407	39.6638	33.6732	31.3755	40.1589	39.6213	46.8467	41.5837	40.0521	78.1979	78.7117	24.2153	23.1883
Lus10000077	66.5242	52.4713	46.0142	51.5983	27.7131	44.3189	52.4315	45.0737	37.7032	39.0203	47.5831	68.1195	56.2519	59.4183	76.2419	62.2934	34.8774	32.6334	23.171	35.5765
Lus10000081	40.2352	46.9925	33.2441	55.5887	73.3373	60.0044	90.9736	101.672	52.6556	94.512	77.6169	87.5304	85.2297	18.141	20.9915	41.2815	95.5363	94.2418	108.278	31.4615
Lus10000083	16.905	13.3811	10.6284	7.32837	10.0541	11.7155	35.9991	29.4679	36.6049	15.2293	19.2368	20.465	12.9678	49.4973	53.7408	33.1305	49.7004	41.4743	24.6588	58.0959
Lus10000084	30.0448	31.7105	22.9816	14.0109	12.142	26.1131	22.5538	24.029	10.3909	8.5265	21.902	23.5733	28.7362	23.8944	28.7836	24.9089	45.5453	46.0077	22.1755	13.0904
Lus10000085	0	0	0	0	0	0	0	0.203573	0	0.478857	1.4415	0	0	0	0	0	0	0	0	0
Lus10000086	2.55827	2.54705	3.39175	1.72564	1.90468	1.99168	2.80677	2.77562	0	4.97402	3.48343	2.92385	1.94103	1.46933	0.459179	2.02117	1.70217	1.77922	1.81226	0
Lus10000090	1.3061	1.01795	1.73338	6.28363	9.33413	3.18971	8.4132	6.13431	1.90665	7.43882	5.44287	6.54661	6.98698	6.81066	6.87254	7.40402	7.23255	10.2351	1.96573	7.34711
Lus10000091	18.9117	21.5929	17.7507	13.8102	17.136	32.2129	14.0278	13.787	4.93628	16.247	18.0237	21.8403	24.6333	26.356	27.1022	25.5497	11.7754	14.6686	9.11454	4.8483
Lus10000092	15.9832	23.0805	32.5965	48.3323	338.253	24.1818	0	0	21.8416	46.8467	12.1215	25.1262	30.2019	9.94151	17.568	29.4353	0.222141	0.521194	28.6467	46.7129
Lus10000093	11.3755	9.66606	6.03059	4.47941	3.90903	8.35539	13.8405	13.4958	3.99646	2.56929	7.04963	8.31482	6.65357	10.0967	10.1641	8.72157	14.1364	15.2852	2.12733	3.98834
Lus10000095	137.831	152.901	128.615	96.2841	69.2252	185.495	19.5295	21.5623	33.0945	68.2236	111.217	115.131	153.24	136.622	140.681	151.608	21.5307	25.6323	60.3619	66.1218
Lus10000096	1.41154	1.18288	0.690004	1.07865	2.90961	1.70897	1.24143	0.827842	2.22455	1.04324	1.25064	1.34376	2.04692	5.136	4.18679	3.26231	0.346133	1.05009	1.02608	2.01689
Lus10000097	69.4008	45.5164	48.4695	73.9809	45.5762	59.5744	16.5491	15.5314	63.5173	40.7654	35.8778	82.1882	36.6717	45.3192	36.7987	48.7217	24.0005	39.117	102.159	124.813
Lus10000098	0.499808	0.426077	0.696231	0.477961	1.29456	1.40618	0.337524	0.636229	1.2908	0.987869	0.413358	0.995697	1.07793	2.74306	2.05465	1.02483	0.674551	0.409231	0.575122	0.665311
Lus10000100	0.781229	0	0.497752	0	0	0	0.292246	0	0.545467	0	0	0	0	0.188081	0	0	0.385099	0.307663	1.10699	0.609821
Lus10000101	19.572	13.179	16.1368	10.3468	0	2.92239	5.53837	0	11.652	8.27203	6.70363	5.94315	8.20424	0	0	0	0	8.44699	9.23264	6.10518
Lus10000102	1.68519	2.20861	5.74132	6.54002	118.07	5.34762	0	0.064545	0.134704	0.141436	1.0626	3.73816	11.1283	2.58439	5.05568	8.68233	0	0	0	0
Lus10000104	7.9352	19.8536	4.37687	14.7707	7.93124	18.933	4.12717	3.94021	0	9.4728	17.2736	16.3834	26.4806	5.17122	10.0062	13.8581	2.45555	8.34683	8.85774	2.03488
Lus10000105	8.81517	13.5551	7.74164	10.5889	11.4485	10.437	6.06301	3.40357	2.49257	4.17529	7.65401	12.1218	9.41634	3.6815	2.53187	7.01243	1.72336	6.08275	1.25812	0
Lus10000106	7.50719	17.6633	9.21015	13.3049	31.3786	31.7243	26.185	16.1828	21.1049	49.9954	22.3404	30.3137	35.2614	13.8133	17.2718	25.0749	12.5306	14.2869	31.7898	15.7921
Lus10000110	5.18794	4.61433	4.78583	3.35201	2.93121	5.12896	8.96532	9.07163	2.41027	1.94942	3.05255	4.5344	3.39785	1.82975	3.65559	3.32829	6.98112	12.4355	2.46152	0
Lus10000111	0	1.42249	0	0.16457	1.86447	0.503486	0.468509	0.731034	0.338396	1.27748	0.956502	0.747434	1.45985	1.41049	0.502298	0.440247	0	0	1.21135	0.551694
Lus10000113	3.63967	2.84865	1.52387	1.51536	1.45051	2.35885	2.46678	2.7423	3.75402	2.02864	2.24817	3.47917	3.17346	12.0959	9.81875	7.11085	1.67768	2.67879	2.66147	8.02701
Lus10000115	11.6469	6.84297	8.3387	6.32346	30.1507	8.22395	9.46914	5.32483	8.12373	9.96079	5.12611	8.47091	6.70147	8.10158	6.6789	8.52825	7.15686	4.43951	7.16954	5.24483
Lus10000116	0.619726	0.22856	0	0	0	0.41888	1.38474	1.10307	1.73029	6.63971	0.646688	0.283557	0.821553	0.891177	0.216445	0.377015	0.406758	0.162663	2.34033	2.58472
Lus10000117	3.708	5.68966	5.19585	2.98845	2.90363	4.42706	4.47898	3.06888	1.80393	3.8708	2.73797	3.70451	4.30944	3.81874	3.82445	2.86259	4.29468	2.75656	2.17001	1.85274
Lus10000119	0	0.127567	0.148647	0.162365	0.551683	0.586916	0.894172	0.400677	0.500845	0.177115	0.660511	0.245774	0.719772	0.689954	0.867036	1.01329	1.16547	0.713652	0.341525	0.907133
Lus10000120	0.916135	0.820611	0.970175	0.752553	1.53187	2.02957	1.04995	0.818154	1.35838	1.17439	1.52522	1.49856	4.14856	5.69414	6.68027	3.60598	2.59484	2.06242	0.863272	5.75831
Lus10000122	5.60016	6.19396	3.0649	6.20472	3.51302	8.97462	7.14138	7.136	4.28261	4.8074	6.15726	7.72789	10.3279	8.03803	10.3797	8.64157	6.31008	5.82066	3.76023	4.05037
Lus10000124	1.45277	1.83648	0.836378	0.960051	0.192689	1.8352	5.43378	3.61508	2.48997	1.4338	1.80669	2.66721	2.41625	2.68082	2.64078	2.26465	2.41361	4.58927	1.24982	2.27969
Lus10000125	0	0	0	0	0	0	0	0	0	0	0	0	0	0	0	0	0	0	0	16.902
Lus10000126	0.223377	1.25449	0.285542	0.614711	0.356147	0.449916	1.24144	0.47213	0	0.350484	1.53756	1.27434	1.5983	0	0.24689	0.99972	0.447046	1.63355	0.658985	0.341708
Lus10000127	1.44154	1.59816	0.612105	7.86956	6.25816	5.35407	4.94722	6.36217	2.36395	17.6507	11.3704	10.8601	9.75281	3.20952	0.249041	2.73699	6.39372	8.31204	13.5976	2.26787
Lus10000130	6.62857	7.98967	5.90378	11.2978	20.2856	8.254	7.2829	7.6164	7.17592	10.023	12.6319	9.75055	12.7099	7.73033	7.54083	11.1158	9.03177	7.92204	6.98584	5.82001
Lus10000132	0	0	0	0	0	0	0	0	0	0	0	0	0	0	0	0.450482	0	1.83057	0	0
Lus10000136	0	2.48203	0	0	0	0.571672	0.870354	0.129101	0.803402	0	2.89779	3.84423	2.22137	0.65258	0.402897	0.469696	0	0	2.45627	1.75762
Lus10000137	0.888067	0	0	0	0	0	0	0	0	0	0	0	0	0	0	0.726701	0	0	2.51625	0
Lus10000138	0	2.7493	0	5.57862	2.99953	0	0.877256	4.89202	2.59874	8.33628	2.5139	2.82389	1.48094	0	0	0	0	0	3.49845	0
Lus10000139	0	0.590345	0	0.723781	0	0	0.367019	0	0	0.844374	0	0.351256	1.25856	0.471117	0.522183	0.299646	0	0.412173	0	0
Lus10000141	4.11887	9.42906	16.0494	22.9099	366.153	18.6496	0.166886	0	0.157703	0.488035	4.92371	12.9513	27.5532	4.67407	12.2908	33.8337	0.05456	0.041223	0.080924	0.085218
Lus10000142	14.7153	13.4931	9.41619	7.73602	17.9816	12.4258	2.47457	4.76413	13.157	29.4311	16.4451	12.7228	23.3134	10.0923	1.79818	8.99793	0	6.97279	8.67966	12.1013
Lus10000143	57.8849	48.426	24.8123	26.8727	20.2265	76.799	35.9271	40.5997	34.7315	26.4459	54.2518	65.1234	69.4663	101.067	83.7567	54.1219	27.4523	33.3606	23.9139	16.6321
Lus10000144	6.89991	7.53378	8.08079	9.10957	13.3782	9.55315	5.87076	2.93855	7.12886	9.90304	13.273	12.3444	10.2139	10.5683	10.8704	14.5801	5.41178	6.61648	8.34961	7.95306
Lus10000145	69.2438	113.363	79.6464	113.326	272.594	80.4412	33.3388	28.5153	63.141	207.07	64.3951	87.0911	97.4578	39.282	38.1278	55.2979	35.9664	34.2476	149.285	147.778
Lus10000148	0	0	0	0	0	0	0.606225	0	0	0	0	0	1.20602	1.8452	2.66236	2.82843	0	0	0	0
Lus10000150	10.0671	9.33129	6.91201	8.33314	12.333	16.324	15.7904	11.7112	15.5763	23.0347	16.1634	15.5524	14.6712	13.0718	13.3258	16.0069	12.3054	12.1534	19.1498	11.9608
Lus10000151	5.21601	3.12086	4.15181	7.71955	0	6.5045	9.04445	0	0	7.25199	0	0	7.04847	0	0	0	4.39786	0	0	0
Lus10000152	12.0722	24.7675	12.3804	20.9825	24.8924	19.9147	22.9663	24.6926	20.3269	54.4004	28.9218	36.4622	35.1978	11.5478	7.82263	18.4089	32.4436	25.8042	59.7667	8.81778
Lus10000153	1.00819	1.83995	0.214038	0	1.33291	1.35573	5.16443	3.38533	3.82331	1.81525	0.601577	0.843378	1.38981	2.90416	1.7369	2.29831	4.19752	2.46526	3.61983	3.38798
Lus10000155	0	2.0336	0	2.35315	0	0.903385	0	0	0	0	0.455844	0.549508	0	0	0	0.313727	0	0	3.11748	0
Lus10000156	66.6482	68.2326	64.457	61.8542	137.643	51.3751	69.4719	71.188	38.9709	72.7326	28.1285	41.6222	36.5083	34.9392	43.5779	44.1096	43.1496	36.4916	57.8245	45.3214
Lus10000158	0	0	0	0	0	0	0	0	0	0	0	0	0	0	1.87466	0	0	0.695273	0	0
Lus10000159	12.6139	13.5866	8.3266	14.1914	10.2067	20.1254	16.1197	13.7893	6.45946	10.5506	16.5814	13.7174	18.5599	10.1135	12.1529	13.7872	12.766	10.8515	9.11668	4.00575
Lus10000161	0.833959	0.457145	0.652455	0.325085	4.61273	0.186671	0.070973	0	0.403054	0.207125	0.198042	0.228378	0.259184	0.501803	0.63146	0.677393	0.046427	0.070038	0.482804	0.725466
Lus10000162	14.7083	15.5368	12.0539	22.249	20.0273	17.5852	16.3611	11.453	17.4313	25.2981	22.9504	19.3806	21.1453	6.89618	8.99569	13.2937	16.9002	12.9508	26.6161	12.3304
Lus10000164	1.63206	1.33734	0	0	0	0.202169	0	0.303893	0.335383	0	2.16188	1.68178	0.611551	0.329593	0.541221	1.2848	0	0.247932	0	1.23809
Lus10000165	163.713	159.16	140.422	129.317	130.9	290.996	62.2323	64.6106	113.484	153.462	229.606	249.631	321.298	326.329	319.518	344.532	61.7923	69.4395	147.843	172.929
Lus10000166	3.53114	10.0719	0.642223	7.54204	21.3602	6.63954	7.01498	6.65678	16.5824	28.0622	17.5429	11.9742	13.5725	2.84598	2.34313	4.17929	7.04434	9.90485	14.9316	1.59073
Lus10000167	5.65346	12.8192	5.58764	4.59221	6.22994	8.75324	2.23639	0.976332	9.16395	7.62656	9.19489	9.17769	10.2893	15.0991	11.4611	11.3102	2.21758	1.9981	7.02263	6.34661
Lus10000168	0	1.36727	0	0	0	0	0	0	0	0	0	0	0	0	0	0	0	0	0	0
Lus10000169	0.157639	0.173502	0	0	0.253952	0	0.358452	0.212719	0.220851	0	0	0.328485	0.125271	0	0.08361	0.097201	0.624873	1.11542	0	0
Lus10000170	0	0	0	0	2.52162	0.073456	0	0	0	0	0	0	0.216272	0.04673	0.234879	0.111672	0	0	0	0
Lus10000171	6.3576	8.63776	5.76407	6.63316	8.3684	11.7909	7.61332	8.2787	5.44676	9.01736	9.53345	13.6615	13.4828	10.9242	12.318	12.8277	6.39589	6.8194	4.98928	1.6621
Lus10000172	10.2256	12.5537	10.3005	9.35592	8.65831	14.6188	19.0087	15.4931	2.08853	7.17039	8.8926	22.3783	12.809	7.90817	8.90162	13.9959	8.53165	16.4388	2.79485	4.33666
Lus10000173	2.31969	0.810161	2.86412	1.78855	1.69026	3.2019	13.5783	9.99357	0	2.10072	2.74823	2.81524	2.90794	1.19373	2.22972	2.50607	5.8325	7.30545	1.88327	5.1619
Lus10000174	0	0	0	0	0	0	0	0	1.80682	10.2332	0	0	0	0	0	0	0	0	10.9969	4.42769
Lus10000175	0.2915	0.640782	1.11289	1.20391	0.468459	0	0.681644	0.414266	0.408983	0.46255	0.232795	0.60888	0.925437	3.45744	3.01047	3.30897	0.868061	0.745688	0.415411	3.1633
Lus10000176	503.731	438.349	332.773	272.176	208.188	700.7	154.134	179.56	111.555	171.844	406.903	402.364	624.204	423.747	513.673	528.583	84.7371	117.314	135.082	146.754
Lus10000177	0	0	0	0	0	0	0	0	0	0	0	2.38324	2.86883	1.57272	0.879653	2.96905	1.88633	1.35945	10.7924	0
Lus10000179	7.48694	3.98313	4.1803	7.35629	3.54219	4.72759	5.23025	5.97324	5.03381	4.78918	6.82569	10.1774	7.25499	4.40334	4.84703	7.64173	2.45544	2.04779	0	3.50036
Lus10000180	8.81734	6.91708	1.97684	4.6501	3.95198	3.11231	0	0.081968	3.58537	16.3216	3.76473	7.29185	5.15793	1.35303	2.15461	2.81408	0.119235	0.091314	6.28588	9.83589
Lus10000181	0.08848	0.09695	0	0.371026	0.835817	0.534938	0.950163	0.366161	3.05787	14.548	1.07611	0.747203	1.22261	0.698518	0.168867	0.714413	0.708738	0.269648	5.09016	2.90051
Lus10000182	0	0	0	0	0	0	0.987699	1.26702	0	0.192389	0	0	0	0	0	0	1.13594	0.495501	0	0
Lus10000183	2.91922	3.58262	0.918807	0.989716	3.50005	1.4622	3.88733	2.62824	5.04165	1.73226	1.99351	3.03558	1.74448	24.1914	15.3905	6.03211	1.42503	3.40782	2.55802	5.05466
Lus10000184	6.60207	9.82887	8.06653	11.9929	15.819	12.9081	16.1063	16.6236	8.07502	12.3227	15.658	18.7794	17.1807	11.3411	12.2831	13.8687	10.2917	12.8101	12.6636	14.8682
Lus10000186	0.300661	0.075692	0.382571	0.228009	0.120864	0.173425	0.469243	0.258548	0	0	0.156337	0.258756	0	1.52734	0.612843	0.627344	0	0.238182	0	0.690588
Lus10000187	0	0	0	0	0	0	0	0	0	0	4e-06	0.779605	2.84386	0.893592	0.632516	1.60107	1.4152	3.08075	0.713615	0
Lus10000188	3.55986	3.72181	3.00625	2.55788	0.889013	4.74152	2.9512	2.38972	4.35819	3.73769	1.19791	2.69895	2.49292	3.36551	1.69396	2.79752	1.33577	1.17803	2.71546	0.961413
Lus10000189	9.5075	7.13417	6.62101	9.38219	14.4155	11.6105	11.3504	11.031	10.3834	16.1574	11.2308	13.1202	12.1743	8.8534	8.91081	11.8586	8.30462	6.06886	6.62678	6.54359
Lus10000192	2.67025	0.408561	1.17202	1.5213	1.52712	0.918758	1.78981	0.603315	4.34619	1.71632	1.64076	1.27977	1.62065	0.310353	0.405002	0.511222	1.15234	0.439897	2.07464	2.30621
Lus10000193	0	0.568986	1.30572	0	5.64552	3.41258	34.3884	17.41	1.43003	3.30594	1.18152	0.663884	3.49423	9.5837	10.6075	2.19091	14.64	25.5051	1.13404	0
Lus10000194	41.6825	40.9547	31.9697	30.241	22.1062	39.6666	42.6333	53.2868	24.3353	44.4488	32.2144	37.3055	48.3583	24.2001	23.5697	30.0802	41.4211	41.8535	37.9295	19.3089
Lus10000195	0	5.25631	0	0	3.97219	0	3.68835	0.848534	0	0	0	0	0.647122	0.311538	0	0	0	0	5.55061	0
Lus10000196	0	0	0	0	0	0	0	0	0	0	0	0	0	17.9649	9.79842	0	0	18.7503	0	69.3445
Lus10000197	29.8203	45.3605	14.4469	17.1326	11.7918	16.9477	28.399	52.9039	0	3.66315	17.3509	39.1581	22.641	7.23727	12.7916	10.3881	52.3013	42.1862	11.9163	20.9695
Lus10000198	2.83685	7.3419	3.17941	7.19033	6.15081	7.37946	3.06192	1.68375	3.24923	9.36889	6.41889	7.51498	9.49587	2.25829	3.17904	5.59337	1.07793	0.776592	4.48876	3.27597
Lus10000199	1.66881	2.89365	1.59599	1.16092	3.74079	4.62665	2.77778	2.67404	2.58238	5.53513	4.05356	5.8673	6.04662	4.60154	4.18413	3.28548	3.75591	2.56754	3.24709	3.67724
Lus10000200	7.94902	8.87516	4.013	7.06824	6.76489	7.07444	6.90997	5.46456	5.97123	6.88745	8.7962	10.0781	10.3988	6.97082	8.00832	8.61761	7.92209	9.03284	12.3376	5.01415
Lus10000201	0.451502	4.00146	5.7527	15.4252	30.841	0.915329	0	0	0	0	0.70152	9.86882	2.87079	1.07341	1.17549	3.27397	0	0	0	0
Lus10000202	0	0.598694	1.37319	0.734562	15.8297	0.545647	0	0	0	0	0	0.72846	2.98867	0.755385	1.10708	2.247	0	0	0	0
Lus10000206	0.457278	0.501273	0.096979	0.421156	0	0.384876	0	0.051892	0.752777	1.31394	0.490642	0.533591	0.300583	0.262776	0.28449	0.520553	0	0	0.218835	1.65331
Lus10000207	1.13904	0.797646	0.36429	0.265983	0.298064	0.509999	1.43066	0.918548	0.869226	0.426423	0.795813	0.712793	0.62792	1.49796	1.66058	0.942744	0.602212	1.05563	0.422355	0.841192
Lus10000208	0	0	0	0	2.14566	0	7.69047	14.5944	4.43055	7.12637	1.18189	1.86695	5.83703	0.160737	1.06497	0	11.2697	7.73038	1.38754	0
Lus10000209	3.22623	4.70846	4.49452	6.52571	56.2492	4.53303	0	0	0	0	1.77274	4.10691	3.10609	0	0	1.81492	0	0	0	0.160315
Lus10000210	0.173186	0	0.214392	0	0.301679	0.744309	0.731986	0.433302	0	0.958957	0.141372	0.533966	0.138179	0.805028	0.578905	1.10746	0	0.627765	0	0
Lus10000211	0	2.15826	0	0	0	0	0	0	6.60837	0	0	1.19162	0	0.869458	0	0	5.65899	1.65295	0	0
Lus10000213	2.4097	3.55441	1.795	2.52129	2.26514	3.70678	5.77118	5.18702	1.90644	3.39242	3.80539	4.38098	4.12848	2.93725	3.82789	3.53385	4.12692	3.74012	2.545	1.71533
Lus10000214	8.60454	3.56807	4.2015	1.42854	1.99835	7.3563	21.2579	19.654	9.83282	10.5759	2.7207	7.30965	7.06913	10.5909	12.5828	9.55259	19.6805	17.1487	5.97045	14.209
Lus10000215	3.5279	5.27277	2.99542	3.95166	13.0912	5.58581	11.294	5.69892	9.77009	12.3534	7.80746	8.00067	7.67215	4.20143	3.56746	7.75848	10.2566	6.99081	14.98	5.35247
Lus10000216	2.26834	3.71828	1.72398	6.29968	8.87655	5.72088	7.4556	5.86441	6.46142	10.8987	5.15423	7.74992	9.17769	3.00747	3.1047	3.55611	1.8673	3.50027	4.26412	2.896
Lus10000218	11.6303	7.77374	5.22711	4.21547	6.4979	8.00116	27.1686	22.518	11.3324	13.7371	6.70093	11.0851	8.22222	11.345	15.921	10.7436	27.3393	25.6254	12.3019	19.7579
Lus10000221	0.250944	2.01648	0.311883	0.815831	4.33834	2.03281	11.016	10.751	0.37635	5.27031	5.06937	7.9908	10.5461	1.7652	2.52282	3.37813	8.50126	7.44374	5.24029	3.82478
Lus10000222	20.3877	20.5897	12.7567	20.2342	16.0469	21.3684	15.7913	13.0965	41.6802	54.7348	19.382	22.8932	23.5658	26.5534	25.8556	25.1776	11.5034	16.554	43.0008	131.797
Lus10000223	0	0.955553	0	0	0	0	0	0	0.602273	0	0.33661	0.59107	0.343191	0	0.901814	2.35526	0	0.679594	0	0.676077
Lus10000224	13.5402	15.3575	9.50162	7.05952	6.6105	18.8334	2.34441	1.31459	3.97757	5.33449	15.924	13.9563	18.4753	33.3134	26.2327	17.8886	3.23924	3.70997	4.6348	6.69492
Lus10000225	15.6075	31.8632	16.4361	37.8935	80.8161	22.3931	45.3295	41.9769	47.7827	87.5087	47.5939	53.1864	50.2466	9.09191	14.3093	27.7611	40.5884	40.2523	86.6734	14.7457
Lus10000226	20.9025	27.8135	37.2266	26.7575	20.8976	26.0735	30.7954	51.8089	29.6858	39.5499	33.3682	22.3749	42.4911	22.3208	19.9969	29.7805	36.4935	28.1196	56.9106	50.5964
Lus10000227	0.21025	0.460696	0	0	0.33504	0	1.12923	0.143421	0.297296	1.3122	0	0	0	0.103688	0	0.26129	0.83901	0.163669	1.21087	1.3035
Lus10000228	0.184848	0.472766	0.07883	0.259028	0.096724	0.372435	0.094438	0	0.712924	0.64557	0.399958	0.433791	0.658191	0.72926	0.816543	0.535452	0	0.046707	1.09706	5.30052
Lus10000229	26.0305	38.394	27.8794	30.5277	25.7377	39.7971	44.5316	40.5667	33.0812	69.715	37.0442	41.1596	49.4658	17.8682	21.0145	24.8544	22.9384	27.6468	46.8156	49.229
Lus10000230	3.61681	4.5303	1.54079	3.37109	2.84643	2.95023	6.80308	4.69321	4.83807	7.65884	2.09483	3.69689	3.36966	3.95142	4.79992	3.31595	4.915	3.60694	4.96816	4.84023
Lus10000231	0.235171	0.268782	0.103815	0.112614	2.21109	0	13.0801	6.54733	1.32895	3.14787	0.495833	0.116548	0.241271	0	0.039124	0.04523	2.95531	5.07318	0.599648	0.742826
Lus10000232	5.20345	7.33994	2.41032	3.22848	4.61916	10.0643	14.2799	13.7942	11.2169	9.90476	9.92905	9.98916	7.25373	14.006	12.6938	9.86374	11.5965	11.1607	2.00772	8.9237
Lus10000233	14.7293	17.5862	10.4892	9.65465	11.4897	12.9007	2.57516	2.01346	5.92377	9.14628	12.7655	10.2134	15.5216	5.97738	8.42393	10.8759	3.63474	2.62473	10.8129	7.16695
Lus10000234	5.07388	5.18558	2.26202	2.34687	3.48863	5.54383	2.66402	2.37444	0.961929	6.00519	3.55553	4.61885	5.15313	5.59587	4.64278	5.25849	1.01412	1.17739	3.55693	3.67604
Lus10000235	0.601029	0.932829	1.08752	1.18886	1.02643	1.21138	0.499645	0.138044	0.863851	2.42593	1.01495	0.881037	1.65772	1.73034	1.49011	0.84015	0.200554	0.22947	1.40022	2.26546
Lus10000237	30.8235	36.3388	31.331	60.813	38.3534	42.1754	9.09875	12.771	6.49942	11.4763	47.1461	45.5525	41.5176	28.4001	34.7287	43.3253	7.80022	8.11396	15.0451	9.01198
Lus10000238	9.73972	17.0775	14.2051	13.4042	14.1724	19.1622	12.6555	4.89238	0	14.4705	14.469	10.3404	14.3576	4.98759	6.77223	7.99183	3.82391	7.71946	11.849	8.51414
Lus10000239	60.3498	74.8507	67.3129	71.0363	17.4225	12.9253	0.142613	0	1.73871	2.80777	153.568	200.239	21.2846	47.1149	9.42776	24.8262	0	0	12.6016	3.91623
Lus10000240	9.03757	8.46558	7.26076	5.72631	18.8364	9.04074	10.812	9.83041	8.28315	10.6802	7.58775	9.19229	9.19233	12.1543	12.6928	10.9837	8.16836	7.52654	9.1985	10.0373
Lus10000241	27.87	34.7016	28.2013	32.4698	12.0524	37.6126	16.4388	10.0807	35.7151	47.5965	30.6671	30.9755	30.9887	22.2698	28.152	30.6147	17.2158	16.4703	30.5798	35.1561
Lus10000242	0	0.703939	0	0	1.27395	0	0.370483	0.220302	0	0.99012	0.650045	0.338816	0.75212	0	0.770784	1.0993	0	0	0.23349	0.249632
Lus10000243	14.4536	23.583	21.0494	27.7805	12.4182	14.4922	22.9641	17.5231	10.9166	39.5101	30.127	26.4401	30.2388	17.2766	18.9457	28.0026	14.2534	17.0449	16.5116	38.3726
Lus10000244	9.4753	7.89335	6.15639	7.63133	4.62716	9.74412	11.6526	9.66064	2.96776	3.54905	5.85664	8.45378	7.82268	11.1118	11.9052	8.35079	8.37549	11.1969	3.43353	3.50385
Lus10000246	1.69759	1.85734	1.05961	2.26179	1.37086	0.835016	2.33088	0.543868	9.51881	14.6951	0.613382	2.75831	3.27781	2.24166	0.826601	0.953784	0.82358	0.64855	10.8203	1.36398
Lus10000248	18.4351	25.1871	26.7134	27.4584	17.9799	39.2123	22.2218	22.0074	23.0863	35.2478	36.5126	36.1193	45.5858	34.2989	37.5029	43.1196	24.3389	21.5854	45.1362	28.358
Lus10000249	2.99104	2.1616	2.74282	1.95785	1.43628	3.08091	2.70632	2.56727	6.66636	6.05649	1.95949	2.17843	2.86082	3.4342	2.80613	2.80425	1.73742	2.22988	3.09487	5.6998
Lus10000252	3.53117	2.2382	3.53223	4.81456	1.64309	2.04294	17.7221	12.6667	10.2039	16.6659	4.26807	5.47393	4.60088	5.57339	4.03556	3.92649	5.68064	6.73601	7.84975	9.54438
Lus10000253	25.8051	36.5502	16.0651	46.3206	76.0637	33.0317	151.788	125.336	61.28	130.003	62.3615	84.3904	70.3324	15.5962	21.9286	32.9277	105.173	83.0502	108.733	44.3125
Lus10000254	1.41674	3.10362	0.602716	4.77254	11.9326	2.37994	6.07349	5.76699	4.56834	8.44273	11.9563	14.1182	9.6715	0.932602	2.63707	5.06285	10.1605	7.14627	12.4596	3.49406
Lus10000255	25.4582	29.4613	23.4859	27.3662	20.3844	41.7688	30.6729	27.1229	12.1405	23.2508	30.66	44.4468	41.1239	28.0032	24.9914	32.8218	18.2349	20.5955	18.6969	18.693
Lus10000257	7.78937	5.85257	3.61633	4.75289	6.80501	7.34086	47.0823	50.9755	10.6277	15.2369	4.43422	6.72207	6.28058	6.50563	6.36048	6.40028	28.5063	43.1035	16.6792	15.8172
Lus10000262	11.7073	10.8722	22.7718	9.48516	203.552	20.9233	1.18168	0.489849	6.52798	8.39586	11.1971	8.45075	26.2993	26.823	29.6777	46.4538	1.47109	1.73975	7.94419	14.0709
Lus10000264	0.327544	0	0	0.227358	0	0	0	0.112215	0.932179	0.757357	0	0.115076	0	0	0.08728	0.203676	0.163698	0.253114	0	1.27167
Lus10000265	0.330119	0.36175	0.210982	0.807962	0	0.24947	1.64559	1.25295	5.23417	3.72842	0.133855	0.174255	0.18981	0.325734	0.262808	0.20501	0	0.942121	1.46277	13.0172
Lus10000267	4.11435	4.914	7.86102	6.12084	258.631	4.8634	0.258668	0	0	0.547981	2.98752	2.84859	15.2192	5.99382	12.5092	23.1785	0	0.809442	0.48679	0
Lus10000268	3.79373	2.36198	2.09858	1.84024	2.20214	1.88708	5.38112	4.34424	5.4322	4.04866	2.39509	2.60549	2.56446	4.0177	5.08517	3.02251	4.03619	4.39012	6.62306	9.38687
Lus10000269	2.8375	4.51105	0.401361	5.63576	4.57113	4.4695	28.1982	23.1864	3.53361	10.5469	7.27586	9.19758	12.5271	7.6872	5.68547	7.97046	16.2467	13.6329	8.96761	17.6251
Lus10000270	33.3912	33.2966	23.3675	38.6618	39.6711	38.0245	34.5318	32.7759	28.6722	50.6376	56.412	63.1326	63.944	43.4654	40.6657	47.3187	25.2894	27.2531	31.3531	24.9142
Lus10000271	1.32242	1.91483	0.742237	1.77457	2.99868	1.47234	2.3907	2.27858	3.03421	5.80647	1.91929	1.26266	1.89803	1.03429	1.67751	1.64735	0.659942	1.50918	2.86822	10.7419
Lus10000272	3.3814	4.08729	2.82978	5.79165	5.24669	4.77157	6.69886	5.40278	6.79191	10.7238	5.77866	7.36983	7.04127	9.80948	9.17798	8.25662	5.08196	5.8698	8.54237	14.0434
Lus10000273	0.673056	0	0	0	1.09713	0	0	0	0	0	0	0	0	0	0	0	0	0	0	0
Lus10000274	4.03903	4.97918	3.54915	3.64766	2.78078	3.9002	3.67852	3.48359	2.42514	3.92992	3.2753	3.13873	4.58185	3.52884	4.73434	4.12842	3.28616	3.42836	2.23635	2.49654
Lus10000275	20.1422	16.1869	14.9507	7.95654	6.21158	23.4779	6.35974	5.07084	12.1894	5.82234	16.9387	23.1278	21.2984	34.3975	27.076	19.767	6.48649	7.62926	12.8433	15.4237
Lus10000276	16.1262	18.153	15.6187	11.5179	9.42568	23.5276	18.7354	16.1326	8.3242	10.4952	18.7519	19.0401	21.4806	29.4346	22.4405	20.7751	14.3856	18.8027	8.56812	8.49228
Lus10000278	0	0.311119	0.241849	0.528915	0	0.38153	0	0	0.136165	0.286075	0.613876	0.599451	0.436587	1.02761	0.502714	0.235191	0	0	0	0.738454
Lus10000280	14.4018	14.2429	11.4888	9.64286	6.96936	18.7447	21.1188	21.2314	10.1391	13.5083	22.1008	28.1881	32.2295	24.3071	21.5549	20.2137	13.953	14.7334	12.6304	16.1074
Lus10000281	0	1.1112	0.861722	0	0	0.341159	0	0.115826	1.20241	0	0.547005	0.71288	0.264265	0.584643	0.540907	0.631019	0	0	0	0
Lus10000283	18.0479	19.7069	33.286	41.8434	420.807	17.6378	0.414493	0.607174	0.390672	0.304046	5.26441	11.1347	14.8834	5.83423	13.9886	29.0808	0.473954	2.30836	0.200325	0.211357
Lus10000284	1590.48	1573.26	1108.57	998.212	924.086	1862.86	1340.97	1475.4	820.577	1096.3	1445.32	1772.42	1589.19	1492.19	1653.85	1662.51	740.938	860.149	831.205	771.535
Lus10000285	8.99013	22.9934	8.74279	30.3591	25.8408	13.2648	18.8895	14.0275	18.4936	38.1663	15.3127	19.3988	22.1065	4.93637	6.94092	12.2358	12.0422	8.37455	29.4478	22.3783
Lus10000286	2.65466	2.14926	0.294646	0.48278	0.728922	0.465323	0	0	0.330962	0.526434	1.1222	1.94862	0.980603	0.911687	0.736478	0.430369	0	0.265172	1.69271	0.719262
Lus10000287	75.149	110.429	63.4565	51.1097	80.8816	7.07781	0	0	0	0.295367	19.971	92.3971	18.9498	15.8699	26.4823	27.0218	0	0	0	0
Lus10000288	7.44216	10.7219	5.38752	8.20569	10.6022	10.658	39.4672	40.1718	12.0256	13.9744	13.197	18.3359	15.8725	7.10582	6.77803	10.417	23.8518	29.4796	15.4948	12.0808
Lus10000289	0.215457	0.472182	1.0968	1.19166	2.06117	0.217523	0	0	0	0	0	0.150995	0	0	0	0.401592	0	0	0	0.333908
Lus10000290	255.309	135.977	5.31809	3.82251	4.64392	0	0	0	0	0	20.2232	67.1246	1.11819	1.86007	1.37909	0	0	0	0	0
Lus10000292	0	0	0	0	0	0	0	0.551534	0	0	0	0	0	0	0	0	0	1.30131	0	0.646179
Lus10000294	0.399135	0.655922	0.509801	1.11463	1.73024	0.502785	1.37826	1.99396	3.01196	9.51403	8.33092	8.21462	6.29744	1.08342	2.06747	3.65752	2.49724	2.81897	3.96449	1.40074
Lus10000296	0	0	0	0	1.21403	0	0.579648	0	1.77908	0.420114	0	0.353313	0	0.124245	0	0	0	0	0	0
Lus10000297	0	0	0	0.690031	0.836829	0	0	0	0	2.42325	0	0	0	0	0	0	0	0	0	0
Lus10000298	30628.4	14383.2	187553	213402	31541.5	6640.03	2852.21	1383.89	99992.1	25326.1	88611.8	13170.6	2452.13	3459.92	2057.92	2820.99	26809	5888.56	20899.1	45226.2
Lus10000299	50.9677	25.9429	312.636	363.558	67.6762	9.43	5.98833	3.95436	232.498	71.6831	101.269	14.5701	5.22235	3.61806	3.07263	9.498	59.2183	6.01393	34.9107	76.0415
Lus10000300	35.7761	13.629	110.407	135.31	37.8673	30.6145	23.8437	5.19027	112.067	36.6318	120.097	23.0716	14.4018	38.6234	17.1639	20.5853	17.933	9.13949	14.7167	17.684
Lus10000306	6.58875	10.8989	10.6526	13.6836	3.9484	11.2233	0.413094	0.455558	1.38647	1.88177	13.9004	11.4704	11.9237	15.3595	10.3497	7.88184	0.120012	0.453893	0.711242	0.843274
Lus10000310	4.1275	6.33279	1.54913	1.015	7.09557	6.11815	14.3557	19.0337	120.662	132.905	11.4078	8.02661	26.1009	20.7382	8.39437	7.99626	11.9045	17.5909	469.869	136.722
Lus10000311	10.2469	9.10237	8.41829	9.53771	9.0661	11.3828	12.9937	12.245	17.5803	39.5669	8.39688	10.7711	10.5118	7.23606	7.35065	10.7822	7.19775	12.4798	30.523	20.5477
Lus10000312	2.24833	2.83757	1.56854	2.19453	2.6757	3.77519	2.24561	1.41222	2.16555	1.53252	2.81886	3.74098	3.12368	5.17489	4.98581	4.18739	2.04732	2.74057	1.81701	1.81072
Lus10000313	0.482457	0	0	0.333051	1.15715	0.243756	0	0	0	0	0.193892	0.337462	0.762343	0	0.38575	0.299368	0	0	0	0
Lus10000314	83.984	96.8165	65.0078	57.9025	45.6134	66.5006	52.1167	33.4309	31.1855	45.5962	47.9171	61.821	78.0306	45.2273	55.3514	73.1137	27.9034	38.7442	51.6098	30.3155
Lus10000315	1.77569	3.40492	1.81528	2.10966	3.07532	5.45728	1.08965	0.306178	0.511376	1.33939	5.03913	4.6236	3.88521	8.54257	5.09091	6.5622	0.444485	0.879427	1.04766	1.94029
Lus10000316	2.95242	5.29902	1.84835	9.24054	9.66426	5.88528	9.43564	7.72901	7.042	13.638	11.5697	13.4339	12.1864	4.14974	4.56223	6.42878	4.71958	5.19147	4.65899	4.71569
Lus10000317	0.224953	0.184943	0.143933	0.709619	0.794313	0.510266	0.775613	0.466756	0.488452	0.806141	0.502015	0.857038	0.81433	1.66364	1.2131	0.815968	0.338064	0.596215	0.16708	0.703659
Lus10000319	0	0	0	0.094916	0	0	0	0	0	0	2.14428	2.00379	1.60528	3.27736	3.8454	2.01956	1.62925	1.64587	0.100422	0.105955
Lus10000321	0.99492	1.08955	0.362437	1.38388	0.224955	2.14943	3.05755	1.46369	0.40585	6.75084	2.53153	1.39912	2.0981	1.54428	3.40582	2.65106	1.9903	0.656415	2.07283	1.98925
Lus10000322	0	1.18069	0	0	0	0	0	0	0	0	0	0	0	0.965095	0	0.603533	0	0	0	0
Lus10000323	0	0	0	0	0	0	0	0	0	0	0	0.430869	0	0	0	0	0	0	0	1.03119
Lus10000324	1.1759	2.25351	0.562132	4.08732	3.02566	2.07482	1.46823	0.504354	2.51643	4.96158	3.92632	3.51359	3.08667	0.725962	1.01774	1.00533	0.735012	0.566224	1.92737	0.914039
Lus10000327	2.08116	1.55987	1.67817	1.37525	0.518514	1.10394	0.518889	1.51774	2.51511	3.03951	0.266288	1.69532	0.929387	2.015	3.14417	3.3351	0.438523	1.17947	3.05607	4.26806
Lus10000328	1.34213	1.18836	0.792843	2.53412	3.48062	3.21153	1.81895	1.25008	1.86969	2.95965	3.2458	3.78001	5.38375	2.50251	2.47377	3.50865	1.73213	1.52317	1.68866	0.565582
Lus10000329	2.88366	3.48597	0	1.98524	1.38985	2.0428	0	0	4.45152	16.0076	1.61277	2.61092	4.34784	0	0.919871	0.891458	0	0	0.822144	2.23628
Lus10000330	6.87805	4.88826	0.712516	0.909057	4.09941	0.187323	0	0	0	0	0.602834	1.83138	0.642822	0.045866	0.19744	0.635088	0	0	0	0
Lus10000332	13.9514	27.8222	13.0342	17.3604	17.4277	23.375	0	0.197189	0.822945	0.595082	50.0909	43.8665	59.0104	70.4235	32.9723	33.4508	0	0.218234	2.80897	1.48776
Lus10000333	2.44458	3.5718	2.08324	1.93757	1.79472	2.05261	3.12446	2.24948	3.40674	4.04807	1.32166	0.91762	1.74874	2.77387	2.55144	1.31568	3.99843	4.90509	3.00958	2.41808
Lus10000334	11.8109	15.709	9.94069	13.7185	16.2735	14.3944	10.6537	8.08469	10.1179	19.2267	13.9546	15.2955	15.901	11.2813	11.265	14.5234	6.59537	6.05336	11.4481	12.0057
Lus10000335	40.1549	45.0418	36.8253	37.2849	30.4775	36.1989	115.161	98.4033	52.0505	61.9292	41.0036	47.5698	58.1498	25.1973	26.2237	26.643	88.8982	78.4776	84.5587	37.3651
Lus10000336	2.18398	1.31309	12.3948	13.8248	0.435543	3.05611	1.24658	0.460379	2.66125	3.84922	5.44746	5.29629	4.71218	4.74592	3.31703	2.61247	0.130685	0.714695	1.77458	7.66809
Lus10000337	3.91035	1.96557	1.89589	0.410062	1.4374	3.016	1.58468	2.01402	9.1893	8.0463	4.49135	3.31738	6.15101	11.8413	5.24035	4.61919	1.18253	1.40408	5.09357	46.4542
Lus10000338	0.691781	0.340135	0.555786	0.614322	2.65166	1.13693	9.2071	6.26213	5.97663	6.22173	2.04049	1.17971	0.76446	3.36095	3.28733	1.94952	6.69134	7.00809	3.06831	2.19096
Lus10000339	0.685307	1.17668	0	0.44477	0	0.643792	0	0	0	0	0.865191	0.478226	0.347184	0.914878	0.610046	0.533741	0	0	0	0.070895
Lus10000340	34.4875	32.7203	20.2451	45.5162	27.9284	43.8733	52.7766	53.8636	99.7312	94.634	42.4421	51.1975	52.6555	45.6199	43.8591	48.2413	48.5997	59.1415	152.651	82.1782
Lus10000343	0.76137	1.20223	0.702284	2.09727	3.66872	1.62561	4.80259	3.54653	0.973968	1.89743	1.8301	2.33801	3.76138	0.960588	1.28914	2.09686	4.43119	2.27209	2.41124	1.05033
Lus10000344	9.49996	6.52501	9.33027	0	34.3663	30.3566	36.6023	28.3998	29.287	18.544	12.8156	11.8544	17.7802	17.0634	27.0257	34.7775	27.9335	31.9764	26.8172	7.66557
Lus10000347	98.2313	94.9116	78.0484	67.3231	50.8046	93.0892	124.391	117.821	99.4907	134.607	80.7751	92.5164	110.88	98.6278	103.796	88.3234	62.6295	78.4048	66.143	169.922
Lus10000350	0.77728	1.71062	0	0	0	0	0	0	1.08826	0	1.1373	1.0187	0	0	0	0.442105	0	0	1.1013	2.49347
Lus10000352	17.6204	16.2382	8.79525	6.99598	11.7727	18.4689	29.0407	31.102	14.0029	17.9993	17.3551	18.1121	23.5834	25.6638	24.3393	24.9376	26.288	22.2946	10.2667	18.1235
Lus10000353	14.4986	14.9899	12.9791	16.6477	13.542	18.065	16.7707	14.4032	15.265	18.5427	23.7975	25.9857	29.5631	21.5471	20.9844	20.0717	11.4187	11.1534	15.0125	14.9404
Lus10000354	5.56082	0	0	0	4.23386	2.39891	0	0	0	0	1.83414	0	2.13296	4.57779	6.49994	0	0	1.93906	0	9.13049
Lus10000355	0	0	1.60228	0	0	0	0	0	0	0	0	0.574877	0	0	0	0	0	0	0	0
Lus10000356	11.3591	11.2219	8.83372	11.7234	13.3395	12.862	14.2958	10.8298	19.2577	29.0179	19.9775	17.3235	21.6428	13.816	14.1414	15.6846	8.86142	11.8093	17.7622	14.7898
Lus10000357	1.49392	0	0.955753	3.08615	4.25208	2.70354	4.65532	4.92596	4.66338	1.24454	2.06212	4.56802	6.32321	8.86105	8.34806	6.19348	3.26853	2.06794	1.59539	7.60286
Lus10000358	1.43758	1.57427	0.228828	3.73705	2.8542	1.994	0.276116	0.491785	0.765374	3.06034	10.4547	15.268	15.0517	16.8574	13.7977	12.8495	3.23143	2.6456	3.38142	6.41315
Lus10000359	0	6.97855	0	0	4.17548	1.24148	3.46954	2.48981	0	0	0	1.67203	0	0	0.618922	0.706338	2.59784	1.95042	1.8814	0
Lus10000360	10.4967	9.08258	7.62692	12.5155	13.215	11.9063	9.03834	6.85854	13.4731	15.4365	15.4109	17.9631	17.6084	13.6099	13.9491	18.3109	8.07297	8.62932	12.5578	11.9846
Lus10000361	2.13261	1.34041	0	1.25746	3.4317	2.77594	3.93178	3.08686	1.70841	5.8143	4.12794	5.08475	5.32413	1.93427	1.77904	2.25683	3.02136	1.19692	0.867282	2.36438
Lus10000362	0.892091	0.651274	0.568569	0.620065	3.5319	0.449736	1.37091	0.816143	4.87745	10.0422	1.56444	3.55393	3.11684	0.29373	0.31678	0.924486	1.63558	1.48959	3.68126	0.231118
Lus10000364	1.43209	1.40523	0.906464	1.78994	1.0913	1.31148	1.40543	1.49303	0.968966	1.04482	1.15443	1.46434	1.64151	2.43925	2.69025	1.96119	1.07969	1.09037	0.698147	2.10729
Lus10000366	3.88281	3.49888	1.72383	3.77445	4.57073	3.76822	2.7737	2.4508	2.45883	5.96249	4.1351	5.77719	4.66508	3.60425	3.34947	3.91365	1.3501	1.29294	3.15147	3.24723
Lus10000367	2.56593	3.29629	1.13067	3.70947	5.359	3.73535	1.90033	2.04401	6.21324	15.6815	7.17435	6.62609	9.40973	5.79998	5.36837	5.18632	2.35218	1.01118	7.96762	38.5427
Lus10000368	0.92528	2.95737	0.788576	1.32509	2.39488	2.56345	5.27114	4.72816	2.33578	3.47748	3.30544	4.7984	3.22343	1.89028	1.52466	2.4978	2.70247	2.34457	1.55514	2.01981
Lus10000369	0.90038	1.29111	0.662985	2.49131	6.08711	3.15694	5.02824	3.28128	3.10152	6.24645	3.67546	4.30414	3.87152	2.49764	2.53785	3.71164	2.13323	1.98991	3.82083	3.30598
Lus10000370	2.01302	3.132	2.16473	6.33321	13.5888	3.15633	4.73219	3.52269	5.66264	16.4752	5.97393	4.62833	5.84415	0.972588	0.951836	1.59217	1.78187	1.85839	12.1085	6.71363
Lus10000371	0	0	0	1.59184	0	0	0	0	0	0	0	0	0	0	0	0	0	0	0	0
Lus10000372	0	0	0.285736	2.02914	0.353263	0	0	0	0.160544	0.339943	0.648348	0.629839	0.252829	0.386719	0.35698	0.208633	0	0	0	0.697587
Lus10000373	1.96816	3.54195	0.896275	6.84493	7.11935	3.96849	15.1853	15.3682	4.19648	13.3486	8.68208	10.2805	9.17162	1.52744	1.34739	4.36483	11.109	6.4907	9.43417	5.68414
Lus10000374	0.265439	0.969498	0.678403	1.48411	0.97512	0.356625	1.56098	0.732323	0.891879	1.33468	1.29134	1.49441	0.882998	1.30972	1.12741	0.989188	0.885923	0.404473	1.04414	0.966837
Lus10000375	5.7812	10.3424	4.53302	1.82363	8.67689	5.86042	15.8016	18.0366	9.92673	17.8918	3.1135	1.21603	3.88866	2.75274	4.17257	2.42122	12.6711	12.6011	10.6993	3.487
Lus10000376	0	0	0.819785	0	5.27418	0	0	1.68726	0	0	3.87588	5.17043	2.54297	0.295422	0.6515	0	0	0	0	0
Lus10000381	0.883038	0.552652	0	0	0.797455	0	0	0.086728	0	0	4.90445	2.12935	6.25056	5.41898	5.97336	4.31263	7.4467	4.64653	3.87626	6.48058
Lus10000383	73.985	63.8166	33.6275	30.1875	25.6435	39.8715	40.067	46.7031	26.3934	26.7181	55.4769	47.267	62.4544	40.3973	35.7521	38.3538	29.1772	35.587	31.3299	47.8444
Lus10000384	12.9247	10.9196	3.87488	13.0299	26.4814	18.1129	17.3822	21.3909	4.77928	12.1938	31.7216	31.4398	38.1062	8.74288	14.4079	19.5248	9.37565	10.1792	14.0104	7.11531
Lus10000385	30.1719	30.24	15.2853	31.5459	36.5509	33.349	32.5922	43.8026	16.7903	15.3435	51.34	66.4671	73.3118	30.3564	46.9549	57.9461	19.3267	18.887	36.4911	20.7964
Lus10000386	4.00671	5.3014	5.74192	10.6582	7.68017	9.26026	4.23319	4.80292	10.6853	10.3028	6.34504	6.92014	9.51718	6.59559	7.91934	8.72018	3.83759	6.71222	6.5405	4.40665
Lus10000387	0.671476	0.122591	0	0.156088	0.706526	0.60085	0.343649	0.154069	0.481633	0	0.544101	0.393649	1.20918	0.662948	0.297484	0.486809	0.224009	0	0	0.697587
Lus10000389	93.4651	109.852	116.172	66.7265	37.5834	107.214	38.3158	46.8	50.4695	39.0391	88.1036	87.3708	99.5333	97.1821	119.355	108.371	34.0153	31.0824	47.6279	35.6833
Lus10000390	5.72558	6.73314	4.74709	9.26275	19.7942	11.289	6.11483	3.99081	21.0299	38.7757	12.4778	12.7399	17.1948	16.5883	12.4279	12.9326	4.34881	4.53167	21.5265	16.9572
Lus10000392	2.38319	3.56735	1.39871	2.39253	3.41651	2.09824	1.48056	1.13564	2.05775	4.0385	4.31024	4.45344	3.18603	2.17856	2.18334	2.76549	0.575484	0.526628	1.97308	1.69731
Lus10000395	0.344716	0.50368	0	0.961301	1.45128	0.926495	0	0.158149	0.164757	0.524009	1.48962	2.26329	1.75252	0.397083	0.30549	1.11987	0	0	0.168536	0
Lus10000396	0.215393	0.708452	0.220632	0.786126	0.742369	0.954591	2.27643	1.5809	0.812411	1.2827	1.53871	2.66962	1.70208	0.679556	0.479023	1.20279	2.33119	1.9199	1.09099	0.809639
Lus10000397	20.8789	23.1594	8.30511	6.99496	8.43747	1.41554	1.74848	3.39764	1070.65	1461.4	7.78111	7.71239	11.141	15.7334	3.91551	3.70824	6.24692	5.1283	997.072	2467.46
Lus10000398	0.488312	0	0	0	0.794984	0	0	0.323193	0	1.5738	0.376697	0.995766	0.387607	1.15203	0	0.293162	0	0	0	0.768668
Lus10000399	4.87352	6.88348	7.57456	11.1124	6.49571	5.53319	1.75761	1.80295	1.66174	3.42459	12.5907	12.4653	9.64666	7.14482	7.88303	12.4069	0.417955	1.02582	2.09275	2.55418
Lus10000402	2.34132	2.20548	2.61173	2.51627	2.97435	2.9189	2.32508	2.19888	6.25342	9.24667	3.80261	3.47436	3.55464	3.92445	4.13571	3.05161	1.90144	2.54532	4.37112	6.62442
Lus10000403	0.588616	1.45145	0.846756	3.70758	3.3539	2.89107	5.02036	3.65962	4.14211	8.61968	2.62597	5.43803	3.61796	1.01652	1.09282	2.69532	3.75826	2.06829	3.81098	2.4146
Lus10000404	39.11	42.0428	43.3655	41.5613	30.4874	43.1397	12.3431	7.3789	33.7372	49.5454	40.2251	39.1466	42.9766	40.9317	37.4499	45.6367	6.38371	8.3261	23.1171	64.5362
Lus10000405	0	1.69491	0.392201	0	0	0	0	0	0	0	1.22728	0	0	0	0	0	0	0	0.438449	0
Lus10000408	79.8207	77.9404	79.4299	71.076	25.802	68.3188	145.561	144.461	57.5446	63.4504	55.8405	57.7477	69.7791	37.6449	53.5373	64.2693	55.5803	73.4454	56.3779	75.8033
Lus10000409	0.868356	1.33122	0	0.240897	0.827088	0.525517	2.53531	1.07001	0	1.34222	0.701923	0.487938	0.54319	1.11485	0.462936	1.18788	0.173539	0.537746	1.00669	1.88692
Lus10000411	3.89912	5.40916	10.4445	16.1638	2.0547	3.79941	0.998247	0.535981	0.929503	1.98432	4.86122	6.30587	2.81977	4.89172	4.5646	3.50178	0.260042	0.399249	1.14008	0.202276
Lus10000412	1.26296	1.59659	1.98562	0.542744	1.3779	1.86013	0	0.066958	0.838211	0.440756	1.65383	1.02541	2.69017	2.10956	3.71559	1.93128	0	0.148282	0	0.15156
Lus10000413	6.53214	6.21026	5.20554	7.80229	3.72769	9.00655	24.8799	28.0142	5.66169	9.5821	11.4648	15.7132	18.5959	17.2513	16.382	16.1967	14.991	15.6866	4.26006	5.46639
Lus10000414	1.98097	3.29919	2.40967	3.82075	2.37716	2.25417	3.32826	2.51992	3.12052	5.56836	3.9035	5.04354	5.28948	5.39843	3.50605	5.15949	1.6995	2.58675	2.77876	2.94308
Lus10000415	1.52074	1.66646	0	0	0.692907	0.219343	0	0	0	0	0.175016	0.152232	0.171106	0	0	0.269939	0	0	0	0
Lus10000416	3.27877	3.62729	1.90524	4.04284	19.2519	3.32475	2.66968	2.21626	8.6573	10.6794	4.48554	4.90714	4.54916	3.08574	2.92481	4.29944	3.0417	2.70776	6.68891	5.0888
Lus10000417	3.75568	5.32645	5.06039	3.3588	2.11475	3.34622	11.5171	9.33517	3.74396	13.8248	3.91412	5.41697	4.0041	6.53268	7.18736	6.44989	5.50718	5.51099	14.6068	11.64
Lus10000418	9.88751	11.9719	8.57848	7.76291	8.96634	14.7508	0.516684	0.153063	5.39277	14.7787	19.3569	18.256	25.6887	17.826	14.9802	20.9341	0	0.350532	8.07023	8.35715
Lus10000419	0.144676	0.317118	0.277514	0.607595	0.454755	0.87457	1.55278	1.04921	2.50657	3.36687	0.704136	0.865632	0.829929	0.428174	0.652279	0.853344	0.796973	0.549455	1.0708	1.35666
Lus10000421	109.381	129.254	97.6522	93.1054	59.7343	164.696	10.9947	13.8034	10.6407	26.9055	99.975	98.0868	133.503	93.6567	120.883	127.757	13.414	10.6598	21.5991	26.712
Lus10000422	0	0	0	0.342309	0	0	3.41416	2.02265	0.698597	0	0	0	0	0.121977	0	0	0	0	0	0
Lus10000423	0.299635	0.618575	0.384077	1.67292	0.853626	0.283986	0.244109	1.00661	0.308108	0.755459	0.627652	0.583596	0.469784	0.24409	0.521867	0.568344	1.98934	1.35724	1.34662	1.00426
Lus10000426	0.269134	0.147447	0.22927	0.250766	0	0.090399	0.20645	0.278415	0.839536	0.270749	4.76431	5.71351	2.20441	2.21332	3.57247	2.81394	0.134736	1.4357	0.132299	0.28006
Lus10000427	4.61018	14.7586	5.19041	24.4421	34.6404	13.1005	24.9267	20.6009	22.4894	55.993	63.2531	55.585	56.6603	5.68108	11.4866	19.5497	34.7283	27.8155	51.3619	16.7949
Lus10000428	3.9503	11.1409	3.36085	12.5536	31.7634	17.4281	26.8249	19.4616	14.9213	25.9454	58.7683	66.8136	70.8838	23.4387	28.3733	38.064	39.0519	30.4603	46.3449	10.0666
Lus10000429	0.262812	0	0.334359	1.08716	1.26345	1.32886	1.20393	0.178343	0.369591	0.41489	1.2642	3.11978	1.24867	1.67747	0.979721	1.79127	0.522875	0.823363	1.12698	1.22195
Lus10000430	0.253266	0.277526	0.107901	0.236098	0.664279	0.17013	0.582727	0.524237	0.243297	0.763183	0.958419	0.772396	0.776981	1.37451	1.16508	1.31075	1.01443	0.706984	0.747848	0.527299
Lus10000431	0	0	0	0.549999	0	0	0.299832	0	0	1.29019	0	0	0.319467	0	0	0	0	0	0	0
Lus10000432	30.4839	29.9538	28.3427	32.7387	36.6786	41.6737	78.0149	87.8724	54.9181	112.622	48.1311	60.6914	47.4757	20.3246	30.1925	37.9524	60.0639	56.9525	55.333	55.2402
Lus10000435	10.9733	19.1891	7.80755	25.2879	23.4149	25.4937	28.3414	15.8826	12.2023	42.7125	27.7054	24.4131	34.8891	10.3755	11.2886	11.5323	17.9009	13.1966	17.4325	4.01111
Lus10000437	2.51108	4.51663	1.56493	4.6003	6.16737	6.42166	4.04425	4.1831	1.9547	4.53308	5.48511	7.70574	7.27545	5.08064	5.15453	6.43499	3.48289	2.88111	3.24615	2.11441
Lus10000439	1.6098	1.32346	1.17709	2.33728	2.07485	1.73749	4.40527	3.30006	3.16189	6.10248	2.70594	2.42872	3.11169	3.0618	2.71171	2.49786	2.76477	2.83056	3.15907	11.2438
Lus10000440	1.49027	2.86418	1.62955	2.90809	7.25931	4.71385	5.28838	2.80558	5.18149	6.89757	7.71694	6.99595	8.09965	3.9191	3.66974	5.28737	3.9474	3.81155	5.97373	2.62645
Lus10000441	22.3086	34.7407	20.5305	22.6231	28.8431	28.4838	89.8544	70.8721	26.5312	27.8868	23.2808	42.8171	35.1625	26.2996	20.7787	52.2793	132.196	59.8601	31.0094	23.9086
Lus10000442	0	0	0	0	2.03406	0	0	0	12.8654	38.8118	0.890631	0	0	0	0	0	0	0	5.49023	27.1976
Lus10000443	3.84821	2.97808	3.5357	4.51291	1.4898	5.01619	23.7191	18.1158	10.8328	18.6137	6.68871	6.28092	6.33273	7.30602	5.55532	6.12421	22.7297	21.6917	12.6736	16.1372
Lus10000444	0	0.408727	0.471552	1.01538	0	1.1257	0	0.248237	1.55184	0.593137	1.45925	2.55457	0.883421	2.86403	0.780439	1.58663	0.365394	0	1.57478	2.88458
Lus10000445	3.78111	3.07266	3.57975	4.75883	2.69764	6.02418	0.749296	0.671095	4.71664	8.73225	6.02714	6.43442	5.18891	2.82991	3.63326	3.25983	0.732283	0.935238	5.18027	3.98863
Lus10000446	33.2524	42.5971	23.4126	45.9227	69.5584	45.9842	52.6995	40.1835	34.7153	82.5166	51.116	55.2577	66.4794	32.7297	34.7902	44.9637	34.0526	29.1608	49.3066	27.5475
Lus10000447	6.82629	5.44892	7.97242	3.26867	8.6064	7.56696	3.29233	3.40187	3.22511	1.76988	5.29643	7.41083	5.70121	11.1653	8.8581	5.93698	3.51454	3.3492	3.01496	3.04259
Lus10000448	15.1227	19.2592	19.9608	16.9213	30.3507	29.8985	24.4483	22.401	19.627	29.6592	16.8381	19.3324	29.4294	34.9729	30.5733	25.7389	13.5886	12.378	19.8043	21.0711
Lus10000449	12.0624	9.32105	10.7266	10.0687	11.7244	21.3619	19.9669	17.7253	12.0599	10.293	24.5281	26.0283	24.2486	26.2489	22.6287	22.8205	20.8059	20.1784	14.5562	12.3304
Lus10000450	2.23519	3.29629	1.69601	3.46291	3.34327	6.2409	8.99056	8.69554	3.05666	4.5379	3.73053	6.86854	6.24901	5.54214	5.59006	4.94614	7.26457	5.25815	1.95775	2.20981
Lus10000451	9.44859	13.2082	7.29678	10.2188	7.26856	5.97683	22.9139	21.3718	12.7344	18.5716	14.0985	16.8765	15.3704	6.5068	7.73047	10.7412	13.0614	16.2129	9.28122	8.71048
Lus10000452	13.314	12.3233	8.9953	9.77389	13.921	14.1689	13.6283	12.6902	4.69388	7.03993	10.1091	13.9433	17.265	18.5151	19.8498	16.8035	10.3827	8.81405	5.52602	4.82288
Lus10000453	4.19463	5.05303	4.81379	5.64115	4.64634	8.63016	26.4204	26.9796	33.3495	23.978	2.15093	2.26128	6.08033	9.46013	15.9395	11.7355	19.7202	29.9062	12.2407	23.9216
Lus10000454	0	0.485046	0	2.99485	2.84828	0	0	0	0	0.704761	1.36504	1.19898	1.04491	0.208901	0.228608	0.26531	0	0	0	0
Lus10000457	6.31008	7.72401	3.78886	3.44755	5.50281	5.36452	2.94546	4.08391	4.25174	4.14839	4.91089	4.96037	4.98093	5.31482	5.39723	5.94403	3.46637	3.32156	2.17361	3.85291
Lus10000459	8.49912	5.72107	13.6571	14.5637	9.23287	4.56502	2.60179	0.841011	38.1686	22.6267	8.35204	3.77612	3.85124	0.343885	2.93949	0.506564	2.5186	3.8969	8.84775	25.3342
Lus10000460	9.99758	4.94529	29.3667	52.6328	5.58354	0.887953	3.71236	2.31858	31.9017	15.7008	14.9687	2.93611	4.89161	4.36294	1.31676	3.54219	7.08443	4.14326	2.57496	23.404
Lus10000461	0	0	0	1.31159	0	0	0	0	1.34084	0	0.371254	0	0	0	0	0	0.942027	0.755636	0	0
Lus10000462	73.5058	66.1018	53.5767	31.688	25.3386	49.5408	117.582	132.071	40.2254	53.5081	48.3316	58.6693	42.4071	52.528	73.4252	54.8886	113.533	128.84	98.5863	74.7509
Lus10000463	9.06755	10.5898	6.12239	4.18612	4.44299	9.99862	6.49535	4.54425	2.21834	2.83641	7.14463	6.62232	6.23435	10.3826	11.8977	11.5286	7.7091	7.29705	3.78796	1.4692
Lus10000465	0	0	0	0	0.415606	0.053389	0	0	0.076762	1.58263	0.086027	0	0	0	0.056161	0	0	0	0	2.73732
Lus10000466	18.2811	21.5018	48.6056	73.0587	80.1653	50.9096	3.09312	0.847139	46.6272	40.9595	41.5008	22.205	44.2063	85.3265	83.2166	67.8266	1.35269	1.44434	52.8253	198.544
Lus10000471	0.778723	0.749745	0.818138	1.3948	4.3972	1.33909	2.88535	1.96126	2.00983	2.70614	2.02396	2.41131	2.12279	3.46638	2.2422	2.42363	1.76475	1.67101	1.10706	3.02396
Lus10000472	7.31417	11.1836	7.96988	18.7615	30.2809	15.6142	22.5165	19.9657	21.2747	26.5659	18.8276	21.4464	24.6803	11.7425	11.3968	15.0182	12.7886	13.6679	23.5802	13.6306
Lus10000473	4.93446	6.80999	3.45002	3.75658	4.29706	5.4343	0	0.212916	0.333683	0.811413	8.76497	7.03514	4.76165	6.71148	7.40017	6.54223	0	0.117229	0.912076	1.08408
Lus10000474	0	0	0	0	0	0	1.90241	1.0403	0	0	0	0	0	0.300813	0.327038	0.190142	0	0	0	0
Lus10000476	0	0	0	0	3.34732	1.00991	0.702076	0	0	3.231	0.738913	0	0.800316	0.450308	0	1.14751	1.01901	0	1.48766	0
Lus10000477	33.3032	34.9552	19.7957	22.3155	19.9364	28.7375	53.4782	77.6676	18.9581	26.7421	30.3463	36.9088	30.3738	13.6953	17.4503	19.9949	45.0589	50.9182	36.9168	20.0309
Lus10000478	0.042793	0.046917	0.121518	0	0	0.099294	1.3682	0.231411	0.186243	0.201825	0.125852	0	0	0.021095	0.118699	0	0.042884	0.064646	0.066761	0
Lus10000479	0.170886	0	0.370999	0.179916	0	0.202086	0.139088	0.064791	1.61145	0.879662	0.082444	0.120341	0.064917	0.1053	0.356541	0.212056	0.128438	0.032269	0.824433	2.54268
Lus10000480	1.90524	2.06578	0	0	0	0	0	0	0	0	0	0	0	0	0	0	0	0	0	0
Lus10000482	2.0936	3.27523	8.76827	14.5509	11.1315	6.33284	24.5646	21.7514	7.25094	9.87323	7.50416	5.57193	8.61146	9.37999	12.9045	12.274	18.7012	10.7198	2.39535	3.48666
Lus10000483	57.9428	60.617	48.6334	39.9929	49.8397	76.757	75.0674	80.2746	49.0484	49.3882	74.7309	87.5155	82.7316	91.7476	77.7272	69.1804	90.1962	81.2556	76.046	60.3569
Lus10000484	7.27561	6.28915	4.02945	3.35227	3.07932	5.78453	16.0368	10.4325	15.5736	16.2627	6.17716	4.35806	5.59819	12.8786	13.0655	10.1069	16.4974	14.2134	19.3453	25.4839
Lus10000485	353.387	519.452	476.098	405.51	4311.98	347.345	0.889862	0.852336	0	0	69.2899	193.149	371.29	46.3383	166.948	390.279	0	0	0	2.21151
Lus10000486	9.52266	12.9542	7.08247	4.67359	9.73736	12.7607	10.1195	9.08176	5.86151	6.18529	10.0078	13.5812	10.7235	13.2224	14.959	14.2389	12.5695	10.5566	7.99892	7.66853
Lus10000487	5.41322	2.90442	0	0.154102	0.174336	0.222683	0	0	0	0	0.358085	0.466316	0	0	0	0.068648	0	0	0	0
Lus10000488	6.76592	8.5008	0.253295	2.47929	0.950174	0.401655	0	0	0	0	11.4002	32.3849	2.96971	0.392754	1.37984	1.36066	0	0.154667	0	0
Lus10000490	4.04995	7.9838	4.94181	7.56428	11.8265	7.77912	9.04625	5.22411	6.08024	13.2994	10.7262	11.8144	11.645	6.61613	5.74419	7.36411	4.26979	3.90253	8.02586	6.49396
Lus10000491	0.756229	1.71779	0.622898	1.86052	2.99888	2.28478	3.16291	2.19086	3.69261	6.72415	3.62434	3.69067	4.15087	2.34249	2.30032	2.74724	3.16763	2.37958	5.25259	7.83474
Lus10000492	27.1491	16.8894	14.4375	21.302	11.1674	13.1488	6.98619	4.61437	17.2315	21.792	11.9299	37.3496	8.40209	3.3705	4.13798	5.16739	3.59532	3.53582	21.5053	4.78522
Lus10000493	4.10949	7.93074	2.59218	9.4929	8.44651	6.47206	14.4138	11.2874	5.1933	12.5482	9.34664	11.3709	10.6343	3.7389	4.63187	5.85569	7.30637	6.09427	7.4775	3.62217
Lus10000495	3.52536	3.17398	2.65822	4.65549	22.2611	6.13137	7.45175	5.66278	4.53333	7.11756	6.8684	9.11207	9.10033	8.09502	7.2378	9.03511	4.72865	5.05936	3.61839	3.78664
Lus10000496	34.5706	40.1738	28.4376	25.9128	21.8696	53.3072	51.6706	47.3562	27.3441	31.1204	41.0332	50.542	54.7054	60.3263	53.0521	52.8581	44.1548	49.7663	30.6916	26.5946
Lus10000497	0.347817	1.01595	0.443946	0.484928	1.28141	0.584273	0.801123	0.877563	0.831057	3.34957	1.87872	1.46803	1.43291	0.515134	0.554858	0.576412	1.04422	1.15436	0.510569	0.722469
Lus10000498	0.117609	0.386751	0.075242	0.164849	0.553695	0.770101	0.225299	0	0.340352	0.791502	1.14521	0.662422	1.52456	0.463962	0.560992	0.802978	0.058912	0.133655	0.78573	0.183988
Lus10000499	1.54616	1.26184	1.04287	2.16379	5.22636	3.05343	4.31012	2.71802	3.16084	6.0159	3.85813	3.76084	4.47048	2.21274	3.01998	3.92948	2.1719	2.45636	3.28601	2.86021
Lus10000500	1.47435	2.96507	0.312645	1.35666	1.17925	0.496691	0	0	0	0.386611	0.197399	0.171823	0	0.846061	0.130964	0.152439	0	0	0	0
Lus10000502	46.4119	61.6655	52.181	27.1788	36.9361	46.9257	34.1289	24.8695	91.0836	69.547	28.8498	39.3368	47.8187	81.1369	77.4954	55.212	27.9631	37.6577	69.4397	74.2327
Lus10000503	3.80003	6.53928	5.06917	8.77978	6.89889	9.30971	15.9871	12.2553	8.73325	13.7323	8.62597	9.27512	13.885	8.30865	12.9296	11.3638	6.50772	6.1708	5.49918	4.77299
Lus10000504	2.66659	2.92084	3.69955	2.42464	3.84424	4.90789	3.11548	3.27092	2.65938	4.93621	4.32105	4.73032	5.82119	6.35395	8.87773	6.989	2.90061	5.15021	2.38019	4.87667
Lus10000506	42.737	59.6087	83.1053	74.5847	47.8749	35.7082	3.45454	1.81724	15.6686	34.6829	69.5846	117.642	40.0012	41.7536	71.601	91.2775	0.681557	0	13.8902	13.4304
Lus10000507	16.4538	24.6685	17.9437	14.8529	13.7563	36.3345	7.59134	7.47929	5.72759	13.144	17.95	19.1088	24.8065	36.1458	42.5367	41.9835	6.66742	7.16687	17.1354	14.4447
Lus10000509	2.89184	3.79976	2.50369	3.22341	2.32213	3.35837	2.03394	1.2646	1.70547	1.62112	2.96221	3.08301	3.6482	3.69814	3.69343	3.21553	1.51475	1.82436	3.35026	6.74099
Lus10000510	0.217249	0.47613	0.82943	0.300356	0.346454	0.658029	0	0	1.84163	4.75387	0.525048	0.304465	0.171106	0.107097	0.231744	0.269939	0.216662	0.169273	0.312442	1.3467
Lus10000513	21.5522	45.9206	34.323	25.5376	20.2385	10.007	10.9357	11.8472	19.2427	33.9095	26.2647	57.216	17.5126	8.7968	6.67278	10.718	7.31798	6.2198	15.8487	10.1641
Lus10000514	30.3747	23.3849	23.2188	17.4791	32.0648	35.4653	60.2797	41.941	76.3511	63.5424	22.2808	17.9256	25.1077	39.4201	38.7884	34.1087	56.584	71.408	43.3399	70.0209
Lus10000515	0.501525	0.362766	0.719067	0.881391	1.03825	0.560917	2.83891	2.10898	2.39565	3.63198	1.07424	0.857332	1.35058	4.11283	3.38715	3.06126	0.939418	2.08806	0.819505	3.88387
Lus10000516	15.7659	13.1046	9.68693	11.3388	12.0369	18.2319	27.5108	21.5577	12.7156	25.5907	12.7502	19.1321	19.4996	17.2035	18.7907	20.8769	13.5568	14.1619	11.9696	14.3936
Lus10000517	0.326601	0	0.415878	1.79541	1.58025	0.992304	0.988296	0	0.914433	0	1.03781	0.679644	0.519284	2.54379	1.38403	2.21225	0	0.770557	0	1.52243
Lus10000518	838.048	700.634	419.759	294.273	312.789	467.816	1656.94	1811.89	498.811	394.037	448.003	845.753	472.737	559.443	545.898	533.896	1876.69	2645.01	765.154	719.115
Lus10000519	1.02501	0.249509	0.14538	0.635267	6.2926	1.37745	1.66127	0.783825	1.1433	1.03845	0.092281	0.400594	0.615543	0.449791	0.847768	0.636981	1.13979	0.871942	1.16959	0.354906
Lus10000520	100.545	96.1337	38.9401	49.9646	61.3218	75.0269	76.8967	77.696	40.5251	51.036	101.926	123.143	110.182	81.243	72.5337	80.7561	95.0216	85.8936	60.0074	42.5936
Lus10000521	0.239412	0.393348	0.159023	0	0.945366	0.36197	1.19491	1.56401	0.343018	1.82213	0.775825	1.43084	1.20222	0.886513	0.890771	1.04158	1.31766	1.10098	1.22778	1.11862
Lus10000523	0.934767	2.14172	2.28081	1.78232	1.47114	0.941888	14.0779	11.2569	28.5284	17.0315	2.61854	4.78451	2.60735	3.73151	4.24011	3.48324	1.70185	2.26457	3.88889	2.38839
Lus10000525	33.5965	27.4266	34.6542	45.8167	22.1009	27.7692	16.1871	16.7042	8.4947	7.41942	35.2794	39.392	30.4342	21.5441	34.464	48.9718	19.8943	20.773	12.0368	10.8178
Lus10000526	2.8924	2.82422	2.02513	4.43985	7.15342	6.73722	6.42566	7.32112	4.25992	7.13642	6.16311	7.35155	8.14249	2.28634	2.96775	6.02059	4.5288	4.40561	7.26792	5.44998
Lus10000527	3.90318	2.11095	2.41353	2.57573	9.3773	8.5165	23.7001	16.5799	8.23567	4.54058	0.692421	1.25322	3.73505	2.95563	5.14069	6.4595	2.8397	5.89482	2.76454	0
Lus10000528	0.712274	0.222951	0.389865	1.27848	2.72738	0.307632	0.156173	0.210308	0	0.308172	0.082475	0.859132	0.470095	0.050221	0.10813	0.252873	0.101858	0.077721	0	0
Lus10000531	0.61052	0.222951	0	0.142053	0	0.205088	0.70278	0.210308	0.438634	0.77043	0.412375	0.429566	0.156698	0.803529	0.378454	0.316092	0	0.233164	0	1.2695
Lus10000532	1.92324	1.63902	2.71946	2.06854	2.38458	0.647184	5.08152	2.76869	3.32243	1.66862	1.54983	2.69556	1.17759	2.15238	1.82373	1.59329	1.06575	2.99564	2.15256	1.65595
Lus10000533	17.6783	16.3899	16.3335	17.9907	27.4112	18.0907	19.4726	17.8937	12.1367	17.7893	16.2442	20.0964	15.04	16.1491	16.3189	16.9495	11.6186	12.0235	10.8271	9.76336
Lus10000535	2.89666	5.72881	2.81956	5.11735	5.93196	5.07505	6.41851	5.31039	5.64541	12.2576	10.0141	10.0634	9.08374	3.26076	4.50665	6.64509	3.0279	3.81967	6.35149	6.59832
Lus10000536	24.1043	24.6502	21.894	18.1871	6.47336	11.7997	1.0894	0.727744	2.01377	5.48435	16.9023	17.4256	15.5321	16.5397	12.9474	10.4696	0.177081	0.686395	3.59336	7.70136
Lus10000537	10.458	11.0703	12.0043	10.8045	17.4384	9.63208	12.1484	9.31188	7.52163	12.8731	7.37052	11.4443	9.34338	12.1955	10.7178	11.0906	4.78947	6.15864	4.25769	12.1527
Lus10000538	1.93912	2.83309	1.0968	1.19166	3.09176	1.08762	0	0.146897	0	0	2.25676	4.07685	4.41104	0.212455	0.804436	0.401592	0.214893	0.167834	0	0.667817
Lus10000539	48.0088	20.9171	22.2118	16.692	11.7818	28.1903	12.2756	9.35029	13.9331	19.9495	14.5834	26.2822	17.5494	19.1691	20.5427	33.0422	6.13101	14.5506	10.0006	10.7942
Lus10000540	5.02474	5.14371	2.35086	6.49187	7.1423	7.58881	14.0187	12.0089	5.11202	9.65711	9.61037	12.8128	10.9874	6.03616	5.24393	8.0329	9.7627	10.4024	7.8507	4.69363
Lus10000541	0	1.12811	2.58426	0	1.67366	1.00991	11.9353	13.2856	2.95924	0	0	1.34057	0	0.450308	0.498974	1.72126	9.17107	5.51101	1.48766	0
Lus10000542	83.0158	84.1146	61.8298	58.8931	52.4956	94.3641	2.96751	1.90309	8.74197	36.0912	81.045	111.618	87.487	86.7162	63.154	69.24	0	2.22197	32.5551	37.1936
Lus10000543	5.9131	5.80471	3.28807	3.61423	26.9449	7.62798	0	3.62785	0	8.26059	1.96331	3.78248	6.83121	9.78937	8.34147	13.7739	11.8291	4.12191	8.42522	0
Lus10000544	0.32957	0.850515	0.254525	0.32346	0.285833	0.400815	0.253247	0.368331	1.24121	3.35452	1.25938	0.927821	1.56565	1.36513	1.20577	1.42286	0.204828	0.23145	3.09949	3.87045
Lus10000548	0.276002	0.453883	0	0.12911	0.072088	0.139004	0.035233	0.09553	0.533598	2.87877	0.224037	0.356319	0.384728	0.272133	0.219256	0.142717	0.230478	0.139067	2.19151	1.80076
Lus10000549	1.60944	1.42782	0.881889	2.78837	3.25368	1.93045	3.05568	2.80446	1.76919	5.18451	4.22692	4.74711	6.45439	2.68426	3.17159	3.52155	2.91668	2.62173	1.92683	3.71197
Lus10000551	0.65638	1.93398	0.630348	2.53418	3.85507	2.02458	6.93924	5.36931	2.55976	3.51552	6.47064	4.71542	8.32892	1.49638	1.74627	2.9778	7.27649	7.37204	10.2714	1.79922
Lus10000553	1.06202	1.74604	1.61316	1.58053	9.3827	2.87546	0.610506	0.91692	2.11048	5.37379	4.59143	5.28024	5.07005	2.91356	1.93578	3.17981	0.731375	0.856129	2.85311	2.17944
Lus10000554	4.91376	6.06713	5.03139	3.6274	3.48765	7.08589	14.0667	12.7939	6.81852	5.55822	4.82761	5.42658	7.52154	9.20635	10.3032	6.67659	11.0388	11.8187	7.53714	7.12439
Lus10000555	14.5675	11.9735	6.97224	10.4066	7.12571	15.0229	11.902	11.9348	8.34641	16.9795	12.113	15.2426	13.2119	14.5555	13.2654	15.1795	9.63991	11.1676	15.9086	13.068
Lus10000556	13.2873	15.0126	10.8656	12.5811	14.1538	20.8794	22.4687	25.3409	18.3196	17.7717	24.2277	19.8651	35.3679	25.0001	20.6742	24.8575	11.2396	11.6195	13.8963	13.791
Lus10000558	90.2264	33.5681	11.1119	23.1767	22.2346	0.756454	0	0	1.06505	0	7.16866	15.4407	10.9856	12.2001	14.2177	10.6581	0	0	0	1.2195
Lus10000559	2.04405	2.05523	0	0	0	1.81539	1.29605	0	0	0	1.35461	0	0	0	0	0	0	1.44752	0	0
Lus10000560	51.9586	48.1158	38.3914	36.0678	32.8576	72.9615	17.9474	17.2179	36.4015	35.9204	54.9009	53.7782	70.4392	78.0024	54.5316	70.224	19.7065	24.9035	39.1056	41.7137
Lus10000561	0.434447	0.476008	0.460416	0.808638	0	0.50897	0	0	0	0.1648	0.088017	0.940194	0.167534	0.776583	1.05496	0.693876	0.326127	0	0.159522	0
Lus10000562	0.257643	0.388453	0.041255	0.135762	0.201576	0.291918	0	0.02232	0.18721	0.191191	0.104605	0.204148	0.366162	0.888858	0.443098	0.239727	0	0	0.096183	1.16104
Lus10000563	18.4518	19.1726	16.0972	14.8537	9.78381	11.8892	3.79778	2.12011	13.1181	11.6253	12.484	11.567	13.9897	19.6713	17.3905	13.6226	2.35126	2.15646	16.0466	48.5454
Lus10000564	0.759362	0.971047	0.080953	0.531965	0.099355	0.446249	0.436473	0.568625	0	0	0.667456	0.356396	0.869427	1.46675	0.738036	0.942744	0.443735	0.383865	0.28157	0.494819
Lus10000565	0.944335	4.13671	1.92357	5.75635	11.7107	3.04892	1.88577	2.45293	2.94581	2.05178	4.72797	7.29078	6.66411	2.98322	1.00724	5.16666	1.50884	2.4916	3.27502	2.05055
Lus10000566	3.8884	3.85088	4.56608	7.73862	11.3701	6.28113	10.5707	4.94184	3.30914	4.99834	5.59555	8.59658	7.38177	6.22809	5.60244	6.88575	5.02712	5.31297	1.15956	0.697902
Lus10000567	0.247055	0.203099	0.55313	0.259645	3.00569	1.1822	0.567988	0.170791	0.267981	0.462246	0.501144	0.391347	0.565535	0.365505	0.818507	0.805105	0	0	0.366551	0.096603
Lus10000571	0.243457	0	1.23907	0	0.389373	0.246031	2.04899	1.32413	0.342996	1.91427	0.782523	0.340527	0.384795	1.19775	1.81666	1.05734	1.45478	0.190294	3.48835	1.13169
Lus10000572	26.0294	29.9086	21.7625	20.3376	78.807	16.0834	32.2324	28.1738	29.9828	42.7217	18.851	26.6166	22.6621	16.7164	25.0546	30.1482	17.8957	22.8055	45.4112	31.2097
Lus10000573	2.41007	0.662615	1.15028	0.414563	0.484622	2.74483	3.20319	3.09579	7.18098	11.0137	1.922	1.25746	2.39267	3.09135	0.959866	1.48829	3.88509	2.60329	12.4391	2.33768
Lus10000574	0.385322	0.425828	0	0	0	1.56255	0	0.257988	0.538131	0	0.303071	0	0.306524	0.185714	0.202693	0	0.38	0	0	0
Lus10000575	0	0	0	0	1.40267	0	0	0	0	0	0.33661	0	0	0	0	0	0	0	0	0
Lus10000577	1.03764	3.36335	0.808637	2.78595	5.08992	2.72738	2.72972	2.12382	0.196275	1.2769	5.89606	5.49611	6.65323	3.15808	3.3687	5.29071	2.03381	1.97732	0.470253	0.706481
Lus10000579	23.9861	4.9188	2.16393	2.16276	24.8651	7.52151	0.958945	0.254065	4.56694	2.65221	13.0702	3.31461	1.91393	4.57294	3.981	11.3295	0.589531	0.558997	3.91987	7.01383
Lus10000580	15.3357	22.3449	17.3426	45.2549	142.415	38.1404	30.5365	21.5077	46.0926	91.0735	60.0077	62.5299	55.498	17.2133	21.6943	37.4253	24.5924	17.5043	64.2832	20.402
Lus10000581	0	3.23625	0	0	0	0.966726	0	0	0	6.18588	0.707399	1.28149	6.11435	1.29352	1.4324	2.19924	0	0	1.41597	1.61182
Lus10000582	29.1559	52.6763	44.3176	32.584	31.2677	43.2004	50.8165	31.4109	85.8624	95.7067	19.8745	23.4137	27.9716	44.7287	64.3261	36.7108	14.5625	11.5835	95.9672	37.602
Lus10000584	0.610427	0.726169	0.669349	1.42814	1.35707	0.871026	3.86007	4.06398	0.912004	0.987554	1.52823	2.66423	2.44109	2.09145	1.05184	1.61102	3.00962	3.51901	1.51441	1.27495
Lus10000585	14.0603	13.1151	12.1368	14.0675	12.7227	20.7744	17.2748	13.8837	17.2191	20.9929	21.2565	20.5901	21.4733	17.5806	16.9033	20.3012	15.8837	21.9287	19.8717	13.9338
Lus10000587	2.33667	4.34856	1.94725	3.04801	1.78997	4.21934	7.12667	6.69108	4.95727	4.6264	3.48393	4.40007	3.89111	4.01913	3.88707	4.11448	4.62784	4.73057	5.41061	4.16693
Lus10000588	3.86556	7.07112	4.59014	4.62109	3.30206	6.51398	0	0.174959	0.725133	4.8771	8.68273	10.0817	9.99403	7.46938	4.80464	7.82732	0	0.201744	0.737159	1.59747
Lus10000589	7.9594	6.30446	10.2961	8.42076	13.0006	10.6068	4.32111	2.34289	19.4101	14.5378	7.65888	16.4502	7.54026	13.6841	12.7681	12.5384	4.18988	6.62377	18.9024	33.0206
Lus10000590	9.36801	10.3127	10.3407	4.08497	5.31011	14.8011	6.01541	5.18466	3.79426	10.4904	9.6222	10.3232	14.114	18.8157	16.9744	18.5546	6.29368	4.84094	4.69226	7.39396
Lus10000591	16.7623	11.9394	4.35405	4.97081	3.0944	0.328232	0	0	0	0	1.31631	4.80292	0.888874	0.884102	1.56145	0.910764	0	0	0	0
Lus10000592	3.28502	6.51799	4.87857	10.7965	1.81723	5.09943	13.0537	8.51174	6.00866	4.42	2.47457	7.24781	6.81616	20.4146	1.79125	1.54405	3.11139	2.23239	1.44054	0.415777
Lus10000593	10.934	9.38165	7.08322	7.0493	7.54377	9.42669	26.0289	28.2213	11.9444	7.4513	5.476	10.7661	7.48196	7.84192	10.179	9.99764	25.9247	37.6432	14.3506	12.1231
Lus10000594	0	0	4.16212	0	0	2.15959	0	0	1.60095	1.72678	1.58072	2.87719	0.859425	3.85602	3.7418	4.28996	0	0.843648	0	0
Lus10000595	35.5326	41.2323	32.11	48.8565	42.8851	53.7858	49.5249	40.0145	65.1069	81.6844	61.6905	66.388	55.9142	65.472	53.716	63.2322	45.3065	58.9213	61.7549	46.2744
Lus10000596	3.36813	15.5126	11.8196	6.39258	7.81003	6.10634	17.2214	14.5405	14.3835	19.4996	2.25915	0	0	0.695646	0	0	5.9135	0	2.37406	3.84805
Lus10000597	0.607699	0.998974	0.582745	0.744124	0.358297	0.765349	1.28133	0.891643	0.657653	1.37004	0.246448	0.587937	0.407039	0.599547	0.64465	0.424503	0.380385	0.750595	0.337071	0.59344
Lus10000599	367.411	478.322	381.166	303.375	361.882	929.087	265.743	242.911	255.364	261.091	492.242	538.079	729.913	712.821	641.767	689.569	242.167	273.208	327.974	223.554
Lus10000600	3.51457	2.61725	3.40584	0.977847	2.89218	5.66928	0.324016	0.772232	1.6061	5.38251	1.36585	2.47127	3.05733	4.23517	3.81759	5.76865	1.12496	2.92082	4.34813	6.99658
Lus10000601	31.0807	33.236	26.7399	22.6674	17.6443	31.43	42.3815	41.2901	40.1486	53.5623	35.7889	29.7047	40.7634	28.5076	29.46	29.9675	30.2223	27.2866	20.113	21.2781
Lus10000602	3.29488	3.83239	2.23619	1.60102	1.90119	3.11622	0.206163	0.046463	0.971639	2.01619	4.47326	4.26793	3.08231	3.64807	3.38731	3.63176	0.067355	0.051026	0.896829	1.0513
Lus10000603	19.6153	24.242	15.5463	21.7333	38.8098	33.7792	92.5944	85.7983	66.4375	112.175	26.8618	28.8191	43.7736	19.3714	26.4299	35.8893	70.9519	78.3918	65.3473	42.9941
Lus10000606	30.2966	33.5337	24.331	29.5219	31.5702	31.4584	46.0166	39.0678	39.3248	47.7564	30.5193	36.3646	35.6658	24.678	28.2344	32.507	39.8738	39.6852	46.1677	25.8924
Lus10000608	0.465822	0.510691	0.059635	0.130736	0.219014	0.281526	2.85434	3.09548	1.89104	3.05452	0.529359	0.59044	0.991827	0.734877	0.88815	0.404668	1.44703	1.44363	2.14961	2.11522
Lus10000609	11.5025	16.2163	8.23585	17.9798	19.4934	15.7775	29.3492	22.8704	23.3051	43.791	26.9681	30.6288	33.2369	10.8092	13.5471	16.2122	15.7957	15.1653	24.7673	27.8319
Lus10000614	15.2903	21.0612	10.2603	7.79458	4.15178	18.989	24.1813	28.9195	7.53616	7.55469	15.454	21.9025	22.772	26.1093	29.999	24.5654	22.153	17.5409	6.49526	7.79868
Lus10000615	10.5091	12.6096	10.9158	11.6885	6.05261	13.2042	13.9891	11.3386	9.41238	11.1571	17.9958	16.9488	17.9424	11.3743	12.7078	12.6433	11.3547	7.04635	8.30942	10.7526
Lus10000616	0	0.744886	0	0	1.09612	0	0	0	0	0	0	0	0	0.305592	0	0.390278	0	0	0	0
Lus10000617	13.347	16.2056	9.86408	16.8905	19.7861	17.6793	21.0547	13.9778	22.4269	39.5346	23.7577	22.8714	27.8404	17.679	17.426	20.7799	11.7825	15.3444	20.7457	19.7635
Lus10000618	9.28985	11.3847	6.4572	11.7652	14.5626	20.3612	14.8272	11.1919	13.1456	16.6402	17.3617	23.764	24.9602	25.5321	23.8523	22.7412	11.317	11.2886	14.2397	12.811
Lus10000619	2.52968	1.38648	0.441408	0.564171	0.902111	0.521248	0.088105	0.119279	0.832077	0.515702	1.1197	0.809573	0.6574	0.510301	0.45703	0.499573	0.172798	0.130641	0.08538	0.449754
Lus10000620	1.016	2.98604	5.17594	2.7909	1.09374	6.8618	0	0	0.473831	2.70513	6.17493	5.63013	11.0404	11.3546	7.16574	6.03899	0	0	2.40457	4.73924
Lus10000624	1.49031	0.816549	1.4816	2.43161	0.260544	0.250272	0.063496	0	0.716012	0.476504	3.96137	1.57333	1.3374	0.449326	0.922798	1.53716	0	0	1.22467	1.16369
Lus10000627	1416.19	2464.1	802.287	986.685	386.211	462.764	0	1.81392	1189.11	2201.45	1117.12	2161.49	553.328	353.642	173.781	189.774	0	2.06095	960.475	1132.54
Lus10000628	4.55824	4.99515	1.94236	3.02046	5.91198	4.51218	32.685	27.985	10.9549	28.2781	6.48551	14.1838	7.29128	2.44599	2.67347	4.02242	27.0683	20.8038	14.2999	7.3698
Lus10000629	8.03141	8.9121	4.45084	8.0386	8.4447	8.87925	16.4682	13.4304	17.3177	22.1289	10.2552	13.2073	11.8097	10.0193	10.5059	12.5204	13.007	14.9986	19.5998	36.5702
Lus10000630	4.19266	4.20971	1.78377	1.94837	2.02284	7.39605	2.41426	2.32393	1.66948	3.54231	5.09455	4.34201	6.56792	7.40539	5.57408	3.9084	1.86475	1.51651	2.56144	2.53997
Lus10000631	38.0343	37.6588	35.4614	20.8441	25.2775	48.4793	30.4701	36.6244	25.678	24.0344	36.2876	51.8588	46.8231	70.1977	60.3633	55.1109	53.0925	66.1819	53.4511	46.4218
Lus10000632	26.7205	29.9933	15.8141	17.5894	9.0994	14.0758	8.88245	5.78514	26.3418	25.1731	10.7613	16.9073	5.30911	6.98588	6.5541	11.0314	1.22546	2.49045	11.9344	14.4988
Lus10000633	71.435	71.2945	45.5942	48.0702	35.9768	54.9432	110.947	145.557	64.7241	74.601	60.1792	92.8488	71.9564	48.2427	56.4286	51.5088	103.946	126.992	111.466	76.1487
Lus10000634	3.85136	3.23215	2.23284	5.735	5.47818	4.0617	7.88552	6.57387	5.31036	8.91333	8.78928	9.57498	8.90486	4.77709	6.06708	6.76078	7.23433	5.70046	9.46739	4.42424
Lus10000635	8.84772	7.04843	4.69342	3.04412	3.62819	9.49657	5.38126	5.77244	3.29515	2.79471	11.1721	11.0739	13.0446	24.1086	19.383	13.9959	6.55456	7.03904	7.41556	5.54966
Lus10000636	11.4786	10.2333	22.5756	24.8235	7.9505	11.6358	1.45491	1.03836	12.1213	20.525	14.6645	15.3935	11.0411	19.7645	15.8481	12.7133	1.04143	3.23708	22.4696	61.5842
Lus10000637	25.1626	29.5092	26.1349	28.4559	17.0052	39.964	12.4776	11.2343	23.3139	27.344	31.1018	28.9486	31.2859	45.0259	30.7015	32.18	13.1938	15.6226	34.6236	32.1236
Lus10000639	13.0277	16.8119	10.1193	11.0127	13.4343	11.7467	18.238	13.8962	15.8967	33.6885	22.6487	23.6578	20.2592	15.2219	19.6914	21.0595	18.0006	19.1827	37.7926	35.4276
Lus10000640	18.1648	19.135	13.9165	12.1925	14.6785	18.906	32.3749	29.2343	17.2197	25.8689	21.2868	21.1683	24.0204	33.4399	32.0639	31.3544	29.5165	35.8664	22.238	26.91
Lus10000642	0	0.200785	0	0.128034	0	0.369314	0.562314	1.26359	1.18686	3.73515	0.074285	0.580298	0.281551	0.045212	0.097309	0	0.183473	0.488952	1.21558	0.428991
Lus10000644	24.2182	29.0787	33.1638	25.1707	12.8931	45.8961	0	0	0	0.361673	53.2598	61.4867	58.4167	75.1264	70.3514	54.7033	0	0	0	0.714776
Lus10000645	0.404838	0.522308	0.518789	0.870719	1.45195	0.431681	0.018226	0.016517	0.034655	0.035259	1.35392	1.10715	1.00892	0.5398	0.843905	0.797539	0	0.017924	0.178132	0.03735
Lus10000646	10.7688	10.4229	11.3395	7.84058	6.81108	23.8412	2.50355	1.83412	12.7761	13.3128	19.3963	20.277	25.5017	40.2883	32.3499	29.286	2.0517	3.29506	14.5833	24.1094
Lus10000647	1.54658	0	0.086007	0	0	0	0	0	0	0	0	0.047336	0	0.033164	0	0	0	0	0	0
Lus10000648	1.88157	2.77723	1.5757	3.04956	2.83222	3.09937	6.31672	6.28582	1.20866	3.17208	2.46784	3.54227	3.67845	2.74657	2.25727	2.24474	3.19138	3.71243	1.78154	1.4742
Lus10000649	11.0227	8.11507	0	0.120396	0	0	0.066049	0	0	0	4.11984	4.66656	0.198216	0	0.594275	0.641797	0	0	0	0
Lus10000651	34.4495	43.7725	20.5925	25.6015	29.0164	44.8405	18.6439	11.3377	34.4256	24.6178	33.5428	45.1744	39.5698	39.4525	40.2504	37.4347	10.8783	18.4178	45.76	56.5952
Lus10000652	1.09299	1.2728	1.31057	0.860989	0.85851	0.825862	1.20433	1.09601	0.49346	0.61467	0.831268	1.05794	1.6826	1.11185	0.97807	0.975403	0.981587	0.880986	0.412497	0.320381
Lus10000653	0.173388	0.474977	0.110794	0.363599	0.27293	1.13562	1.66329	1.79413	1.12388	0.784237	1.19504	0.892945	0.997876	1.15492	1.15056	1.50762	1.56253	0.99045	0.511729	2.16559
Lus10000654	2.86874	3.49501	1.8757	2.32219	5.10496	3.27538	7.18177	7.93137	2.58074	4.86931	4.86197	5.96902	7.05644	3.58409	3.38029	5.02576	4.08707	7.3482	3.6872	1.8942
Lus10000656	3.9187	6.56395	3.0042	9.55875	10.7048	7.64515	15.843	15.0587	12.6481	20.2485	9.75774	11.9096	10.1949	3.76164	4.09798	5.03371	7.58579	8.84471	11.0318	4.40164
Lus10000657	15.693	22.3025	13.6105	17.841	11.6527	26.9389	6.92704	6.17518	9.02314	19.833	27.5402	25.452	32.8538	24.8159	20.9106	24.9148	3.17018	5.03417	15.5034	9.59094
Lus10000658	5.36351	4.91471	2.74052	0.817169	1.99791	3.14471	0.224477	0.134419	0.981554	1.6224	5.87194	7.54807	4.35092	4.53474	3.74089	3.33205	0.683383	0.372133	1.00499	4.1075
Lus10000659	3.41426	3.73888	2.5171	1.49482	15.9835	3.2629	19.19	25.3269	1.27562	0	5.22734	4.41636	4.92346	7.2754	5.13822	8.04491	47.5739	55.6969	2.08088	0.557665
Lus10000660	0.534333	0.711406	0.097758	0.536008	5.01991	0.576619	0.116899	0.211507	0.055412	0.113484	0.309872	0.698866	0.736479	0.357443	0.404042	0.591958	0.57377	0.576073	0.056919	0.239193
Lus10000661	6.91386	7.84502	6.03609	4.73578	1.93813	6.40909	5.97809	6.69764	2.69839	3.72906	6.31213	7.41322	6.72996	8.76499	7.71872	6.42275	5.06798	7.05585	2.25897	3.34226
Lus10000662	11.417	17.8837	9.58084	20.4997	28.5978	19.9944	31.0911	33.7274	17.5319	27.6973	29.014	32.0076	34.7131	21.4127	20.9342	24.1712	30.2094	30.8274	26.3329	10.1118
Lus10000663	1.12083	1.8273	1.10669	2.04902	8.24347	3.67209	2.65712	1.60301	3.24321	4.85224	3.71908	3.28613	3.59785	3.53765	3.85009	4.70873	2.01272	2.33312	4.70715	1.78951
Lus10000665	1.16173	3.70763	1.90106	4.0318	4.43259	3.76835	5.0622	3.5442	4.85104	10.8923	3.65219	4.78233	5.57393	0.983209	1.08128	1.76793	1.35848	0.938385	2.27433	0.737388
Lus10000666	116.119	99.2148	78.4396	56.6661	89.0843	155.19	100.067	123.36	67.258	105.947	61.6254	102.764	125.498	74.7353	63.0903	57.5972	34.0764	39.0532	41.4681	44.0255
Lus10000667	1.30465	2.59823	1.96779	2.31447	1.12389	2.39091	2.31585	1.93825	2.2095	2.70731	0.672623	1.4183	2.93348	3.91454	3.09081	2.21138	0.47475	1.1815	0.521475	1.66263
Lus10000668	1.16173	3.70763	1.90106	4.0318	4.43259	3.76835	5.0622	3.5442	4.85104	10.8923	3.65219	4.78233	5.57393	0.983209	1.08128	1.76793	1.35848	0.938385	2.27433	0.737388
Lus10000670	1.29051	0.860233	0.660703	0.43442	0.971337	1.0511	0.637288	0.583638	0.82258	0.703453	1.37065	1.78101	1.72915	2.74235	2.23204	1.5897	1.04188	1.06006	1.30492	1.15685
Lus10000671	0.304659	0.670206	1.16332	0	0	0.616876	1.38769	2.46949	0	0	0	0	0	0	0	0	0.302136	0.239384	0	0
Lus10000672	21.9733	22.8206	22.337	23.5301	13.1081	22.2274	17.478	15.2036	18.9592	30.8391	26.8781	33.7566	29.4194	26.3329	22.4753	24.4024	13.4837	17.5617	23.2893	25.7524
Lus10000673	5.85227	6.1036	3.31599	3.02876	11.5041	2.85081	3.06178	3.7185	1.59925	1.07275	2.49191	3.41161	2.26229	2.1048	4.85285	11.728	2.64369	2.24865	2.92681	1.80247
Lus10000674	167.619	169.397	130.195	131.82	108.149	157.249	425.556	493.966	134.554	123.999	151.049	277.949	156.748	142.164	161.634	153.807	614.404	643.483	264.671	195.433
Lus10000675	6.01774	5.30967	4.92764	4.46987	5.00592	6.54722	9.40729	9.36302	4.52687	4.50168	5.12708	6.44988	7.39007	6.64731	6.60226	6.35002	10.4295	9.48557	7.05589	4.56537
Lus10000676	0.340167	0.24843	0.147445	0.158126	7.96286	1.25711	0.087049	0	0	0	0.476692	0.244001	0.620409	0.791758	0.542583	1.87345	0	0.087256	0	0
Lus10000679	0.122065	0.53519	0.234256	0.769767	0.191604	0.676326	0.280624	0.168779	1.58903	2.8314	0.297132	0.386717	0.558746	0.421367	0.323513	0.568257	0.061142	0	0.63397	2.10021
Lus10000680	7.27637	6.80195	6.7509	10.9861	10.9861	13.1525	14.8201	13.8624	7.8289	13.2773	14.0618	18.63	19.3654	11.4708	12.5238	17.0961	9.2886	8.45127	8.34409	11.2613
Lus10000681	14.7809	21.324	10.8731	21.7486	43.1928	20.2036	29.9201	28.0059	12.7843	26.7856	26.2359	32.2803	32.4661	11.6516	15.0166	22.3573	19.7606	23.0838	16.584	11.9355
Lus10000682	140.955	64.2271	23.9086	54.2352	31.7066	1.64349	0	0	0	0	9.57824	16.2687	6.75024	14.7626	15.4484	11.8173	0	0	0	0
Lus10000683	5.01656	1.4745	4.26057	0	0.539983	0	0	0	0	0	0.265408	1.39078	0.266014	1.29656	1.41651	1.84894	0	0	0	0
Lus10000684	6.66963	9.04924	7.79305	16.0938	13.1243	9.57069	10.2792	7.63192	14.0931	25.6827	17.1572	17.0851	12.4121	10.0277	9.53539	10.2419	7.18528	7.39711	23.5432	18.0865
Lus10000685	0.223281	1.63133	0.951672	2.18756	5.96692	2.02464	3.48077	2.67261	4.08196	6.48514	3.92399	5.13406	4.10063	1.35838	1.34239	1.80227	2.23624	2.31874	3.85429	0.930414
Lus10000687	2.59261	1.3714	1.59935	1.37447	3.23763	3.24305	3.84033	2.5896	3.86154	4.31657	2.0516	1.38411	2.60847	3.74957	5.33338	7.07018	1.61123	1.29438	2.76883	2.09321
Lus10000688	28.0427	25.9283	17.3502	22.8376	121.392	8.81014	0	0	0	0	7.3757	15.9678	12.7688	4.01578	10.6544	20.4475	0	0	0	0
Lus10000690	0	0	0.465404	0	0	0.370347	0	0	2.04256	5.85172	0	0	0	0.17673	0	0	0	0	3.62723	3.98412
Lus10000691	2.56624	1.93503	1.06169	1.51627	9.58096	3.79594	6.10907	4.4989	4.15466	4.76078	4.32135	4.36618	6.33761	8.20725	7.68808	5.24568	2.89547	2.53415	3.10006	3.39911
Lus10000692	371.431	267.142	182.379	163.317	102.346	161.647	202.973	316.753	369.005	364.17	229.587	315.811	200.293	357.056	479.67	380.873	255.066	442.129	686.098	695.478
Lus10000693	19.7979	30.2267	12.4428	12.1377	23.8721	26.179	38.1941	33.8297	24.6548	19.5851	14.5525	28.7542	35.0303	38.9461	55.7863	53.4248	38.1167	26.7724	26.8856	21.5398
Lus10000694	121.949	127.549	93.3717	86.1375	54.8163	109.811	188.813	178.223	165.236	214.295	96.1554	107.635	129.425	111.466	131.099	102.115	124.815	131.071	127.031	231.586
Lus10000695	0	1.87696	8.54201	4.64424	14.2464	1.66131	0	1.1391	2.63934	0	0	1.15285	0	0.762213	2.55372	0.958845	0	0	5.22165	0
Lus10000697	5.69372	7.40161	5.16582	6.30597	7.17475	9.48718	10.3831	10.111	6.98482	9.52569	9.13114	9.78755	11.7924	10.2202	10.1668	11.097	7.49395	4.82203	7.16378	4.86532
Lus10000701	10.5213	11.8325	12.3971	23.0735	16.8357	24.3248	6.4028	5.07099	12.6897	15.2215	27.3546	25.9378	32.9077	31.6291	24.9778	23.6435	4.86718	6.2045	14.1959	54.4376
Lus10000704	2.54595	2.29854	3.13107	3.78165	3.60027	2.66511	3.51814	2.83273	2.96585	2.01062	4.41641	5.51876	4.93863	6.35026	5.16351	4.92561	3.10126	2.52976	2.15347	2.65699
Lus10000705	0	0.57702	0.334359	0.362388	0	0.797316	0	0	0.739182	2.90423	0.4214	0.55055	2.28923	2.58072	2.65924	0.977054	0	0	0.375661	2.03659
Lus10000706	1.08514	1.34337	0.627701	1.32772	1.97247	1.2691	0.938026	0.877839	1.47457	2.39172	2.41532	2.36035	2.86732	1.20772	1.24128	1.80235	0.567085	1.24088	2.19469	1.20685
Lus10000708	0.859738	0.857088	0.919366	1.20878	1.54809	1.62671	0.617963	0.632299	0.985381	0.849159	1.73998	1.94524	1.85368	1.64544	1.51597	1.89035	0.522328	0.627735	0.934955	0.735381
Lus10000710	3.42546	2.50177	0.26512	0.28977	0.327395	0.418442	0.079664	0	0.447316	1.41554	0.504784	2.191	0.959564	1.12714	1.21351	1.22537	0	0.079317	0.915685	5.50314
Lus10000711	4.45954	6.10707	1.81225	2.4055	8.46921	5.31129	24.2761	19.3428	14.2733	13.0443	4.27188	2.56727	3.74563	7.10322	7.05449	10.6418	19.4799	21.5199	13.2692	8.69373
Lus10000713	6.74157	7.189	4.10311	2.26744	3.17507	4.43942	17.3211	22.9396	2.59067	5.09248	5.33396	8.96123	5.65499	6.6818	7.35095	5.51893	15.7677	15.9302	10.5741	10.361
Lus10000715	0.288366	0.316907	0.366966	1.19115	0.926564	1.45914	1.31643	1.17079	2.02342	0.45736	1.84316	1.40588	2.51717	1.97606	1.68643	3.20925	0.858913	1.13163	1.23322	8.49784
Lus10000716	3.09625	5.50842	3.04656	7.41129	8.8113	6.96087	8.77669	6.51355	10.3131	17.4507	7.68068	8.59876	9.98898	5.17074	3.67678	5.93952	3.53937	4.56175	9.28619	13.9036
Lus10000717	0.217224	0.356943	0	1.06072	1.37093	0.109463	2.08425	1.4209	2.18252	1.8128	1.05621	0.687706	1.17264	0.911418	0.461493	1.1473	0.97838	1.74446	3.03091	1.01578
Lus10000718	11.9936	8.09147	6.75015	10.1957	6.26235	13.2796	6.00733	4.55344	12.6895	19.1671	12.619	12.5936	11.6467	16.9249	11.0693	14.4635	10.3438	5.04047	15.89	24.3024
Lus10000719	9.11664	15.7951	12.7675	21.1274	25.5201	31.4822	5.93333	4.75225	13.3795	27.7871	21.9435	22.3182	29.2369	37.8256	27.5349	26.9436	3.82935	3.68567	15.443	19.5405
Lus10000720	0.760277	1.67993	1.93744	0	0.615847	0.770763	0.569908	1.78258	0.531031	0	0.598521	0.261998	0	0.18339	0.40022	0.464876	2.25015	1.19755	0	0
Lus10000721	18.2354	20.7958	16.8231	16.2086	12.5032	21.9698	5.53478	5.16307	11.8895	11.1902	18.0253	17.4968	16.6079	33.7504	30.9406	26.2216	5.69549	5.73561	10.6063	14.7015
Lus10000722	5.35562	5.72681	4.60335	6.07638	4.87338	7.99489	4.25098	4.03793	7.45704	9.96554	6.57723	7.12292	7.88212	8.27971	7.21295	7.32667	4.35007	3.96948	6.92542	6.71237
Lus10000723	0.292687	0.064166	0	0	0	0	0	0	0	1.48815	0	0	0.133901	0.028866	0	0	0	0	0	1.73998
Lus10000724	17.951	21.3131	12.3731	6.38755	12.2963	10.0784	28.2088	13.6114	13.4925	17.9748	19.2549	15.7572	19.6359	32.4798	33.9822	25.3989	13.5991	10.5303	10.6083	6.46734
Lus10000725	0.433385	1.0858	1.0297	1.12782	1.65227	0.997933	0.427016	0.427998	0.984932	0.092675	1.00469	0.435873	0.566912	1.86245	2.13325	1.84467	0.620219	0.469336	0.826694	2.42085
Lus10000730	2.96143	4.26693	1.39037	3.03145	3.21092	3.61483	25.2615	16.0312	7.10596	9.34997	2.52226	3.50558	4.97945	5.15765	5.97918	5.03976	9.97361	13.4712	7.48004	3.39039
Lus10000731	0.173581	0.328625	0.157587	0	0.257005	0.371861	5.74879	2.8719	1.72635	0.427256	0.133211	0.317779	0.218085	0.343762	0.499533	0.381769	2.31668	3.00457	0.794807	0.835354
Lus10000732	3.12961	21.6278	0	0	4.78738	2.7215	0	0	0	0	2.12	4.08256	0	1.32262	1.50042	0	0	0	0	15.4833
Lus10000733	46.6845	42.963	25.6512	38.2849	42.3543	40.7763	127.104	124.787	42.9197	66.6687	60.8862	60.9392	55.0155	30.0173	44.7351	62.2706	94.4302	88.6382	38.2654	36.8778
Lus10000734	13.6194	14.3542	11.9263	14.1726	15.3988	13.7364	7.84841	8.22772	6.05067	10.5156	15.9665	14.7098	17.9592	12.2741	9.16547	13.3385	10.8882	7.77064	7.89976	4.75718
Lus10000735	237.208	224.608	215.097	142.388	105.454	250.528	177.981	200.277	100.487	136.652	206.246	214.39	277.151	228.461	266.142	237.416	121.556	89.9684	56.5271	67.5789
Lus10000736	7.97596	9.89302	5.22909	7.80776	10.7386	8.84516	13.1062	7.84469	14.9015	18.1367	11.8563	13.0232	11.8715	12.9828	13.9439	14.1379	8.25225	10.2708	11.3162	12.1509
Lus10000738	0.587893	0.818358	0.54822	0.87449	0.757776	1.14852	6.40937	6.89304	1.70741	1.24378	1.52263	1.71957	2.45743	0.832706	1.39646	1.89431	6.09232	4.74192	5.67037	2.82725
Lus10000739	13.31	29.9626	17.562	12.4177	25.9936	21.1588	0.468436	0	2.76643	5.28748	23.6255	21.8936	21.7582	31.9071	20.9203	45.6454	0	0	0.932528	5.26104
Lus10000740	19.2407	18.1535	10.3609	11.6047	12.7697	17.6346	11.6183	9.63991	5.54861	12.1184	14.871	17.8327	17.0939	19.1569	19.2196	20.8624	7.86866	8.62978	6.59599	9.42873
Lus10000741	1.45365	1.15107	2.22342	3.06159	2.33989	3.00961	9.49285	7.77443	9.55225	5.22603	1.50795	1.08059	1.90107	3.02544	3.89075	2.80584	5.78677	7.68247	5.17631	6.00915
Lus10000742	9.55764	7.59546	7.70841	8.03118	9.76786	15.4343	7.92016	5.53402	9.66543	9.39359	15.1225	20.1727	15.4119	25.1552	21.3713	24.1445	7.39221	8.47316	11.1517	10.6657
Lus10000743	7.07589	8.66603	8.75056	10.962	9.10872	9.64842	12.0063	12.0753	10.4167	14.9677	12.0511	13.5255	12.9795	13.4592	13.1156	13.7665	11.5553	13.2153	12.9773	12.8486
Lus10000744	3.23442	3.36462	4.32694	2.24551	1.79488	2.60938	2.23681	2.10576	0.690598	0.996602	1.30816	2.61377	2.14477	2.23636	2.41308	1.50843	0.96995	1.24928	0.939616	0.502359
Lus10000745	307.768	300.733	178.972	113.587	107.763	221.673	273.431	341.092	55.5735	58.2173	196.828	190.492	234.921	197.36	209.382	203.296	253.357	251.744	144.698	79.9355
Lus10000746	24.5062	33.0286	34.89	24.9203	35.2021	65.2224	0	0.95486	0	0.774274	32.6704	44.1426	51.5045	40.4277	51.3025	58.071	0	0	0	0
Lus10000747	5.69144	8.7108	5.88722	10.4791	10.1006	12.2894	0	0	0	0.136348	12.0856	13.5414	10.0602	6.55285	10.5531	12.2887	0	0.068854	0	0.28201
Lus10000748	1.34425	1.47196	1.28423	0.93274	2.93241	5.76187	0	0	0	0	4.61964	3.06921	3.80618	5.64257	4.5677	5.1198	0	0	1.46258	2.60884
Lus10000750	0	0	0	0	0	0.301564	0	0	0.853051	1.60727	0	0	0.232742	0	0.079657	0	0	0	3.70191	1.62711
Lus10000751	3.32765	3.25736	2.82607	1.89149	1.25618	2.39845	1.58683	1.80682	1.86564	2.65802	2.11679	2.25965	3.09763	4.64921	4.10443	3.89424	1.32712	1.61363	2.35954	3.02236
Lus10000752	5.02296	6.83479	4.32126	9.45182	8.28869	8.66569	5.60542	4.16149	9.84853	17.3172	10.6718	12.2642	12.4548	7.83869	7.07707	8.84866	4.49946	4.44852	8.17754	8.09687
Lus10000753	24.1228	26.8025	9.28134	18.0238	12.9384	16.0539	6.55741	5.87744	16.8791	29.4803	20.1061	17.9438	18.0074	16.1052	26.5746	26.8264	4.62024	8.92744	38.9324	23.376
Lus10000754	8.01787	8.98006	1.62421	2.02071	2.31613	2.94109	7.26246	5.73368	6.99315	13.2691	3.97603	8.06044	3.85329	0.899652	1.74905	2.60703	4.73281	3.53157	4.74563	1.97905
Lus10000755	4.32723	6.85411	5.50792	7.07667	29.8731	1.39569	0	0	0	0	1.17139	3.88466	1.75632	2.0907	2.82801	4.05364	0	0	0.04227	0
Lus10000756	2.77696	2.0807	1.86322	1.82902	2.08266	1.76833	0	0	0	0.448392	2.95774	2.05516	1.47749	1.949	1.94605	1.72664	0	0	0	0
Lus10000757	6.57452	8.89804	4.55295	7.11776	8.94123	10.4091	19.3375	15.9937	10.2044	17.5243	8.58569	11.1181	11.8247	9.35869	10.5453	9.1112	12.0523	11.3652	13.4516	10.4465
Lus10000758	29.8221	26.4377	26.427	24.0236	32.7636	31.9663	69.7874	66.5041	30.1875	28.5456	35.0562	41.6242	36.5403	46.0698	43.6402	42.796	37.3338	44.988	21.6666	22.429
Lus10000759	14.6297	14.8403	11.5779	11.0697	11.2212	12.6651	53.6065	63.804	18.7567	19.5071	16.3977	25.4902	14.6223	10.8361	11.6539	12.1711	40.3051	49.2554	22.8221	14.4195
Lus10000760	103.345	101.915	88.6858	109.83	123.343	111.028	150.62	172.169	185.235	246.247	111.677	121.883	149.664	134.541	136.304	119.801	105.796	149.055	159.785	448.912
Lus10000762	3.30798	5.00844	2.78337	4.44963	8.38751	6.03416	0.09619	0.043602	2.21186	6.31029	8.95923	8.68692	9.67454	5.68813	4.94058	6.22879	0.042005	0.04843	1.81891	3.81575
Lus10000763	21.2198	22.5717	15.6514	20.056	11.4825	24.3391	32.8703	37.0419	20.4273	22.9955	19.316	24.8913	21.2675	22.0835	25.3416	24.6151	24.6087	28.3483	15.4806	18.86
Lus10000764	10.5414	9.14939	5.46681	5.19127	4.48484	7.88106	2.53558	3.06812	3.79535	5.4823	7.96511	7.69382	8.08602	10.2835	10.4485	8.35634	2.90487	3.14477	7.18165	7.73761
Lus10000765	7.34991	6.60481	6.93016	7.76629	4.42212	6.37266	9.15148	7.86785	5.09357	11.0508	8.37209	8.991	9.38331	7.50622	6.73275	10.6017	7.49712	4.30602	5.35401	7.5399
Lus10000766	2.02545	2.05566	1.33128	2.82672	2.08271	3.68828	2.28945	1.88423	2.03797	4.54902	4.74903	5.35275	4.94422	5.47634	3.93242	3.87173	1.65269	1.4614	2.02763	3.87668
Lus10000767	13.1919	13.4066	10.202	17.0731	15.3785	17.5007	18.1203	19.0044	15.9721	23.3094	24.7638	36.1374	29.0863	26.6336	21.9699	20.1998	18.1126	19.9194	19.5732	21.411
Lus10000768	18.1179	56.4511	5.13391	50.5118	141.938	33.8295	75.8854	66.6981	91.1393	289.538	149.594	181.773	193.462	15.8115	18.81	50.1859	87.7558	67.0724	121.719	44.1595
Lus10000769	7.16515	10.9352	6.2309	45.0965	24.8603	40.3519	31.9896	32.0128	28.0973	41.503	28.7169	45.7622	49.6834	13.2965	10.7175	15.8136	17.6364	17.9019	32.8529	2.89477
Lus10000771	0	0	0	0	0	0	0	0	0.825028	1.32947	0	0	0	0	0	0	0	0	0.421326	0.224707
Lus10000772	0.114395	0	0	0	0	0	0	0	0	0	0.185379	0	0	0	0	0	0.801469	0.350357	6.04104	0.178234
Lus10000776	2.40976	5.77394	1.53523	8.24998	14.9855	6.51477	42.5755	49.2199	30.8399	65.1479	8.50403	14.3534	10.2229	0.964795	1.68629	4.65127	34.0265	24.04	58.0254	13.1781
Lus10000777	1.23252	1.35593	0	0.847672	0.496019	0.935938	0.233796	0	0	0	0.245455	2.35618	2.20308	3.00813	6.05019	3.04228	0	0	0.876899	0.4783
Lus10000778	2.18968	8.8589	3.67642	9.81181	10.6767	8.0006	8.18386	3.30478	6.12359	15.1123	11.6074	11.5408	17.6536	4.91556	4.70679	7.90853	7.80473	6.76736	3.1008	3.50298
Lus10000779	0.182601	0.100037	0	0.637924	1.29409	1.28801	1.15813	1.19619	2.34687	2.06754	1.88258	1.99173	2.45467	2.10453	1.64831	2.32571	1.00588	0.626699	0.807576	2.56489
Lus10000780	0.23065	0	0	0	0	0.232975	0.612134	0	0.371362	0.361673	0.927871	0.645826	0.36396	1.84998	0.615077	1.15856	0.459726	0.359226	0.331043	0.357388
Lus10000782	7.30833	6.40244	3.39977	18.0623	14.9369	13.0732	19.8998	16.7629	22.9556	60.1342	16.6119	16.2303	16.9684	4.55207	6.49021	11.8353	10.4897	9.67356	18.8811	8.00592
Lus10000783	7.12329	6.55844	4.80997	4.49508	4.95521	9.31398	7.86966	9.1263	6.52459	4.64294	6.76943	11.4017	11.289	11.2563	11.4583	9.69477	6.95445	7.66353	4.68077	6.85988
Lus10000786	2.96142	6.6777	2.30351	10.0248	11.2124	10.0317	7.09219	5.24848	7.54227	15.7829	14.1768	13.6912	15.5401	6.14834	6.71269	8.99588	8.85174	4.05225	8.86746	13.0984
Lus10000787	11.8302	11.7006	6.73423	4.24134	5.37077	10.4656	2.10161	1.29529	5.93664	10.9381	6.67049	5.48394	7.50296	8.96773	7.53742	6.64974	1.22824	1.31495	8.83034	28.2982
Lus10000788	21.8841	24.1817	16.816	14.45	13.139	31.384	6.56374	6.45066	18.4225	23.8989	31.2312	27.965	36.9971	56.6911	35.6972	26.9477	5.29004	8.22309	21.0815	30.1975
Lus10000789	28.7359	25.8674	20.418	12.3323	10.7851	32.4221	8.65439	5.21424	20.1788	20.1646	31.2514	24.3281	33.1657	60.9001	35.2647	24.9863	6.24361	8.18912	18.7582	17.2729
Lus10000790	2.76133	4.45629	3.70538	8.0838	10.5839	5.07195	6.36484	8.57846	6.63657	14.2644	10.2757	9.97653	10.1692	2.83667	4.18281	4.92616	6.97691	5.59757	10.1669	2.93749
Lus10000791	5.35406	8.09659	3.29399	15.2479	37.0484	12.7681	33.7663	24.0696	27.8099	45.9323	26.1608	32.1009	26.772	6.38441	6.03763	13.2113	33.4676	25.4081	37.0557	10.653
Lus10000795	5.48823	8.0897	3.18626	2.92591	4.56155	5.93287	14.5907	12.9614	3.58567	7.3998	7.84562	10.8124	8.60138	9.94778	8.42893	11.6212	12.5861	10.4378	4.55182	4.82477
Lus10000796	120.767	156.767	113.352	64.9882	46.0395	196.761	3.17487	1.54064	50.749	70.887	205.794	167.773	381.025	218.982	191.205	158.992	0	3.52914	71.3207	205.704
Lus10000800	0.151925	0.083248	0.291373	0	6.92707	0.382674	2.27144	2.09799	0.109609	0.11417	0.061612	0.053468	0.639633	0.412188	0.685106	1.50935	1.29331	2.71369	1.01121	0.59344
Lus10000802	277.455	293.09	226.124	161.086	143.346	303.676	324.714	359.196	219.778	271.803	234.214	165.611	288.512	209.559	276.589	252.877	212.209	247.604	275.361	182.713
Lus10000803	1.8021	3.05723	1.09697	4.79166	5.73088	5.4869	0.327179	0.41536	2.8069	5.35806	10.2597	10.4895	8.69979	2.18703	2.4652	2.94305	0.428138	0.097154	4.03213	2.28428
Lus10000804	1.93647	0.710706	0.410923	0.443647	0.52033	1.96105	0.977291	0.652712	0	0.514609	0.513064	2.23973	1.79576	3.45849	1.53936	1.193	0	0.761344	0.9175	2.00556
Lus10000806	0.484604	1.74513	1.41666	1.35719	2.93668	2.16215	10.6665	8.99168	0.40001	1.86926	2.75188	2.63161	3.96852	0.614619	0.770987	1.76216	6.31016	4.57213	2.46114	0.865765
Lus10000808	12.8182	15.9423	9.00422	8.51488	7.64318	14.3868	9.71383	9.40899	15.7026	19.974	15.6849	13.4397	17.0049	15.002	13.2626	12.9723	7.60025	7.57481	13.6574	43.1523
Lus10000809	22.2237	21.3661	18.2405	16.2792	9.38007	23.0227	49.5069	62.1182	19.7737	24.3736	19.8761	20.6367	23.3458	26.0453	27.06	24.533	43.9409	43.1506	33.916	30.3355
Lus10000811	3.71982	4.78599	2.8359	8.21222	7.64433	7.20712	13.1614	10.1293	16.0106	25.8781	8.7622	10.7256	8.36977	5.18911	5.95683	6.88375	9.386	9.28996	13.0269	11.2924
Lus10000813	5.0887	3.85314	2.08145	2.64875	2.2213	3.96338	14.8265	12.8161	5.47109	8.92163	2.42686	3.28753	3.23558	5.66467	5.7811	4.52541	5.57169	8.85264	5.92746	9.11399
Lus10000814	0.919185	0.702489	1.05418	1.41725	0.261393	0.084157	0.042642	0.019312	0.081017	0.123867	0.517193	1.15756	0.126555	0.247086	0.147362	0.207322	0.055844	0.020981	0.166538	0
Lus10000815	1.14239	0.481447	0.112299	0.245678	0.138344	0.619835	0.606641	0.181842	0.506219	0.265069	0.427518	0.309214	0.269802	0.476951	0.466535	0.163738	0	0	0.129644	0
Lus10000816	10.1435	4.85537	2.50665	3.49982	1.5307	5.01272	3.88545	3.19031	6.33436	7.13168	5.83364	5.18762	6.14144	6.1878	4.78912	5.46123	3.05647	2.91999	5.28597	10.7107
Lus10000817	1.10957	1.05674	0.505253	2.03553	1.46865	1.21142	2.41373	1.19462	4.14538	3.43874	1.64219	1.29755	2.31712	2.5677	3.33619	2.91288	1.66142	3.44003	2.29213	8.02847
Lus10000818	16.4587	18.3958	12.1991	16.1134	18.1919	22.632	29.0196	27.0365	27.005	35.7852	22.188	23.6963	22.8872	16.453	19.172	21.6492	18.2675	21.0921	33.6383	46.4171
Lus10000821	1.75288	1.25617	0.689854	1.51076	8.26019	0.407527	0.310055	0.186337	0.681907	0.404313	1.03919	1.23396	1.08167	0.997534	1.07249	0.962634	0.270123	0.358127	0.699331	0.421615
Lus10000823	20.7124	22.6439	9.23948	5.32101	6.47242	10.1707	61.2931	59.1549	87.0501	58.4037	8.43852	9.2974	11.3533	6.64548	12.9955	7.4702	83.8409	95.4647	254.735	224.88
Lus10000826	3.95805	7.80555	2.49679	10.7483	21.5169	11.5069	9.95616	6.17718	24.0981	34.6483	23.0365	24.2096	22.6625	10.4748	8.69764	13.7291	10.2415	9.38538	25.0499	6.86788
Lus10000827	5.64098	5.27363	2.63169	4.09333	3.26502	9.00992	5.07494	4.2523	3.73486	3.58292	5.22922	7.44957	8.75679	8.27369	9.22992	6.96896	5.45879	5.69689	4.41849	3.63837
Lus10000828	71.0305	55.421	28.998	36.1405	22.7918	44.6896	138.269	170.313	40.4026	38.5045	33.6586	66.227	55.4521	34.2559	51.6916	33.7008	101.427	117.859	37.4839	46.2899
Lus10000829	8.08738	5.82417	6.75437	7.84803	7.27297	7.74721	15.4846	11.1303	14.0028	16.5707	9.91368	12.247	11.0872	14.1112	12.9113	11.9262	13.5422	12.1762	9.71205	13.764
Lus10000830	1.45286	3.50748	2.40949	4.66981	6.79593	3.2529	7.48714	6.56184	2.57498	6.45107	6.04878	8.66447	6.41638	0.979097	1.43129	3.586	5.78482	6.59698	5.54954	2.50467
Lus10000831	1.07245	0.883165	0	0.739163	9.88663	0.81351	1.63656	0.909146	0.753746	0.42369	1.07406	1.29423	2.54902	0.911656	0.142742	1.34671	0.266609	0.8546	1.14903	0
Lus10000833	7.09641	8.31929	5.08161	9.00673	10.8791	10.9015	18.4783	16.9586	12.2877	21.1296	14.5314	16.9588	16.184	10.8656	10.5704	13.1078	14.4251	13.2256	14.6991	13.1462
Lus10000834	0	0.282845	0.327867	0	0	0	7.0875	6.47436	6.16363	3.65782	0	0	0	0	0.823652	0.159741	1.28214	6.25407	0.36858	0.399367
Lus10000835	0.245726	0.539104	0.312645	0.339164	0.786169	0	7.51834	7.63195	1.03835	0.386611	0	0	0.194241	0	1.30964	0	0.978761	6.14763	0.703969	0.380753
Lus10000836	0	0.28565	0	0.358903	0	0.526283	1.59003	1.41309	2.92835	6.56982	0	0	0	0	0.831634	0	0.776743	2.64911	0.372085	0.403301
Lus10000838	15	19.7125	13.787	25.9783	23.249	19.6741	43.2048	33.1999	18.0821	39.5605	53.7551	66.5949	61.4314	41.742	42.9056	59.941	39.1358	42.0415	44.717	41.2984
Lus10000844	4.66839	4.62106	1.82924	1.26454	12.9031	1.31494	0.05773	0	0.10866	0.565739	1.16039	1.749	2.59336	1.81999	2.15706	2.33765	0.075411	0	0.779719	1.64715
Lus10000845	2.35553	3.29115	1.43994	1.05074	1.06226	3.25277	0.057562	0	0	0.451244	5.23496	4.21948	3.86353	3.57134	2.48467	2.19118	0	0.057056	0.111069	0.586563
Lus10000846	16.7235	16.4124	10.2529	15.6976	13.7531	33.4094	15.0321	14.7101	11.0108	18.4528	19.1432	24.6156	36.2794	29.9831	31.1047	35.4151	11.3565	13.884	7.5685	12.01
Lus10000847	1.95559	4.70827	2.26654	2.38906	1.89029	4.84913	2.55955	1.37074	2.25557	2.89168	3.53358	3.18274	3.85898	3.58446	4.05674	3.24573	2.60024	3.03207	3.17391	2.38522
Lus10000848	7.44432	9.49346	8.25766	7.95704	11.3006	13.4806	5.31479	5.34826	9.63477	10.6178	11.7403	12.3074	14.1748	16.9017	13.8825	17.0263	6.42617	5.84305	6.74142	6.87043
Lus10000849	8.04137	9.1004	8.32836	9.72029	21.5211	13.1447	8.29682	6.91396	6.50518	9.11095	13.561	11.0237	13.1817	17.0923	16.326	17.5082	9.2791	8.93893	10.683	7.0194
Lus10000850	3.07129	3.53183	2.97265	5.72896	4.4589	4.99861	3.38159	3.50778	5.90596	6.98866	6.54999	6.8174	6.39368	7.45863	5.55745	8.14509	2.9179	6.34798	8.61406	10.2102
Lus10000851	24.087	27.4969	11.4878	12.0205	9.77895	39.227	0.116531	0.035087	0.073467	0.075657	25.1453	14.8529	41.6042	46.6705	52.187	30.9633	0.101614	0.076715	0.150827	0.396861
Lus10000852	2.51829	4.23929	2.87591	4.0183	6.09052	5.25751	6.62713	6.77535	4.7882	8.5519	9.41568	8.09646	12.0377	7.54657	5.74922	7.70209	7.83765	7.1307	8.62674	5.90076
Lus10000853	2.86674	4.23285	1.7133	2.36192	2.33414	2.65638	4.56622	2.43585	2.55246	3.66596	3.51217	4.09173	4.32276	3.50438	3.66226	4.70742	2.45171	1.99042	2.62214	2.45548
Lus10000856	12.6288	16.0686	8.08934	12.6908	15.3813	13.4988	66.9651	66.7304	24.6075	36.5539	20.9711	31.3529	20.4761	12.661	13.7605	15.9773	69.5884	65.8367	62.7348	35.9813
Lus10000858	0	0	0	0.288524	3.32298	0.631592	0	0	1.17991	0.650589	0.336289	0.584886	0.820315	2.16016	2.66998	1.55528	0.416177	0.811626	0.901125	0
Lus10000859	1.20082	1.33149	6.86183	2.4446	43.0714	10.8904	0.43122	0.785723	12.5727	13.5186	2.72031	1.60837	2.36572	13.0017	19.3686	13.1711	3.51433	2.34374	5.09894	13.3517
Lus10000860	3.6891	4.43194	2.72183	2.28453	1.89518	4.71739	1.30524	1.12713	2.04903	3.51361	4.02846	4.54449	4.99058	8.50306	7.60065	6.38668	0.923753	1.1852	3.57166	3.32663
Lus10000862	6.29709	5.79784	3.78626	3.52921	2.37278	5.39224	9.02453	7.31369	3.27798	3.01725	3.06554	5.49718	5.3349	11.2461	11.2499	6.05876	9.20987	8.92848	1.58787	2.75751
Lus10000863	3.95789	2.94117	2.16278	1.76965	1.34226	1.14007	0.108599	0	7.06434	10.8264	3.20437	3.37928	3.07448	5.30553	3.91393	3.25168	0.141388	0.217574	7.01016	15.1682
Lus10000864	23.4663	31.9157	23.1045	34.6344	22.4172	27.6963	66.6095	57.6376	21.5761	43.3522	21.2299	25.5135	31.4571	11.2252	13.0777	21.2623	40.5227	39.4359	39.0599	22.9558
Lus10000865	0.561787	0.697943	0.589464	1.56187	1.11392	1.52785	2.00534	1.20626	2.12158	3.44623	2.37725	2.5628	2.61623	1.59024	0.953028	1.80993	1.3301	1.34679	1.47225	2.13564
Lus10000866	2.51874	2.39596	1.51625	3.96651	4.29691	2.99522	3.96919	3.03794	2.73494	5.31172	3.61879	4.66883	4.29966	2.08483	1.77292	3.10587	3.58935	3.63084	4.9869	2.09326
Lus10000867	49.8357	40.5425	28.4178	27.8416	22.9389	39.7033	56.6835	54.7042	33.5303	30.4358	43.9508	57.3623	45.419	59.4807	50.8736	44.0705	78.962	102.83	53.0033	40.3255
Lus10000868	1.69624	2.63157	2.8837	1.3764	2.68452	3.70524	5.10414	9.51105	7.26618	6.71237	5.37876	3.77684	7.57638	6.21305	4.89241	6.94278	10.8869	9.13812	6.18544	4.39657
Lus10000869	2.41222	1.76119	0	0.373069	1.05974	0.135096	0.41177	0	0.574721	1.63881	0.325566	0.094242	0.415744	0.264713	0.356657	0.416556	0.134063	0.205981	0.97885	2.29364
Lus10000870	3.0349	2.05741	0	0.401955	2.97417	0	0	0	0	0	0.116992	1.42256	0	0	0	0.449278	0	0	0	0
Lus10000872	38.5143	34.5912	24.2186	16.2756	11.7089	43.1324	1.5054	0.79117	10.4611	17.25	39.0184	39.8524	43.3096	60.3725	45.5719	37.916	0.831951	0.80355	10.7241	15.9167
Lus10000873	0.561973	0.510002	0.440722	0.659217	0.921659	0.780731	1.3826	0.832921	0.450674	0.737726	0.722216	0.941617	0.658929	2.95371	1.84028	1.7379	1.06113	0.647798	0.278723	1.00386
Lus10000874	11.845	17.0211	13.4878	14.8228	14.2395	13.6724	15.4735	12.5424	10.0908	17.2726	13.7179	15.5595	19.6862	11.7694	9.33969	16.0413	9.95058	11.3538	12.0996	7.96652
Lus10000875	2.121	6.31335	3.5894	12.8688	17.1788	8.08294	10.8279	16.1791	13.9874	24.5086	32.2266	28.7186	30.8218	20.2975	24.0251	27.5228	12.8806	21.8642	33.2119	15.6461
Lus10000877	8.47673	11.1296	7.25829	6.71212	6.54092	13.9399	2.20762	4.30538	2.9982	3.97096	11.674	13.3394	13.7248	15.1735	13.2387	15.9155	3.04145	4.92721	4.96359	3.24771
Lus10000878	1.96857	1.66544	1.03552	1.84554	2.30658	2.66896	4.90208	3.88567	3.82413	5.13509	3.73966	3.46524	3.99656	4.33333	3.51088	4.29082	3.57547	3.6476	4.04089	3.58942
Lus10000879	14.5866	18.5175	10.54	13.1964	10.064	12.8457	55.179	40.8091	18.9962	23.3645	17.4378	21.8959	20.0258	18.7036	25.3225	19.3243	42.2294	46.8529	35.5125	45.0676
Lus10000883	5.35972	2.08202	3.61225	2.60112	5.58693	6.06575	6.6911	6.59429	7.06722	10.5469	8.02853	7.22667	8.5184	11.5308	11.0365	11.4697	9.06065	8.92332	7.62247	13.2188
Lus10000884	2.69134	3.14554	2.17807	3.25996	3.39027	3.80242	3.23438	2.10358	1.03328	2.57212	5.74626	5.80821	6.47546	3.85266	3.763	4.73633	1.43718	1.50407	1.32299	2.52054
Lus10000887	3.85941	3.27056	3.3831	5.167	1.17361	4.21887	2.37697	2.21841	3.9471	1.98475	4.91514	5.06142	3.73332	4.74787	4.45814	4.90932	0.195472	1.27384	1.92254	2.38003
Lus10000888	3.88637	4.26502	4.49368	4.32063	5.7722	5.07283	7.21403	7.66214	5.30473	10.0557	6.52291	6.16711	6.38576	2.89389	3.59507	3.35668	6.31013	6.93756	6.68646	2.92293
Lus10000889	24.0655	23.0685	25.0999	17.951	477.073	20.7121	0	0	0	0.086539	5.87484	13.5426	32.0264	9.37144	20.527	50.7381	0.057987	0.043844	0.085948	0.271663
Lus10000890	0	0	0.642223	0	0	0	0.36921	0.666669	0	2.43891	0	0.342121	0	0	0	0	0	0	0	0
Lus10000891	0.895902	1.35036	0.429928	1.17759	2.10828	2.65107	2.57412	2.28496	4.86349	4.43469	2.27198	2.72027	2.73086	2.65057	2.46276	2.2589	1.57078	1.95039	3.24408	1.92754
Lus10000892	3.37522	9.67851	2.66201	4.68665	7.13412	9.34661	5.92784	6.49916	10.9825	16.5845	6.62894	8.17664	6.42286	5.79456	4.28053	5.22162	4.33776	2.97916	2.56839	3.24522
Lus10000893	0.639103	0.500185	0.116658	0.637924	0.143788	0.092001	0	0	0	0.964852	0.888273	1.09224	0.4208	0.360415	1.21203	0.567105	0	0	0.134596	1.42494
Lus10000894	18.3866	18.0011	12.9987	18.9268	25.9235	18.9276	20.5238	17.8381	10.6227	23.3902	19.1717	25.8123	30.35	15.4171	16.6801	21.8497	9.64025	13.6557	12.0252	12.8655
Lus10000895	1.70705	3.13236	1.49984	3.52003	3.49891	5.14316	10.4973	10.0704	4.69252	8.18976	7.32646	9.96626	9.12824	8.09782	7.00107	5.75007	7.54529	7.63614	3.48633	7.70504
Lus10000896	1.62026	2.04259	2.12043	0.617422	1.32874	3.27665	1.25837	1.3098	1.67874	1.73481	2.49869	2.42491	2.03767	5.39674	4.23257	3.28658	0.797817	0.746518	1.84543	2.51129
Lus10000897	13.8099	13.9861	10.0087	5.44806	4.40349	12.0184	17.3315	21.238	4.21761	2.82789	6.47253	10.953	8.83746	14.0052	14.0938	10.3881	11.3128	16.478	6.62215	4.25845
Lus10000899	14.0093	15.2281	13.9544	13.1807	10.1244	19.7137	17.9712	16.0435	15.1734	14.7402	13.4348	18.6481	19.7292	24.0721	19.9768	18.0178	13.5619	17.4342	19.7298	14.4718
Lus10000900	3.86363	2.77496	2.24115	3.55704	4.17808	2.82359	6.16975	3.71911	3.07492	3.71242	4.16222	5.05125	5.42554	4.34001	3.91746	4.5226	4.24078	3.67771	2.50262	4.06633
Lus10000901	0	0	27.4553	4.10771	409.579	33.5939	0	0	0	0	0	0.173412	19.4153	5.00104	18.2411	35.0771	0	0	0	0
Lus10000903	10.3507	12.1385	7.65298	10.925	32.986	17.8652	10.2041	8.85899	12.2007	13.5374	16.6318	18.0642	21.0091	21.2543	21.3425	20.1926	7.96571	6.77439	10.9851	15.7601
Lus10000904	22.0946	24.1126	17.7597	24.7801	24.1273	24.257	20.676	17.6094	13.7259	15.1892	20.9484	28.412	28.934	16.0187	19.5624	22.9988	12.7128	20.435	18.3338	12.0985
Lus10000905	23.7425	23.5048	28.3617	28.3601	154.294	28.4395	18.0102	21.5008	11.2713	19.6963	24.1376	42.4744	27.93	26.6747	28.4782	43.25	27.9446	21.6613	18.0897	24.7182
Lus10000906	133.809	139.476	87.1378	65.0974	65.8616	105.186	158.851	198.026	79.6315	118.728	88.9039	111.716	104.149	97.1011	99.0814	91.7629	154.039	133.998	196.366	146.73
Lus10000907	11.0382	7.53008	0.69125	3.26106	3.44944	0.365087	0.417054	1.3617	0	0	2.77785	3.43052	0.566736	0.536042	0.578939	0.225025	0	0.981718	0	0
Lus10000908	3.28543	5.84646	2.49913	7.08192	8.65703	5.80335	8.68358	9.39298	7.38544	14.1252	7.26593	8.98574	9.19786	4.601	4.64035	6.85475	5.821	6.55166	9.63744	4.99485
Lus10000910	3.31071	4.02275	3.66313	4.09261	2.06154	3.56077	10.2109	8.20247	6.68009	5.05236	2.94871	4.45737	2.51763	3.01381	3.98232	2.69163	6.25521	7.46668	3.22294	1.59431
Lus10000912	0.629169	1.69027	0.644797	1.85665	4.33146	2.54214	4.99848	3.89773	2.10325	5.50817	3.57635	4.88242	6.29235	2.33351	2.49696	3.06531	3.7524	3.01132	2.53714	0.739613
Lus10000913	1.48682	2.76791	1.13714	1.24013	1.41276	1.19929	3.77	3.06054	3.60507	2.28233	1.08308	0.940747	1.27249	0.807757	1.34631	0.739589	4.46066	2.97919	2.59854	2.31118
Lus10000917	12.8446	23.4523	10.6293	33.2669	45.3249	24.0162	46.3092	36.6888	33.9453	70.5986	42.7323	43.9465	46.2094	13.109	16.6867	23.4774	29.7899	27.47	39.1765	18.5553
Lus10000919	2.10737	4.11608	2.10727	2.81676	0.144305	0.923284	1.40578	1.07405	0	0.691695	3.26855	4.90029	1.61892	0.768609	1.0704	1.65047	0.550418	0.628653	0.405195	0.142997
Lus10000920	823.012	868.9	560.889	474.808	437.251	562.771	790.491	852.35	449.783	736.508	471.036	566.44	540.14	429.311	494.252	501.798	691.17	719.045	729.618	409.13
Lus10000921	3.29888	3.4684	2.69298	2.93932	2.50386	2.79341	4.15564	3.44564	4.15128	6.45077	5.55688	5.38231	4.50096	6.2627	4.00305	6.31628	6.07252	4.25759	4.82121	5.13356
Lus10000922	22.8534	30.8357	19.0987	19.8003	22.9419	17.9033	26.7461	23.2768	23.2851	28.9088	13.6622	18.7625	14.0217	10.7591	12.2692	16.291	16.7573	25.6528	38.2257	15.9304
Lus10000923	14.6636	11.2637	30.1018	18.4033	344.38	26.0149	0	0	0	0.654388	5.10574	4.75591	74.8428	25.6885	64.0746	81.6094	0	0.641509	0.576873	0.636716
Lus10000924	0.067067	0.447787	0.686274	0.845405	0.632068	0.337838	0.695577	0.93965	1.02004	1.9772	0.969378	0.802624	1.28506	0.536186	0.962823	0.624536	1.14206	1.57763	0.49696	0.94372
Lus10000925	1.9385	2.66277	1.2419	2.34223	4.6974	2.57111	6.74005	6.40751	2.70233	4.1427	3.2926	3.23334	3.36319	2.50516	2.36915	3.79023	4.51032	5.12437	4.8119	3.65468
Lus10000926	14.9048	4.47906	2.58797	0.930302	9.29612	2.05854	4.34687	2.96431	7.21818	11.9619	23.1852	13.02	1.3466	0.65824	9.01894	38.799	0.335007	1.06589	6.83042	2.67679
Lus10000927	8.55042	11.2045	8.12658	5.35785	5.82802	10.2306	7.77866	6.02298	3.3651	4.08315	6.07266	8.12827	7.58705	11.5618	14.7747	12.6544	5.4825	6.30904	7.98276	7.64528
Lus10000928	6.79549	4.71871	6.72812	5.61493	15.5325	11.4621	19.4609	17.153	12.9399	16.0598	4.88799	4.71471	5.81403	9.44618	18.1487	24.2577	11.7855	9.27349	10.1496	11.946
Lus10000929	21.9432	26.9958	19.2158	14.5958	16.614	40.8136	2.58668	1.8449	11.0315	10.9596	49.5073	33.4671	25.8961	41.3894	38.8475	43.4725	2.03439	1.61888	13.6301	10.6648
Lus10000930	2.17432	3.32144	2.32548	1.49418	5.02437	3.73191	2.19292	1.59066	2.20414	2.27482	3.31883	3.68103	3.30241	5.63144	5.9687	5.1069	1.5561	1.63252	2.26558	3.59327
Lus10000932	8.00597	3.37311	8.09933	2.84049	6.21186	3.72958	0.945279	0.140098	40.9523	38.0693	0.662175	2.01528	1.29119	2.02516	3.28482	2.16887	0.614541	0.638763	66.8497	61.7336
Lus10000933	4.16995	5.27464	3.53275	6.16425	9.04684	4.96796	16.0939	10.6057	6.42619	9.52824	8.08998	9.36998	8.42743	5.05006	5.53459	6.59333	9.00046	6.07753	5.5203	3.99733
Lus10000934	6.26585	4.85697	3.90793	7.80584	10.2124	10.0856	15.4087	14.3503	8.59955	13.2092	12.0855	11.0796	15.8533	8.82044	9.60806	10.9218	9.94858	7.37685	9.15399	5.61123
Lus10000937	1.66188	2.44129	1.46018	2.91365	3.07175	3.63137	3.01852	1.66945	6.66647	8.26534	4.78193	4.26005	4.89349	3.46952	3.52814	3.54805	2.74123	3.09425	6.25001	5.01413
Lus10000938	614.893	617.092	571.617	447.149	345.237	1113.56	126.226	127.795	165.973	198.11	578.905	592.904	855.051	665.915	735.359	788.023	83.0879	113.226	188.298	258.541
Lus10000939	3.40236	4.7816	3.04569	4.16586	11.1586	7.85063	5.11048	3.73357	8.09002	10.0511	9.01762	9.47941	10.16	12.9764	9.98625	11.1307	5.2533	6.24399	9.49423	7.86021
Lus10000940	18.8643	16.8303	15.0366	14.3756	8.33808	13.5282	8.6942	6.92735	16.0056	17.2192	14.7499	20.1383	15.8329	19.9593	19.7763	18.8226	6.41056	9.12727	13.8757	19.0736
Lus10000941	0.903526	1.39593	0.680445	1.28145	3.13162	2.3802	1.80803	1.22287	2.48442	1.59695	2.36034	1.89643	2.16969	2.64181	2.65849	2.30617	2.3557	1.80198	1.70259	1.00475
Lus10000943	1.51267	2.73679	1.41438	3.85569	4.5334	3.75492	3.40078	2.41313	5.39622	7.83111	5.7813	5.76258	6.1016	4.73295	4.05467	4.65624	2.55028	2.4428	5.00607	3.33821
Lus10000944	0	0.598694	0	0	0	0	0.392287	0.355278	0	0.869337	0.41214	0.36423	0.426952	0.755385	0.276769	0	1.05521	1.26936	0	0
Lus10000945	0.363461	0.298857	0.348997	0	0.142388	0.137288	1.14831	0.786299	0.724711	1.42139	0.295035	0.255946	0.48355	0.559941	0.697751	0.535625	0.819491	0.58368	0.744127	1.56518
Lus10000946	146.756	170.238	138.472	92.0077	95.4262	251.384	33.41	37.6766	54.1427	64.5122	174.004	178.569	228.35	255.839	239.672	258.028	34.8276	42.0307	72.413	69.5961
Lus10000947	4.97526	6.13694	3.77438	7.29913	14.2139	7.09129	10.8117	7.77334	3.66767	9.43618	7.65253	8.75362	8.71193	6.17434	5.83017	10.0518	7.81778	7.14599	3.86524	2.77388
Lus10000948	14.9921	17.9486	6.16318	16.3495	11.0512	12.9861	49.5432	37.9798	17.8954	25.6159	13.5508	24.8594	13.8191	4.29657	6.88757	10.597	28.7213	35.2593	19.4834	16.0774
Lus10000949	1.41477	0.965456	0	0.411458	0.684409	0.76336	4.66478	5.097	3.04617	3.3657	1.5491	1.58893	1.52703	1.63709	1.6842	1.60758	3.95691	3.52929	1.61052	2.83242
Lus10000950	0	0	0	0	0.235201	0.812138	1.45808	0.460181	0	0	0.39295	0	0	0.452728	0.614642	0	0.104044	0.28925	0.283832	0
Lus10000951	15.7954	10.7041	9.90928	10.5598	9.70968	12.8173	9.10677	6.25119	19.6131	26.1111	12.5723	15.8933	13.8501	13.9741	15.0244	14.9701	5.50409	8.55512	16.2596	23.4948
Lus10000952	10.1733	10.6633	1.85279	7.27542	18.407	7.08498	69.4567	53.0808	17.421	26.5228	12	17.6774	12.2033	6.74714	5.49544	15.452	58.4317	48.5788	35.1612	16.2692
Lus10000953	12.7379	17.8848	13.4705	15.2495	17.856	17.3334	12.414	9.99359	12.7647	17.0158	21.8733	22.0267	22.5291	19.0205	16.8283	17.9242	11.0537	12.2691	15.3665	12.9823
Lus10000954	13.3688	18.1078	10.6557	19.0197	28.2371	18.3747	44.7457	33.7871	16.9087	22.4244	20.4992	19.4147	22.9859	10.3959	11.9439	17.9426	29.3609	30.9462	38.3416	11.2233
Lus10000955	0.657218	0.240073	0	0.605665	1.74716	0.663591	0.167973	0	0.309444	0	1.05873	1.38144	0.690344	0.215958	0.467362	0.544366	0.21846	0	0	0
Lus10000956	20.9541	18.1156	33.8763	34.0256	136.374	17.2801	2.65982	1.8198	7.50003	21.1741	11.1886	16.9839	16.6983	12.4389	20.6976	25.6074	0.728125	1.97768	7.11845	6.78532
Lus10000957	15.0281	17.4815	13.6102	14.2066	177.983	15.1536	1.54762	1.06243	4.19444	8.33853	8.39934	15.246	22.9326	13.4673	17.7466	28.1302	1.54907	2.39075	5.85938	13.7219
Lus10000958	5.3266	6.66622	7.9527	17.5541	5.06337	5.98465	0.584708	0.417569	6.29142	1.87079	8.375	10.2703	5.45082	5.18642	5.02663	6.90804	0.152179	0.704182	0.885961	3.31121
Lus10000959	126.722	123.092	67.0154	41.2891	25.3305	90.4644	86.7435	99.8782	40.0247	29.6155	68.6117	96.0894	78.0775	96.112	89.7254	73.9478	72.2489	79.7588	47.4836	44.5579
Lus10000961	51.2371	53.6119	72.3389	50.8801	810.1	69.034	0.186165	0.161162	0	0.778586	13.4497	25.1853	71.8585	27.9902	54.1165	91.677	0.492069	0.185012	0	2.26864
Lus10000962	0.249603	0.109453	0.638995	0.700305	0.547855	0.40228	0.152962	0.034546	0	0.446805	0.425434	0.28121	0.265926	0.754869	1.17518	1.05327	0.200081	0.377576	0.371287	2.3444
Lus10000963	5.28816	3.83849	6.82623	5.45032	3.55803	4.58159	3.92069	2.37681	3.27351	3.59694	5.13496	4.89814	3.17087	5.95499	5.37639	5.38626	1.35633	2.30461	5.53726	4.17911
Lus10000964	0.401627	0	1.53523	0	0	0	0	1.07375	1.12145	0.645029	0.629928	0	1.27787	0.192959	0.210785	0.489607	0.791314	0.316276	0.568876	0
Lus10000965	2.12363	1.9385	1.71911	1.28774	1.77876	3.08189	2.98459	2.39473	1.73695	4.24762	3.50533	4.76093	4.28036	2.48002	1.89939	2.89916	2.19713	2.13137	3.24761	1.4376
Lus10000966	12.9974	14.5116	11.3895	8.00333	6.04441	14.1668	19.8721	16.3037	26.8679	38.8892	18.6943	19.9639	17.5439	17.0187	12.8846	12.5387	14.8984	16.0479	23.5478	20.6823
Lus10000967	1.97796	2.59197	1.61703	2.55794	4.18783	3.23533	2.98084	2.35023	3.51217	5.31114	3.28979	4.1998	4.24987	3.57599	2.84831	3.90516	2.87598	2.37355	3.9817	3.9386
Lus10000968	4.40875	4.11934	6.78864	8.82961	2.95511	5.21274	5.25463	3.85061	4.063	6.40383	7.53233	9.46086	6.40166	9.90304	8.48877	7.06617	3.80377	2.66185	4.05915	7.92848
Lus10000969	0.728961	1.27919	0.498472	1.30723	1.81672	1.03012	3.07345	2.66561	1.4336	4.15063	2.27989	2.3422	2.29401	0.866827	1.15681	1.80297	2.75264	2.04697	3.42576	1.67415
Lus10000970	11.8888	12.4355	13.7866	9.58646	8.77704	21.7968	2.67917	5.48211	7.35744	8.607	16.0867	14.4261	16.5723	18.9517	17.5092	20.739	6.00423	6.25711	9.45068	9.35035
Lus10000971	4.05755	6.39705	3.46163	11.5823	13.4184	7.6456	1.48982	1.28879	11.9661	33.7023	16.464	18.3814	16.9943	3.99611	4.47246	6.29282	0.998269	1.29112	16.0273	9.35884
Lus10000972	3.1054	7.75376	6.46582	3.11058	6.34508	16.5665	18.0578	23.2861	12.6828	6.70882	11.5129	8.65706	14.5551	17.1484	28.9785	24.4489	5.88846	8.63719	7.65048	5.2528
Lus10000973	1.3385	1.10087	0.824573	1.52005	3.58222	1.73264	0.492535	0.321294	1.12341	2.44046	1.5679	1.66809	1.88978	1.61094	1.18414	1.96366	0.387053	0.406991	1.19326	2.09902
Lus10000974	0	0	1.04444	0	0	1.10709	0	0	0	0	0	0.190865	0	0.134176	0.145628	0	0	0	0	0
Lus10000975	100.441	106.893	105.918	78.0497	46.1552	115.369	63.2595	65.5691	46.2554	50.3376	90.2147	105.986	114.466	94.6782	105.695	106.329	55.1075	56.2932	40.7912	42.3387
Lus10000978	1.21339	1.09584	1.00613	1.53909	1.78536	1.36573	4.67968	3.05274	2.04279	3.06467	1.15943	1.37427	1.52998	1.911	1.91276	2.15432	2.67134	2.00558	2.18539	3.20914
Lus10000982	6.39753	6.57257	5.11147	5.14596	3.52203	8.45075	2.08497	1.9319	3.69009	5.53528	7.06921	8.16131	7.84247	6.70674	7.38386	9.08768	2.0021	1.6424	2.59998	4.37192
Lus10000983	0	0	0	0.786708	0	0	0	0	0	0	2.63321	8.55301	0.913832	0.535824	0	0	1.13034	2.71696	0	0
Lus10000986	1.79462	2.83522	1.48607	1.1104	1.48991	1.54192	0.48525	0.439716	0.382251	1.26084	3.24329	4.04045	2.53221	2.96692	3.32784	3.4053	0.475971	0.119833	0.313866	1.32177
Lus10000987	5.86953	6.50237	3.45162	4.93608	4.40585	7.78023	11.0161	10.1883	1.25977	5.79935	4.20912	8.94361	9.68914	15.5305	7.99334	10.6404	13.303	12.4357	10.223	11.3358
Lus10000988	4.04588	6.2465	4.69947	5.011	5.35851	4.6329	1.69298	1.14125	5.95517	3.60999	4.10023	5.30599	2.75513	5.17263	4.10163	4.39794	5.70791	7.08049	7.72562	15.7854
Lus10000989	0.406637	0.668526	0.086684	0.949156	1.17107	0.546229	1.24676	1.07704	0.195844	0.914582	1.81439	1.62212	1.29458	1.23677	1.50941	1.93541	2.30811	2.26307	1.40591	1.80124
Lus10000990	3.34287	7.68991	3.27183	4.50719	6.33096	7.07522	20.5295	19.5598	11.3503	10.4912	5.32727	6.97697	7.05096	5.39062	4.38361	7.61672	9.2563	8.69775	10.9585	5.20948
Lus10000995	10.1495	11.9938	10.5946	12.2027	8.31668	9.73623	2.38505	1.76644	8.78505	13.1397	9.02667	8.36085	10.9189	6.80208	10.5425	8.69	1.29457	0.815111	5.20919	14.6649
Lus10000996	3.94395	5.01986	3.99044	3.43997	7.81909	4.07913	7.34816	7.13109	7.04147	8.10496	7.91605	6.96246	7.45297	8.76854	9.33822	9.96961	6.68098	6.54003	8.6577	12.1426
Lus10000997	5.12108	4.62718	3.26651	4.99239	3.73769	7.09746	4.91645	3.99623	2.56463	5.66544	4.4996	6.07082	4.6606	4.74125	6.61241	7.00314	2.56137	3.29034	4.86873	1.79352
Lus10000998	0.402529	0.397203	0.103093	1.29995	1.08461	0.851435	0.400733	0.808477	0.876314	1.07637	2.15683	2.0694	1.92565	0.560947	0.724568	1.09885	1.65397	1.30677	2.88016	0.945859
Lus10000999	20.2549	26.9286	94.1416	48.864	889.898	75.6663	0.562857	0	0.524084	0	10.192	20.6952	73.4125	41.1175	92.4708	154.928	0.370142	0.590805	1.59539	0.584835
Lus10001000	9.2576	6.28579	83.9049	29.3203	752.427	57.0165	0.268022	0	0.497822	0	7.5973	10.8298	71.0855	27.2568	66.9197	110.105	0	0	0	0
Lus10001001	0.952179	1.70312	1.47539	1.47633	2.51264	1.86778	0.729402	0.866982	0.653551	1.12142	1.50497	2.71716	2.82228	1.87782	2.12377	2.70563	0.301288	0.492776	0.819974	0.627596
Lus10001002	58.1975	58.2634	60.1269	48.9743	27.9536	67.7193	60.5643	63.4728	24.6777	26.452	50.6196	50.5139	49.0929	62.3693	77.6609	68.7997	61.3936	78.606	25.8748	20.741
Lus10001003	2.19975	2.05363	1.79827	2.99239	1.95845	3.14508	11.9786	7.19723	6.18106	8.50036	3.46312	3.84725	3.44691	1.41115	1.98494	1.93766	6.10026	5.51222	6.03488	9.28501
Lus10001004	11.6591	12.1816	11.1098	7.46139	5.51065	9.59182	4.52947	2.39386	7.85452	8.80861	7.16246	10.2724	6.96371	12.6401	12.4117	7.74794	2.14501	3.19271	4.30694	8.54904
Lus10001005	0.274913	0.317387	0.25969	0.814623	0.700516	0.786788	0.575649	0.361559	0.80041	1.51698	1.15194	1.29457	1.48573	1.04792	0.952248	0.906144	0.304627	0.326133	0.867629	0.68127
Lus10001006	0.699278	2.36499	0.659917	4.1872	7.08706	5.1191	1.07085	1.16954	4.8385	9.23259	7.13466	5.45382	6.17128	2.23194	2.1421	4.8268	1.65732	1.3005	7.82531	1.44173
Lus10001008	135.276	116.565	55.4992	40.2424	31.9449	95.7922	12.4584	10.436	12.8175	17.9241	74.176	70.7719	74.3865	90.2633	70.2606	64.4636	19.3163	21.1412	21.6384	13.4797
Lus10001009	1.18945	1.46537	0.568569	1.24013	1.1773	0.449736	0	0.408072	0.424126	0.228233	3.2491	1.1498	4.51154	9.75952	1.02954	1.10938	1.04082	1.94793	1.9488	4.16012
Lus10001010	0.299086	0.327523	0.381229	0	0.23684	1.35704	0	0.205203	0	0	0.968279	0.420523	0.581855	0.369291	0.079657	0.557909	0	0.115267	0	0.232444
Lus10001011	0.700012	1.0924	0.48296	1.74115	3.11577	2.25051	2.53476	1.5233	2.7804	3.35146	1.4049	2.73088	2.58713	2.1096	1.85157	1.93708	1.64633	1.35848	1.56979	0.633262
Lus10001012	6.00931	10.0608	4.64581	12.765	18.254	9.20912	23.1589	20.1023	10.4981	16.3298	17.3285	19.432	20.0461	6.02497	6.42057	12.3984	17.3971	18.5149	17.8562	6.09208
Lus10001013	0.6587	0.760766	0.610814	1.27848	0.679444	1.4837	1.50655	1.24307	1.48209	2.92672	1.94831	1.87915	2.91337	2.07738	1.81843	1.78507	0.564987	1.36767	2.62823	5.1629
Lus10001014	7.68135	7.39161	7.02568	5.7954	3.60135	3.03371	0.079664	0	0.894633	2.04467	4.03827	5.2584	3.59836	3.48389	3.36473	4.96598	0	0	1.52614	1.61857
Lus10001015	33.7322	37.3319	23.8196	30.3393	27.3213	50.9104	27.0259	24.9825	38.2518	40.2197	43.8307	46.6231	54.5	56.4768	52.8475	53.6943	39.9601	38.6581	54.6541	28.6271
Lus10001016	12.5442	11.9508	7.90596	9.54049	13.2009	16.6221	14.0133	18.2946	12.4834	17.0571	20.0217	23.2707	21.9721	17.135	17.0951	20.8839	15.8868	18.1472	17.8863	9.44115
Lus10001017	25.3395	38.6377	28.9078	26.8381	25.9402	47.1408	17.1176	20.1079	14.5163	15.7329	32.6334	29.6429	41.9776	34.1616	27.4426	31.1116	21.5825	28.0462	27.6884	24.9412
Lus10001018	4.52227	3.78237	2.38232	3.27725	7.64265	5.84059	10.0036	8.43963	5.93585	8.6251	8.07266	9.63554	10.218	11.6314	8.9702	10.5563	9.54039	9.82272	5.6382	8.36895
Lus10001019	1.66965	1.63692	0.224598	0.368517	1.52178	0.885479	3.52333	2.80239	2.5311	2.12055	2.4226	2.78293	2.22587	4.37927	4.30652	5.07627	2.75134	3.01251	2.0743	3.42959
Lus10001020	4.69007	3.22606	3.06368	5.32581	4.3258	5.3864	5.52567	4.43061	6.88781	7.77817	6.36363	5.37142	9.08619	6.3724	6.94155	7.32004	2.29237	3.33713	4.12274	7.9903
Lus10001021	7.10569	9.83083	6.26845	10.9856	7.51268	7.45247	15.6015	16.7468	16.0034	21.6056	8.11363	12.73	10.9235	11.3015	11.4448	14.9835	10.9024	11.7202	10.4542	23.7679
Lus10001022	0.179409	0.432778	0.091915	0.201611	1.74125	0.072279	0.027473	0	0	0.05331	0.058268	0.379068	0.21776	0.088429	0.189918	0.267116	0.035963	0	0	0
Lus10001023	5.8505	6.33377	4.06781	4.56214	6.15624	7.36754	14.9755	16.9838	3.52154	6.15463	7.63199	14.2018	9.92455	5.963	5.72857	8.20452	7.27836	9.5346	5.20762	6.16512
Lus10001024	1.75906	2.61184	1.31421	3.80909	4.07342	3.35884	2.37222	1.80262	3.19354	4.24773	5.76184	5.12533	5.63374	2.78169	3.14209	4.01357	2.01185	1.46533	3.00693	3.57079
Lus10001025	15.6948	11.389	8.96539	5.15195	7.36832	10.5414	19.9742	20.4124	9.35329	11.2179	11.1077	15.3399	10.7231	14.2406	17.1742	13.7126	14.7891	15.667	12.0838	13.5431
Lus10001026	3.21074	2.48203	3.1258	2.61652	1.80165	0.190557	0	0	0	0	0.152515	2.12095	0	0	0.100724	0.234848	0	0	0	0
Lus10001027	3.21735	1.38451	0.440008	0.480651	0.18141	0	0.088217	0	0.164757	0.349339	1.76892	0.727485	0.354954	0.737439	0.91647	0.499855	0	0	0	0.537064
Lus10001029	9.19607	9.61901	7.80041	8.18363	8.15617	16.0961	7.24506	5.36478	6.265	7.93355	10.3724	12.7678	14.8727	16.1673	15.5304	15.991	7.53433	7.4454	10.8636	9.53013
Lus10001038	8.82086	12.8377	8.48233	21.3847	47.5271	17.0461	19.6695	13.8537	12.8849	30.661	18.2336	20.9007	21.7712	7.09957	8.70951	15.1697	14.5153	9.91112	20.8862	9.21988
Lus10001039	0.785883	1.74865	0.462687	0.761005	7.99421	1.63001	1.95536	1.2388	1.52052	2.04219	1.43652	1.6484	2.53571	1.71814	2.2061	2.79353	1.5753	1.06963	1.17067	1.44127
Lus10001040	0.506852	0.353843	0.804545	1.09042	13.1522	0.318209	0.760926	0.216337	0.224723	0.742462	0.774966	0.332693	1.00197	1.88617	1.27136	2.74614	0.648714	0.122896	0.242684	1.26278
Lus10001041	0.326601	0	0	0	0	0.992304	16.5992	5.85638	0	1.5631	0	0.226548	0.259642	0	0.692013	0	0.970134	2.05482	0	0
Lus10001042	0	0.338981	0	0	0	0	11.3811	3.82613	0	0.980625	0.245455	0	0.244786	0	0.490556	0	0.305496	0.726498	0	0
Lus10001043	2.8375	2.08202	2.80953	2.60112	0	0	0	0	0	0	0	0.43798	0	0.307488	0	0	0	0	0	0
Lus10001044	0.281166	0.153956	0.179255	0.810739	1.11238	0.566928	2.70013	2.41323	2.00762	0.430601	0.341463	1.28506	0.218372	1.24973	0.823403	0.69923	1.26558	1.62268	0.820363	1.74914
Lus10001045	18.1247	17.2498	10.9008	21.1961	18.8118	16.4905	16.8644	14.7053	14.3686	18.5261	26.5957	23.5492	27.6247	16.755	17.8014	23.8832	12.8524	15.5214	17.9913	12.355
Lus10001046	11.3557	11.4062	8.90152	13.6926	16.4807	16.1149	18.5214	16.8118	11.4586	18.625	16.4776	19.3802	20.5724	13.5605	14.8258	17.4102	11.2089	10.8338	12.0067	14.2233
Lus10001047	0.999127	1.40636	0.932168	1.83963	1.0353	0.733585	1.81799	0.966652	1.12633	0.410479	1.15264	2.07453	2.69231	2.08219	1.81688	2.56176	1.01083	1.15326	0.65664	1.79841
Lus10001048	13.1513	24.4619	12.1603	28.6999	32.1649	28.2671	33.476	35.9089	24.3383	37.7383	32.6404	33.4366	36.51	13.3754	13.8065	23.632	23.4159	22.9254	33.8068	11.2354
Lus10001050	0.079232	0.173654	0.20258	0.110845	4.98386	1.91595	0.303778	0.109384	2.62811	0.238394	0.128516	0.167299	0.364176	0.312696	0.378385	0.541207	0.317386	0.06026	0	0.3713
Lus10001051	2.30918	2.43765	2.27278	2.65558	1.30077	3.22094	0.86205	0.655058	3.4269	4.16237	2.93086	3.04311	3.14306	3.00209	1.85152	2.92975	0.533859	0.717794	4.74625	7.2013
Lus10001052	17.12	15.3077	15.2259	10.5537	12.2708	24.8044	3.84494	3.76636	20.1937	23.4461	17.6108	16.355	27.4338	26.9456	24.4737	27.1695	5.00824	5.70921	19.1254	21.4207
Lus10001054	70.2994	52.4655	42.7328	39.285	37.8915	57.0173	202.872	234.872	82.0423	61.8869	49.6742	80.5061	51.593	67.8712	70.7467	62.9632	222.952	333.54	99.9883	106.539
Lus10001055	6.55385	8.70571	6.82777	8.33148	6.7749	13.0681	2.1297	1.70391	15.6129	28.4763	10.6764	11.0939	14.6758	12.6788	12.1292	12.627	0.839569	0.941113	19.05	52.4641
Lus10001056	0.532125	1.03748	0.339905	1.72257	2.31625	0.998579	0.926035	0.746398	1.42425	3.04659	2.73331	2.8076	3.28937	0.727374	0.817293	1.31829	0.762228	0.592774	1.7777	1.30301
Lus10001057	14.6369	10.2771	9.78373	10.7853	13.2603	14.3588	37.9498	41.0639	17.8179	15.087	14.1643	23.5969	19.707	27.04	24.6711	24.7347	29.9384	55.0438	8.61176	16.5877
Lus10001058	12.2347	14.1533	7.79372	14.7913	19.0576	18.2284	22.4832	15.4938	18.9677	37.4076	22.6677	25.5465	27.9557	16.9236	15.0637	21.0499	16.5128	14.8897	17.4899	30.5963
Lus10001059	13.0344	12.8319	7.59058	9.16037	9.51639	6.69243	47.1181	39.2006	8.7359	14.1704	9.42948	8.82193	11.1418	8.49248	12.0182	15.5072	49.124	37.5436	21.2751	14.3788
Lus10001060	5.00993	4.63675	3.09109	3.11633	6.67907	6.20499	19.1613	17.0339	2.77098	5.68828	5.37961	6.89303	8.38951	5.70066	6.20521	6.30838	12.6429	14.5647	4.49822	4.0188
Lus10001061	2.74307	3.84691	0.827963	0.147233	0.332811	0	0	0	0	0	0.342102	1.41031	0	0	0.112135	0.065551	0	0.080642	0.155056	0
Lus10001067	11.6764	9.34855	7.54393	9.4683	9.34003	8.59124	25.0183	24.6708	9.3611	14.6312	10.2184	11.5658	11.0819	8.10028	10.9502	12.2561	19.9557	19.6816	13.8559	11.5523
Lus10001071	4.21119	4.74535	2.98724	2.61831	2.38067	5.09117	3.96673	4.09052	5.38448	5.45337	4.0091	5.05275	4.46436	5.29217	6.9295	6.15098	3.6797	4.42671	4.79736	4.12302
Lus10001072	8.88067	26.1429	4.42379	27.1321	47.2252	20.8741	32.134	23.2598	28.6645	40.3611	27.4269	27.5939	35.5651	4.66507	7.31084	25.2938	15.5103	16.2209	40.26	17.1456
Lus10001073	4.06328	5.66447	3.92799	5.0772	7.58744	5.95765	14.7513	18.78	8.64	5.5504	4.78795	7.70824	6.66883	4.95037	5.82874	4.74522	9.44412	8.49942	8.29342	4.79333
Lus10001074	10.7088	14.4742	12.5079	18.2774	16.5585	26.4623	2.13132	2.42343	1.37296	2.4171	23.5639	24.3422	29.4825	27.8987	24.7106	23.666	1.53875	1.0004	0.649661	1.02898
Lus10001076	3.19788	3.81984	3.18405	6.47399	4.60961	4.33702	5.05635	2.59999	11.0681	9.95352	4.9994	5.5129	6.91848	4.49106	3.99902	4.68167	3.63379	3.4032	6.74081	20.236
Lus10001080	151.494	183.086	124.258	139.703	97.0045	163.848	120.141	103.371	129.615	173.221	126.362	133.075	189.874	141.825	164.772	154.022	91.0356	100.422	165.893	190.072
Lus10001081	8.34799	4.86663	4.34889	2.92949	3.91308	3.01856	7.37788	3.74337	20.0042	17.7936	2.70333	6.22726	1.23935	3.83345	4.45899	7.14419	8.26664	5.9142	10.5175	13.0968
Lus10001082	95.5492	81.8116	73.1219	57.4875	52.3232	118.814	39.4296	27.1372	58.9312	40.3724	139.083	137.966	126.921	262.764	201.838	160.873	51.6318	44.1924	41.2032	66.0534
Lus10001083	14.5454	21.0007	14.9093	34.426	29.6006	13.1416	13.8124	12.0588	26.4611	44.5734	28.2142	33.0653	26.5577	5.78394	10.093	14.9188	11.221	8.7669	18.63	8.6965
Lus10001084	0.730417	0.800749	0.374	1.23114	1.14738	1.23566	0.979527	0.505535	1.1292	1.3943	1.4624	2.38833	1.65785	1.67831	1.56155	1.35979	0.585541	0.809464	1.16549	1.75324
Lus10001085	14.1437	11.7049	9.09685	10.3699	14.0229	13.2495	14.8379	11.4968	9.06511	11.1525	11.8764	14.6768	15.9392	9.69178	11.0838	13.4871	9.10868	9.04722	14.9668	7.93436
Lus10001086	9.45592	8.84729	5.91787	9.29895	7.98773	8.16507	16.3819	14.3928	19.3239	16.8279	10.4492	11.5915	12.2391	15.6141	14.4913	15.2987	14.1772	15.7852	16.4899	20.6667
Lus10001087	3.46007	5.34997	3.74752	5.39889	5.56116	6.55498	15.4966	11.2535	6.36034	6.23635	6.16108	8.45119	6.72998	8.26206	3.94895	1.9856	5.27008	5.131	3.54584	3.73398
Lus10001088	33.5859	32.1561	27.5692	38.0504	21.2077	26.4011	38.4092	28.1402	47.2933	57.4186	13.2956	13.1333	9.01877	8.7949	8.19686	9.67966	4.76575	10.138	12.8731	14.7531
Lus10001091	0	0	0	0	0	0	0	0	0	0	0	0	0	0	0.580434	0	0	0	0	1.80275
Lus10001092	48.3876	50.6202	37.4673	38.9265	28.575	58.12	17.7342	12.4227	27.4018	44.4041	34.4526	41.6063	45.9154	27.952	34.392	36.0329	7.81127	10.7549	17.4473	28.0323
Lus10001099	160.077	150.607	112.316	98.4716	85.8207	115.842	509.018	553.595	330.105	259.983	134.525	212.945	124.05	200.272	199.257	155.407	795.001	861.56	448.149	442.115
Lus10001100	4.12056	4.84363	2.70999	7.71658	14.4716	7.25345	17.8787	16.1479	9.86456	20.3036	10.2777	13.9871	14.4787	4.68418	4.48667	7.48469	10.157	9.07521	10.1335	3.48997
Lus10001101	0.33175	0.181633	0	0	0.263106	0.669136	2.03932	1.24997	0.707892	1.53505	1.07314	0.699266	1.29507	1.88409	1.06088	0.515729	0.165786	0.897599	0.72221	0
Lus10001102	5.25686	6.16606	3.96962	7.07768	5.6883	6.24844	7.70788	8.14669	5.71057	9.10319	6.65177	7.84693	9.34502	5.45217	5.57013	7.61447	6.05707	8.11493	6.72091	6.74612
Lus10001104	0.516384	0.848988	0.412853	0.180853	0.101359	1.10547	0.791533	0.71379	1.11974	0.580167	0.680806	0.863384	1.08423	2.73769	2.39552	1.32228	1.09921	1.86034	0.095711	1.71593
Lus10001105	10.1247	10.6583	5.40146	7.69524	4.5142	9.47839	7.03024	6.82343	4.59853	8.15669	6.65946	7.23832	6.71861	5.9387	6.72635	7.52485	5.18937	5.70004	10.0148	5.10564
Lus10001106	4.86029	6.53701	3.93586	5.49622	8.10656	4.01546	6.60542	6.17212	5.92793	8.98611	7.11659	5.72652	5.04692	5.11726	7.40853	6.31266	8.5912	4.82211	6.6683	9.24354
Lus10001108	0.0913	0.200074	0.349973	0.382754	0.143788	0.460005	0.560315	0.062957	5.9136	6.20262	3.257	2.37723	2.17413	2.61301	2.42405	2.77882	0.822707	2.71435	2.96111	9.68957
Lus10001109	0.365202	0.300111	0.116658	0.893093	0	0	0	0	0.131413	0.275672	9.8732	7.96693	4.27813	4.9557	5.76925	5.8979	2.19389	3.54953	0.134596	0.142494
Lus10001111	0.135243	0.185367	0.649631	0.570034	2.64577	2.42758	0.129428	0.046882	0.196491	0.502034	0.79616	0.287335	0.871654	1.09984	2.05778	1.97155	0	0.050991	0.908483	1.55866
Lus10001112	5.66828	4.83454	2.77475	4.44979	1.79687	4.31917	0.750968	3.5676	4.80286	6.90711	2.37108	2.15789	1.71885	0.964005	4.27634	5.51566	2.20279	3.37459	1.60431	1.83008
Lus10001114	0.994924	1.51696	1.34396	2.86753	5.5493	0.781977	1.99041	2.52036	3.60111	7.01927	5.09036	6.18786	5.47479	2.18036	1.61095	2.5604	2.21513	1.2973	3.61346	1.81634
Lus10001115	506.747	401.283	273.272	224.425	163.172	347.606	644.17	923.259	174.95	175.565	353.876	590.611	396.72	340.442	335.314	312.715	621.508	825.229	268.922	277.529
Lus10001116	0.583	1.60196	0.370964	0.802609	0	0.885075	0	0.197176	0.817966	1.38763	2.09515	1.21776	1.38816	0.142615	0.464787	1.08102	0	0.228827	0	2.71299
Lus10001117	10.1218	12.5116	5.79654	8.94785	9.29886	14.6043	18.0077	18.1631	8.05543	11.7005	12.28	16.5275	20.7265	18.0565	17.4465	15.4877	17.353	13.4917	8.49443	7.71481
Lus10001118	0.269134	0.147447	0.22927	0.250766	0	0.090399	0.20645	0.278415	0.839536	0.270749	4.76431	5.71351	2.20441	2.21332	3.57247	2.81394	0.134736	1.4357	0.132299	0.28006
Lus10001120	17.3212	10.5381	9.23766	6.08015	7.28622	10.7171	34.8006	21.6633	21.0507	29.7384	5.95602	11.6636	8.83077	6.2312	13.4197	11.2596	20.1973	29.3213	20.5522	25.6629
Lus10001121	1.08797	3.08875	1.31503	3.88601	3.83398	2.55673	3.98446	4.17577	3.06108	5.97058	3.74288	4.76724	4.74999	1.25743	1.10676	2.47684	3.39184	2.88666	3.7686	1.98602
Lus10001123	0	0.948327	3.2469	5.77392	1.40046	1.70416	0	0	0	2.72692	3.1263	0.56303	2.67785	2.28624	3.79387	0.972565	0	0	1.22966	1.39563
Lus10001124	0.273901	0.500185	0.46663	0.255169	3.7385	0.644007	0	0	0	0	0.296091	0.256998	0.350667	0.360415	0.581773	0.76506	0	0	0	0.142494
Lus10001125	17.8543	23.6902	16.7977	11.0405	6.69463	8.07928	10.5699	9.96416	20.7147	8.07749	5.91131	6.03255	12.0047	7.20492	8.98153	12.0488	9.17107	7.08559	19.3396	11.8645
Lus10001126	3.24382	3.92804	2.60459	4.20571	4.5154	7.28666	3.62146	3.48122	2.25236	3.64692	6.67925	7.06649	8.44379	6.8341	7.94592	8.43775	2.38413	2.59134	2.47531	3.2506
Lus10001127	0	0	1.10595	0	11.4485	4.34877	0	0	1.24628	1.39176	0	0	0	0.777512	0	0.991912	0	0	0	0
Lus10001128	1.6336	1.04361	1.90972	2.46287	3.23015	3.97987	0.627462	0.187023	0.194542	0.416439	2.86603	2.77616	5.28153	7.05888	3.11614	2.28506	0.27236	0.209328	0.397562	0.635351
Lus10001129	2.16312	2.72509	2.34762	2.41444	2.38895	1.96206	1.57736	2.30867	7.76257	10.9938	1.75298	1.9023	2.8356	3.3634	1.60966	2.68818	2.05682	1.07528	8.57887	18.8823
Lus10001130	3.28111	3.10315	4.48714	4.29928	1.59223	2.85344	3.84147	3.00874	1.69553	1.11996	5.11497	6.00971	5.50101	6.19062	4.30635	2.11635	4.77617	8.75866	1.53831	6.67159
Lus10001131	19.1611	16.7942	11.4219	19.2113	19.2039	14.7543	12.3653	10.907	11.0194	17.3917	16.5677	19.3596	14.5153	10.4747	13.8333	15.9936	9.34507	11.4007	14.0302	11.9559
Lus10001133	0.873696	1.91608	0.711208	1.66776	0.500018	1.20116	0	0	1.37536	3.70676	1.54694	1.62221	3.47053	2.70533	1.60258	1.43123	0	0	2.23183	1.86219
Lus10001135	0.041484	0.090965	0.531198	0.878491	0.195866	0.125351	0.958545	0.574561	1.20391	2.41288	0.101032	0.379785	0.031509	0.654378	0.309015	0.180168	0.49888	0.595207	0.185465	5.97223
Lus10001136	4.21738	5.9636	8.93101	15.8982	6.74404	4.47136	17.9379	9.05354	17.315	25.4807	6.41731	9.46301	5.11917	4.10132	3.24564	3.81734	6.48586	8.29946	16.0645	27.0333
Lus10001137	0.290166	0.397512	0.371057	1.11704	4.21842	0.950119	4.17095	3.70757	2.61827	6.31741	1.52991	0.817003	0.832303	1.07345	0.846511	1.39622	3.26951	2.97552	4.93934	2.49417
Lus10001139	0	0.355353	0	0	0.52033	0.326842	0.300178	0	0	0	0.513064	0.67192	1.04991	0.786021	0.51312	0.397665	0	0	0.45875	0
Lus10001140	1.99199	2.10754	0.439177	1.44258	4.2077	1.31459	0.157926	0	0.099212	0.618006	2.28403	2.07148	1.57449	1.70469	2.11227	1.33588	0	0	0.398138	0.536799
Lus10001142	51.084	54.2725	37.7623	38.8441	49.9284	46.6667	54.8411	52.4403	19.7597	15.9206	66.5167	97.4124	43.4496	97.8898	85.4836	109.085	71.4992	70.6427	20.8918	32.8093
Lus10001143	0.961027	1.59816	0	0.655797	1.56454	0.973468	1.76686	2.86458	4.69295	1.54855	0.371254	0	0	0.681366	0.498083	1.15564	4.71014	0.755636	1.35976	4.53574
Lus10001145	2.19797	0.713163	0	1.58116	1.03272	3.66046	0.510354	1.228	2.54909	2.25744	3.52273	2.43266	3.41663	8.80961	6.26684	5.21183	0.325343	0.683821	4.93635	5.77512
Lus10001146	11.756	13.9749	9.11495	16.549	9.1276	13.6884	2.48353	2.6361	12.0639	22.8727	16.2763	16.8802	22.2124	11.2076	10.97	15.3272	2.07571	2.43329	13.6372	12.7193
Lus10001147	4.91771	6.73041	4.8554	9.03704	7.41103	7.26713	4.93411	3.55016	6.61147	11.312	7.39623	8.8181	8.99788	6.00449	6.74937	6.38551	3.73155	3.78046	6.23368	4.23994
Lus10001148	0.589719	0.600796	0.685986	1.27244	1.12339	0.910623	11.7121	7.45119	1.64659	3.95017	2.17044	2.09525	3.57559	0.226863	1.71609	4.3381	6.03446	4.35893	3.20025	0.281629
Lus10001150	8.17253	6.0435	7.82807	5.84705	7.73171	2.16196	0.627178	0.492647	0.587125	0.30943	1.65602	3.80952	2.83201	3.2773	3.09398	2.47531	0	0.702319	0.150248	0
Lus10001151	0.325487	0.203908	0.297638	0.522004	0.218617	0.468363	0	0.128747	0	0	0.830352	0.229202	0.141431	0.366775	0.467898	1.03869	0	0.035146	0	0
Lus10001152	12.2023	15.0129	11.1093	20.9311	26.5567	18.5731	27.7341	25.499	19.7927	38.3013	24.8362	29.5472	32.1913	17.5821	18.357	25.6307	26.3576	27.0825	30.2157	12.9512
Lus10001153	134.316	138.239	89.7192	51.6459	31.236	107.498	12.6434	13.9452	28.9078	19.5177	82.8954	72.5258	85.9501	110.36	96.4589	66.0993	12.9015	18.5051	22.5281	11.9615
Lus10001154	4.74472	6.62518	4.33688	9.26526	41.474	2.52158	0.129837	0.273462	0.163525	0.168838	1.23761	6.88013	4.21875	1.58759	3.41233	4.62757	0.056591	0.042775	0.167803	0.265141
Lus10001155	21.9932	28.3271	18.697	34.4506	35.0163	27.4847	66.8397	61.2531	18.9698	19.2649	13.2158	18.6749	15.7848	24.3727	38.3676	40.5027	44.6916	56.1751	8.47922	5.80929
Lus10001156	3.23299	3.4719	2.647	5.6195	3.18175	3.89735	6.37933	5.22001	3.00252	5.69048	4.84439	4.36629	5.28132	3.23613	3.42365	4.50722	3.4743	4.3727	2.93575	2.4552
Lus10001157	19.8255	22.351	14.3543	15.5177	9.88519	27.8114	7.8332	9.77555	5.8174	8.81466	17.6599	19.7368	24.8968	26.0402	25.6468	27.5237	4.64097	7.63652	4.25034	7.58593
Lus10001158	15.2405	16.7267	12.8368	12.8385	17.2578	27.3468	14.1792	15.3113	12.7807	10.7045	16.3018	25.6606	27.3615	26.4469	29.7786	29.8169	11.3286	13.6622	13.4647	18.05
Lus10001159	0.953408	1.46893	0.811625	1.25658	1.50387	1.30141	3.58341	2.22899	2.96427	5.47135	0.944364	1.91821	3.36879	2.52031	2.9742	1.517	3.24237	3.96536	2.64566	4.12889
Lus10001160	54.8295	55.7803	38.0885	61.5714	43.1768	59.542	69.1456	64.6326	46.7953	68.9501	73.6792	69.901	86.9474	44.6791	57.8992	62.6986	41.5124	46.5342	57.5911	36.0308
Lus10001161	4.6917	6.38889	3.91352	7.99116	26.5585	7.35195	10.109	7.90792	6.77305	15.3542	11.1519	11.6139	14.2121	6.94522	7.47654	9.31701	4.84796	5.49084	8.74897	8.20309
Lus10001162	5.81681	4.92741	4.75296	4.17064	3.38144	9.24459	0.815734	0.109479	45.5639	64.6083	3.11193	2.44824	3.66076	6.27794	5.95701	4.3183	0.121031	1.50946	53.0676	257.099
Lus10001163	1.48057	1.24754	1.30842	0.635267	0.898943	0.688726	0.699481	0.705443	0.653314	0.519226	0.369125	1.60238	1.31902	3.09231	2.66441	2.19405	0.341936	0.61036	0.334168	0.354906
Lus10001164	0.046921	0.051441	0	0.065842	0	0	0.071879	0.032478	0.13605	1.39867	0.076173	0	0.107049	0.046265	0.049702	0.087347	0	0	0.838104	0.808148
Lus10001165	5.14541	5.196	12.2502	19.032	77.2751	10.0406	5.28193	4.6115	4.62479	0.922811	5.79144	7.44274	9.79571	9.16488	11.8231	12.3032	3.2696	3.54438	3.22354	4.90296
Lus10001166	33.1042	31.9244	24.8844	26.0112	22.8556	41.4208	56.8744	62.7521	22.5268	33.6498	55.698	47.9588	54.3674	35.6686	37.29	37.1307	34.9929	42.6337	28.6964	26.9272
Lus10001167	4.85706	4.19086	2.05978	5.14193	15.8297	5.45647	6.66887	3.19813	0.752757	0.869337	5.35782	5.82768	4.69648	1.76256	3.87477	2.568	3.69324	5.50057	2.28989	3.413
Lus10001169	1008.77	932.785	459.382	339.325	345.347	564.87	433.931	892.354	472.041	612.395	688.616	944.79	711.156	633.575	826.727	713.926	1099.09	1162.82	1247.01	1026.84
Lus10001170	1.6974	2.17551	1.4678	1.93894	2.55677	3.95216	1.37513	1.03583	1.90698	2.52597	2.89676	3.31175	3.75918	5.17978	4.31154	4.47508	1.28126	1.03731	1.50025	1.97258
Lus10001171	0.254687	0.632089	0.206506	0.491468	0	0.265668	0.669747	0.680646	0.346388	0.120613	0.306399	0.582434	0.716041	2.06036	1.52712	1.46167	0.523854	0.200765	0.120251	0.763186
Lus10001172	11.3685	21.1458	13.3547	9.23	8.43227	14.7513	0	0	0	0	10.9414	10.351	13.8816	7.8438	7.59153	14.23	0.289354	0	0	0.452165
Lus10001173	25.2377	26.8249	22.8421	24.2479	19.6448	31.9557	15.1805	14.1909	14.7734	17.245	29.8082	32.6161	33.001	18.7226	18.3867	25.4234	10.3247	12.5888	19.4724	10.6461
Lus10001174	6.44788	7.76836	6.32583	6.22871	4.28221	9.68979	7.25764	6.79491	16.5946	16.2195	5.48624	6.46339	7.73919	11.6263	12.9503	9.28289	4.74363	5.19546	10.6475	28.4585
Lus10001175	77.8557	112.494	60.6148	43.1415	65.4108	85.9483	212.957	249.807	44.7159	80.5956	93.2537	127.763	125.917	64.7615	101.505	106.706	180.891	176.28	88.5292	71.055
Lus10001176	0.530506	1.17707	1.35006	0	2.59312	0	0	0	0	1.70945	0.405917	0.358466	0.419959	0.992031	0.817517	0.316096	0	0.832283	0	0
Lus10001177	9.72628	8.7353	7.18115	5.92636	16.0919	9.81482	50.7505	29.6364	15.9859	19.6519	9.57825	13.6497	18.3212	10.7698	12.1389	11.7304	45.0564	29.7651	25.5545	7.54134
Lus10001178	0	0.407833	4.66319	4.7918	0.116998	0.449921	0	0	0	0	4.16547	1.10015	0.911252	1.50524	0.473786	0.369696	0	0.056555	0	0
Lus10001179	18.074	20.4389	13.3974	21.1224	15.0627	23.1176	58.8742	63.0052	22.959	25.4769	27.1725	36.0708	34.6087	18.2389	16.4693	19.886	46.7766	47.4201	42.786	23.1998
Lus10001180	4.01493	7.93796	7.0271	13.4215	28.0292	14.4234	8.50223	8.79014	10.1825	24.4802	23.6377	26.7197	26.258	9.73268	9.55203	13.9934	8.04027	8.11103	15.5827	26.8433
Lus10001181	26.9545	37.2718	26.3889	36.943	26.7351	36.505	30.2228	27.5859	24.9013	39.7699	29.3217	36.6733	36.1256	19.6976	26.306	29.1979	20.8355	20.7234	32.7989	26.0494
Lus10001182	0.119811	0.787883	0.076637	0.839565	0.564086	1.09999	1.69844	1.61478	0.693236	1.07537	1.1825	1.14579	1.33313	0.69654	0.634982	1.67496	1.33765	1.28005	0.808546	0.65588
Lus10001184	0.172536	1.13361	0.439437	0.957253	0	0.862261	0.265097	0.121549	0.769298	0.533138	0.577746	0.616051	0.404608	0.511128	0.275905	0.107275	0	0	1.25024	0.267779
Lus10001185	1.45979	0.805354	0	1.96236	1.1863	0.727327	1.53447	0	2.0412	5.81241	1.61457	1.92347	1.70842	0	0.362061	1.25536	0	0	1.0336	0
Lus10001187	2.84195	2.83246	1.92782	2.64384	3.18545	3.61693	11.1444	11.7711	4.26537	5.19548	3.50455	4.86577	4.99643	4.43278	4.5315	5.10667	7.36388	9.47458	4.8649	6.55146
Lus10001189	0	0	0	0.690031	0.836829	0	0	0	0	2.42325	0	0	0	0	0	0	0	0	0	0
Lus10001191	13.0277	14.3862	8.91727	10.1826	6.24589	17.4356	3.91937	2.29721	7.48491	9.4762	14.9511	16.0589	18.2269	19.5476	17.1689	18.714	2.60808	2.54861	5.97548	11.5379
Lus10001192	2.51258	2.2456	1.81415	2.2924	2.01852	3.19561	3.55201	2.56999	4.5633	4.39328	3.82479	5.10065	4.83554	5.56884	4.30251	4.88442	2.21405	2.27165	4.08681	5.68831
Lus10001194	18.8274	19.3628	11.3501	20.0752	31.3867	21.1844	113.584	92.7283	46.0458	65.7402	30.2163	24.4443	17.2232	17.5238	18.9889	31.2003	71.8503	78.4022	66.3901	52.1492
Lus10001195	9.45833	2.84342	1.60545	5.76325	7.11064	7.99755	18.8569	26.2951	20.1665	29.8164	5.14465	10.5758	5.82773	9.34966	6.38198	8.36142	12.3104	19.6729	12.1063	18.2522
Lus10001196	24.204	27.4324	20.6796	22.0924	19.0965	35.5373	64.1048	62.7249	19.4446	28.9125	31.6446	32.8811	48.6694	37.9664	38.952	37.0949	43.5246	43.1749	22.887	24.1456
Lus10001197	107.25	119.3	65.2177	64.9464	33.0851	117.869	8.92899	8.4602	8.77512	12.799	87.8236	78.8199	81.5764	61.0267	81.7943	93.6216	4.68131	6.83721	11.6535	13.96
Lus10001198	0.424023	2.58941	4.87833	1.66822	0.703633	1.31581	0.217563	0.488679	0	1.10347	2.05469	1.05428	1.1395	0.630328	0.447267	0.548316	0.424811	0.213377	0.207952	1.05504
Lus10001200	46.3597	47.7549	36.9611	47.1839	46.2747	55.4963	153.768	147.989	18.5266	25.2303	58.0086	94.8546	77.1277	52.7575	56.1995	63.8357	86.2582	108.768	14.8568	12.6146
Lus10001202	0.412613	0.158378	0.290854	0.551403	2.57933	0	0	0	0	0	0.06703	0.130799	0.31194	0.060993	0.229107	0.230293	0	0	0	0
Lus10001203	7.441	10.797	5.38866	10.8055	15.3418	10.9933	20.1927	17.7259	16.2483	23.1473	13.9616	17.5687	16.0708	9.99411	9.71258	12.7031	14.327	15.1198	15.2733	13.0408
Lus10001204	791.268	779.436	492.147	289.016	256.161	429.702	1152.32	2022.57	221.838	182.321	343.66	458.155	355.651	319.878	439.504	393.789	1468.3	1163.17	440.344	278.616
Lus10001205	1.53369	2.74204	1.81638	3.27444	3.93635	4.14786	8.36577	7.632	2.90961	5.83137	5.41233	5.62434	7.90398	2.34949	2.69865	5.67254	3.79894	3.51339	3.21921	2.26962
Lus10001206	4.20316	3.18986	1.51722	1.66246	4.14146	2.00843	21.8704	14.24	5.93062	3.2995	2.53646	5.78545	3.6119	4.38391	5.79597	4.35738	26.4011	24.7339	2.56281	3.20458
Lus10001209	20.2725	29.2369	8.25244	36.1484	73.6743	29.5862	178.104	156.714	62.6102	152.481	47.4524	58.8022	65.2274	11.2047	15.0206	30.8503	131.254	111.846	89.8653	23.8024
Lus10001210	2.73837	1.55987	0.839084	1.98648	1.55554	0.997382	24.7199	26.7718	1.88634	0.66498	0.177525	0.30824	0.253469	1.78429	1.22273	0.748696	11.8401	14.1605	2.41269	2.21939
Lus10001211	2.5337	2.77809	1.22233	2.68153	2.52309	2.3529	5.06335	4.40105	1.91251	4.44487	3.32694	4.33387	3.80397	2.7407	2.1766	3.40866	2.83632	4.34134	3.63546	1.9082
Lus10001212	1.10598	2.98077	0.530969	3.03947	6.49923	4.59532	5.19647	4.72121	3.20727	8.99607	6.09722	7.36628	8.96997	1.54485	2.02565	4.74668	3.18628	3.48295	6.79198	2.81419
Lus10001213	14.5569	19.4764	13.3861	13.7941	9.71923	20.6447	15.7047	12.5433	8.59577	16.7742	14.3188	14.5146	20.3616	24.5172	23.8924	18.293	9.3653	10.7947	12.5841	8.61822
Lus10001214	10.4384	13.2648	7.51075	13.9847	13.9593	16.174	44.5773	38.9129	17.3774	21.7037	11.8015	15.9218	13.8152	8.06749	9.65173	11.2908	33.2827	28.1929	17.4804	19.1008
Lus10001215	12.9844	14.2888	8.47374	18.1644	19.8554	18.4632	57.8748	56.4636	19.9987	24.307	28.648	37.0354	39.4672	35.6179	32.888	31.6267	35.9255	41.258	19.4143	19.3494
Lus10001216	0.30701	0.146317	0.271893	0.565043	3.92869	0.690656	0.849531	0.359563	0.675362	1.35642	1.13486	1.07948	0.879186	2.6764	1.82512	1.36936	0.401277	0.200655	0.513775	1.65427
Lus10001217	0.729551	2.62605	1.59712	1.60012	3.28731	2.94094	6.79892	5.16871	1.79638	3.0008	1.9428	2.27317	3.93443	1.08026	1.16306	2.13689	2.39943	1.19466	3.98365	0.487518
Lus10001218	8.84701	11.3591	8.84109	12.7559	13.6222	11.095	9.13666	8.37526	6.48297	8.14826	18.6838	20.591	22.8282	21.357	20.6504	18.8378	5.61323	6.49907	3.97302	3.97431
Lus10001219	1.63897	2.29752	1.97459	2.63039	3.62315	4.38922	6.70836	5.29957	3.64877	4.61441	5.45245	4.5552	5.08588	3.96003	3.57809	4.23015	5.30491	4.21133	2.78616	4.14155
Lus10001220	1.92271	2.21372	1.19046	1.35089	1.00276	1.25869	2.33057	1.51243	0.512281	0.475641	0.884727	1.80571	1.25437	2.48393	2.40808	2.24617	2.4594	2.56054	0.957083	0.703215
Lus10001221	67.8098	95.324	62.8051	64.0414	77.4636	115.423	39.3494	46.0042	59.4267	74.6632	82.7496	68.0907	100.453	72.5554	70.4318	77.122	64.4581	81.6599	80.2049	45.3387
Lus10001222	0.637942	1.75562	0	2.19267	1.02807	2.58401	4.10765	1.50583	1.7871	6.10006	3.29791	2.21453	1.26753	0.777276	1.52202	1.37616	3.47614	2.50489	7.25629	1.4863
Lus10001223	2.9794	1.71713	2.79753	3.26743	1.49109	3.63684	7.22964	4.73064	1.56364	4.34273	3.55245	3.19509	6.84384	5.05234	5.93212	5.26537	4.54657	2.54308	1.368	2.6799
Lus10001224	32.9661	39.6727	44.0565	23.5606	27.3233	63.7877	13.3537	12.8511	11.6948	12.5956	26.7859	44.397	52.5431	41.0221	47.4129	43.0514	12.5551	13.129	26.8759	21.2383
Lus10001227	2.12405	2.4008	0.594322	2.51025	2.29353	1.40429	6.10506	5.18314	2.39816	4.47689	2.20788	4.626	4.56304	1.50588	1.75975	1.89547	2.12764	3.87776	4.32885	1.76431
Lus10001230	1.64453	1.94469	1.28051	0.724968	1.11006	2.01351	3.67821	3.2857	0.468608	1.4836	1.25683	1.63522	2.07753	3.03544	3.28389	2.6603	1.97157	1.7988	0.625968	1.92064
Lus10001232	2.48476	4.92552	3.09822	4.914	6.54512	4.72148	8.06938	7.79004	6.40758	9.06132	6.73029	7.37914	6.69147	3.82697	3.23371	6.36986	6.77348	5.98168	6.88372	4.15589
Lus10001233	0.151925	0.083248	0.194248	0.425214	0.477798	0.535744	1.39151	0.419597	1.75374	0.683783	0.553863	0.273115	0.534437	1.70271	1.14295	0.766536	0.456462	0.375918	0.561785	0.749962
Lus10001234	5.52721	6.13033	4.45021	8.2172	6.65077	12.3781	11.1569	8.25717	5.27787	7.23316	11.1561	11.4984	13.7409	8.05751	7.18658	10.6077	4.74184	6.1594	6.87442	4.98141
Lus10001236	0.231878	0.507976	0.591928	1.45478	0	0.584273	0.089014	0.079778	0.332423	1.41034	0.469679	1.06024	0.447784	0.686845	0.369905	0.216155	0	0	1.36011	2.70926
Lus10001237	130.371	111.544	85.0491	96.8212	74.4292	133.052	85.812	92.3209	90.5233	114.983	180.71	150.164	230.415	158.185	198.26	187.301	294.729	306.853	233.673	165.939
Lus10001238	0.265439	0.581699	1.13067	1.23675	0.278606	0.624094	0	0.061027	0	0	1.86507	2.36636	1.08677	1.00412	0.657656	0.824323	0	0	0	0.276239
Lus10001239	4.57035	6.97896	3.54726	6.04113	8.92731	6.35715	20.6517	16.4653	7.79359	10.5919	8.28489	12.8313	10.1188	6.05695	6.6044	8.89607	15.1808	13.1486	8.75682	4.95674
Lus10001240	1.10075	1.80996	1.12711	1.85212	2.41676	3.21567	4.35914	4.01386	1.27497	4.62078	3.51359	3.89339	4.31792	2.41827	2.84018	3.58328	2.6111	2.2085	3.01923	1.63637
Lus10001241	1.58851	0.872976	2.98662	1.06302	0	0	15.41	19.4219	2.2251	1.25718	1.73819	1.03896	7.39612	7.40619	1.16994	0.450482	5.40029	7.32228	0	0
Lus10001242	0	6.17937	0	0	0	13.6075	18.2853	9.74269	9.1117	8.76587	6.35999	8.16513	7.31153	3.96787	9.00252	3.31083	3.13996	0	4.51376	0
Lus10001244	4.37267	3.42065	2.39084	3.47996	3.55338	2.64439	1.91877	1.28846	0.536515	0.76183	0.607137	1.75731	1.74046	1.85048	1.46216	0.931801	0.749973	2.39607	3.29118	3.11192
Lus10001245	21.8071	19.4973	14.5858	12.955	11.0477	22.2597	25.3439	27.1028	8.7006	12.1682	14.78	20.6524	22.1082	18.8311	22.7144	21.6049	13.7948	14.6008	8.17741	15.0235
Lus10001246	4.41942	3.55697	2.64973	3.37424	6.42015	4.12739	3.96905	2.76458	3.20729	4.88801	5.36425	5.52851	5.53364	9.38556	8.47387	6.95183	3.33459	2.69053	3.54412	4.04667
Lus10001247	0.372182	1.01885	0	0	0.294869	0.186835	0.43134	0.982605	0.786648	0.287283	0	0.13024	0.14482	0.182991	0.098886	0.230916	0.554283	0.718818	0.806807	0.860161
Lus10001248	2.26152	6.47612	4.66438	9.8035	7.797	11.5395	0.167785	0.050384	12.9543	23.9916	16.1578	14.6748	28.1263	16.373	10.3707	12.0937	0	0.055419	21.3791	39.1053
Lus10001249	4.99263	11.0876	5.39944	11.7746	12.6241	12.452	20.1424	17.5837	13.5582	28.8195	16.678	11.4543	21.0225	6.82543	5.56276	10.49	12.4961	12.3039	15.6274	6.81914
Lus10001250	129.695	118.454	124.9	92.4256	72.0885	114.785	158.449	141.542	53.9331	56.2854	68.8404	69.3131	105.761	73.2846	94.472	102.401	56.8783	87.8042	38.8022	75.8334
Lus10001251	1.39298	0.217969	0.253295	0.550953	1.58362	1.40579	3.81937	3.26144	3.94505	1.23856	1.28453	1.53549	2.18821	3.24023	2.65353	2.47392	3.37677	2.47467	1.72228	0.308536
Lus10001253	42.2021	50.9666	42.468	29.3894	26.1911	44.1439	30.8005	21.9946	33.3153	45.0985	37.6231	35.7414	42.5046	42.8374	40.7383	43.9514	26.9103	31.5926	34.2268	49.3295
Lus10001254	2.28083	0.839968	1.45308	1.56358	3.69508	1.54153	7.4088	7.89426	4.77928	6.70662	2.09482	2.09599	2.41944	0.36678	1.20066	1.85951	9.75067	4.79022	9.6995	1.77883
Lus10001255	11.4367	16.2205	11.2184	12.4668	6.85547	17.2113	6.14354	5.25558	32.1382	39.2682	18.4725	22.0787	24.2497	28.9277	29.1964	22.0597	5.05582	4.50558	31.4362	29.6639
Lus10001256	3.7104	5.37131	4.12885	5.1928	3.7516	4.63544	7.09787	4.04925	3.71759	3.84405	4.60657	4.54385	5.83392	5.4812	5.57791	6.37986	3.71177	4.93584	3.63678	2.33702
Lus10001257	2.89518	6.42215	4.41481	4.72025	3.77584	6.42763	2.92287	2.27806	5.65646	2.79536	0.877737	2.33264	3.19841	4.28659	0.884741	2.73463	2.82586	2.71696	2.45786	2.75524
Lus10001258	16.4661	15.3633	10.5836	20.395	28.5179	22.1297	32.5591	27.906	50.6602	56.8525	25.9859	27.9056	27.5484	13.1283	12.9759	24.5624	22.8228	23.9421	25.0082	18.4237
Lus10001259	6.30663	9.105	6.97899	7.60911	8.52576	9.38763	21.0787	16.5255	12.5429	20.0236	11.0333	10.9203	13.8336	11.8712	10.091	10.5255	10.4941	13.9557	11.7478	9.92831
Lus10001260	1.43989	1.3446	1.02379	1.57055	1.2546	1.23556	4.9845	3.46799	0.695108	0.955563	1.16857	1.01384	1.42151	1.34103	1.63881	1.19147	2.61818	2.62351	0.871958	0.41731
Lus10001262	28.0964	33.4967	34.515	31.7924	24.5318	41.7708	28.7362	24.49	16.1923	31.6535	31.4883	31.6256	25.4916	32.3211	31.5028	36.4152	21.9204	25.4796	21.1313	17.4655
Lus10001263	0.679401	0.676997	0.395093	0.519291	0.581747	0.933319	0.425991	0.469675	0.089327	0.369797	0.551259	1.21752	1.1782	0.913762	0.949468	1.07344	0.247494	0.234099	0.091638	0.096603
Lus10001264	8.19057	11.2006	5.07427	13.5979	17.6623	18.0898	11.1294	9.23797	10.1555	31.7341	14.2271	16.0581	19.1428	10.9135	9.46729	16.3888	6.70749	6.2551	12.3304	5.86191
Lus10001265	12.0549	6.31693	3.46114	3.62668	12.9196	6.97374	10.7545	8.28318	8.50879	14.8628	6.4418	6.78983	3.36299	2.4648	1.83881	9.92773	6.42142	12.2963	20.2544	5.33567
Lus10001266	6.37501	5.54415	4.05816	9.87185	14.009	2.64844	8.97611	11.5366	8.17307	13.9625	4.39126	5.44019	2.64572	3.42451	4.59968	5.12945	8.42636	8.87382	7.31733	14.5417
Lus10001267	21.0289	16.2747	19.5391	14.7557	9.41707	18.6814	6.54806	4.14798	34.4516	40.3525	12.2441	14.7197	15.8104	15.9587	14.1338	11.8867	4.43189	4.45512	27.7005	44.0791
Lus10001268	9.78761	8.82522	15.6251	16.8002	252.767	12.0982	0	0.047956	0.200538	0.312399	3.71638	7.5738	19.0626	6.57363	13.7112	26.1507	0	0.052697	0.10282	0.217021
Lus10001269	11.7055	14.2718	9.32021	9.11428	7.01438	16.7306	0.168263	0.101053	8.55459	17.2493	16.9721	19.4659	14.6074	23.9662	20.5288	15.2799	0.732736	0.222312	10.5029	12.6908
Lus10001270	2.73447	2.7881	1.13892	3.38564	1.89712	3.52355	4.53253	3.64827	3.49388	6.09516	4.74681	4.2083	6.06791	4.0143	3.8096	4.50202	2.67553	1.88069	3.86685	5.56919
Lus10001271	17.5172	17.0262	5.86463	8.94273	5.39186	14.644	1.39371	0.514892	5.21408	11.6629	17.3992	10.2201	11.0334	12.6534	16.3795	19.9766	1.17602	0.408322	5.49287	1.99816
Lus10001272	3.72636	4.77754	3.21318	4.39925	6.98132	7.09444	5.70224	3.65381	8.72258	9.13811	7.00174	6.73593	6.68444	8.75496	6.91406	7.86427	4.50064	5.26627	8.53828	4.75662
Lus10001274	1.56622	1.07247	1.00032	2.05061	1.2342	1.47969	16.4493	14.302	3.94089	6.2188	0.476104	1.3087	0.828378	1.06281	1.35199	1.15543	10.5854	20.9201	4.179	3.20677
Lus10001275	0.249185	0.455099	0.212337	0.232323	0.522782	0.334772	0.063701	0	0.478859	1.25098	0.60622	0.818424	0.445798	0.163919	0.352681	0.257918	0.083176	0.126439	0.736014	0.129713
Lus10001276	36.064	30.0792	25.3344	27.4589	16.8101	22.7805	16.1031	19.3035	13.1743	15.1619	16.7296	25.0006	11.7798	18.8132	20.9367	15.1005	12.6651	32.4742	13.7591	25.2054
Lus10001277	1.54661	2.82845	6.22947	7.10938	1.48484	3.64683	17.5896	10.3145	56.1978	148.75	6.29836	5.48709	8.56802	4.17248	5.06896	4.70004	9.74426	7.46446	15.9943	12.7798
Lus10001278	52.6042	43.6601	36.8558	31.804	19.6305	45.2681	97.8513	130.858	41.3467	21.9318	31.4571	60.6863	32.7177	37.6214	39.3971	37.9628	110.564	135.669	65.6123	48.5056
Lus10001279	4.99945	6.05951	0.135826	0.296873	0	0	0.081644	0	0	0	1.81035	0.748386	0	0.052504	0.282666	0.132186	0	0	0	0
Lus10001283	19.4258	19.4512	15.5566	17.2721	18.5937	24.9139	51.1267	55.2269	25.0107	28.3289	25.3944	29.0404	34.9267	20.4102	17.4319	21.1888	45.5981	51.9519	33.8326	18.2758
Lus10001284	1.69054	1.59416	1.68904	1.26696	1.32288	1.8729	0.880109	0.820041	0.982455	1.65671	1.37269	1.45268	2.02531	2.08299	2.76612	2.26516	0.982767	0.586395	1.86744	1.74868
Lus10001285	1.55443	1.45533	3.26646	5.73142	94.5423	2.60819	0.034194	0.030909	0	0	1.051	1.98068	6.16785	1.14455	2.90491	7.54563	0	0	0	0
Lus10001286	21.6954	21.3401	10.2237	17.7778	20.5123	18.4704	29.371	36.9222	13.8673	20.702	23.059	25.4437	29.7363	14.9893	13.4714	16.1131	23.94	21.9256	18.317	10.9817
Lus10001289	1.32431	3.67366	0.35793	1.10874	3.76667	2.72362	3.62668	2.28366	1.50802	2.21172	2.03654	2.02981	2.35406	2.29084	2.99033	2.95984	0.607312	0.781501	2.29534	2.90788
Lus10001290	5.57722	7.58776	4.1263	8.48902	8.09665	7.58769	12.4853	10.3746	8.15303	17.6804	10.8359	12.7707	13.1464	7.71175	7.84242	9.51618	9.3543	7.65774	13.3649	6.69617
Lus10001291	8.16035	9.59673	8.04966	13.1931	11.5889	13.9364	7.7862	6.98206	20.3101	29.4582	16.8043	20.3569	21.6048	17.3766	15.0296	16.8696	5.84761	7.98552	19.905	57.5869
Lus10001292	1.19479	0	0	0	0	0	0	0	0	0	0.828283	1.51056	0	0	0	0.641746	0	0	0	0
Lus10001293	1.54656	2.48952	2.06545	2.75632	21.5486	1.34512	0	0	0	0.048845	0.641242	1.84065	2.5274	1.50346	2.43429	2.95019	0	0.024808	0	0.154719
Lus10001294	10.0878	6.76931	5.37037	3.57942	4.20497	5.57361	12.5861	12.3608	8.23283	9.21781	5.65206	10.6005	5.07855	7.72275	8.94204	6.34602	7.83783	10.217	7.08913	10.716
Lus10001295	0.803622	0.489472	0.514445	0.438632	0.349775	0.404726	1.47033	0.649094	1.9425	1.66245	0.434896	0.628788	0.576895	1.25453	0.922059	1.10808	1.78957	2.32767	2.85896	3.4259
Lus10001296	38.6756	40.9724	23.6768	25.5539	18.0328	26.5412	113.025	114.95	32.0839	39.0204	29.0305	35.1572	27.6032	14.995	20.1591	22.8114	96.0366	108.188	37.5006	28.2311
Lus10001299	0.228639	0	0.290936	0	0.730155	0	0	0	0	0	0.367982	2.081	0.3607	1.12618	0.365772	0.709846	0	0	0	0
Lus10001300	0	0	0.383439	0.209065	0.714711	0.454986	1.96481	0.309574	0	0	0	0	0	0	0.16025	0	0.451242	0.579785	0	0
Lus10001301	3.35499	5.66096	3.43173	5.83292	6.39259	8.7409	3.2959	1.92184	4.46915	6.28477	7.31965	7.81553	9.79394	8.95043	8.19553	8.47812	3.43279	3.4911	6.61667	4.8484
Lus10001302	16.9334	22.1158	11.7758	17.5465	21.508	25.1363	29.9405	29.877	21.3983	29.9635	26.2136	28.8561	29.6151	20.9026	22.0112	26.2827	22.4022	23.5188	27.061	21.3509
Lus10001303	8.2301	13.4835	7.81214	11.0555	11.5375	20.6903	0.124979	0.168711	1.05726	1.34936	23.7898	21.1053	25.7939	24.2818	16.3049	15.1304	0	0.062002	0.601915	1.90901
Lus10001304	0.35847	1.2912	0.393278	1.65211	2.16804	1.90863	2.74612	2.05505	2.3741	6.03712	3.07562	3.64191	2.96264	1.84316	1.3022	2.06576	2.56555	1.70466	3.57924	1.92378
Lus10001306	0.215613	0.236441	0.379865	0.303124	0.632237	0.787144	0.103147	0.093438	3.60652	12.2218	0.809867	0.835309	1.63237	0.929725	0.826951	0.969551	0.027017	0.081188	3.06234	9.8892
Lus10001309	0.128027	0.280435	0.489976	0.534899	0.202369	0.645266	0.78674	1.23207	2.01507	0.39072	1.4517	2.20842	1.68575	0.632167	1.56683	1.2733	0.640448	0.688139	0.187259	0
Lus10001310	14.2355	18.3372	9.74872	10.0747	10.1404	18.4289	1.14882	0.912713	10.2026	15.8252	21.6092	19.6104	22.5519	25.3539	20.828	19.0739	0.842568	1.84983	12.3382	36.9283
Lus10001311	21.0881	26.5046	24.9228	15.7534	30.5312	21.6536	5.49119	6.1072	9.29304	10.056	23.5445	15.2991	21.7733	29.4415	27.8361	26.7893	7.77017	5.91657	10.7234	8.88318
Lus10001312	0.296049	0.908633	0.606075	3.07061	4.73905	1.49117	3.90191	2.30032	2.48439	3.36532	3.41122	3.66842	3.25102	0.875932	1.31803	2.35206	2.37271	1.4356	2.46112	1.01888
Lus10001313	27.6488	24.1817	22.5289	22.6847	17.1685	32.6813	17.9821	13.9051	26.4453	25.7742	23.2933	27.162	28.0907	34.2598	31.2427	28.1655	19.7375	22.4108	33.5553	28.6511
Lus10001314	0.290722	0.125741	0.362259	0.079366	0.731922	0.462026	0.492185	0.467622	2.35364	2.5981	0.422739	0.367072	0.477637	1.09065	1.35143	1.2139	0.233861	0.444522	0.341823	2.59646
Lus10001315	5.43413	4.7511	2.712	4.62622	7.28563	4.65308	8.04748	7.0894	14.9223	13.8203	4.64466	6.29029	6.81938	5.5849	4.39893	5.45301	4.78506	5.9973	5.7808	8.36295
Lus10001317	2.93035	2.78116	1.62397	2.76251	3.01499	3.43617	3.08166	1.63524	2.34734	3.07083	3.90546	4.42434	4.15459	3.4066	3.05445	3.74584	1.62167	1.55296	1.62867	1.91792
Lus10001318	3.86009	4.16163	1.37621	1.41857	4.47097	3.56999	3.00681	3.49922	1.82995	2.84282	4.46682	6.06337	5.69958	3.62028	3.4889	4.9494	3.10615	2.92697	3.56655	3.46373
Lus10001319	0.547261	0.601037	0.348146	0.37706	0.43891	1.93741	1.04309	0.741772	0.38443	4.32831	0.219056	0.381729	0.216882	1.74429	0.873769	0.338812	0.27198	1.28717	9.37526	11.0285
Lus10001320	5.01663	6.99116	2.90218	9.25602	5.51757	8.29829	9.00489	9.91811	9.39652	15.162	12.4307	13.6542	8.36791	9.48204	8.14397	7.82009	10.2344	9.53048	11.5733	10.9295
Lus10001321	109.054	119.892	55.7181	82.0748	284.072	103.634	246.602	182.765	206.504	295.72	146.583	127.258	133.293	84.5241	84.8121	157.63	214.524	186.392	178.966	149.735
Lus10001322	0.042301	0.278268	0.108328	0.237535	0.132528	0.127821	5.11844	3.48698	0.429609	0.81852	0.20604	0.119157	0.160679	0.604719	0.783855	0	2.79784	3.61019	0.945419	1.7889
Lus10001324	33.6721	34.6325	26.1696	23.5731	27.6041	31.236	34.6921	33.6943	48.0785	33.3814	21.7832	28.9079	31.3274	38.2481	33.7053	33.1401	42.7764	55.0698	82.3734	104.373
Lus10001325	12.9474	18.7696	0	0	19.9449	9.96789	25.9257	12.5301	44.8688	82.8261	8.62975	20.7514	22.206	14.482	9.36365	13.4238	34.648	26.3608	101.822	59.8055
Lus10001327	14.6203	14.0043	9.16396	7.45226	3.18614	10.0997	11.0749	13.7585	8.07256	6.24806	9.9151	10.0943	10.8792	15.3363	12.6942	9.99531	12.7047	12.4824	8.40331	11.3368
Lus10001328	16.4439	14.7086	10.4444	8.53318	9.37919	19.1256	14.7326	20.5199	14.4557	9.04484	28.4262	28.874	26.4355	28.0538	17.8347	25.3638	25.888	17.5507	22.4825	15.5123
Lus10001329	3.15917	4.3159	3.8574	3.54589	3.88558	5.58209	0.446752	0.235461	1.97241	1.37701	4.93116	5.16781	8.83716	9.60873	7.85189	7.12526	0.243505	0.294013	2.53112	1.82618
Lus10001330	27.8209	39.4552	37.3333	33.9733	15.5116	42.6765	0.040521	0	0.459634	0.078967	24.8341	30.5008	43.4592	41.1619	48.3544	39.816	0	0	0.078626	0
Lus10001331	0.423918	0.232232	0	0	0.337824	0.213969	0.975672	0.28913	0.29965	1.32345	0.512489	1.62478	1.33453	3.40906	2.57339	1.83906	0.84575	1.66922	0.305095	1.97107
Lus10001332	9.13852	11.0946	7.09525	10.254	16.257	13.3693	24.8633	21.0355	7.08042	11.2602	16.3224	23.652	23.3984	13.1604	13.1303	14.8421	14.8845	16.4784	10.3855	6.96731
Lus10001333	4.30512	2.09717	2.73738	4.19106	5.34969	7.51604	7.50206	11.2118	9.77059	7.51436	9.03228	8.19816	9.25125	6.58177	5.33203	7.41718	11.9061	12.5167	10.2812	9.62983
Lus10001334	16.1211	15.7376	5.10994	9.6509	25.8256	12.6998	21.8699	19.7139	16.7677	19.2093	16.4012	21.5092	17.1041	13.5407	12.5612	18.0772	28.1596	32.3767	20.5418	26.9091
Lus10001335	49.6963	68.5995	51.5867	43.4053	34.7041	67.0159	34.6037	33.8374	23.9229	40.6113	49.8405	57.2774	67.5614	45.6626	59.6356	65.1968	21.5457	26.0928	29.3557	29.6795
Lus10001336	0.456884	0.187809	0.14616	0.400315	1.34411	0.287656	0.61263	0.197484	0.826597	2.47572	0.695168	0.884615	0.478847	0.19713	0.211858	0.319016	0.114434	0.38929	1.52676	1.42969
Lus10001337	124.913	130.865	85.5907	65.3293	58.7302	122.975	113.328	141.948	45.7676	35.9209	98.9	131.634	117.371	140.771	141.942	128.928	122.85	135.313	53.4159	45.2797
Lus10001338	1.71695	3.83609	1.26704	2.21997	5.08196	2.06237	3.74545	2.78372	4.48568	9.99565	5.08965	5.99697	5.39674	2.1821	2.38095	3.68951	1.38912	2.10417	5.57951	4.02689
Lus10001339	39.0817	55.2606	27.934	39.9431	41.3007	33.5637	166.885	167.358	43.3412	47.9004	41.1261	64.8471	56.8842	24.8745	31.1384	38.8076	142.996	153.602	65.5595	41.0018
Lus10001340	6.76915	12.3597	7.07317	16.6079	20.2155	12.9201	16.504	12.6229	17.9773	45.7214	22.8421	29.7646	28.5314	6.12524	7.27822	10.1056	12.32	6.93842	24.7365	10.3964
Lus10001341	3.2429	0.398049	1.83761	1.48457	0.583342	0.731102	0.271272	0.24209	0	1.73226	2.56308	4.0638	2.40715	11.1962	10.1215	8.70656	2.84966	2.67861	0.511605	3.9314
Lus10001346	6.73544	9.47651	7.22275	5.16121	6.12371	10.5482	14.5633	13.3217	15.1032	26.0281	4.98782	6.33433	11.6429	8.96581	5.48074	7.24849	10.3958	9.47223	24.8969	15.1394
Lus10001347	23.1969	48.0396	44.8595	37.7252	31.0158	72.8904	14.1856	10.993	63.784	79.0114	58.8611	50.5081	100.253	65.36	44.7937	49.8578	7.47132	7.09989	69.4848	50.4939
Lus10001349	24.7141	15.9686	12.5027	11.276	11.3267	19.3991	40.7549	30.8591	20.7427	17.1345	19.1945	21.5519	20.9285	32.7979	32.0335	24.913	36.9291	31.7387	16.3742	12.9541
Lus10001350	6.12903	6.60922	4.94064	8.25491	9.06994	8.94716	7.2817	6.23804	8.22422	11.8405	8.87553	10.6032	11.1977	6.7798	6.68884	7.70701	5.86981	6.41247	10.0823	6.22519
Lus10001352	1.73671	0.760696	1.54831	1.68628	1.10278	1.05103	2.66875	0.832227	3.45492	3.22132	3.36923	2.07374	2.30856	3.08727	2.1295	4.10357	2.95016	1.34437	2.26504	1.07824
Lus10001353	2.33931	1.42335	2.6525	2.71444	1.23278	3.66818	2.49552	2.50455	3.64108	5.55392	4.84167	4.47764	5.43696	7.4438	4.77433	4.84569	0.780127	1.39725	3.0402	8.49517
Lus10001354	11.0994	14.161	9.18285	10.5374	8.86368	14.2382	18.4666	18.4551	13.6258	23.9672	18.5754	15.7858	19.6078	16.1393	17.5175	16.1475	11.7165	15.8991	16.434	41.9756
Lus10001355	8.64766	8.4491	11.9592	13.8484	8.5511	7.09222	38.1198	30.9281	17.1373	13.572	11.9708	18.7713	13.3181	8.98928	9.9927	9.73948	34.3113	34.5429	21.6824	13.4302
Lus10001356	34.9393	43.1559	35.2295	35.3915	23.6859	42.2739	41.2291	43.7158	24.9816	39.6843	37.4904	36.42	43.6019	33.1786	33.7034	36.8427	30.4924	37.6588	49.6547	30.2982
Lus10001357	20.4221	21.7172	9.32846	12.6765	12.489	18.36	29.7234	32.2485	23.1397	19.7826	16.6689	18.5767	11.0349	17.6436	19.2559	19.3044	31.92	33.3843	19.6594	12.0254
Lus10001359	0	0	0	0	0.23546	0.149912	0	0	0	0	0	0	0	0	0	0	0	0	3.24817	0.924471
Lus10001360	0	0.339307	0.19744	0.215252	0.245489	0.468664	0	0	0.88304	0.476487	0.125363	0	0.60349	0.535631	0.247629	0.289008	0.154907	0.239075	0.676054	1.44439
Lus10001361	6.23378	16.5545	5.32027	33.9676	35.8643	14.0361	22.5149	14.1056	32.918	76.2592	30.0537	30.5657	32.2073	5.55553	6.5253	12.0389	13.9371	11.3185	56.2056	18.6513
Lus10001362	1.97616	4.04331	2.51449	3.11058	12.2369	7.42635	12.2669	6.88245	10.5119	13.0976	9.70693	11.0198	11.868	3.11332	4.05296	6.79977	4.52307	6.07501	8.45579	2.18866
Lus10001363	4.32125	4.18442	2.56273	6.2391	10.1839	5.04626	9.53449	8.26655	4.91782	7.38332	6.21455	7.3582	6.56976	7.22597	5.86394	8.23758	8.7334	8.63832	6.13481	6.52562
Lus10001364	22.7338	21.6698	26.0649	17.6284	19.523	32.4577	24.0324	15.0798	16.1309	25.7641	24.2161	34.0488	32.1698	25.1982	23.6446	27.9785	20.099	29.7526	21.3987	8.36879
Lus10001365	3.11968	3.43938	2.51157	4.3347	5.49981	5.69244	8.44793	6.67902	3.587	7.24225	4.94	5.9342	7.04809	3.4026	3.94732	5.35949	5.89953	5.18079	5.17468	3.301
Lus10001366	0.572183	0.476044	0.480482	0.80496	0.524141	0.894111	2.6422	2.17657	0.775763	1.66319	0.993658	1.32043	1.34221	1.17633	1.19982	1.56615	0.969271	1.14258	1.4181	1.0215
Lus10001367	21.1561	18.3473	19.2114	23.5278	31.8956	24.6748	42.2629	33.7141	35.771	47.1426	24.4227	28.7618	27.5557	16.3706	18.4762	21.0715	30.2062	34.3732	31.462	22.0607
Lus10001368	23.8208	24.9405	16.3991	23.6237	34.765	25.1264	19.874	18.2135	33.5381	51.5942	26.7153	31.5442	37.2531	29.7745	29.9883	30.0336	10.9929	13.9582	31.1775	122.768
Lus10001369	3883.86	3652.48	2063.04	1410.48	1468.4	2823.19	2749.36	4914.1	1479.18	1597.03	2368.35	2736.15	2991.26	3263.17	3632.99	3365.79	3863.91	4679.19	3543.21	2224.56
Lus10001370	3.62759	4.97036	5.8016	12.45	4.17548	5.84707	0.324317	0.250806	0.874595	2.89483	11.7739	11.0245	11.763	4.94927	4.96723	5.21636	0.060569	0.2291	1.2562	1.32401
Lus10001371	0.623346	0.342952	0	0	0.501907	0.631172	0.709075	0.210363	1.31015	0	0.248151	0.433149	0.495259	2.12883	1.81887	1.15353	0	0	0	0.967743
Lus10001372	16.5177	21.0515	11.162	14.5907	14.5595	27.6681	14.0262	10.4545	7.12309	15.6486	21.2639	18.6845	24.0143	28.9368	28.3278	25.394	9.62285	8.40968	13.8281	12.2907
Lus10001373	20.5045	20.4472	16.8869	16.0018	44.7078	22.958	22.5277	17.7353	16.6746	27.9475	17.9564	25.9746	28.4243	17.4701	18.8701	21.6044	12.9871	14.5146	21.7859	21.1909
Lus10001374	0.931232	1.03206	3.55933	0.635905	1.51537	0.943694	0.343384	0.617752	0.649563	2.24996	1.44322	0.317475	1.10988	0.220766	1.20899	0.280726	0	1.0989	0.658859	0
Lus10001375	2.32045	3.099	1.3672	1.92201	1.72511	2.12945	2.7207	2.22036	2.69828	3.95632	2.31055	2.57067	2.77171	2.20367	2.58255	2.52978	2.32645	1.39304	3.36325	3.14164
Lus10001377	0.446965	0.490109	0.163592	0.62808	0.499555	0.868158	8.01667	7.78881	1.34557	2.51111	0.907367	0.89946	0.895311	0.881146	0.658873	1.04961	4.54409	4.3559	3.6235	2.75239
Lus10001378	2.51031	3.02302	1.4755	3.1778	7.02585	3.85484	15.9488	18.5128	4.00111	5.57228	3.90884	6.52076	5.78225	5.39605	6.5365	6.8938	11.9189	15.2576	4.23194	4.89916
Lus10001379	1.33207	0	0	0	0	0	0	0	0	0	0	1.67203	0	0	0	0	0	0	0	0
Lus10001381	1.43008	0	0	1.92496	0	0.713652	5.02387	2.77824	3.99797	2.28032	3.1717	2.83108	2.234	0	0.355569	0	2.08611	1.1062	6.07529	0
Lus10001384	7.80022	6.73069	4.37671	8.39651	6.51572	8.71389	16.2511	11.0558	11.5957	16.174	7.55735	8.9666	9.4121	14.4192	13.8923	12.9035	5.90412	7.55281	8.85751	19.8751
Lus10001385	2.32089	2.75896	2.97259	3.55939	2.20564	5.04414	2.63359	1.97419	3.40193	6.74136	3.7343	3.80402	4.8949	6.01418	6.13511	6.28186	2.38356	3.0084	5.96487	17.6679
Lus10001386	5.68479	6.09375	3.99638	4.51894	3.67835	7.40169	4.6724	4.44144	6.55233	9.06385	6.23242	6.00272	7.63175	8.80615	9.95237	11.3977	3.09372	4.04838	7.18286	21.4525
Lus10001387	31.0814	40.993	30.74	20.0605	17.1806	48.699	14.3734	11.271	15.7284	17.5934	34.4071	31.9809	37.4152	65.6268	48.9922	36.9009	16.1343	17.4758	16.7696	17.1308
Lus10001388	1.6727	3.35322	1.16242	3.88932	3.59567	5.05465	4.35624	3.70476	2.14758	3.84739	3.84038	4.87971	7.08892	3.41644	4.32854	4.68565	2.72967	3.03516	4.55191	2.61889
Lus10001389	14.6319	16.3514	9.62794	15.9395	19.0494	14.9144	29.0714	29.5673	20.9644	40.2186	21.4537	24.6798	24.2687	14.0223	15.7894	19.4591	15.5033	19.9087	18.9753	40.8475
Lus10001390	7.02364	7.47352	7.85882	7.13512	11.71	12.6983	4.19917	4.39878	21.9974	20.6442	8.53958	10.9417	11.7596	22.2404	21.8231	16.2587	5.056	8.102	20.8739	68.1383
Lus10001391	8.07731	11.7787	4.22618	12.5002	11.9697	8.88448	12.7229	10.2244	11.2631	23.5747	17.6864	19.2243	16.7042	8.12725	8.93503	11.5343	9.11131	7.85213	12.9793	6.05786
Lus10001392	4.79099	4.84036	2.29724	3.45743	2.23599	5.12874	8.29792	5.53033	5.72593	3.82419	3.87331	5.63808	4.12486	5.19734	5.24205	6.26387	4.42345	4.43724	4.76233	6.55053
Lus10001393	19.695	27.9359	6.72121	27.0674	51.9923	22.0223	56.9174	53.5206	44.9154	65.3825	54.3119	59.935	45.6635	12.2555	18.0109	24.5541	66.5253	53.479	87.7233	24.4277
Lus10001394	0.241656	0	0	0	0	0.121789	0.278342	0	0	0.183989	0.3236	0.16998	0.280309	1.49246	1.02828	0.600781	0.120906	0	0.353998	0
Lus10001395	2.32573	2.09345	0.955518	0.580807	0.261391	0.083693	0	0	0.359144	0.500392	0.875651	1.11072	0.254742	0.122939	0.044085	0.103167	0	0	0.245338	0.77828
Lus10001396	3.21735	6.16738	2.20004	0.961301	4.17242	3.82179	0.264652	0.079075	6.59029	5.24008	12.5174	8.48732	5.59053	6.29659	4.64345	5.92685	0	0.087988	6.40435	24.5259
Lus10001397	20.3433	33.4153	125.469	93.7878	11.0448	4.22156	14.8392	10.3209	23.2818	35.2985	111.143	92.8169	48.3366	33.7174	7.24612	7.16026	10.2069	8.59639	16.2291	13.1749
Lus10001398	2.84849	1.96431	0	0.977343	0	1.08259	0	0.239119	0.995644	2.27929	0.562763	2.46131	1.69925	1.03507	1.50381	1.7477	0	0	0	0
Lus10001399	1.11143	0.177791	0	0.187247	0.187528	0.281085	1.32851	2.19671	0.22472	0.2428	0.127642	0.787116	0.498427	0.419344	0.084262	0.888099	0.384697	1.32607	0	0.740264
Lus10001400	90.9098	98.6061	50.619	60.0388	53.2562	97.1483	154.432	186	85.4911	91.2551	105.218	133.851	137.631	142.729	140.199	148.696	165.872	169.705	59.0869	78.7462
Lus10001401	21.6679	27.299	20.8275	22.9326	30.1765	32.372	15.6725	11.9687	16.993	28.6555	19.4519	20.6979	25.1017	14.8546	16.409	23.0114	9.00062	7.78411	25.3265	20.16
Lus10001402	0.831032	0.971474	0.567092	1.398	1.99859	1.26625	2.03713	1.53259	1.52371	2.73123	1.71665	1.87204	2.65897	0.905258	1.7024	1.31053	2.03846	1.44469	2.96274	1.38686
Lus10001403	4.65451	9.89521	1.42119	16.7243	36.811	11.0442	15.3698	24.8591	32.8884	51.2134	22.649	19.1587	15.1368	1.95942	6.02148	7.52338	19.234	14.678	47.7389	16.9089
Lus10001404	2.60166	4.20574	4.8634	6.4352	12.7895	5.07629	7.94932	6.15587	21.608	17.0211	7.3663	7.8338	10.922	4.53559	4.07056	5.08078	7.01207	7.85334	7.62249	8.53477
Lus10001406	3.79377	5.80704	2.76811	8.26004	10.0113	7.05761	28.9475	23.5182	12.9534	21.9379	9.58559	12.7861	14.218	4.72579	5.30986	7.10801	12.1486	11.2285	12.6842	5.90776
Lus10001407	1.49032	4.10778	3.74956	6.00388	3.6311	0	0.520717	0.481389	2.08515	3.55539	6.57613	1.96037	2.32261	1.00098	4.05628	3.83479	0	0	3.16598	2.38625
Lus10001408	5.00966	4.53535	4.8753	3.65078	2.36869	2.38622	0.672021	1.1956	4.96057	13.5678	3.76373	3.89735	4.67878	2.30588	2.97509	1.63878	0.58494	1.15694	9.23616	14.6296
Lus10001409	11.1914	12.34	8.01955	11.1418	15.8853	10.4599	16.6913	16.4442	9.44928	16.0714	12.9626	16.8422	14.4739	9.21056	11.1896	12.7483	8.9817	12.6879	14.2797	10.962
Lus10001410	5.83466	4.61025	2.08572	5.89807	5.7708	5.62637	8.13466	8.40138	3.88319	6.59159	6.95384	7.25447	8.89889	7.97368	8.91168	9.55678	6.21508	7.51816	5.07976	5.59488
Lus10001411	8.78823	10.221	6.56803	11.7819	15.8619	14.4444	13.2491	11.4539	11.2748	16.0947	17.2587	19.148	20.7903	17.1747	16.3149	21.2482	11.8404	11.4075	11.4742	13.4401
Lus10001412	0.508226	0.914645	1.04994	2.05917	3.92102	1.82764	4.01078	2.07433	2.35917	1.48499	1.37865	2.08603	3.62187	5.38154	3.94802	3.29918	2.69843	1.20616	0.478576	6.35839
Lus10001413	2.03714	3.15706	2.07685	2.42014	1.65165	4.34732	3.65888	3.94767	1.85459	3.60673	3.65696	3.68427	4.38703	4.75062	3.08581	3.48572	2.86576	2.92043	3.6422	1.19161
Lus10001414	16.0217	30.5364	11.43	42.5487	74.3401	34.6792	54.0555	53.6642	45.7151	81.5695	57.9433	56.5209	68.136	20.6613	21.6552	34.8211	55.5669	46.3176	75.9583	26.7356
Lus10001415	0.803629	1.2393	1.12631	1.58905	3.3378	2.12446	2.0951	2.02023	1.27885	2.71535	2.61073	3.18418	2.79374	2.93297	2.7232	2.66342	1.00701	1.75827	1.38971	1.37845
Lus10001416	6.69354	10.0104	3.7249	11.5681	13.0049	11.4254	26.2528	24.2444	13.9699	23.2166	14.8809	18.7894	16.7685	10.4889	11.5744	15.2077	27.9172	21.0801	30.4984	15.4998
Lus10001417	0.471928	0.369462	0.258695	1.13316	0.847365	0.747474	0.206703	0.046584	4.77318	8.08626	1.96889	1.75602	2.02896	0.671036	0.679241	1.14181	0.202593	0.153483	9.19144	2.45102
Lus10001418	3.78764	5.617	8.95079	3.69492	4.71877	10.9517	1.19552	0.607164	11.9676	7.19152	6.52346	4.58285	6.51249	10.0295	13.0497	9.77244	0.228409	0.868657	6.0829	13.7869
Lus10001419	0	0	0.726601	0	2.42018	4.79898	0.292226	0	8.36111	3.5444	1.68986	0	8.05739	4.69524	1.01465	1.53766	0.189976	0	4.67249	5.01616
Lus10001420	58.9054	43.4004	37.7621	33.6589	29.8437	48.4847	175.349	202.18	70.6688	53.7293	37.8246	67.7047	40.8196	61.3491	65.042	57.2865	192.701	302.734	128.53	99.9573
Lus10001421	8.68927	11.5799	7.35763	9.7227	12.7584	12.279	13.031	15.6828	14.3735	16.5656	14.1512	14.1857	13.9306	11.3449	11.5986	14.047	13.3387	12.6069	16.2284	7.13715
Lus10001423	14.7457	19.1775	15.4513	18.0411	16.3759	27.0736	11.9981	11.1093	19.7932	35.8517	28.4879	25.8995	30.634	23.9383	25.4682	28.2469	8.06826	8.96077	19.3907	38.2529
Lus10001424	0.674611	0.871365	0.76972	1.59727	2.24408	2.0507	0.560848	0.268427	0.412225	1.13789	2.18562	2.1485	2.30726	0.826542	0.845997	1.58041	1.09083	0.486602	1.17365	0.935801
Lus10001425	19.404	16.7833	14.65	13.9605	15.2543	23.8822	40.2105	44.2992	16.5716	15.3265	17.7016	26.7946	21.8732	28.1538	26.8144	27.8288	35.6901	50.7283	10.8726	17.2874
Lus10001426	6.92926	13.4122	7.32977	9.725	12.5993	9.67836	19.3868	16.8142	13.5513	22.6547	14.6745	15.9224	17.3032	8.6296	11.1069	14.6004	10.4027	10.3115	12.9669	15.7253
Lus10001427	8.46572	9.07803	6.45939	5.77679	6.03673	7.88404	10.1223	9.99918	6.67777	8.64861	8.9038	11.4175	8.15963	10.1641	9.0555	10.6488	5.91407	8.64356	5.89872	6.11557
Lus10001428	4.35503	5.24182	3.25711	5.16983	5.51879	6.33398	9.25363	9.59381	14.0325	26.2328	6.32138	8.71801	8.38966	6.29156	5.86966	7.44218	5.22023	6.96497	11.0498	16.482
Lus10001432	0	0	0	0	0	0	0.363804	0.984575	0	0	0	0	0	0	0	0	1.45832	0	0	0
Lus10001433	4.94269	3.4971	6.04925	5.46206	4.70893	4.25473	22.3228	22.8411	8.43224	9.82725	2.75419	4.99911	2.85516	3.91341	6.18294	5.24611	19.9962	17.6223	9.99384	6.1018
Lus10001434	13.6728	17.511	12.1397	17.0014	18.0326	25.8594	9.73878	11.5123	13.0401	18.0819	25.0517	28.4289	32.9221	20.0944	19.2795	23.9864	10.0454	12.4473	16.6316	11.3646
Lus10001435	4.15601	5.79655	4.22187	5.68354	8.87496	6.54805	8.38517	7.92248	6.61832	8.79055	5.61102	7.14728	7.41034	7.94117	7.09303	7.55628	8.02868	7.34588	6.57303	6.83905
Lus10001436	7.7187	9.9915	8.57198	12.7238	12.8255	11.8027	29.6038	29.2577	17.7305	27.8562	11.0965	13.4699	14.3553	9.7653	10.991	13.3588	18.9638	24.2511	20.0041	14.6343
Lus10001437	18.4412	21.0592	34.5774	48.0648	19.3738	23.9945	33.6738	26.8874	46.0777	42.6052	32.5246	33.2856	28.6952	37.3592	44.4949	39.5373	20.7701	33.1016	48.8231	85.0848
Lus10001438	81.1911	78.2509	37.741	41.8724	36.4233	53.6325	147.576	173.534	93.2723	69.9783	52.9871	68.6841	42.2011	55.3783	50.9564	58.722	247.309	283.844	118.166	85.4645
Lus10001439	12.0526	19.4086	10.6084	9.09396	12.6653	19.4874	38.3884	40.8745	17.6205	12.8882	13.6078	17.0524	18.8606	15.9282	21.4507	21.8211	40.3756	37.204	25.6671	18.9778
Lus10001440	21.3132	21.781	17.4511	20.4781	15.3787	27.3262	7.27983	5.51888	10.7877	22.8434	24.165	31.8534	32.8312	31.924	27.8248	30.1276	5.97281	8.9165	15.389	15.3231
Lus10001441	292.466	288.814	204.485	184.678	171.086	269.216	404.714	528.201	157.439	150.081	213.337	371.406	246.46	216.691	220.341	218.722	477.637	558.855	313.671	225.41
Lus10001442	0.408627	0.6715	0.391403	0.285222	5.15447	5.76524	0	0.140756	0	0	3.22924	0.503144	6.84403	7.26048	3.52822	7.17206	0.409043	0	0	0
Lus10001443	290.67	297.82	337.246	180.788	185.776	385.786	108.12	108.281	164.238	211.63	295.565	272.135	360.942	384.563	323.834	270.516	144.699	154.308	191.908	174.577
Lus10001444	0.361907	0.59448	0.460833	0	0.574907	0.767386	0.278036	0.742745	1.2843	0.560503	0.584811	0	1.13347	1.51889	1.66747	1.07789	0.54231	0.701227	0.523732	1.12306
Lus10001445	2.46865	3.21763	2.4749	1.68211	2.72468	2.87665	1.73874	1.24483	1.6391	2.80032	1.62387	2.39542	2.44641	2.7641	2.89104	2.50257	2.80696	1.56936	1.9777	1.04318
Lus10001446	36.9478	54.3522	59.7069	111.479	29.1576	27.0545	3.1617	2.27124	3.02656	9.12365	33.8147	35.646	18.0881	28.2929	23.2597	19.5337	3.0893	7.03317	7.76727	5.91632
Lus10001447	0	0	0	3.32216	12.0793	1.63638	0	0	0	0	0.60172	1.62198	0	0	4.05334	1.87112	0	0	0	0
Lus10001449	0	0	0	0	0.270027	0.057787	2.63727	1.07113	0.746216	0.514535	0	0.040389	0.043728	0.056574	0.152003	0.142417	2.75862	2.73729	0.255578	0.089751
Lus10001450	30.8088	31.9776	23.0927	19.0145	21.2283	35.8174	40.2479	38.1692	12.3547	15.0827	33.1865	36.2993	41.9996	35.2007	35.9592	33.3171	36.9341	37.4868	15.3405	12.7634
Lus10001452	2.69684	3.37629	1.93636	1.52586	1.78393	3.81121	0.339071	0.111514	0.058421	0.658568	3.31412	3.45385	2.82501	3.36319	5.02978	4.58222	0.242044	0.15195	0.780125	0.946128
Lus10001453	1088.99	1247.83	769.568	551.774	637.544	797.037	4139.72	5416.18	876.333	738.64	679.851	775.82	604.835	624.418	746.726	718.958	4689.58	4835.57	1927.95	746.88
Lus10001454	429.271	286.776	249.662	233.623	118.589	279.709	274.521	352.821	244.822	175.028	230.907	318.926	250.894	256.225	344.93	243.097	220.026	223.415	223.633	229.931
Lus10001455	0.747857	0.770438	0.406597	0.796828	0.850191	0.91289	0.26063	0.125755	0.428813	0.704398	1.14123	1.03766	1.0113	1.4812	1.41431	1.72872	0.181754	0.22169	0.47477	0.426562
Lus10001456	15.6799	1.85198	7.05951	1.99831	2.3143	5.85015	0.738424	0.164045	4.07923	7.96249	1.74503	5.56812	4.95523	3.67972	4.50042	9.57977	0	0	4.14894	12.3345
Lus10001457	9.15155	12.1694	8.7966	12.1859	5.45328	11.6322	7.49661	9.44533	7.58544	9.35458	9.70702	12.2185	13.3333	9.4976	12.6168	12.9213	7.56296	6.62371	10.7038	8.04916
Lus10001458	1.06371	1.39835	2.17322	1.84939	1.09884	0.857619	1.14301	0.659296	2.44373	4.35498	1.81035	1.9458	3.44362	1.68014	2.31786	3.5028	0.319414	0.243962	2.65721	1.82415
Lus10001459	42.9822	51.5078	44.0044	33.9963	37.3299	41.8807	16.9534	12.5324	16.9359	14.2211	40.4053	36.9595	44.5557	47.0791	48.6922	49.7738	17.1108	20.1008	21.7086	22.9199
Lus10001461	0.79723	1.24754	0.436139	0.317633	1.25852	1.14788	0.612046	0	0.653314	0.692302	1.19885	1.20178	1.31902	4.38546	4.05719	2.76025	0.910511	0.871942	0.668335	1.06472
Lus10001462	13.9066	15.6138	9.19152	15.3798	13.4163	12.0917	12.3078	11.2047	7.75162	9.52938	13.8008	18.05	15.6984	5.99743	9.1973	13.5726	7.5631	8.04284	10.9642	7.92264
Lus10001463	5.01728	7.16902	3.89923	6.6953	7.05605	3.40773	19.5905	31.4558	7.9836	15.5588	7.95496	15.9608	7.73934	1.56136	3.01482	3.9987	15.3927	16.6856	31.2353	15.9806
Lus10001464	331.238	357.695	404.25	361.888	2679.35	246.608	0.563875	0.167023	1.38447	1.93305	61.1936	160.998	163.162	57.0487	154.668	296.653	0.24469	1.53691	0	0.761505
Lus10001465	0.032005	0.070189	0.081999	0.179896	1.80288	1.03148	0.024502	0	0	0	0.077967	0.090169	0.266839	0.236608	0.355661	0.297797	0	0.024126	0.047795	0
Lus10001466	9.85892	9.20441	4.03186	3.85129	6.11842	9.79729	0	0	0.969138	0.703794	42.4079	14.7768	43.2226	81.0153	35.6279	23.0244	0	0	0.695745	3.87974
Lus10001467	206.699	273.817	136.86	135.619	111.108	227.1	1.57379	0	1.68975	7.23025	446.053	219.047	583.353	275.9	116.038	111.657	0	0.884165	3.37909	25.0796
Lus10001468	0.185357	0.304878	0.356186	0.303906	0.870001	0.217792	0.189194	0.321197	0.404144	0.320828	0.953285	0.783328	0.491591	0.395855	0.425008	0.536552	0.867037	1.00114	0.969046	0.38742
Lus10001469	0	0	0	0	0	0	0	0	0	0	2.25915	1.04876	0	0.695646	0.774955	0	0	0	0	0
Lus10001471	1.06259	1.65835	1.07379	1.3223	1.34124	1.87261	1.70447	1.11996	1.2199	1.93446	2.22416	2.44715	2.34808	2.45677	2.10716	2.26833	0.819461	0.553325	1.00957	0.833491
Lus10001472	0	0	0.995504	0	0	0	0.292246	1.30696	0	0	0	0	0	0.188081	0	0	0	0.92299	0	0
Lus10001473	0.729551	1.82682	1.06475	5.09128	5.2597	2.62584	2.4796	2.87151	1.04789	3.94842	15.7114	14.6656	19.5919	2.10908	2.76918	4.33854	3.75563	4.06185	17.7732	4.22515
Lus10001474	14.4117	20.5097	9.43312	8.10737	5.25706	19.6576	0.606641	0.181842	2.91076	4.10856	20.1646	14.6568	23.0006	30.785	29.9049	23.2972	0.175978	0.066945	5.70433	6.722
Lus10001475	8.16803	8.0507	9.54861	7.0097	7.75237	11.8024	3.34646	3.36642	54.0826	57.2604	11.5744	11.8705	17.6403	14.5888	14.7111	15.4876	3.94922	3.55857	44.527	82.8075
Lus10001477	0.554472	0.40482	0.941307	0	2.34984	2.05111	5.82104	1.26391	11.2753	13.181	1.79148	1.16779	1.4482	0.72993	1.67555	1.60886	1.29222	2.43669	8.55289	6.59457
Lus10001478	12.176	14.6648	9.14395	9.61003	6.44193	18.4513	13.4769	17.5546	7.22235	10.9503	17.5575	23.0229	23.3559	16.3233	17.7202	21.3005	13.5864	13.7499	10.9579	10.4433
Lus10001479	34.8297	24.4816	27.3539	29.4969	54.0369	36.4198	91.0775	48.9478	5.94882	11.1118	21.998	45.7909	23.464	33.8842	35.8245	47.4219	10.6617	6.98611	5.32036	3.64079
Lus10001480	7.32455	6.97573	5.22345	5.301	4.4288	8.28591	6.02685	4.48312	3.64788	6.10778	6.72278	6.42691	7.14366	8.17206	9.54657	7.00611	4.45079	4.32229	4.72281	3.47483
Lus10001481	0.582571	1.28797	1.28536	1.12157	0.964758	1.51725	0.178104	0.127385	2.22977	4.2506	2.65479	2.2308	2.86046	3.59068	1.90819	2.91	0.024848	0.23762	1.63355	5.82655
Lus10001482	10.2962	16.4933	8.43433	14.168	8.63051	12.6388	0.852996	0.840086	10.0715	33.2809	16.1164	19.4705	21.0378	7.14525	5.87845	8.3677	0.949679	0.594506	11.9212	15.4297
Lus10001483	0.170322	0.420158	0.272607	0.478198	0.466928	0.68685	1.27177	0.914024	0.370653	1.58461	1.10614	0.779636	1.29401	1.13348	0.5862	0.818998	0.682742	0.70755	0.317203	0.400153
Lus10001484	0	0.634399	0.983158	1.33704	0	0.194829	0	0	0.547246	1.1999	2.9631	0.812942	3.63613	2.09642	2.6774	4.0812	0.192777	0.599741	0.836406	2.09598
Lus10001487	7.91012	5.22276	3.98671	2.91869	2.87791	7.66534	1.72886	2.00678	2.81485	3.21405	4.49964	6.07588	6.05564	8.58502	9.75081	7.30132	1.64199	2.40849	1.91446	3.51821
Lus10001488	94.2894	93.5674	55.6084	48.7349	27.4761	65.8092	29.832	27.8963	27.0025	31.9945	35.5527	40.4358	53.1588	32.2563	39.7563	39.5735	16.0415	19.4953	15.4439	23.4539
Lus10001489	3.72828	4.33243	3.31579	7.55981	7.07708	6.54641	1.59463	1.70422	13.0424	12.9977	5.08987	5.72291	7.81158	6.70948	6.07695	7.07619	1.11654	1.56098	11.1823	40.415
Lus10001490	1.27321	1.58048	0.975667	0.868544	1.3498	1.88728	1.6473	1.03434	1.58573	2.23362	1.87209	1.69883	1.69897	3.41695	2.63854	2.35984	1.70914	1.43777	1.7808	1.7226
Lus10001491	6.46912	7.28099	6.17835	7.22495	8.84802	11.7827	37.6905	28.6465	32.9111	26.152	6.24376	7.31854	8.72155	16.6802	14.4689	9.6092	47.9329	51.1019	27.3115	25.0949
Lus10001492	13.2568	13.8169	13.0247	9.09437	16.9639	8.37532	5.40017	6.89729	8.41462	6.39426	10.0784	11.2244	8.96783	8.51932	6.97905	9.53447	6.06746	7.89365	9.51581	8.93175
Lus10001494	0.240743	0.263927	0.061636	0.067556	0.377362	0.339496	0.258167	0.333244	0.06979	1.36397	0.234487	0.271236	0.439517	0.356068	0.433547	0.298779	0.096493	0.109216	0.071649	0
Lus10001495	1.04907	0.765838	0	0.242502	1.11088	1.22916	1.88075	1.79521	0.993624	4.32552	1.26906	1.71924	1.77771	2.33049	2.61001	3.15282	1.57234	0.676858	1.26658	2.17092
Lus10001496	5.43724	10.3451	5.21407	13.5277	12.9412	9.58685	19.1465	14.1	12.2051	28.9391	15.6192	15.4149	17.1094	5.99776	7.06999	11.1392	11.2691	13.3156	17.8731	11.7996
Lus10001497	13.1429	20.0683	7.67759	17.2791	46.7199	29.3656	34.2066	33.0519	68.4649	111.42	41.8368	43.4864	57.1739	15.2288	11.8881	21.9537	49.2106	36.2521	50.2127	16.6954
Lus10001499	3.01395	4.59495	2.95409	4.6257	5.83093	4.69665	10.4245	8.00725	8.67053	11.0904	6.07784	5.3387	5.26478	4.22578	4.71405	6.04897	7.36156	9.61199	8.20107	6.12005
Lus10001500	2.8375	0	0.401361	3.90168	1.52371	1.59625	1.67277	2.76535	1.3251	1.00447	3.51248	2.40889	2.00433	3.22863	1.17054	3.30483	0.937309	0.74361	3.13866	4.40627
Lus10001502	37.093	39.8708	30.9721	24.5616	16.4826	28.7591	13.0727	10.118	27.1396	43.5935	27.0842	27.6897	25.1777	49.6479	37.4601	29.9711	10.9664	11.7031	30.1049	36.8532
Lus10001504	6.93391	10.8132	4.34987	11.1403	14.2903	9.95014	1.62422	1.05116	3.87415	10.3862	13.9967	14.7153	12.5296	4.98984	8.93741	11.6863	0.588038	0.990413	4.82386	2.37987
Lus10001505	0.876936	2.24076	0.372645	2.64191	0.69422	3.68401	3.14441	4.2129	2.29395	3.81133	5.08731	4.31584	4.43247	2.68777	3.12552	4.99816	8.33184	7.09292	2.55573	1.59059
Lus10001506	4.03701	3.93192	4.35614	3.6361	3.53153	3.97754	6.12469	6.12514	8.13705	6.9041	4.6226	3.8511	4.82215	5.35623	4.2109	3.73334	6.28766	3.8969	8.07231	5.32114
Lus10001507	22.3087	19.6136	12.1696	16.0233	17.4915	17.9479	20.5435	20.9828	14.4759	24.3389	17.5881	22.6077	21.1857	15.4456	14.4655	15.4989	17.6579	15.5852	18.6013	17.2063
Lus10001508	494.808	486.704	351.666	372.878	116.868	333.129	6.55459	5.78356	134.432	190.295	245.921	443.91	304.055	560.204	276.437	150.654	15.3669	20.0676	243.897	571.852
Lus10001509	1.34589	3.76651	5.52782	1.66296	4.7368	12.9672	0	0	0.426526	0	6.29381	3.15392	8.61146	9.67542	6.77086	5.02118	0	0	0	0.232444
Lus10001511	0	0	0	0	0	0.096089	0	0	0	1.87363	0	0	0	0	0	0	0	0	0	6.09982
Lus10001512	8.78215	9.49929	7.24058	9.01506	3.12577	6.62394	0	0	2.74522	13.6217	2.07726	7.51931	7.47009	1.68893	0.467336	1.07658	0	0	0	0
Lus10001513	10.2462	10.9547	9.49558	12.5773	40.4038	11.6165	21.3631	19.8815	15.7221	35.1148	22.6267	24.8796	22.3595	8.00943	9.5373	13.5156	17.2086	13.1869	20.1852	12.1558
Lus10001514	2.0419	0.866331	1.0953	1.19943	1.65515	1.39352	2.47374	1.82075	2.85596	3.75095	1.33596	1.02013	1.45887	2.04657	1.50174	1.51291	1.91353	1.99878	4.00322	5.14955
Lus10001515	4.51503	7.99905	7.4859	8.78585	6.35755	7.60027	15.3208	13.2031	8.98066	10.0209	7.24264	7.16531	6.79632	6.39999	7.65358	7.6981	7.11616	9.89468	9.76168	4.6462
Lus10001516	18.1725	22.1184	14.1379	20.9914	11.3088	17.998	3.85407	3.09648	20.3034	38.2534	24.7113	26.7793	23.2989	31.3261	28.2644	23.0008	3.71734	4.40946	23.0978	73.6956
Lus10001518	3.89091	4.06966	2.80572	4.33113	2.10231	4.54981	4.88175	5.29462	4.47537	4.79626	3.73932	3.99973	4.99719	4.80637	5.18672	4.85656	3.54053	4.96763	4.26252	5.25279
Lus10001519	42.6374	33.9662	34.8221	31.6478	232.611	41.2312	46.5344	41.6995	48.432	55.7173	34.7457	47.1707	47.8683	55.8835	67.9152	62.2783	47.3944	51.494	41.9014	65.6313
Lus10001520	5.89371	8.74675	4.8753	4.86771	2.36869	11.0363	2.24007	2.98901	2.89367	5.61426	14.114	9.64081	7.48604	14.2676	13.4662	10.561	2.04729	2.54527	4.19825	3.65741
Lus10001521	8.25018	10.0568	9.12867	10.1278	14.0603	16.6299	40.7851	41.264	20.5209	30.7238	21.1263	20.121	30.5494	23.4034	21.5202	27.2734	36.6624	35.7715	40.1868	30.1727
Lus10001522	17.1359	13.5768	11.4545	9.82712	11.8976	19.7462	2.83099	1.7578	10.2255	7.02432	23.8697	17.7489	22.5285	39.5018	28.9717	22.4321	1.93576	2.5439	11.279	23.7328
Lus10001523	0.085828	0	0	0	0	0.691858	0	0.059211	0.123646	0	3.3406	1.38927	2.6339	1.22805	1.00233	2.98506	0	0	0	0.134006
Lus10001524	65.4777	54.6444	53.6527	46.6146	49.3454	84.1067	43.1591	37.5058	70.269	59.3135	128.091	108.333	140.475	130.394	119.547	131.988	76.9792	83.648	87.5323	76.6848
Lus10001525	123.396	120.457	60.1303	60.0409	45.8536	83.7815	181.148	238.97	101.74	85.4783	71.5289	132.32	67.0042	94.1091	99.8803	84.8506	249.676	258.247	134.539	145.187
Lus10001526	1.02442	1.10288	0	0	0	0	1.37392	0.64885	0	0	0	0	0	0	0	0	0	1.53956	1.4513	1.65244
Lus10001527	1.58698	1.8498	0.986976	0.758344	1.16023	2.39363	1.19822	1.26495	1.37352	4.12586	1.63604	2.41122	2.31262	1.9603	2.66687	2.46227	0.797725	1.30891	3.82757	4.41662
Lus10001529	20.6071	23.1999	12.348	12.6822	11.9577	16.7893	8.58941	7.89868	7.4645	10.0223	14.8806	13.2299	19.5281	19.0824	17.1505	16.1731	5.31382	9.74248	11.0428	27.7508
Lus10001530	0.640003	0.859549	0.49662	1.00008	1.12441	0.996413	1.72496	1.22917	1.10689	1.82192	1.21056	1.18232	1.18727	1.76326	1.36693	1.32364	0.943849	1.09723	1.21179	0.853101
Lus10001531	0.99492	0.157121	0.362437	0.197698	0.44991	0.429887	0.327595	0.390318	0.40585	1.08885	0.345209	0.199874	0.110426	0.280779	0.227055	0.441844	0.284329	0.43761	0.414567	0
Lus10001533	1.43031	0.208946	0	0	0	0	0	0	0	0	0	0.201293	0.073315	0.047056	0.050645	0	0	0	0	0
Lus10001537	1.55865	1.42404	1.33045	2.49176	1.69574	2.26768	17.3749	15.6201	3.76835	5.15698	2.1791	2.77454	2.59901	1.21656	1.53603	1.37004	9.67544	6.90098	2.64434	2.23769
Lus10001538	3.90975	4.12994	3.19943	3.68082	3.67317	6.81512	4.97006	3.03591	5.32113	6.26308	5.14411	5.15849	6.5645	13.1226	10.66	6.81702	3.79591	4.0526	6.12573	9.74658
Lus10001539	49.5831	62.5732	36.402	45.499	38.2772	76.2414	63.7644	51.754	42.9435	60.3298	49.9884	57.7381	58.1072	78.2778	72.0738	68.2786	44.6208	58.9667	44.9544	35.0999
Lus10001540	6.27332	9.25435	2.28658	1.2481	3.84499	7.10447	0.098329	0	0.91594	0	9.12495	6.8437	5.45389	6.70097	7.62979	7.00314	0	0	0	0.39856
Lus10001541	71.5039	83.6986	68.5048	47.1614	46.511	114.184	20.0955	22.2259	46.9761	36.4851	63.9625	47.7485	83.2164	72.1006	56.1645	71.5204	16.6889	18.8053	32.4015	16.0023
Lus10001542	11.1233	9.71505	23.2485	31.514	50.1313	23.2499	13.6283	8.02018	12.3066	20.9096	16.5072	15.9139	22.5007	35.4338	39.8503	36.1823	5.54198	7.1213	18.101	31.7305
Lus10001543	32.9285	31.7397	0	0	0	2.80064	0	0	0	0	5.193	6.48419	1.64389	0	0.349273	1.21165	0	0	0	0
Lus10001544	7.29629	7.45063	5.90381	7.28904	5.09093	8.98381	9.81498	8.02756	4.50913	6.44185	8.50057	8.66606	9.85122	5.68947	6.67784	7.08403	6.87187	7.82009	6.10605	3.5113
Lus10001545	6.34929	7.37144	3.50172	5.79227	6.79936	9.9316	2.41224	1.32151	9.15775	9.01375	4.96466	6.17901	4.95155	3.76678	2.74592	3.65195	0.62066	1.01545	4.98923	8.16183
Lus10001548	8.71109	14.6671	35.759	79.6681	30.302	13.0332	13.8811	9.62443	19.1859	28.2345	43.3949	38.2409	18.8343	17.003	24.5551	28.5674	10.8669	11.7618	18.0198	9.91554
Lus10001550	0	0	0	0	0	0	0	8.56937	0	0	0	0	0	0	0	0	0	0	0	33.7523
Lus10001555	4.13924	4.6947	2.82666	2.67176	1.87275	6.3745	0.9087	1.21729	0.63263	2.26873	2.51278	2.80613	4.59989	4.01565	2.44089	3.67672	0.14784	0.113911	1.72274	1.83845
Lus10001556	0.525134	0.431347	1.00476	1.27948	1.86822	0.529366	0.504199	0.811969	2.06529	3.60939	2.44539	1.75422	3.96859	1.88005	1.25764	2.938	0.525364	0.705896	1.34326	0.61292
Lus10001557	2.91992	5.48387	1.85809	2.30819	1.99379	0.631592	3.20087	4.12663	1.47489	4.55412	1.68145	3.21687	3.77345	1.54297	1.33499	2.85134	3.32942	1.9479	2.70338	2.58626
Lus10001558	1.02255	0	0	0	0	0	0.749554	0.338626	0.715453	1.65297	0	0.347457	0.406535	0.23963	0.264311	0	1.50609	0.402705	0	0
Lus10001559	54.9464	62.333	37.823	50.856	37.2772	66.2878	42.1883	49.1599	39.9326	49.0519	77.7884	80.7851	75.1794	52.1435	54.4753	62.9184	34.5155	38.8864	32.4885	21.6745
Lus10001560	20.0771	22.8726	20.3437	28.974	30.4404	36.1636	58.0113	54.5028	28.2522	30.2034	43.9348	49.4181	49.3234	45.987	51.0989	52.6253	69.2725	62.4722	14.7726	11.1172
Lus10001561	6.65105	7.75109	5.69388	7.473	4.90578	8.16601	6.33066	4.21607	4.49322	7.82234	7.39607	8.46766	8.2663	9.76916	8.4591	8.86177	3.96034	4.24639	7.0937	5.08174
Lus10001562	2.6322	3.26433	1.32601	1.27201	1.48723	2.4774	3.43689	1.94208	2.1909	1.92731	0.770642	1.48898	0.786904	2.14844	0.845409	0.535469	0.908091	0.554126	1.02852	1.75715
Lus10001563	3.72188	2.71828	1.32031	2.74188	4.56497	1.77124	5.99452	5.41127	1.93073	5.94417	4.60868	5.31009	5.57448	3.46989	3.02153	4.36796	5.17441	3.23871	3.95241	3.22425
Lus10001566	17.3279	18.4987	14.7662	8.93691	10.0129	22.4081	7.37348	6.60018	7.30076	9.97188	14.2978	16.4618	18.8227	32.8115	27.6808	21.4987	5.81259	10.1535	7.23836	8.37225
Lus10001567	2.49807	3.52623	2.11832	3.48974	4.52548	5.61161	2.74408	2.52595	3.34119	5.76062	3.94518	5.02246	4.85722	5.96941	5.0891	5.59447	1.68598	1.8	2.41279	3.47996
Lus10001568	6.30458	5.91847	3.93926	5.017	4.88138	5.18793	5.03988	5.5717	10.8609	18.3333	12.4005	21.1745	12.6582	14.8032	13.6246	11.517	15.1898	12.4465	56.6385	37.4497
Lus10001570	1.45051	7.52658	0	3.72197	4.51871	2.67495	0.937581	0	0	0	3.93941	2.71961	0	0	0	2.2893	7.08385	1.05364	14.34	9.36046
Lus10001571	15.755	12.6193	10.2229	6.60025	5.03148	11.8445	10.8739	13.0265	9.1099	7.70126	9.85798	13.9024	13.2346	15.6622	16.7622	13.5074	11.6122	13.9908	8.6272	10.1179
Lus10001572	36.9897	39.0429	31.6548	23.0449	24.0794	34.6155	14.8643	15.1931	20.5918	24.7062	29.6937	27.5777	40.1578	38.3546	38.3348	36.2222	17.4144	20.0595	22.4223	21.1035
Lus10001573	10.3686	11.5617	9.13884	6.66565	11.2233	11.7589	19.1614	15.4502	10.313	10.6126	9.16089	11.8079	11.3901	20.5456	20.4621	16.7684	12.8229	11.1442	9.75606	11.3466
Lus10001574	1.02715	0.804068	1.1258	2.97822	8.13627	2.66108	2.02491	0.709369	1.37682	2.75469	4.28483	4.49298	5.83744	1.08569	1.79173	3.00651	2.64629	3.40004	5.10327	2.63707
Lus10001575	0.235048	0.514914	0.149995	1.80211	0.927945	0.710724	2.07539	1.29374	0.842207	2.503	0.952158	0.826703	1.3622	0.580214	0.187498	0.438236	0.588038	0.270113	0.516842	0.366134
Lus10001576	13.4079	20.1347	12.5332	13.9512	12.2895	17.9833	21.4876	13.9082	15.7616	23.8057	21.6866	21.3768	26.8934	12.3442	18.9317	22.531	13.0551	14.3734	16.4067	15.6944
Lus10001577	0.576138	0.541437	1.21202	1.38668	4.31864	1.0777	2.17554	1.88097	4.89688	6.36832	1.06909	0.782492	1.00017	1.56201	2.22241	1.91494	1.19601	1.61588	8.64788	6.12395
Lus10001578	1.50637	1.48625	1.02835	0.915692	2.28302	0.202316	0	0	0	0	0.285278	0.565704	0.343926	0.297076	0.398985	1.2464	0	0.03798	0	0
Lus10001580	11.0577	12.5187	8.40701	7.58264	7.11618	11.0659	10.4474	9.25684	6.10552	9.58761	10.0566	11.0222	10.9598	12.1096	11.9377	11.4275	12.7843	10.9959	11.7497	10.2052
Lus10001581	0.481563	0.565746	0.704945	0.531567	1.29208	0.727517	7.1105	4.19498	3.348	3.12003	0.418945	0.266488	0.626042	1.08503	1.63847	1.30162	5.6196	7.91189	2.413	1.83285
Lus10001582	18.1329	18.7744	14.1327	23.4856	28.1075	23.3457	24.7002	22.4377	31.9902	66.6146	24.6286	32.0332	33.425	17.08	20.2595	28.4324	21.7428	15.9937	79.75	28.4489
Lus10001583	6.14932	18.1472	0	7.86417	12.6909	25.3711	22.546	14.8797	19.6694	27.9556	10.3888	25.1084	26.4763	11.5022	19.439	24.9586	20.7202	6.16485	13.022	17.357
Lus10001584	18.4589	19.3493	22.9183	28.0501	20.7546	31.3718	82.1938	93.8948	22.4714	32.5351	23.5513	23.3956	26.8083	21.0037	27.4873	34.5323	46.3729	49.2358	15.3663	7.59815
Lus10001585	0.271134	0	0.208196	0.608326	0.595394	0.273243	0.207728	0.150046	0.078523	0.080992	0.308054	0.076362	0.206533	2.13896	1.43662	0.63943	0.380315	0.164192	0.079425	0.254583
Lus10001586	6.11711	6.57796	6.02595	4.35007	6.01763	8.76775	2.77063	2.71599	2.9029	4.49013	8.28758	7.8424	10.0591	9.9027	8.70401	9.71736	3.06525	2.36786	3.89835	2.47726
Lus10001587	3.79319	5.80518	2.93478	6.10321	6.24958	7.08384	14.2474	11.0838	9.00444	11.0479	7.95551	9.40542	8.1596	6.62493	4.5601	6.88843	7.76142	7.45671	7.25863	5.38535
Lus10001588	1.48794	1.42736	1.0715	0.978757	0.437234	0.936726	0.854755	0.67592	0.741579	0.692941	0.641635	0.916806	1.3436	1.60464	1.57608	1.58689	0.7921	0.597489	1.24593	1.0193
Lus10001589	2.31427	4.17444	0.694444	1.32616	7.75237	0.686184	0.104577	0	0	0	0.440928	3.35053	0.211261	0.26891	0.289873	0.846317	0.13618	0.104664	0.397562	0
Lus10001590	2.3818	4.37967	2.85467	0	3.01535	3.78909	4.55187	2.75078	4.56147	6.29176	3.40562	4.0262	4.58192	2.75455	1.76056	2.26145	4.81292	2.07844	2.22695	2.73883
Lus10001591	2.21613	0.761697	2.11637	1.84258	1.30663	1.15243	1.82913	3.25661	0.174611	0.370529	0.203652	1.60705	1.59729	3.10888	3.22179	1.99329	2.03709	1.06652	1.29473	0
Lus10001592	1.16625	1.57277	1.60489	2.88381	3.95532	3.34475	4.33545	3.27911	2.06655	5.75987	3.56414	3.72483	4.68438	1.72639	2.61981	3.28757	3.32348	1.16223	2.91058	2.38051
Lus10001593	15.5054	18.2593	14.5721	16.1745	14.6642	23.5069	14.2914	11.6296	20.8895	20.9662	23.2277	21.9617	28.9255	27.2338	23.7376	24.4725	8.99442	9.34448	12.7228	12.998
Lus10001594	34.9158	35.352	27.5375	21.914	23.0722	26.6272	47.0051	62.4837	19.1142	20.0881	23.4957	22.6666	21.5535	14.2717	21.6873	27.7245	52.6467	51.1701	32.2832	16.0365
Lus10001595	3.39652	5.79959	3.33236	10.2772	11.802	6.84442	14.2943	13.0802	6.03775	16.4195	11.0827	11.6751	11.1937	3.74083	3.89794	7.60269	8.30587	8.22999	8.87352	2.09762
Lus10001596	38.8178	31.3942	30.2713	28.4858	24.8308	37.5699	47.6574	62.5413	28.453	41.5102	40.4585	64.5388	61.9967	53.4776	39.8215	36.6608	39.8218	45.8611	32.3403	35.3291
Lus10001597	1.30604	1.48124	0.749567	2.21224	2.61106	2.94857	2.8974	2.65015	1.30623	2.41511	2.26657	2.41026	2.53335	2.79742	3.10045	4.05191	2.97857	2.14399	2.21307	1.33998
Lus10001598	75.022	67.4401	78.4507	64.8255	196.84	32.6207	78.0143	57.4743	44.1364	77.4065	21.8922	48.249	39.8923	14.8511	22.1158	33.9654	49.4804	44.0285	44.9204	36.1761
Lus10001601	0.383313	1.0495	0.975923	0.265465	0	1.1603	0.441546	0.392917	0	0.29766	0	0.268999	0.751743	0.756774	1.62817	0.476606	0.191367	0.148794	0	0.297232
Lus10001603	34.7569	41.1849	31.4044	30.6833	15.9991	32.1731	31.6824	38.8641	32.9876	52.6566	43.1796	38.8638	44.046	27.9971	30.2877	32.9917	19.3262	23.8041	57.8895	50.7009
Lus10001604	8.26052	9.12598	6.17825	9.18874	8.20585	7.71044	41.3132	30.7905	18.9312	15.4168	16.0802	27.3949	17.1996	14.9866	15.8923	15.3673	46.383	52.4964	32.6054	19.6644
Lus10001605	32.4992	29.3949	24.7906	22.0752	15.5627	31.4498	41.5142	40.5197	16.9365	19.4786	24.1247	27.3795	29.7523	30.5992	29.2358	29.5884	31.5359	34.2262	20.8407	24.9289
Lus10001606	9.62392	7.76581	4.71552	3.04615	12.5836	6.00375	15.5671	13.6531	8.79378	7.71078	14.0088	13.5392	12.0734	11.0917	8.97505	16.9996	14.9812	16.0334	13.6481	5.19224
Lus10001610	21.4022	20.8086	16.516	12.6012	23.9597	22.5356	20.5905	18.7677	14.1924	15.5925	19.358	26.6944	24.7741	28.208	27.422	25.9286	18.0112	23.6995	18.054	15.6863
Lus10001612	1.26962	1.64355	1.03126	1.28741	1.64007	1.16331	5.93711	7.78364	3.80606	3.50956	0.28055	0.162385	1.07012	0.170941	0.122746	0.717282	2.88765	3.44723	1.52344	0.179816
Lus10001613	3.38618	4.48667	3.66594	4.12352	3.09771	4.43445	1.85132	0.817961	3.44799	2.97016	4.09495	4.76242	3.51731	10.5405	9.3822	6.41695	0.848059	1.21231	4.1341	10.4502
Lus10001614	3.83984	3.79587	2.59944	3.05597	2.72267	5.76564	0.288652	0.311957	0.869279	2.3761	4.76371	5.61798	4.207	4.85062	4.59374	4.95581	0	0.11445	0.66833	0.470614
Lus10001615	17.5073	13.8486	2.47626	4.84884	4.02298	8.44074	0.448116	0.265797	1.92934	3.62804	5.96678	5.86936	8.85527	5.088	3.00878	3.62793	0	0.453275	3.65064	2.41323
Lus10001616	4.71929	7.51985	2.19123	6.43536	8.96781	7.45857	6.99768	6.49961	4.77345	6.18181	9.21373	9.73433	9.17853	5.55893	5.92867	10.1299	6.65601	6.06883	6.30306	3.8456
Lus10001617	2.97053	2.95135	2.97103	1.49807	1.45481	2.99212	2.73739	2.63646	1.40224	1.93669	1.58237	1.4381	2.57532	4.06965	3.8515	2.47684	1.39531	1.43839	1.52009	1.67157
Lus10001618	3.31692	4.79325	2.21023	3.92856	3.9271	5.90368	5.11937	4.85497	2.89993	3.51163	5.58287	5.68076	5.3404	6.72997	5.48287	5.489	2.61992	2.49333	2.84663	2.33232
Lus10001619	1.17234	0.828519	0.444191	0.685414	4.35933	0.209898	0.059822	0	0	0.231589	0.253904	0.33145	0.23664	0.28247	0.4331	0.476909	0	0	0.038956	0
Lus10001620	4.12317	4.89234	3.02297	5.02999	3.53555	4.55051	4.10051	3.82478	4.72509	9.72109	5.26896	4.96037	5.58183	4.95321	4.28808	4.46584	2.13999	2.62093	5.21684	5.75732
Lus10001621	34.711	36.7026	60.7323	35.5845	13.5965	43.5439	6.31577	9.31479	34.2128	58.8292	35.425	32.2929	49.8978	41.178	36.0323	23.2821	9.37934	10.6454	38.8631	62.6076
Lus10001623	87.1708	73.3269	62.0223	64.8629	70.2936	88.8721	16.1477	21.9212	26.6331	56.5424	67.2411	64.3472	66.4262	89.6112	69.3574	83.7679	13.2471	19.6822	37.1915	47.4578
Lus10001624	64.5684	60.5715	37.127	35.5372	27.3392	55.5175	84.7878	103.335	37.2489	32.3428	42.2778	73.3403	48.6929	64.172	55.9935	53.7757	84.4298	99.3269	57.3425	60.9747
Lus10001625	15.562	16.5305	14.3527	14.9178	13.2575	27.6025	15.1652	12.209	17.5826	23.996	23.2612	27.6337	30.9198	33.4439	29.849	30.9797	11.8484	12.8997	15.0659	14.64
Lus10001626	9.43347	9.82266	3.56753	3.89675	6.25241	8.56897	38.5388	41.7505	5.84319	12.0439	3.2082	5.40703	4.62416	7.07203	10.0328	6.36925	22.2605	26.8524	6.14745	8.34562
Lus10001627	39.3199	41.5119	36.8793	30.3277	21.2519	46.3011	13.0416	14.7628	11.2732	14.3096	34.2351	34.1051	38.8971	34.742	36.3312	35.3618	9.0601	15.2821	14.6475	19.6054
Lus10001628	4.18124	4.5655	4.49008	4.94868	7.6814	4.83295	9.67405	8.5572	4.54873	5.86792	5.0282	5.97391	6.53222	6.79581	6.38681	7.6711	7.72109	6.09305	4.39639	6.63969
Lus10001629	15.8049	19.4554	12.9961	12.7308	12.3909	18.8289	21.3698	15.5298	23.9133	25.3326	17.4545	16.535	19.7388	24.1258	19.5329	20.5428	19.471	17.1546	24.6324	19.1084
Lus10001630	12.6238	14.8608	10.0783	14.6424	15.988	17.9268	25.2214	22.3778	14.8582	20.3403	20.5147	21.5714	21.0055	13.8938	15.2465	19.1928	21.2386	26.9712	18.9998	13.4937
Lus10001631	20.1796	25.764	38.2967	45.1991	19.7839	27.2292	26.1605	21.6329	62.3257	52.4714	29.612	26.3423	29.1866	39.8249	46.2282	37.7406	18.4385	26.7879	62.6167	119.853
Lus10001632	22.5811	24.1026	11.4796	8.14996	13.573	18.8675	37.1242	47.9773	29.7874	25.8449	19.4382	29.7407	13.8821	17.7872	22.2929	22.3926	76.6134	74.2662	47.168	26.0022
Lus10001634	19.0872	16.7277	11.9762	11.26	16.1773	24.5923	47.369	50.8683	30.8386	17.0485	21.8319	23.5986	25.8259	26.7135	24.4664	27.3129	74.7794	63.8217	55.2623	22.6112
Lus10001638	3.78401	4.2299	3.57961	4.08984	6.2657	5.16051	5.54413	3.84801	15.7695	27.0378	6.70209	8.1667	7.57866	6.05614	5.95731	6.95886	4.08518	5.31623	13.9987	23.4515
Lus10001639	3.49801	3.7983	1.61784	3.4376	3.86095	4.64918	6.47364	6.26558	6.3375	8.27414	5.11384	5.44851	6.72049	5.15221	4.08249	5.03254	4.39794	5.54251	4.07453	4.88467
Lus10001640	2.02955	1.66679	0.861722	1.17344	4.56205	1.36464	10.9455	6.02296	0.240482	2.87205	1.09401	1.7822	1.71772	1.41985	0.631058	0.946529	4.56354	5.36365	2.69836	2.36317
Lus10001641	116.3	146.372	115.307	72.3135	96.514	191.398	80.7047	87.4515	32.1639	65.5081	130.184	128.674	141.71	212.783	154.99	195.942	73.4039	62.0998	100.357	103.728
Lus10001642	354.073	281.044	161.427	88.298	96.6979	161.582	179.108	192.164	84.0437	74.3564	146.77	219.659	142.003	209.381	240.117	166.808	200.774	316.51	133.357	106.55
Lus10001643	1.76959	0.872548	0	0.247351	0	0.178313	0	0	0	0	0.502187	0.373602	0.067923	0.218287	0.281853	0.21982	0	0.067412	0	0
Lus10001644	1121.88	963.35	533.129	403.455	347.539	584.333	922.664	1410.17	405.216	359.239	606.523	949.901	509.258	467.864	616.06	664.634	1449.1	1556.65	719.146	637.165
Lus10001645	677.728	646.934	371.441	352.304	288.691	433.696	1292.87	1564	234.659	266.606	385.356	639.468	412.156	230.254	301.616	317.593	1213.2	1339.9	591.58	380.436
Lus10001646	8.05444	8.36036	4.85555	5.27652	8.10778	12.1962	4.87784	1.59019	8.98996	12.5728	10.5852	12.9259	15.0112	14.0059	16.3933	13.1702	4.44019	3.96084	9.45794	16.7548
Lus10001647	0	0	0	0	2.32555	2.85461	0	0	0	0	0	0	0	0.321935	0.355569	0	0	0	0	0
Lus10001648	1.01476	0.622071	0.543488	2.00042	4.73104	4.73683	9.01806	6.26244	1.49925	3.39527	1.43037	2.57423	2.06936	4.31525	7.40115	10.2654	1.94694	2.73519	3.81442	5.9815
Lus10001649	13.6161	14.0539	11.4394	14.2525	15.9967	16.6317	20.176	15.6621	23.761	34.0455	13.6849	18.7337	17.0164	14.0994	12.8083	15.0595	8.19383	12.1239	19.0782	37.7138
Lus10001650	7.14378	8.45459	5.43719	10.0596	8.7336	13.6414	12.1175	13.178	9.46581	13.0762	12.3577	18.9447	14.7078	15.6204	13.1891	15.8921	7.27197	7.87919	8.16627	11.9072
Lus10001651	0.319946	0.183811	0.887338	0.349687	0.628934	0.284942	0.627361	0.4019	0.458615	0	0.555774	0.910101	1.21869	0.864246	0.875542	1.70123	0.320082	0.425808	0.236384	0.624559
Lus10001652	2.68214	4.5831	2.41038	5.89356	1.39836	4.71995	1.83174	2.56481	2.25027	6.81492	2.94602	2.51324	2.62077	1.41772	2.28516	1.67554	1.49514	1.04003	1.55984	2.03979
Lus10001653	137.248	114.895	72.392	58.5534	51.2397	91.1824	387.763	519.526	96.2652	87.576	121.578	195.945	155.75	169.055	189.72	149.926	495.47	499.841	153.283	209.014
Lus10001654	22.9224	42.328	21.4506	74.213	106.454	50.4303	39.9929	43.0142	74.8347	228.418	148.585	156.067	134.566	25.0801	29.7416	62.477	81.591	74.1171	168.414	68.5873
Lus10001656	24.2625	28.3711	14.3564	29.7743	41.2587	26.9284	107.978	105.498	51.3893	69.4912	38.5275	52.5356	46.4639	21.3245	25.4521	33.4655	70.3616	85.3227	39.6284	40.0708
Lus10001657	15.3789	13.8843	11.0624	10.4954	10.0353	9.5386	14.9188	8.63206	18.4741	12.574	14.3282	14.715	11.2945	19.3825	17.8716	17.6595	9.51559	10.7023	17.3263	22.9532
Lus10001658	6.3075	1.73106	0.668719	0	0	0	0	0	0	0	0.8428	0	0	0	0	0	0	0	0	0
Lus10001659	0	0	0	1.35666	0.393084	0.993382	0	0	0	0	0.197399	0	0.388482	1.81299	0	0.457316	0	0	0	0
Lus10001660	16.1835	24.18	8.22407	9.50806	12.1653	17.7326	1.12865	0.380418	12.0427	13.6069	24.2286	22.1946	25.5026	46.1008	37.6471	27.073	0.736504	1.40208	17.7554	52.9529
Lus10001661	1.83381	2.51384	1.60644	1.90732	3.36164	3.45784	2.74854	1.55202	2.40958	2.9448	3.4069	3.5325	4.5911	4.08904	3.29918	2.9302	1.47734	1.62811	2.14119	2.66785
Lus10001662	6.01297	8.89788	4.68849	9.89359	10.0823	8.8581	10.8553	6.39445	11.0574	19.2273	8.718	9.06664	8.87944	6.88979	7.3704	8.62615	8.15667	7.79327	14.4111	6.90164
Lus10001663	3.13621	3.26255	3.39701	2.17829	0.99406	4.26934	5.30173	3.33295	4.46756	5.54904	3.04495	3.74718	4.76624	7.97701	6.68408	5.75291	2.82201	5.44629	7.52403	8.28332
Lus10001664	6.22374	4.51857	4.97308	5.11603	3.79256	7.83792	0.119305	0.053708	10.6611	22.8129	5.04775	5.25673	8.75788	15.0825	11.8055	10.0481	0.155823	0.059153	16.1034	34.5167
Lus10001665	6.15242	5.74664	3.22583	1.75596	1.72472	2.92069	0.139018	0.123791	6.42151	7.84704	2.04684	1.65173	1.98358	3.03757	2.31575	1.57518	0.903851	0.140245	3.40426	8.42293
Lus10001667	15.8422	12.0811	5.61539	12.2132	15.9608	19.6312	72.1656	71.1982	34.6366	19.9772	14.3989	33.1949	17.0151	17.5124	19.3597	17.7	88.6676	105.698	47.7155	34.5102
Lus10001668	13.4772	16.2505	11.9792	10.0409	9.47512	20.9972	0.104577	0	14.5906	25.1923	15.3223	14.4552	19.2248	20.5044	13.0443	12.0177	0.13618	0.209328	30.2147	80.6496
Lus10001669	17.0946	11.9279	10.7863	7.24471	5.6152	17.4325	2.57686	2.45359	8.04163	9.47871	8.82483	11.8131	13.241	16.5738	16.7061	12.1379	3.15759	2.40936	8.53106	10.3147
Lus10001670	0.468299	0.449161	0.299605	0.246157	0.183721	0.471755	2.42216	1.41679	4.13209	3.414	0.332504	0.659416	0.133901	0.548449	0.806626	0.653994	3.93242	5.27027	3.65189	4.94522
Lus10001672	39.8002	35.032	25.5144	29.7644	16.9947	24.6059	0.278338	0.586642	0.145616	0.456223	48.8626	59.0897	29.7799	60.8015	48.0717	46.238	0.367323	0.727268	0.966288	0.595633
Lus10001673	4.14132	6.43647	4.23613	7.69254	5.80047	6.52427	4.272	2.70363	3.8031	6.10989	14.8299	17.5282	10.2582	7.16421	6.55107	7.76099	3.84597	2.63234	4.7897	3.76491
Lus10001674	11.8534	10.4511	3.45063	7.44241	2.18732	5.83253	0.255676	0.227893	1.42149	0.541027	6.17493	6.80308	2.69319	4.44312	6.27002	4.58131	0	0.532945	0.961829	0
Lus10001675	7.43113	7.59462	5.07648	7.36364	6.13573	11.3128	4.61484	3.70989	8.00752	11.4382	12.1515	13.2573	12.946	16.8817	11.0141	12.8916	2.96683	4.56962	5.81024	7.43122
Lus10001676	10.2037	5.66574	3.84775	1.99872	4.09486	7.24468	0.331257	0.493264	9.84643	23.5713	4.88646	6.97225	7.14847	14.4084	14.6943	10.8119	0.287484	0.110654	8.5905	22.1233
Lus10001677	2.59811	3.1881	2.06052	2.82536	2.17762	3.58242	4.36547	3.61353	2.87734	2.56973	5.47521	5.8346	5.90617	4.54321	3.88456	4.29937	5.50397	4.75529	3.80364	2.86084
Lus10001678	2.11566	1.97136	2.0985	1.78026	1.32719	2.13116	0.162082	0.18296	0.229817	0.315867	2.31798	3.12829	2.49719	4.71718	4.03184	3.64351	0.211976	0.160108	0.078626	0.827795
Lus10001679	5.44666	4.14199	1.15702	1.89247	1.67757	3.35615	2.44136	1.66061	3.45125	0.929677	2.57133	2.44623	3.18004	5.23073	4.91643	3.4808	2.26937	2.56643	0.440465	2.58657
Lus10001681	158.456	173.677	168.319	143.839	113.951	317.197	35.2775	56.7837	54.5064	76.9523	186.94	189.406	254.33	211.704	239.712	273.297	35.0771	36.6162	86.6219	82.2418
Lus10001682	16.7001	20.6441	12.829	13.5799	11.1312	16.5782	26.8902	24.3551	8.65661	9.66198	27.8208	27.5603	25.1626	24.9011	18.2503	20.1271	10.9567	11.3314	9.59971	7.32329
Lus10001683	4.48725	5.18803	2.04471	9.13063	12.2545	5.0778	13.1897	10.1988	11.202	16.2841	12.6684	14.281	13.6948	5.032	5.31112	8.20337	11.5768	8.24712	13.5896	6.15323
Lus10001684	0.360224	0.855514	0.388519	1.09386	1.79037	1.45155	0	0	1.30282	2.06587	5.65103	6.42482	4.67085	3.73039	2.95944	5.0308	0.060146	0.045496	0.980206	2.34786
Lus10001685	3.12848	4.56989	0.265441	2.01967	1.32919	1.89478	11.6832	13.376	4.42467	7.15648	1.84959	3.80176	1.3125	1.33724	2.55873	2.85134	8.9478	6.49301	21.9274	14.2244
Lus10001686	0	0	0	0	0	0	0	0	0	0	0	0	0	0	0	0	2.31377	0	0	0
Lus10001687	0.898489	0	1.60179	3.98618	0.57084	0.181272	1.24252	0.491785	2.80637	0.834638	1.45204	1.00945	0.703351	0.354898	0.287453	1.22908	1.25667	0.417727	0.260109	2.23066
Lus10001688	36.519	35.1594	46.52	32.1341	25.8149	49.6469	15.9018	12.7315	30.8394	58.0706	27.1016	38.9109	47.1148	38.1562	51.5176	42.4699	11.7753	10.5789	36.7134	34.774
Lus10001691	4.44871	8.40022	5.32067	9.78493	13.7194	11.3505	12.9264	9.2656	9.94008	23.7443	15.457	15.7189	17.0996	8.3134	7.8941	9.99561	7.20199	5.48725	11.4339	10.1907
Lus10001692	0.804342	0.294388	1.70558	6.28288	223.949	8.94862	0	0.545488	0.753746	1.27107	1.71849	2.61971	19.3297	0.131555	2.42661	8.46899	0.799826	0.210101	3.83009	0.415581
Lus10001693	46.203	43.2463	31.729	29.1085	28.4792	44.7345	57.0986	60.6401	20.6386	34.4302	42.9807	61.4686	58.9473	45.5433	49.0683	54.6727	58.3076	61.3908	41.3998	25.5578
Lus10001694	2.52225	1.00127	0.367188	1.12553	0.375071	1.80103	4.27743	3.37989	1.08863	2.89235	1.86307	2.11393	3.40241	5.11292	4.37257	3.66366	1.5515	2.21205	0.938262	2.3643
Lus10001695	34.4086	36.7839	21.9204	15.202	14.3079	35.7211	42.5084	36.4249	39.7338	40.5338	33.9864	33.3322	42.7184	62.9503	65.0604	43.5019	28.0122	37.0493	25.001	49.7017
Lus10001696	50.5411	68.1716	60.6268	49.0773	59.4655	66.1957	89.7682	66.5371	52.4518	72.1825	78.8996	59.4078	67.6715	52.6135	82.3461	72.4224	49.669	60.9806	71.2348	59.5097
Lus10001697	9.51263	5.82645	6.28114	5.49219	7.73175	7.61137	11.4763	10.1148	8.95498	11.6136	6.00237	10.2331	9.11605	16.407	15.2458	11.3019	8.16212	9.93039	7.50271	12.4381
Lus10001698	1.0468	0.771145	0.532324	1.13741	0.962573	1.26052	1.34536	1.43375	0.894679	1.95833	1.33351	1.44671	2.07538	2.52635	2.27322	1.96266	0.93009	0.512999	0.471842	2.9276
Lus10001699	0	0	0	0.496246	0	0.266553	0.270544	0.182459	1.14284	0.398998	0.316142	0.062054	0.270743	0.750778	0.374511	0.395317	0.08829	0.067178	0	1.85661
Lus10001700	0	0	0	1.00065	2.42074	1.4829	0	0	0	0	0	0	1.1613	0.667321	1.84377	0	0.724249	0	0	0
Lus10001701	7.39335	7.91179	5.77902	3.49777	6.1314	6.77868	22.9817	20.14	5.97392	12.4474	8.15231	4.01358	7.61236	10.1234	12.8075	8.77681	17.4622	14.2941	6.58162	6.26121
Lus10001702	10.0864	13.901	10.4236	11.7622	11.9348	12.4528	7.44085	5.96172	14.3792	19.1827	10.2895	13.7052	15	8.70664	9.10786	10.4252	6.88735	6.65341	16.6932	16.9528
Lus10001703	1.22327	2.71276	10.0912	19.0796	6.97957	1.23172	0	0	0	0.983191	3.68758	0.408974	1.92656	1.96816	3.09714	2.1533	0	1.43131	2.59709	0.97217
Lus10001704	0.056257	0.360133	0.284986	1.16084	1.81501	0.973718	0.473614	0.369405	1.08481	2.7053	2.02117	2.01375	2.41284	0.380773	0.650081	1.30009	0.568453	0.25675	2.3502	0.652009
Lus10001706	3.42812	4.18558	0	5.07931	16.5183	8.54146	8.0325	2.38681	16.507	17.9513	11.8227	9.91424	8.6517	0.587853	1.47567	2.95799	4.8517	4.83518	36.7973	10.6664
Lus10001707	26.2325	25.6798	23.9173	30.78	27.9708	35.2895	27.91	24.397	34.9153	75.2199	37.9446	40.3636	51.2358	49.0406	40.2433	39.1356	16.4988	21.4349	46.8037	85.1917
Lus10001708	10.789	5.45774	5.18767	5.53693	5.36859	8.18188	5.71614	4.79432	6.9801	15.7106	6.0172	7.56922	15.409	8.4277	8.51202	7.01672	5.6388	5.71892	11.7574	8.00043
Lus10001709	12.2205	12.0477	8.55458	4.22791	1.94596	3.70024	1.71958	1.80728	4.61165	6.98011	9.5278	7.14169	4.80287	6.12901	5.97497	7.72205	0.406516	2.85134	4.10979	2.21017
Lus10001711	6.00258	10.6427	2.91547	7.55362	11.0846	11.3831	20.9728	17.8566	15.0977	13.7977	8.90916	10.2499	11.4388	13.4815	9.05663	11.8183	26.7314	16.2837	27.3001	12.6677
Lus10001712	18.8796	16.2346	13.4044	11.2902	11.7995	10.534	7.08309	5.67677	5.03487	11.4209	12.3576	14.6081	13.2686	19.9287	18.5001	21.0536	5.96365	5.22123	8.29454	13.826
Lus10001713	22.2917	24.0196	13.2116	8.11718	9.39227	25.9658	6.77923	4.52689	11.8371	14.5205	19.7216	16.3585	22.6853	42.033	33.0488	25.2149	6.20871	6.73217	14.2909	29.1942
Lus10001714	1.16259	1.69125	0.650324	1.00103	2.26314	2.32953	0.635612	0.806307	1.20849	1.87913	2.87051	2.23948	3.32976	2.43189	2.3985	2.22183	0.523278	0.375003	0.794318	0.893106
Lus10001715	6.98983	7.54648	6.39744	7.19166	6.86258	10.6256	8.52671	7.6399	13.5446	24.6963	8.18722	8.87525	8.75002	12.7703	10.0315	11.054	8.3383	9.62915	14.3767	16.8013
Lus10001716	23.9887	25.3875	21.079	22.5527	15.7808	49.0988	6.64879	6.19362	6.08187	9.16634	26.5995	34.1694	33.2697	34.5099	37.9572	39.2444	3.48883	6.36097	9.77277	8.64925
Lus10001717	2.45885	3.28747	3.02673	3.04128	4.82615	4.19417	7.93872	7.77415	5.86254	7.11559	6.11315	7.40075	7.17197	6.33705	5.11935	6.64883	4.85182	4.86432	4.8725	3.96787
Lus10001718	10.0025	13.2336	11.1561	14.5674	15.3707	14.7955	21.3654	20.5329	18.7056	30.9919	18.0405	16.9485	19.5202	16.2118	14.4964	19.0737	17.1749	19.7166	15.8572	27.2398
Lus10001719	174.298	184.414	136.404	116.928	111.193	228.074	91.4381	82.3737	142.973	139.843	204.601	202.756	226.95	271.746	190.818	208.951	94.4154	94.6582	143.6	135.356
Lus10001720	0.497688	0.671547	0	0.967669	1.91805	0.308444	0.029312	0	0.222302	0.341474	0.870216	0.835755	0.406768	0.094344	0.141848	0.261236	0	0.02889	0.228348	0
Lus10001721	6.96836	9.63027	5.27682	3.59745	3.88245	8.02705	7.05122	7.82128	2.58983	3.94787	6.09545	7.38782	6.51199	8.51975	8.25754	5.6611	3.36364	5.59058	6.05075	3.06135
Lus10001723	0.064983	0.270678	0.079058	0.18357	0.386203	0.196067	1.10084	0.581873	0.513936	0.604129	0.300695	0.239064	0.28057	0.888412	0.767389	0.643769	0.525786	0.64149	0.645302	0.677176
Lus10001724	2.98065	2.46467	0.937389	0	4.84147	3.70724	5.72789	5.29528	5.86373	3.55539	1.09602	0.490093	1.74195	2.07194	3.68753	2.98262	8.69098	4.60055	1.05533	0
Lus10001725	4.55057	6.14786	1.86848	5.75868	5.01483	5.85649	5.92373	5.65531	3.86017	5.55015	6.17889	8.98212	10.356	5.81619	2.33156	4.69875	6.61315	6.13578	7.39644	7.74685
Lus10001726	3.34379	4.49348	2.87076	2.39312	1.79101	3.9915	1.67877	1.29942	1.4847	1.74386	3.23445	3.13444	2.97907	5.2539	5.17669	4.57078	2.23764	2.63666	3.0748	2.37788
Lus10001727	12.1909	14.9423	18.5532	11.5562	17.5229	22.4654	15.3699	16.8877	12.1289	15.7769	19.9863	14.5484	23.6393	16.9124	18.5751	20.1747	17.621	20.1715	19.877	8.5187
Lus10001728	3.38734	2.42805	1.80937	1.39772	1.74068	2.28779	1.44521	1.38237	2.7313	2.69483	2.40207	2.60466	2.16456	8.85706	7.86681	5.43604	1.92662	2.16709	2.88372	4.00228
Lus10001729	0.877805	2.66134	1.42252	3.30332	11.2156	5.92816	0.039521	0.017903	0.150236	0.076495	13.3566	10.6905	8.38317	5.7889	4.71167	6.93759	0	0.019439	0.038607	0.161948
Lus10001730	14.3008	17.3714	14.4221	12.5122	5.81387	9.27748	19.0907	23.615	17.9908	42.1859	7.92924	6.13402	9.49448	6.4387	5.69058	7.8097	20.1657	24.3363	39.4894	32.0046
Lus10001731	9.54026	4.33706	13.0277	10.2849	3.34549	13.1632	0	0.158373	22.6446	13.5069	14.7874	21.4975	9.36562	24.2903	11.2909	13.4346	0.231878	1.8165	17.3619	19.8303
Lus10001732	91.8866	57.3959	24.4499	20.657	34.8001	13.3161	1.63137	1.25025	3.25733	11.1637	15.1981	34.5562	20.0641	10.9163	13.3614	15.3177	0.349071	0.92837	5.57518	10.8654
Lus10001733	30.3167	31.6056	16.8186	15.6729	16.6052	43.4465	0.213675	0	12.1745	21.1758	35.1309	30.4131	37.7918	68.5427	54.5691	38.6476	0.278216	0.427924	22.9326	109.668
Lus10001734	0.160937	1.14635	0.720059	0.675372	3.0379	1.21617	0.18512	0.666474	0.116026	0.242202	0.717852	1.01945	1.7265	1.23064	1.36647	1.84889	0.322333	0.612154	0.237812	0.628436
Lus10001735	0	0	0	0	0	0	0	0	0.457217	2.08414	0.259452	0.226548	0	0.158987	0.346006	0.402228	0	0	0	0
Lus10001736	2.58971	4.11522	3.66533	3.93302	3.8583	6.98261	0.217784	0.383918	19.5123	28.3222	2.61507	3.58554	4.66921	7.83809	8.48989	5.34148	0.27655	0.60153	23.1235	95.6807
Lus10001737	2.47035	2.06366	1.50646	3.02848	1.90353	3.04107	1.44126	0.814798	1.42299	3.14892	2.57863	2.7339	3.4829	3.01523	2.96845	3.08957	0.668067	0.769555	1.69548	1.41291
Lus10001738	0.6569	0.411526	0	0.131684	0.367695	0.33084	0.575032	0.227349	1.15643	0.769267	0.266605	0.198245	0.392514	0.161926	0.198808	0.145578	0.282107	0.141877	0.907946	0.587744
Lus10001739	8.2569	7.40541	4.55175	7.91506	22.9382	5.14163	3.82484	4.36396	3.02348	6.65765	3.33701	5.98943	5.97176	3.88849	5.64942	5.24042	2.66478	2.27225	2.68652	2.85597
Lus10001740	3.31516	1.18069	0	0	0	0	0	0	0	0	0	0.702512	0.839039	0	0	0	0	0	1.56393	0
Lus10001741	1942.15	2043.96	1188.79	920.914	840.369	1255.78	1986.5	3239.51	553.319	1098.8	1506.5	2363.08	1490.38	1343.62	2060.6	1839.04	4035.1	3630.98	1075.61	1044.27
Lus10001742	4.45823	5.24814	3.77434	2.92292	2.97225	5.98481	1.78612	1.74511	1.75561	2.49553	4.59498	4.20839	4.80813	6.76112	5.9298	5.81027	1.32259	1.34696	1.71457	2.10193
Lus10001743	36.4895	49.0724	30.4675	40.684	41.114	42.282	99.004	81.0386	42.7077	92.6872	47.8348	63.4324	54.2355	41.5954	47.7989	42.3578	53.1547	50.0007	40.7687	73.2762
Lus10001744	1.02003	1.19234	0.434559	0.822127	0.747206	0.875392	1.42628	0.939173	1.96508	0.917041	0.756659	1.76031	2.15866	3.81811	3.4879	2.84053	0.928884	0.567279	1.00683	2.23081
Lus10001745	0.829404	0	0	0	0.887133	0.559323	0	0	1.5533	4.81309	0	0	0.219181	0.677609	1.02973	0.171117	0	0	11.4424	3.85747
Lus10001747	8.08103	7.76152	6.34503	6.75478	6.87566	14.0354	5.25111	3.24852	3.73786	6.6327	13.2929	13.6411	12.9887	7.67311	8.92881	11.4367	4.10501	5.43608	6.91542	5.03272
Lus10001748	3.87554	3.49185	3.78018	2.27369	2.91325	4.72823	4.369	2.80249	5.39536	8.76981	4.227	4.22887	5.96384	7.10208	7.89251	6.3609	0.948944	3.31279	3.04742	10.6411
Lus10001751	19.8416	17.4706	11.6384	13.1996	33.4217	27.0889	82.7586	71.4063	36.933	51.0949	23.7101	33.9877	37.1005	22.176	24.9827	32.1675	82.5387	69.4573	48.3008	19.9091
Lus10001753	6.22729	4.85741	3.80223	4.61322	4.48334	5.71762	11.3181	11.3992	8.92913	11.1511	7.51994	9.31123	10.3888	24.186	18.1087	13.0661	7.23899	13.0147	3.40504	12.0638
Lus10001754	2.28456	4.02139	1.9479	4.94404	3.26297	4.25455	6.52727	4.5915	15.8004	28.8696	5.4476	7.60242	7.51372	3.03895	3.34095	5.58735	4.22989	3.99404	12.2032	2.27263
Lus10001755	3.0659	2.01617	2.43994	3.81657	2.56867	3.08855	0.313341	0.188296	4.13422	5.51708	5.19554	3.92188	4.16493	5.74615	5.09434	4.39888	0	0	4.84537	6.71231
Lus10001756	19.5121	16.6521	11.6102	11.3449	5.86127	16.0473	39.0708	52.8539	24.3535	23.1406	17.7927	21.4256	18.7868	19.1053	22.0439	15.1031	39.7694	51.7979	38.587	33.5584
Lus10001757	0.82556	0.542988	0.281734	0.385858	1.89938	0	0	0	0	0	0	0.232508	0.125795	0.162827	0.145816	0.136632	0	0	0	0
Lus10001758	3.33123	4.82353	1.83577	4.20488	5.73359	5.42089	17.9363	15.2571	5.17305	9.92397	9.05561	9.59457	11.4727	6.51597	7.8486	8.64499	14.8586	10.197	15.3051	7.58648
Lus10001759	225.978	254.204	224.615	138.868	242.623	287.214	103.829	121.961	126.656	177.062	175.726	187.522	221.326	237.106	247.342	233.169	130.848	124.07	171.358	120.407
Lus10001760	1.17394	2.00502	0.902791	1.84427	2.65999	2.69926	2.28927	1.70931	1.70948	3.54484	2.6214	2.86574	3.5935	2.43206	2.36541	2.5871	1.17677	1.73624	1.93374	0.828842
Lus10001761	31.6417	23.9178	26.8428	19.8688	21.371	24.728	41.4219	38.013	39.9936	35.0674	27.6859	24.2387	28.2075	47.0862	36.4372	33.1694	35.7735	43.7923	29.1571	37.405
Lus10001762	14.5643	16.4722	11.4046	22.1122	19.2433	17.2676	19.2044	13.4289	33.9516	39.1827	21.1837	26.1685	23.689	28.6826	25.7547	27.5164	20.1319	21.0102	32.3954	97.672
Lus10001763	14.6816	15.4163	14.2487	13.2114	10.0346	19.0655	14.7489	14.0134	7.85051	11.035	16.8395	16.1198	17.9414	20.5025	16.6361	16.9674	10.5788	11.8266	10.4713	7.17916
Lus10001765	5.31542	4.38087	3.16569	3.5852	2.96717	6.47836	1.27892	1.07918	1.91778	5.35503	7.82534	8.08719	8.17862	6.39958	5.67218	5.99631	0.611024	0.893519	2.42586	4.98762
Lus10001766	20.3461	17.9844	13.3761	12.1884	14.5054	14.99	44.3041	45.0216	26.2032	21.7731	11.3031	17.0926	10.4082	14.5307	20.6675	17.1859	53.5269	59.7445	57.8221	43.5739
Lus10001767	60.5946	64.8356	48.103	43.1898	28.4531	75.1823	21.8221	24.6663	17.2741	27.2083	43.0223	47.4301	63.167	59.4317	65.11	62.734	13.2113	16.4528	22.9401	15.5197
Lus10001768	0.741165	0.270596	0.355387	0.357347	2.14696	0.559783	0.378329	0.354346	0.535961	0.647145	0.801831	0.172928	0.770227	0.73101	0.897952	2.08921	0.370754	0.233435	0.458189	0.289809
Lus10001769	12.7175	24.2937	11.2563	30.4721	46.1309	26.0085	116.713	115.004	22.9111	55.8943	34.2928	63.6216	31.7813	7.18265	10.0031	22.2453	83.7978	71.3267	85.621	20.5732
Lus10001771	155.426	118.43	111.229	76.3944	51.007	123.316	56.097	63.95	58.715	80.8484	105.096	127.116	135.344	117.977	121.257	113.568	34.822	44.8508	73.2765	66.5057
Lus10001775	1.35467	0.373255	0.431328	0.465151	0.54683	0.34309	14.3179	10.0273	0.947661	0.541027	0	0.469178	0.269319	0.16456	0.716574	0	3.68508	6.66182	0	0
Lus10001777	284.356	380.523	531.197	642.138	345.755	589.164	41.5222	46.1383	17.7914	27.3264	433.971	497.667	643.139	524.985	505.829	515.757	42.0176	57.1715	16.9727	15.0741
Lus10001778	0	3.05083	0.392201	0.847672	0	1.5599	0	0	0	0	0	8.99631	4.16136	5.26433	0	0	0	0	0	0
Lus10001780	71.3859	67.5022	62.3438	60.2072	42.0948	93.89	54.2192	49.745	49.1359	66.308	70.4497	83.0727	89.4592	79.3186	73.3138	68.2287	35.3046	37.6909	39.4345	55.7665
Lus10001781	2.46273	1.07895	2.3568	1.71564	1.1673	2.35824	7.83936	6.01226	6.17143	10.132	4.10202	3.38641	6.87655	4.68143	3.27517	4.36517	7.43819	4.82424	7.93284	5.1768
Lus10001782	11.8446	20.2102	12.3573	19.8521	15.282	25.3681	18.1075	18.8175	16.9862	23.019	28.4111	30.1973	31.113	19.7908	21.2548	29.6526	11.8116	11.5895	21.2196	17.0355
Lus10001783	2.40687	3.53677	2.42521	6.03378	5.05877	5.00369	1.13767	0.956715	3.48696	6.57206	6.52535	5.84147	7.6015	4.95953	4.91037	5.37077	0.410488	1.04604	5.17848	3.76741
Lus10001784	0.773279	0.78242	1.06551	0.250111	0.373417	1.0786	0.50139	0.287904	0.516362	0.533861	1.06187	0.544423	0.725828	1.81862	2.52217	1.21839	0.536321	0.315501	0.088298	0.093051
Lus10001785	20.9633	19.7729	14.1215	19.9708	17.6538	27.2329	24.2321	18.5113	26.0439	36.3087	27.1753	32.5241	32.7646	33.9808	28.3791	30.9024	20.6288	25.3346	32.9572	24.3112
Lus10001786	10.8424	11.133	8.20831	16.4277	13.618	15.9283	8.52621	7.92253	30.2172	42.0858	17.4341	16.2159	22.2558	12.3577	11.7785	16.2658	5.99292	6.81807	15.3559	19.8064
Lus10001787	2.95165	5.5248	3.37805	2.79917	1.66208	4.46285	1.96568	2.9904	3.61124	3.52967	4.90605	5.20347	3.29793	5.08569	4.48274	3.63688	1.95145	2.38166	1.81175	2.31982
Lus10001788	5.22013	5.39419	3.22249	5.48545	4.17473	4.56918	17.0235	17.3053	2.99911	4.80076	3.20156	6.71801	4.41747	3.64668	4.41321	3.68116	8.4687	6.34787	4.42486	4.47202
Lus10001789	4.9981	6.06868	6.61939	7.99391	8.41244	8.64623	14.0003	12.935	7.59868	8.48531	7.31384	7.25772	8.33678	12.3495	11.6907	11.7951	12.1225	13.3582	12.9085	9.13467
Lus10001791	59.8278	61.228	48.0068	69.3633	72.0088	73.0779	71.0094	72.7291	91.3572	173.565	87.9753	88.8826	99.8923	48.999	53.0157	63.9116	50.3042	47.6917	114.192	56.2327
Lus10001792	0.438956	1.27952	0.280668	1.74097	1.03491	1.807	2.65073	2.33204	1.47866	1.87667	2.89563	3.0115	3.67102	2.76547	2.65773	3.206	1.40151	1.24986	1.09305	1.86902
Lus10001793	10.1537	14.0642	10.072	20.9057	27.8575	19.8066	17.8588	14.3516	17.3321	41.1996	26.9161	27.4564	35.9735	10.3329	10.4674	17.4306	11.0628	11.1246	25.8022	11.7822
Lus10001794	4.50388	5.86644	5.21328	4.03991	4.81482	7.62073	16.1806	13.9539	9.55029	5.76255	10.5431	12.9182	11.4073	11.0268	14.6149	12.4024	35.7389	39.0153	12.5448	10.217
Lus10001795	10.8252	8.71601	10.9642	7.3283	7.40164	13.831	16.937	14.7529	8.11191	14.516	10.1411	10.2149	11.49	6.53268	7.42301	6.86158	6.38833	9.98866	7.62092	7.53177
Lus10001796	8.14636	4.13543	0	0	9.69725	0	0	0	0	0	3.22354	4.6944	0.955254	0.507273	0	0	0	0	0	0
Lus10001797	2.35617	2.50043	0.984981	1.97788	1.39295	2.80866	2.57792	1.92247	2.33532	2.93444	3.40229	3.04598	3.41991	7.22142	5.23981	4.16482	1.61742	1.73994	2.175	6.66475
Lus10001799	5.00329	4.89829	3.56287	6.19327	5.87583	7.37774	9.22213	6.9456	4.8683	13.2612	8.62097	11.0992	9.06781	7.66365	6.75862	7.22786	6.29754	6.24064	6.63256	7.95872
Lus10001800	11.9825	24.7936	9.05154	28.9398	18.56	12.7476	12.2644	8.85984	16.2371	33.7639	29.7586	42.5391	20.1179	5.3674	4.54158	9.23853	11.5485	9.33845	25.7339	10.2016
Lus10001801	6.34768	10.6184	6.30527	19.0185	20.07	14.551	8.70011	8.67421	22.25	54.0005	19.5929	21.3649	25.1363	7.82559	7.07814	9.46534	5.74698	5.78503	22.0365	10.8641
Lus10001803	3.61476	6.66744	6.78161	6.32511	3.32775	8.25424	0.146113	0.260061	11.0582	6.49808	13.2116	14.4204	6.71449	13.3345	8.32012	7.45175	0.189976	0.295343	4.12279	10.9175
Lus10001804	5.02011	4.66707	2.54316	2.9403	3.86956	5.06172	0.88962	0.659648	17.0006	23.3605	6.71604	6.57233	6.51473	4.35583	5.22409	4.1262	1.73493	0.900007	11.658	11.9761
Lus10001805	25.793	24.6248	14.1657	22.4914	36.1537	36.5149	80.9832	59.7277	69.4871	64.4103	29.7512	35.5689	39.9472	37.2679	36.8577	34.9732	51.5582	54.2548	54.7554	42.5414
Lus10001806	4.27412	5.19102	2.76837	4.54377	3.77506	2.5819	5.17625	3.87195	7.16722	10.7844	5.63242	5.48698	5.24818	4.26891	3.63573	3.7591	4.75547	3.70974	13.0653	6.88967
Lus10001807	1.00267	2.19009	0	0.832715	1.59608	1.2143	0.92364	1.3692	0.851721	3.74573	3.23571	2.95378	1.89057	0.791519	1.06959	0.498593	1.80137	1.40307	4.62696	4.04173
Lus10001808	2.41637	1.68695	1.23325	2.38385	3.19417	2.79644	1.2122	0.998579	2.38479	2.88557	3.033	4.26506	3.31369	3.00984	2.5648	2.79448	0.744396	0.864815	1.95637	2.71162
Lus10001809	37.183	36.4755	23.2979	16.7896	32.8955	46.3975	89.8596	55.7777	20.7514	28.351	30.8394	24.7194	34.6403	43.4627	52.002	45.8063	53.288	37.1762	33.1617	16.6105
Lus10001810	11.7253	12.9293	11.4987	14.8035	13.2267	16.1616	18.4696	14.4048	20.8767	26.4575	12.5455	14.2791	15.1291	9.33168	9.57672	12.9463	15.4904	13.3308	26.7295	16.4142
Lus10001811	0.432346	0.541597	1.02724	1.03858	0.581747	0.995541	1.38133	0.683164	1.25058	0.647145	0.350801	0.913142	0.754046	2.46629	2.16086	1.23165	1.05185	0.936397	0.733102	3.76751
Lus10001813	36.6949	33.6451	29.8549	18.2636	26.7311	38.12	44.912	44.3794	28.4829	27.6972	43.5038	44.6644	53.8968	49.3759	51.6216	57.0586	32.6966	38.0506	27.5907	22.9723
Lus10001815	9.53176	12.3573	6.6859	10.2364	6.80811	8.44074	7.02049	5.05015	4.68553	9.97711	5.80976	8.46279	7.63385	6.144	6.84757	6.28841	3.88417	4.83493	7.02046	6.63638
Lus10001816	67.6547	74.9345	49.5281	41.4125	419.104	23.786	0	0	0.271653	2.08362	21.6639	70.6137	39.0906	11.3513	26.7485	55.6438	0	0	0	0
Lus10001817	11.4245	13.0722	15.4844	15.6397	450.925	20.4638	0.038844	0.205922	0.865311	0.454961	4.30777	10.127	30.4483	8.23574	16.166	44.0277	0.15242	0.038358	1.3459	1.01173
Lus10001818	0.804342	2.94388	1.02335	1.10874	0.429844	3.25404	0.409141	0	2.26124	3.38952	1.28887	1.12273	2.54902	1.84177	4.425	1.82665	2.39948	0.420202	4.59611	4.57139
Lus10001819	15.5959	24.4953	16.1965	15.1403	16.4721	24.4386	13.4761	9.20581	34.3788	78.7371	17.1041	13.3484	16.5257	12.753	12.647	12.8067	1.84099	1.99415	22.2322	25.3672
Lus10001820	5.49863	9.44791	6.17582	13.276	16.5161	13.2567	8.53803	7.7807	15.4818	34.7944	23.6467	28.1751	28.8504	19.2797	17.3079	20.1441	8.43476	6.67937	12.6682	13.347
Lus10001821	47.139	35.9521	28.3314	35.8647	33.2614	36.9657	48.3924	52.6313	83.7568	81.5864	51.1997	52.8973	46.6639	48.2789	52.6602	52.4598	86.5129	79.107	84.9653	94.1489
Lus10001822	8.39332	11.676	11.0845	28.9848	23.6842	9.21823	22.5671	14.3544	113.396	125.785	14.2205	15.8268	17.9056	15.8696	16.0277	21.7339	22.9433	20.6881	70.7195	65.7779
Lus10001823	1.29044	1.46909	1.08003	1.04442	1.4784	1.79972	6.6914	6.732	2.1577	2.07287	2.13504	3.52978	3.28578	2.03101	2.2873	2.61796	5.86833	4.12912	4.06082	2.4863
Lus10001824	14.9644	18.2157	13.2813	17.2534	29.3241	23.2406	9.55391	11.1087	16.248	23.0796	25.9809	31.7015	36.1798	22.9923	24.8628	26.8817	6.21343	8.1866	19.5913	8.60916
Lus10001826	72.3872	78.5463	37.9732	22.5084	21.5563	47.734	79.4068	94.9304	34.4906	29.2845	36.9555	55.1215	47.546	49.7003	60.0488	45.8274	86.2686	70.3813	37.0944	47.8148
Lus10001827	81.7576	74.8263	53.9117	34.4525	48.379	56.088	0.91333	3.50346	5.99956	2.08921	23.9933	23.8064	27.4905	18.2061	13.7609	16.4906	1.37536	0	7.95998	13.645
Lus10001828	11.7919	12.4221	14.9794	8.00511	17.3005	12.7811	46.2504	30.5047	32.0935	34.1443	4.45995	3.16269	7.43949	9.52808	20.6826	20.8436	30.4902	15.2037	18.3562	9.35835
Lus10001829	0	0	0	2.06338	0.821546	0	0	0	0	0	0.388006	0.684241	0	0.474331	2.08287	7.55094	0	0	0	0
Lus10001830	0.658099	1.03098	1.0832	2.0448	4.93615	2.6042	0.972139	0.618212	1.22667	1.54138	4.00636	3.17771	4.07537	2.5492	1.79254	3.20856	0.471035	0.533017	1.18946	0.662414
Lus10001831	0.414003	0.70604	0.117783	1.16199	3.24396	0.880356	1.76164	0.827927	1.0672	2.81023	1.49358	1.7492	1.18916	0.952464	1.09628	1.34154	1.0141	1.00824	1.64363	1.44061
Lus10001833	0.766085	0.892352	0.9194	0.268725	0.600397	0.675206	0	0	0.069404	0	0.893865	0.910322	1.01976	1.84123	1.69889	0.806751	0.047978	0	0.071254	0
Lus10001834	14.7535	19.6351	14.7974	27.5923	28.2492	26.6058	28.9743	27.5464	49.3723	57.9813	29.4495	34.2946	35.6591	23.0369	21.2463	26.7939	23.1947	29.9213	46.1961	80.9086
Lus10001835	30.0559	26.7771	28.3876	25.9985	28.2567	36.3813	62.6822	51.6485	47.4038	68.7729	42.9987	42.8119	51.0389	60.0693	50.1067	53.1248	65.0438	59.9777	58.5357	58.8799
Lus10001836	2.03678	2.54467	1.16349	2.20842	2.72395	2.05128	2.81906	2.02664	2.21395	3.32458	4.12681	3.87436	3.89944	3.18909	3.02912	3.22313	1.77145	1.74221	2.2757	1.69334
Lus10001837	0.423918	0.464465	0	0.58628	0	0.641908	1.3009	0.289125	0.29965	0.992783	0.854149	0.742863	1.16772	2.71756	1.69586	0.526808	0.211438	0.99021	0.305095	0
Lus10001838	100.985	122.001	83.1325	91.5237	90.1835	121.23	71.5807	64.4061	62.743	88.7267	79.2283	99.7934	100.686	91.0417	92.5676	107.179	67.5193	63.0656	71.8181	74.5059
Lus10001839	5.10127	7.49289	4.06125	9.73017	15.8799	11.6449	35.1007	25.4785	12.1269	23.1046	14.2344	17.0045	20.383	8.00353	9.65403	15.1143	27.1605	18.3663	25.2278	10.5404
Lus10001840	0.591516	1.06107	0.206462	0	0.337369	0	0	0	0	0	0.087282	0.265038	0.122873	0.026514	0.028492	0.066746	0	0	0	0
Lus10001841	8.93875	16.488	5.76313	13.911	16.704	13.2373	34.6673	36.0753	22.6192	27.2567	19.525	25.8921	23.8344	11.0698	13.351	13.2949	48.0042	47.385	33.9603	23.5137
Lus10001842	5.10063	0.757576	0.195881	1.03215	4.60474	1.05908	3.39524	2.46824	1.36471	4.51129	3.13068	2.84339	3.38728	1.37553	1.2811	4.287	5.7015	4.24436	2.89014	7.25279
Lus10001843	1.68106	3.09539	1.54813	1.13013	1.26746	2.30353	0.051541	0	1.65179	4.83885	3.27312	2.89832	4.41797	5.70425	3.17323	3.00559	0	0.102052	2.59084	5.8853
Lus10001844	0.851925	1.65203	0.754441	2.01954	1.235	1.98061	3.36523	1.94741	3.78879	10.2126	3.13687	3.50617	3.90362	2.42399	2.46696	3.09178	1.05031	1.69022	1.65155	1.43458
Lus10001845	60.5746	56.8566	50.271	49.4688	51.558	79.7029	108.003	99.5602	55.2048	76.6975	96.3211	105.946	132.683	110.035	87.0904	86.2986	77.3506	98.4858	69.0295	45.7934
Lus10001846	1.94364	2.81494	4.35016	11.1782	13.5236	3.77647	0	0	0.200538	0	5.46224	2.83414	7.74651	1.84883	1.50933	2.9305	0	0.105393	0	0
Lus10001847	3.64114	8.1696	2.99143	10.3019	13.7829	10.0459	16.956	12.4422	7.11793	19.083	9.77107	11.8669	10.511	3.5191	4.69465	7.48421	14.5824	8.6614	15.0959	6.09073
Lus10001850	5.99262	6.74905	5.36064	5.04416	3.69553	5.40881	1.92951	2.25702	3.74689	3.36157	7.03553	7.52388	7.39623	11.2978	8.67456	8.43859	3.77894	4.27701	1.73383	2.61928
Lus10001851	0.626957	0.785707	1.30045	1.46863	0.233522	0.420948	0.022854	0.062087	0.260423	0.442798	1.86682	1.38788	1.0404	1.19179	1.27951	0.574071	0	0.067488	0.624471	2.80826
Lus10001852	0.387931	0.424865	0.494863	0.180066	0.204422	0.782095	0.496593	0.177756	0.369975	1.18436	0.418913	0.363768	0.604794	1.4686	0.550484	0.723426	0.646853	0.794313	0.378172	0
Lus10001853	5.81813	0	1.42119	6.08155	0	2.20883	4.6117	0.731149	0	8.82989	0	2.21063	5.25055	4.4394	3.28444	1.88085	2.26282	0.863413	0	0
Lus10001856	8.46996	9.09562	7.14479	3.43586	17.5959	8.79049	7.08073	5.66855	5.36988	6.89177	8.24551	9.77606	10.7193	12.766	12.9031	10.4153	6.61545	9.27344	5.62695	6.74502
Lus10001857	2.12572	2.70729	1.84488	2.05956	2.75813	3.60965	0.460794	0.685709	2.39255	4.85989	3.60597	3.40255	3.69442	3.8515	2.42304	2.65034	0.10195	0.252182	1.9411	4.3453
Lus10001858	1.76879	0.653795	0	0	0	0	2.12158	3.47561	0	0.948452	0.891989	0	0.929936	0	0.299748	0	1.72586	1.84287	3.33749	0
Lus10001860	1.84668	2.23063	1.9808	3.50788	5.08993	4.23372	4.06891	3.42259	4.06312	6.71248	5.37444	5.99869	6.85843	2.85991	2.55393	3.6672	4.35002	2.57366	4.62221	2.80684
Lus10001861	28.8041	27.6994	20.2982	27.138	16.9603	29.4324	50.0014	66.8184	17.3778	21.1077	27.4145	33.0484	34.978	16.0718	19.898	27.5184	44.9155	48.7575	30.783	21.2237
Lus10001862	6.19716	6.78883	5.8732	8.1088	30.5424	7.96103	9.39419	9.26229	5.46786	9.49997	6.13678	8.55452	11.0986	8.28345	8.2286	10.9131	5.58797	5.55731	5.25221	5.43287
Lus10001864	53.2823	51.5427	37.6568	46.1155	42.7066	61.0752	75.7007	64.0078	34.0831	36.0369	46.7887	62.0025	51.7805	42.9089	53.1484	46.1016	51.827	50.6621	19.6384	32.6945
Lus10001865	15.2447	14.2669	9.33952	13.6088	87.4715	23.9928	37.8353	29.8176	23.7802	23.2572	12.6416	17.3141	13.4355	15.3506	32.1678	43.1348	26.0774	22.3681	26.1727	15.7584
Lus10001866	1.33065	0.932138	0.473394	0.778733	5.72891	0.632877	0.056603	0.051214	0.429393	0.604261	0.63022	0.754924	0.953581	0.856284	1.13477	1.03188	0.037045	0.362551	0.220552	0.752916
Lus10001871	0	0.574379	1.23359	0.485003	0.555176	0.352721	0	0	0	2.94049	0.98926	1.22802	0.546979	0.390481	0	0	0.524114	0.135372	0.253316	0
Lus10001876	1.53541	1.14737	0.267774	1.07497	2.08347	0.070314	0	0	0	0	0.113232	0.245645	0.1067	0.068847	0.111039	0.216647	0.069905	0	0	0
Lus10001877	0.405571	1.1854	1.12394	1.70403	5.62752	2.31538	5.46294	3.40952	7.71577	20.0668	5.17187	4.04467	5.11294	1.23353	1.61354	2.62353	2.3022	2.80649	8.01301	2.11357
Lus10001881	0.350858	0.307629	0.179485	0.196506	1.32309	0.636271	0	0.048475	0.60809	0.31587	2.22003	0.691546	2.73591	3.39188	1.37697	2.9189	0	0	0.935301	1.42592
Lus10001886	0.527505	0.346729	0.40416	0.147233	0.166405	0.106324	0.080973	0	2.12106	3.51857	0.855038	0.296908	0.243912	0.208295	0.112135	0.393306	0	0.080642	0.155056	0.493456
Lus10001888	2.06575	0	1.05285	1.13115	0.670769	2.0944	0	0.275767	0	1.99191	4.52682	2.83557	6.57242	2.57451	1.73156	3.26746	0.813516	0	4.68066	1.93854
Lus10001892	0	0	0	0	0	0.291829	4.16871	0.780524	0	1.37208	0	0	0	0.423441	0.153312	0	0.286304	0	0	0.447255
Lus10001893	3.84585	5.11832	2.81042	4.4236	5.39407	4.15048	13.4761	14.3284	4.86139	6.59206	6.74801	8.17001	7.50395	4.30177	4.18819	5.67053	9.14935	11.9372	7.73224	4.40175
Lus10001894	27.4009	26.5384	18.2997	23.4289	13.5381	45.9346	25.6497	19.4085	26.5312	36.0431	31.0176	35.2956	47.4845	59.73	53.9242	51.1026	9.19287	15.0647	21.804	24.8013
Lus10001895	60.2486	44.191	6.39818	2.69379	12.1053	0.847846	0	0.189203	0	0	10.8414	10.6122	2.91003	3.30531	4.78465	5.94088	0	0	0.39857	0
Lus10001896	2.51424	6.44452	1.77727	5.00275	2.24172	0.847846	1.7025	0.946013	8.23815	10.1745	2.4582	2.33711	1.10764	1.91654	2.37777	2.59296	0.277552	0.657324	4.38427	1.73252
Lus10001897	1.78629	2.39972	1.116	2.0413	1.53567	2.20363	0.717696	0.681483	2.30761	4.8577	2.26699	2.32789	2.39796	3.98242	3.59388	3.25876	0.716312	0.554429	2.23882	5.39372
Lus10001898	8.26287	5.10623	9.87477	3.40015	6.85095	12.1708	9.02507	7.73343	9.88756	8.03063	2.48977	3.35392	4.81712	10.9282	16.3268	9.41238	4.66552	6.64034	4.20332	2.97281
Lus10001899	0.820891	0	0	0	0.877819	0.830318	0	0	0.768861	0.432831	1.75245	0.572594	2.16882	0.268352	0.291256	0.508218	0	0	0.390636	0
Lus10001900	0.981643	1.79225	0.696292	2.89115	3.78617	0.98934	0.083724	0.075097	0.626165	2.81383	7.51302	7.98039	6.47749	1.23832	0.811683	1.89769	0	0.083428	4.32489	1.19005
Lus10001901	46.2757	65.0454	27.4396	56.4137	46.0006	56.926	19.0691	21.9136	21.6134	64.1436	82.0562	82.1356	102.514	40.2593	42.1373	65.6342	20.4948	21.168	57.5083	7.82132
Lus10001902	0.105501	0.462306	0.13472	0	0.665622	0.53162	3.56281	3.05176	10.1508	11.6753	0.085504	0.445362	0.081304	0.416589	0.672812	1.24547	0.211203	1.37091	7.59774	11.6785
Lus10001903	32.5499	33.0207	26.8701	26.9318	18.6453	31.5969	74.1493	86.4393	23.665	39.1284	36.9957	51.0001	51.7306	35.6991	40.2995	37.9126	58.9552	64.2074	20.1117	30.2348
Lus10001904	7.61623	8.09408	8.98961	7.1847	8.78317	14.8247	5.16107	5.28283	4.67782	7.3261	9.77777	13.9315	14.2826	11.33	10.1541	12.6649	5.9948	5.13961	7.48311	6.22516
Lus10001905	19.4114	32.3001	11.8482	10.4876	7.76888	36.4925	2.917	2.90715	33.2945	12.4448	11.7864	15.6755	18.352	51.0915	44.2571	18.862	1.27093	3.89631	10.1611	2.67857
Lus10001906	57.424	37.4228	17.1652	8.73138	5.89106	31.2725	14.3286	16.3959	8.73471	5.33326	12.5894	11.9981	8.39799	22.2668	31.8173	18.3164	12.0399	20.3947	6.319	5.56919
Lus10001907	6.1849	1.41422	1.31147	1.06641	1.65103	3.64783	1.96875	2.0995	2.90053	1.6257	3.10098	0	1.63168	4.55759	3.70644	5.75068	1.795	2.42093	0.737159	1.1981
Lus10001908	0.961179	3.19728	0.852542	3.47838	5.11586	1.65032	4.55721	3.32182	4.75076	8.97885	5.20453	7.00066	4.11801	0.670775	0.512218	1.29531	3.21333	3.17314	5.92688	0.75179
Lus10001909	5.3524	6.09302	4.55056	7.99161	4.23562	8.48589	0.328956	0.127184	2.21739	6.24088	13.5995	13.7711	12.3661	5.21643	5.56636	8.06058	0.061432	0	3.73069	2.58975
Lus10001910	0.173474	0.237739	0.277643	0.365259	0.339722	0.131048	3.32141	2.19207	0.566197	0.774864	0.105617	0.122163	0.131819	0.149654	0.137787	0.107635	0.999593	1.34322	0.193811	0.203768
Lus10001911	1.5387	2.27595	1.95859	2.09715	0	2.07645	2.99822	3.72488	1.43091	4.13243	1.18152	0.347457	3.25228	3.12926	2.64311	1.53313	2.51015	3.62434	4.35278	0.809197
Lus10001912	10.503	7.73974	5.10636	4.28555	4.83145	5.807	1.28351	0.384501	2.94244	2.80777	7.83684	8.76445	8.28526	5.32042	5.47896	5.25391	0.837516	0.99226	3.97225	3.33605
Lus10001913	4.9746	6.69295	4.89289	7.11712	24.2951	9.60105	13.1711	9.0749	21.3071	41.3761	23.8194	12.4921	25.1772	11.0908	10.3688	20.1481	19.3344	13.2413	30.3272	10.1673
Lus10001915	0.999158	1.41102	1.04999	2.5137	2.46247	2.81692	4.5398	3.40671	3.47117	6.39841	2.88021	3.86581	4.14479	3.26398	2.62111	3.10421	2.40653	2.10053	3.41948	2.83588
Lus10001916	5.20477	6.47755	2.47665	7.1075	7.76626	9.97222	13.0464	10.8275	8.31979	9.81414	11.8726	12.959	13.5061	7.33856	8.91244	13.2339	10.0493	7.85754	10.257	4.4932
Lus10001917	0.472592	0.194261	0.075586	0.165601	1.39062	0.535592	0.045267	0	0.170948	0	0.191742	0.332728	0.360385	0.40783	0.375715	0.293332	0	0.044758	0	0.554485
Lus10001918	0.60628	1.54959	1.54333	0.559401	0	1.22379	0.465368	0.689809	0.858162	0.629383	1.14115	0.566949	0.158813	0.897319	1.50709	1.0049	1.21016	0.628573	0.291354	0.626606
Lus10001919	137.456	138.4	107.615	103.211	93.435	129.192	106.786	98.6662	106.781	166.483	119.159	143.904	148.139	103.689	104.524	124.621	92.0784	86.6406	111.905	175.442
Lus10001920	2.80763	2.81302	1.23056	3.36643	3.91164	3.55633	3.9369	3.15597	6.36182	10.3815	5.72498	5.30722	4.67137	4.03659	3.49063	4.48329	2.40998	2.31883	9.60192	16.0382
Lus10001921	6.40223	8.93773	4.60967	5.19227	3.99931	10.0801	16.5521	18.272	5.72569	5.96912	7.87564	11.4463	13.1321	10.2607	8.08112	8.72191	10.3743	13.2032	4.5384	6.73361
Lus10001922	1.09809	0.60917	0.698482	2.98842	4.47434	2.21983	0	0	0	1.76875	1.2556	0.740266	0.868301	0	0	0.326017	0	0	1.55333	0.868872
Lus10001923	4.72383	3.33354	3.89054	2.2663	2.03231	4.36781	1.0415	1.20753	1.12252	2.22966	4.77759	4.7833	4.39739	6.25507	6.58714	4.69988	0.907499	1.57058	1.34327	2.73211
Lus10001924	0.892103	3.02118	1.44567	3.06188	3.97994	3.11807	2.59069	2.05594	3.47331	8.24156	6.2646	6.17298	7.44801	4.00831	3.65039	4.70309	2.07789	2.23257	4.19788	2.34527
Lus10001925	21.8141	28.1879	17.3576	33.4684	42.4016	27.6701	48.2514	39.7343	45.8063	78.4164	59.7627	53.4982	69.0499	30.2203	28.2268	40.4349	43.4094	44.5487	81.7719	40.507
Lus10001926	1.62626	2.24498	1.68469	2.05859	1.82245	2.72292	2.8269	2.26778	2.97769	4.57317	2.80371	2.6973	2.92123	3.62268	2.84428	3.15209	2.76066	2.39916	3.25996	2.97738
Lus10001927	1.17904	1.32128	1.32564	0.824222	1.4852	2.34736	2.33009	1.78047	3.89972	4.61263	1.96078	2.22639	1.99138	3.02957	3.22577	2.45291	1.34619	1.8317	2.51126	5.56568
Lus10001928	7.00293	11.505	15.3528	13.1996	8.35541	9.81482	19.8665	13.157	26.7351	22.9776	17.2723	11.6022	16.6418	25.344	23.863	23.5815	14.7599	13.4472	28.3627	18.0992
Lus10001929	5.86884	6.96962	2.95997	6.32462	4.17659	7.33516	0	0.03759	5.58676	11.2819	7.14426	8.11143	6.25061	4.63546	5.09638	6.57642	0	0.246813	9.04459	22.7055
Lus10001931	162.79	75.3515	101.31	35.4907	44.9505	96.5791	23.3586	26.6497	95.3832	58.3275	51.7149	82.5221	50.7322	46.1785	65.2037	108.108	16.6564	116.093	76.5789	122.231
Lus10001932	8.16649	4.62667	3.51947	1.90427	3.90218	4.53344	3.58194	4.76706	2.05923	3.06288	1.32699	4.35672	0.438363	1.03344	1.17715	2.50097	4.60931	35.5649	2.76272	3.00025
Lus10001934	4.96937	6.04422	3.62112	3.61319	4.58961	3.85055	18.7623	9.83059	9.24653	6.46532	8.12564	8.23364	5.69296	5.83288	6.40377	9.71206	12.3026	12.5084	7.31216	6.37111
Lus10001935	18.0315	14.1682	5.48877	15.7403	13.7211	18.1963	4.81566	3.74496	11.3835	15.5411	18.6655	19.527	15.8514	16.539	20.6984	24.7334	3.32623	2.89305	8.76876	13.0683
Lus10001936	12.4669	8.23085	6.3476	4.28636	6.52479	6.31172	13.7088	5.6798	7.86093	12.9018	7.44452	13.6442	7.67651	22.0486	26.7866	26.5311	13.5931	17.6396	8.86711	15.9678
Lus10001937	17.1683	19.9733	14.848	24.4328	19.901	19.5319	14.5037	12.2058	11.6865	23.3338	36.0169	38.9831	34.4282	18.8452	18.2536	22.6316	10.2896	11.3276	14.1714	13.3069
Lus10001938	68.2408	71.865	55.9751	56.8323	61.6256	78.9432	92.7653	94.1452	158.708	207.736	101.724	128.293	138.989	99.6143	86.0767	81.0939	67.1075	96.2615	67.2526	78.6031
Lus10001939	3.38608	5.48729	3.28117	9.04654	8.78221	8.11945	9.68569	10.5011	10.2577	21.7441	12.1666	11.9944	13.2375	3.27681	4.9018	5.88753	6.77334	6.5556	11.2728	4.42666
Lus10001940	13.2554	5.30092	7.66855	5.80388	5.33084	10.9793	6.86399	4.27504	8.44821	11.0137	5.04524	9.22139	6.93875	16.6344	16.4835	20.092	3.58623	8.99319	12.8681	24.3119
Lus10001941	2.92034	4.17246	4.56187	3.44516	4.41308	5.23522	24.0769	15.9494	9.42878	10.6913	2.80831	3.74438	2.47057	3.62013	5.15179	5.18948	14.9393	10.9211	10.3595	6.90518
Lus10001942	7.78788	6.54055	4.8722	1.50847	5.7948	6.86822	3.12912	5.85053	4.49674	1.73132	1.97198	2.93971	0.433764	2.19705	2.62099	5.14731	1.42067	35.3874	3.51498	5.09007
Lus10001943	224.163	125.332	135.06	73.9993	73.4376	111.156	60.912	70.2546	227.532	136.842	70.3331	108.269	96.2969	82.7944	110.15	147.125	66.5405	162.135	97.4117	166.423
Lus10001945	2.09719	3.6548	1.75065	3.77047	2.86764	3.57513	0	0.0372	4.59451	7.38807	5.71697	5.50502	5.85695	5.03768	4.75813	4.97261	0	0.040702	5.19498	22.4696
Lus10001946	6.61387	9.58752	4.45727	6.19574	6.1892	10.4037	20.1652	13.2899	28.1132	35.6757	9.89229	5.59636	9.92401	17.472	19.2974	15.3582	19.4209	16.6201	30.0476	23.529
Lus10001947	1.78327	1.34006	0.932402	1.10234	3.04408	1.78957	6.65529	4.96963	9.15848	14.5505	1.90151	2.74314	4.11385	3.8769	3.62495	3.30267	3.17685	3.55133	5.53311	9.39417
Lus10001948	0.460947	0.359884	0.214983	0.07118	0.653593	0.961365	1.06479	1.2842	1.63952	3.13546	0.823777	0.445946	1.29121	0.727742	0.562089	0.79034	0.570509	0.768842	1.39733	1.234
Lus10001949	2.25157	2.23752	1.7174	1.8419	2.8901	3.31615	2.60958	2.40649	2.66209	3.35042	2.76934	2.15841	2.93325	3.01031	2.16146	3.14054	2.38428	2.32236	2.98164	2.68318
Lus10001950	22.6719	21.9028	13.9179	17.7587	19.749	19.0233	50.0931	48.4292	38.6114	50.0379	29.4837	30.4594	40.8958	32.5873	28.3581	25.4533	34.4578	41.4487	43.8501	23.4209
Lus10001951	2.20849	2.7208	2.06114	3.67971	3.84312	4.69546	5.40524	4.1784	5.4328	5.9805	5.62463	6.0112	6.66785	4.43402	3.4329	4.12713	3.33443	2.99804	4.27969	2.7789
Lus10001952	3.54353	2.96858	1.46403	1.01826	1.15056	3.57114	0.399936	0.574302	0.149698	0.789683	3.20985	4.54634	3.77384	4.06384	6.42451	4.01477	0.730262	0.716797	0.919304	0.81253
Lus10001953	0.837157	2.6367	0.668157	3.2131	4.9512	1.68736	5.30067	5.38915	2.55502	5.7095	3.56209	5.44827	5.20671	0.826402	1.1122	1.82003	3.14238	3.59883	3.99946	1.6316
Lus10001954	1.10547	2.12067	1.20249	3.41004	2.94807	2.89534	2.87973	2.68505	5.12157	8.9186	4.30616	3.85282	4.14497	3.21602	2.46025	3.32779	1.99362	1.84133	5.33807	9.42768
Lus10001955	181.072	174.413	157.024	140.476	155.499	151.034	116.963	114.468	141.461	167.8	143.364	153.08	162.04	109.893	138.965	143.408	93.133	98.1411	132.69	188.886
Lus10001956	2.37068	3.73255	1.29398	4.65151	2.73415	7.20489	2.04541	1.36736	1.89532	2.70513	4.83256	4.92637	5.11707	6.5824	5.19516	4.16482	1.67504	1.33236	7.69463	2.10632
Lus10001957	0.338668	0.373255	1.29398	0	0	3.4309	0.511352	0	0	0.541027	1.61085	1.17294	0.807958	3.78488	3.40373	1.87417	0	0.799418	0	1.05316
Lus10001959	48.2333	46.3975	37.8022	22.4993	18.0248	61.9025	31.8661	32.0364	27.6202	30.4573	44.8537	51.5777	65.1488	91.5207	85.3452	62.8082	22.6545	24.407	22.763	40.0221
Lus10001961	1.55456	0.855309	4.8779	2.08314	0	2.31192	0	0.500943	0	0	4.54919	4.0748	2.41637	3.46102	4.20973	6.18947	0	0	0	3.74021
Lus10001964	0.739296	1.01205	0.470653	0	0	0	0	0	0	0.573088	0.14929	0.778528	0.43446	0.182482	0	0.114919	0	0	0.801833	1.14688
Lus10001966	86.8877	84.4757	61.8672	78.5221	60.2597	94.8688	178.319	252.502	63.2234	100.095	100.784	146.254	115.087	69.5744	79.6633	92.8617	152.804	140.359	91.4446	70.7097
Lus10001967	2.59038	4.68042	1.65799	4.77885	4.43621	4.60096	7.12154	5.76549	6.63623	11.3718	7.6166	8.10283	9.28889	4.54993	4.52343	5.13591	5.84045	6.45077	9.13516	4.50627
Lus10001968	0	0	0.189523	0.620065	1.1773	0.749559	0	0	0	0	0	0	0	0	0.079195	0.184897	0	0	0	0
Lus10001969	0	0.564048	0	0.143738	0	0.51887	0	0.070935	0	0.155988	1.16844	0.579607	1.03103	0.406608	0.218865	0.191931	0	0.078671	0.908531	0.321148
Lus10001970	31.6043	36.2349	32.5768	27.571	20.8738	41.2278	40.1801	39.507	27.0436	33.6209	31.6318	35.0295	39.1149	42.894	40.6392	39.4172	26.3855	27.0192	27.8337	27.4295
Lus10001973	1.5855	2.18691	1.55264	3.82167	5.56152	4.24078	7.39514	5.65406	4.75702	7.97417	5.91336	7.60304	6.11808	4.45462	4.65028	6.87684	6.76975	5.15752	5.61734	4.288
Lus10001974	3.24598	3.62557	2.37106	2.90643	3.73121	3.36029	4.17498	3.05817	4.20099	7.26003	4.14491	3.8377	4.25938	3.61771	3.0712	4.30316	2.1352	2.52844	4.94246	6.07585
Lus10001975	3.70738	3.87145	3.41914	2.44355	4.22226	4.87768	13.3555	13.4775	9.91157	12.635	6.50991	7.68034	8.16892	6.12399	5.30733	3.99852	7.21529	9.24658	13.7794	7.96282
Lus10001976	19.1548	20.2241	24.8457	19.6603	272.142	21.913	1.60797	1.78769	2.29483	5.73862	9.32398	14.4294	25.4828	10.4896	14.9286	32.8732	1.39677	1.67614	7.82301	13.5404
Lus10001977	8.47878	8.90861	11.9943	17.2886	139.03	14.1844	18.184	18.6962	9.17019	13.7768	13.0876	19.6548	24.3029	18.2703	21.1813	35.6097	16.7176	16.8662	14.8082	16.7345
Lus10001978	12.6176	14.5497	8.85636	11.0965	10.5186	15.8636	17.0713	16.0706	8.30598	9.85557	19.4203	22.014	20.2244	17.5665	16.3185	21.2084	11.3569	12.7682	10.9631	11.599
Lus10001979	0	0.123125	0.286976	0	1.06446	0.113285	1.03545	0.464204	0.644925	3.58548	0.091078	0.079073	0.086756	0	0.059758	0.209545	1.79986	1.03235	1.81447	1.75151
Lus10001980	4.95823	5.05173	4.00199	4.621	4.79254	7.4779	4.60368	5.52044	5.01166	4.45939	8.13333	7.77463	8.07724	9.7427	7.61948	7.61788	6.27118	6.69183	8.59985	6.79018
Lus10001982	54.0271	50.6878	35.093	25.7052	20.2756	69.2025	57.7655	67.0274	20.3693	16.2207	45.2233	69.6291	52.0998	84.78	90.9775	81.6472	81.7516	88.3132	38.7573	45.8607
Lus10001983	12.0905	11.7006	9.22463	16.6239	13.3485	14.3149	8.85643	11.0043	11.2427	19.5924	21.4705	25.081	26.9181	12.5984	14.1065	17.2071	6.71032	7.03112	12.1827	9.11783
Lus10001984	8.82102	10.5884	6.93857	15.9971	14.4584	5.66124	12.3402	6.81537	62.2387	103.021	21.4365	28.2167	16.1645	12.03	12.982	17.1223	7.25439	8.33646	25.4878	36.6931
Lus10001985	0.311673	0	0.396725	0.428636	0.501907	0.946758	1.04966	0.841453	0.436718	0.496223	0.744452	0.433149	0	0.912355	1.32279	0.384509	2.16254	1.22497	2.21678	0
Lus10001986	28.2257	19.7074	16.6896	17.2905	17.8181	19.2249	20.0977	15.9302	19.611	31.6438	28.9594	28.1446	33.7206	26.9253	24.6738	25.4421	8.89121	8.86102	23.4917	22.8574
Lus10001987	1.3431	2.75375	0.770239	2.69304	2.54841	3.32765	2.41029	1.97904	2.80469	4.37456	3.78611	3.65612	4.35391	2.7074	2.84	2.87665	1.708	1.68162	2.43189	1.72355
Lus10001989	16.3669	14.8933	12.1915	9.98199	9.08825	14.8077	6.27423	5.63685	10.8347	10.153	12.849	15.2195	16.4909	20.7763	19.7153	17.2941	7.29361	8.27588	12.6619	13.9602
Lus10001991	0	0	0	0	0	0	0	0	0	1.4116	0	0	0	0	0	0	0	0	0.263646	0.282722
Lus10001992	0	0.838143	0	0	1.23526	0	0	0	0	0	0	0	0	0	0	0.867956	0	0	0	0
Lus10001993	0	0.927627	0.534092	0.573624	0	2.12477	46.7719	15.0954	11.7013	11.4542	0	0	0.666637	0.401358	0.219362	0.254708	8.25022	6.27074	42.1376	13.7738
Lus10001994	4.29998	6.21857	3.51318	6.09152	9.16951	7.84038	15.8377	11.248	7.96649	14.3791	6.86205	8.64132	9.31032	5.64582	5.51362	7.08522	9.54801	8.25096	10.5061	5.28553
Lus10001996	4.24864	8.01283	4.42234	7.85473	7.66015	8.46597	6.84442	5.76029	7.35768	24.0241	12.6235	13.7648	14.6134	7.49969	7.32113	9.53024	3.84959	3.28074	7.864	2.61019
Lus10001997	19.703	21.0835	8.86816	16.5169	12.4054	17.9158	9.88012	7.68149	11.923	16.9614	24.5468	24.3561	23.391	18.4414	18.8326	24.0637	5.357	8.80662	20.5513	6.92068
Lus10001998	4.82519	6.25047	3.84807	4.65359	5.41101	7.44928	11.766	9.91966	5.61823	11.2587	7.62664	11.1174	10.1867	8.22037	8.28585	8.05197	8.03519	6.85139	9.94633	7.84046
Lus10001999	0.241426	0.491625	0.13253	0.339172	0.053981	0.104209	0.765767	0.501871	19.3398	48.3527	0.168026	0.24291	0.261555	0.203988	0.146027	0.064186	0.138273	0.338136	14.0017	7.02667
Lus10002000	32.0182	33.258	22.6035	21.9095	14.9264	35.8664	2.18937	1.88102	92.4788	97.0672	37.4083	35.5477	37.52	38.3651	26.0624	19.4214	1.95124	4.01707	71.5299	96.9627
Lus10002001	19.0726	23.1806	16.5158	21.4862	52.3497	39.3449	37.0432	31.8007	27.1858	44.365	40.1187	43.2852	36.8539	39.8794	41.4017	47.3278	31.5195	43.9385	37.8214	28.3074
Lus10002002	27.6121	25.1129	19.7021	17.4097	28.2589	21.1653	75.47	91.0581	18.9166	29.4496	17.8575	24.8574	21.6006	20.2284	28.3286	26.3127	50.8032	71.1793	27.7596	31.3445
Lus10002006	2.74483	3.31045	1.65711	1.81709	1.78073	2.33017	0.180158	0.16296	1.99219	7.58074	3.21532	3.56235	3.03637	2.52676	3.13452	2.91928	0.078596	0.236786	3.39095	4.17723
Lus10002007	9.88168	12.9497	6.9961	13.0616	25.5697	10.1009	0.510505	0.445448	3.91807	9.80512	14.0373	17.6976	15.1045	8.77721	8.18001	10.955	0.198122	0.409127	4.06461	5.8503
Lus10002008	2.01499	1.42032	1.2904	1.46575	1.29552	2.64554	3.1407	2.39325	1.35873	2.19189	1.60684	2.45815	2.3748	2.2367	2.24731	2.36612	0.75733	1.14004	1.2348	1.52238
Lus10002010	1.41217	1.79944	1.07534	1.76883	3.28685	2.76844	4.38373	4.2054	1.77318	0.964614	2.9128	3.41369	4.05553	5.53624	4.7075	3.83589	3.44262	3.62926	2.27677	2.75072
Lus10002011	1.36461	1.43352	0.654826	2.55077	1.24894	1.43193	0.043566	0.078647	0.082298	0.594907	1.79947	2.40195	1.86349	0.672887	0.843681	1.0234	0.227859	0.086123	0.08445	0.266888
Lus10002012	15.2097	19.4761	13.5802	14.7346	12.8834	32.346	6.88834	5.72783	17.1447	21.9092	22.9323	19.8585	22.4769	31.3349	21.5056	25.3133	7.98106	8.52174	19.9896	21.1635
Lus10002013	3.84327	6.37835	18.135	12.197	256.349	15.7293	2.28014	1.84311	1.00169	1.06269	4.71794	5.9864	18.3542	12.1317	19.2606	34.3114	2.79713	1.74353	1.19534	0.181427
Lus10002014	7.75157	8.60177	9.98384	6.36697	7.77232	14.4257	12.4178	11.4832	22.0636	26.5038	11.126	12.8473	13.5163	33.6729	38.4519	22.6129	11.6512	10.7552	18.2951	34.3383
Lus10002015	10.7037	16.342	2.66475	3.85684	3.34549	9.16725	0	0.791866	0.656366	1.82526	5.24111	8.14301	5.14191	4.81222	4.5908	5.05603	0	0.544949	0.333883	0
Lus10002016	44.7883	41.2814	29.7078	31.9845	24.5679	56.2851	28.3236	39.479	24.3122	32.0294	42.3183	46.2377	58.6027	48.3058	52.2894	44.8788	22.6544	23.0299	18.8974	39.2303
Lus10002017	1.52633	1.70196	1.98887	0.927083	1.07029	2.34436	1.31007	0.757227	2.05954	2.26339	1.50151	1.56074	2.20416	4.13898	6.73861	2.74591	0.960964	1.21735	1.94662	2.86467
Lus10002018	22.4108	33.5822	21.2112	23.3327	25.4854	21.845	61.2228	41.8279	23.9809	29.2703	27.2307	27.6282	27.8183	25.2919	26.5941	29.7727	34.4987	36.5474	20.734	12.8461
Lus10002020	39.188	52.7855	13.4207	38.2	25.9793	28.2231	95.6473	114.485	31.458	36.3823	42.1813	39.9627	57.4323	33.0966	26.5419	19.1036	86.4601	52.8334	32.2453	28.9816
Lus10002021	35.3879	33.5355	24.1209	37.2996	30.2748	46.6772	45.3056	39.9596	29.8329	51.5518	51.5083	67.4159	66.1759	66.6072	62.4464	67.9353	29.7251	41.6143	30.5348	31.7834
Lus10002023	126.627	102.653	70.943	51.9619	38.6333	98.7056	61.223	47.6876	73.759	86.1642	82.2956	80.1567	98.2191	150.626	142.975	98.9032	39.5487	52.2584	62.2105	184.345
Lus10002024	2.00041	1.85004	1.03967	1.57665	1.37398	1.51143	2.15584	2.031	1.08479	0.935907	1.16659	1.3643	1.2881	2.52794	2.05461	2.13422	1.50295	1.42183	0.741871	0.684384
Lus10002025	6.67114	7.04659	4.675	6.96847	9.77057	7.84791	19.1398	15.5235	11.5743	10.0226	7.31188	10.7186	9.00222	9.55488	13.0284	13.2048	9.17305	12.6667	11.0129	5.03146
Lus10002026	3.01942	4.31965	4.07365	3.40131	4.09148	7.0989	4.37409	4.45616	3.98863	2.65333	5.23707	5.37163	5.59575	6.1243	3.91755	6.45892	6.383	4.53309	5.94455	3.01235
Lus10002027	82.6249	79.529	62.7044	69.1051	47.4685	111.213	39.3911	42.5973	34.0137	37.0686	69.8889	73.7077	95.0949	68.0555	70.1547	78.5752	39.909	42.8639	31.3081	34.0074
Lus10002028	10.3082	9.33388	5.57374	7.82031	14.8593	10.6829	12.9937	7.1733	13.0524	7.72208	7.64908	7.7413	9.17819	11.7738	16.6103	19.8079	7.69284	11.7012	23.2205	14.7766
Lus10002029	38.0652	41.5932	25.4607	24.4765	15.6334	33.0101	52.1176	57.4847	21.3083	16.2234	20.5426	26.925	27.7591	24.5414	24.6406	27.0737	44.8239	55.4588	25.6461	14.9989
Lus10002030	45.2402	38.5452	28.4661	19.8832	22.7087	37.4185	19.5079	15.278	34.742	39.8759	30.2752	38.0803	39.8723	52.9658	43.6902	38.0497	21.3754	24.0159	39.468	65.4263
Lus10002031	3.52478	5.12443	4.59949	3.22254	2.93928	5.7289	6.61751	7.5025	6.54345	6.91135	4.08458	3.94958	5.44646	8.62205	7.02038	6.34197	7.56506	6.77469	3.9402	6.74562
Lus10002032	10.7822	15.7909	9.84931	5.71351	14.6377	15.3814	2.31763	0.56191	8.93145	19.3484	21.2394	16.5802	23.4524	17.3468	17.9467	16.2562	1.64848	1.30079	5.5238	8.14354
Lus10002033	1.31785	2.13144	0.590844	1.43505	4.69175	2.02409	0.025223	0	0.287242	1.02706	2.11345	2.85419	2.62254	2.4844	3.01627	2.88165	0	0.02484	0.442712	0.774583
Lus10002034	0.186566	0.102207	0.119181	0.521325	0.293885	0.846005	0.930364	0.135987	6.16758	4.36823	0.60501	0.590784	1.14702	0.552384	0.346778	0.579447	0	0.426821	1.2316	1.01897
Lus10002035	2.2101	5.90344	8.12598	8.68538	1.75436	14.4242	2.27663	4.87534	0	6.75499	10.0471	6.32261	10.0685	10.3646	6.2662	12.5851	4.29283	5.77042	3.12787	1.78327
Lus10002036	2.76175	2.19986	0.640645	1.39894	0.396764	0.506149	0.578445	0.08631	0.898459	0.957095	0.305041	0.79463	0.291528	0.991733	1.13539	0.93635	0.125602	0	1.28597	2.9315
Lus10002037	0.800219	0.684069	0.564035	1.03094	0.804358	2.25474	0	0.05085	4.15441	9.59868	1.9964	2.01614	3.20233	3.27411	3.08879	3.22612	0.147127	0.055377	8.92402	10.5495
Lus10002039	6.4934	8.69654	3.46562	9.54508	12.6784	9.55023	11.9615	10.0719	12.1823	13.6521	10.8083	13.786	11.4555	5.42075	6.85273	9.84076	7.32499	7.23673	13.4979	6.62033
Lus10002040	48.7333	51.5262	18.368	26.6188	31.581	51.184	39.1917	66.4446	36.7378	29.0069	55.924	97.6905	62.3611	44.2907	53.3191	46.2654	68.8898	66.6314	62.8509	43.1229
Lus10002041	1.09341	0.665837	1.08806	1.44719	1.52556	2.32538	0.325849	0.083994	2.02096	4.72666	1.82369	1.71065	2.03895	2.09693	1.7387	1.99836	0.365123	0.092077	2.16382	1.42524
Lus10002043	9.23228	5.47773	6.56963	3.59645	3.81713	5.94445	16.8677	19.6653	8.42258	7.49757	5.18069	7.96492	4.8283	6.916	8.92241	6.55053	15.644	21.6056	5.44944	11.3936
Lus10002050	0	0	0	0	14.8248	0	0	0	0	3.43191	1.60352	0	5.53443	3.98793	10.112	12.4916	0	0	0	0
Lus10002053	0.679516	1.11714	0.173823	0.951642	3.4158	0.616129	1.14639	0.798159	1.27631	1.6303	0	0.47835	0.207688	0.402174	0.072067	0.210926	0.136129	0	0	0
Lus10002054	0.22376	0.385563	0.040949	0.089837	0.550194	0.257551	0.856499	1.08558	0.092912	0.189755	0.700836	0.742975	0.847974	0.44112	0.422879	0.912079	0.320403	0.62649	0.334154	0.350738
Lus10002055	23.6387	19.8358	13.8128	15.6006	8.99235	18.3633	62.2267	63.6334	18.7303	23.061	16.97	25.07	19.8979	23.0167	25.8288	23.4846	52.9179	66.8631	28.1596	24.6931
Lus10002056	4.63377	5.18924	3.02463	3.59346	4.05942	5.60379	5.53177	2.05712	9.91157	4.99162	6.00915	6.52058	5.71031	10.0631	8.53575	8.44496	5.77223	5.90034	5.45118	4.17492
Lus10002058	2.58917	4.30261	13.1166	5.25677	4.21934	9.75045	0	0	17.1806	64.3613	2.90691	3.44695	1.01719	8.86265	7.818	4.52715	0	0	35.7455	41.2478
Lus10002059	17.4284	17.2828	7.26274	3.32216	8.05289	21.2729	0	0	1.16335	11.783	14.4413	9.1912	17.3352	11.3591	11.7547	11.2267	0	0	0	5.33362
Lus10002060	4.37708	4.72811	2.0288	1.86643	2.58963	5.30427	0.2917	0.570017	2.20129	2.84994	3.49989	3.12614	3.77692	5.09936	5.75068	4.69473	0.127093	0.240513	2.80104	7.34126
Lus10002061	0	2.36138	0	0	1.75436	1.05557	0	0	3.11855	0	2.31857	0.702512	0.839039	0.942235	0	1.79788	0	0	0	3.56653
Lus10002063	15.4343	16.7407	16.6323	17.693	13.206	19.2226	14.1837	14.3867	12.535	16.9762	18.0089	19.6852	22.3044	23.3367	19.8694	22.0584	14.47	14.3754	19.2411	20.4285
Lus10002064	3.22693	2.21954	2.26669	0.975269	6.06064	1.72124	0.096994	0.218702	0.274492	0.758085	2.77269	2.72427	2.3668	3.48503	3.05282	2.65804	0.063391	0.191932	0.289708	0.79171
Lus10002066	1.73624	2.84498	2.1646	6.92871	4.20139	3.40832	19.0178	11.1071	6.08792	24.5423	3.75156	9.57151	14.7281	1.9052	2.10771	4.37654	5.8961	10.5928	8.60764	0
Lus10002067	53.765	51.4986	27.9217	36.2959	41.8243	43.5318	83.0158	51.1115	21.5819	12.4359	60.8107	78.2912	33.1629	65.1905	71.9396	87.696	104.059	111.849	25.4567	26.3054
Lus10002068	0	0	0.652862	0	0.835364	0.519112	1.12433	1.01588	0.715453	0	0	0	0	0.962849	0.264311	0	1.00406	0.402705	0.725464	0.809197
Lus10002069	1.1047	0.681051	0.264914	0.096684	0.650834	0.556478	0.688021	0.333905	1.09711	1.96771	0.672128	1.45809	1.8997	2.04324	1.13506	0.685829	0.553255	0.471695	1.12505	1.51105
Lus10002070	2.51483	3.2467	1.06818	0.573624	2.0421	0.424954	0.623625	2.51589	0.585063	1.34755	0.655335	2.58695	0.666637	0.401358	1.09681	0	1.65004	0.990117	1.18697	0
Lus10002073	10.3144	12.0878	18.6638	12.2917	4.02435	2.19052	0.139018	0.123791	8.99012	5.04453	8.33356	10.7998	6.09241	15.3665	15.4375	7.9884	0.36154	0.420736	19.6399	12.6344
Lus10002074	2.78421	3.97317	0.999913	1.31529	2.45906	2.86725	5.20305	3.92951	4.26833	4.38413	4.49785	4.09007	4.57529	13.1988	10.3179	6.75304	2.99686	2.90279	4.21171	10.1733
Lus10002075	29.4095	37.6139	26.5848	36.2704	33.9839	39.0535	18.2061	17.7553	36.7123	71.3244	44.4632	47.7381	61.3495	31.4431	37.8817	36.8363	7.8797	12.0649	39.9676	35.2181
Lus10002076	1.13364	1.4109	1.1321	1.24265	1.14012	2.10764	1.20483	1.06581	1.06262	2.24296	1.82486	2.55653	2.7574	2.92345	2.84276	2.37278	0.80854	0.837319	1.17895	1.77741
Lus10002077	0.9997	2.1575	0	0	1.59838	0	2.01697	0	0	1.54647	0.707399	1.28149	2.29288	1.72469	0	0.54981	3.8798	0	1.41597	3.22364
Lus10002078	302.668	293.231	173.139	115.569	86.7197	169.811	363.862	385.003	187.431	102.832	167.374	293.511	166.025	244.594	294.523	185.156	786.849	809.095	272.508	311.176
Lus10002079	2.37871	10.0742	4.10195	16.7239	26.0373	8.57198	74.6201	55.1754	22.3965	47.0148	13.7323	14.2494	15.4886	2.55162	3.45364	9.81479	42.5226	34.2179	39.818	11.0166
Lus10002080	1.58333	4.89376	0	6.04923	4.90947	0	7.11712	6.85513	9.01138	30.1339	9.61166	19.7573	11.8535	2.62513	2.19128	3.31215	4.65558	4.56805	6.70429	5.11038
Lus10002081	2.0942	2.29609	2.66475	0.321403	1.48688	3.52586	0.534676	0.475119	0.328183	2.55537	3.36929	4.39722	1.83639	7.44749	5.83156	4.62266	0	0.18165	0	2.16331
Lus10002082	2.71383	3.3832	2.14255	4.69926	6.57694	5.16712	6.66427	4.3782	3.8867	9.5307	4.64825	5.55058	5.86761	2.69363	3.06979	4.26666	4.02396	4.8808	7.65259	4.07749
Lus10002083	0.093502	0.153763	0.179553	0	0.073271	0.094183	0.071618	0.032361	0.06778	0.348381	0.265639	0.098763	0.959911	2.16654	6.01682	6.67226	0.140542	0.600769	5.14975	2.19607
Lus10002084	2011.53	1804.63	896.164	760.817	442.516	861.891	1891	2918.91	553.255	646.062	905.912	1350.01	876.79	635.307	856.035	899.181	1789.87	1767.64	1100.76	843.9
Lus10002085	11.3321	9.78258	8.50206	9.64995	7.16853	14.7836	19.4576	16.8546	20.5852	22.4133	13.5345	13.6535	20.7513	19.1914	16.9287	17.7378	16.6715	17.3128	15.8455	20.1222
Lus10002086	1.90742	1.91608	1.93042	2.55723	4.00014	3.2031	5.48491	5.65039	4.58453	3.82633	4.57637	5.25819	6.3322	4.60062	4.63903	3.99756	4.61626	4.77547	3.99379	3.84852
Lus10002087	2.84388	0.630938	0	0	0.927111	0	2.05509	1.4934	9.52404	15.5613	0.863863	0	0.898244	1.05483	0	0	3.33209	2.22566	31.3834	16.2247
Lus10002088	9.72539	9.36475	11.6745	18.5011	49.6056	14.286	32.0608	34.7258	23.2614	32.9515	16.9719	22.0536	19.7484	17.7862	19.9714	24.8802	23.0759	19.0543	21.395	27.5111
Lus10002089	65.8023	51.3728	25.8115	27.8644	20.8548	88.3198	48.932	52.669	33.9681	22.4659	51.1452	65.932	72.7153	125.967	118.313	74.4795	39.9916	42.5455	27.2275	26.8352
Lus10002090	5.28858	5.53495	7.64969	3.93188	5.56828	6.87033	8.3014	7.8475	6.73726	6.0787	6.76032	9.87273	8.17347	6.84671	6.0623	6.45122	5.29234	4.77117	6.03014	4.57716
Lus10002091	9.23854	8.87204	6.70486	6.32705	8.09838	12.8972	18.2358	14.7344	10.9577	15.0261	11.7369	13.0921	13.4725	8.35342	10.2174	9.6322	10.378	10.8308	12.2297	6.18879
Lus10002093	4.60777	10.2401	3.12601	14.7491	31.0007	16.0677	18.2003	9.25444	41.1014	54.3332	30.04	35.8117	29.309	12.3986	12.7249	19.2667	19.335	14.613	42.0253	11.4029
Lus10002094	0.476215	1.21676	0.606899	1.90026	1.25807	0.967137	1.70583	0.435313	0	1.95027	0.393009	1.22714	1.23767	2.60527	2.19826	2.61835	1.323	1.24512	0.692138	0.739782
Lus10002095	80.47	69.1033	50.4227	45.8245	18.0754	55.9069	160.549	189.691	34.9619	47.0702	38.2583	55.5899	58.9944	41.0956	43.7268	39.3699	102.902	111.969	56.1215	46.8731
Lus10002096	5.43394	7.90114	4.86678	11.9259	34.6087	9.54825	12.7552	8.17087	12.5343	20.0947	11.8812	14.5576	14.2271	7.66657	7.58847	10.2701	10.3271	10.4142	12.5343	10.1352
Lus10002097	0.115237	0.278025	0.029536	0.388962	11.4103	0.533832	0.734782	0.472487	0.134176	0.272931	0.618779	0.649872	1.39544	0.50208	0.749013	0.788141	0.300833	0.260393	0.068971	0.144599
Lus10002098	5.80121	7.41833	5.4743	7.55693	11.2229	9.06702	14.0902	12.3696	13.0171	18.4138	12.8218	14.4294	15.4464	9.97873	8.77448	10.4868	11.5265	11.0968	13.6826	10.752
Lus10002102	0	0	0	1.10739	0	0	0	0	0	0	0	0	0	0	0.810668	0.467781	0	0	0	0
Lus10002103	244.358	276.137	200.975	218.16	232.808	249.439	1214.2	994.342	632.074	615.497	295.239	292.113	295.627	368.447	354.317	364.545	1115.14	1154.28	513.672	619.956
Lus10002104	2.60539	3.78032	2.38783	4.76951	11.2427	3.45736	2.16986	1.88677	5.62802	10.7323	8.04951	8.41908	8.73408	3.91901	3.703	4.40985	0.936934	1.19748	3.53884	7.47296
Lus10002105	5.65456	2.53168	6.84904	5.36184	7.93286	6.16626	12.3465	9.02614	14.854	27.6028	3.48262	4.53327	7.02762	6.58723	5.08936	5.68391	6.50504	7.9055	18.1459	26.38
Lus10002106	258.692	300.254	303.598	135.104	111.061	356.509	290.072	280.644	54.315	62.3807	159.832	201.109	243.367	225.825	275.611	214.803	282.373	316.816	135.73	99.8547
Lus10002107	1.62917	2.66314	1.60195	1.96405	2.50169	1.84841	5.14647	4.86543	1.87042	2.02372	1.90041	2.69608	3.38982	4.13904	3.77333	3.54339	4.86418	3.21776	1.92131	2.94135
Lus10002108	2.01407	1.80627	1.24937	2.22377	0.766418	1.66007	2.75947	1.98316	0.706238	1.09603	1.63423	1.63281	2.42123	0.872832	0.744079	2.12149	1.52854	1.66533	0.63397	1.43196
Lus10002109	14.2836	14.3545	14.6472	16.1466	11.7486	17.7851	15.6333	15.6215	19.6434	27.0553	13.2034	16.9021	13.9897	13.6922	12.8502	13.9015	9.92879	11.581	16.9004	17.1813
Lus10002110	7.13205	4.64675	2.5951	5.32631	10.2383	7.81271	7.97221	4.31894	20.0276	32.9464	6.40019	9.88807	10.124	3.37667	4.07748	7.00562	4.64015	4.65597	12.9095	8.83508
Lus10002111	1.86152	0	1.7765	1.28561	1.11516	1.6454	0.712901	1.58373	4.59456	8.76125	0.561547	1.95432	1.65276	0.572884	0.86853	2.16687	2.0869	3.81464	3.00495	3.24496
Lus10002112	5.51765	5.2401	4.26042	3.66952	5.33087	5.967	4.55669	5.48255	3.60227	11.8853	4.28872	5.24334	6.19687	8.80466	8.64839	7.25234	3.43384	2.62948	4.0367	5.47715
Lus10002113	14.0375	12.6776	7.54302	12.181	9.92204	17.5017	7.84843	5.84353	15.511	19.89	14.5604	15.4155	17.436	18.794	18.6482	15.0023	7.10159	6.99521	13.5219	16.4891
Lus10002114	5.03194	8.70928	7.08453	3.09468	1.91831	4.37246	0.793718	0.770318	342.556	202.028	2.48944	5.53969	8.61614	4.13626	1.74883	1.93893	12.5322	1.76457	139.075	45.2548
Lus10002115	5.03194	8.70928	7.08453	3.09468	1.91831	4.37246	0.793718	0.770318	342.556	202.028	2.48944	5.53969	8.61614	4.13626	1.74883	1.93893	12.5322	1.76457	139.075	45.2548
Lus10002116	3.3478	3.98408	0.941037	2.29289	2.36595	3.33084	0	0	0.710979	3.0979	4.0105	4.85905	4.24777	4.2464	3.26392	4.25552	0	0.030827	1.09532	3.13372
Lus10002117	6.87624	7.53008	7.14292	6.77298	6.32398	7.30173	0.69509	1.85686	7.19209	4.76427	8.47976	7.36927	9.06778	5.62844	6.65806	7.31332	0.36154	0.420736	4.45172	6.73835
Lus10002118	4.08995	3.61292	1.85143	3.85786	2.71251	5.79291	1.41906	0.906747	1.31639	1.81428	4.38139	2.96955	5.01258	6.58133	8.84888	8.40212	0.660056	1.41919	3.27842	2.8748
Lus10002119	5.16874	5.33606	3.31166	2.63714	2.97695	3.00507	3.35603	2.32881	3.2863	3.30918	4.35086	4.47616	4.7427	7.21125	5.28232	4.69317	1.9901	2.049	2.92557	2.94579
Lus10002120	2.94798	0.653795	3.74486	4.00255	0	2.97277	5.5161	3.08943	0.822911	3.79381	2.67597	0.395336	1.85987	4.08342	2.99614	2.08436	1.72586	0.460718	1.66874	4.67918
Lus10002121	2.54351	2.32232	0.539506	2.63826	1.3513	3.85145	3.25224	3.18038	2.9965	2.97777	3.07494	3.86289	2.33543	4.3899	3.16561	2.37064	3.80588	6.10629	4.57642	1.97107
Lus10002122	5.48015	8.19714	7.22581	9.1204	9.31122	13.06	13.6856	13.9211	12.2786	20.3296	15.7994	11.9986	14.0851	6.18039	7.8934	8.31996	10.0165	8.61325	15.4027	8.41982
Lus10002123	0	0.089295	2.1874	2.96334	9.74277	3.52867	0	0	0	0	0.792993	0.401459	1.74874	2.93467	5.36236	3.33981	0	0	0	0
Lus10002127	8.93996	6.19886	0	4.56011	11.8401	2.25797	1.21398	0.734349	4.67793	7.19747	3.82655	5.26745	1.76615	2.59633	4.2843	3.31164	2.1835	4.37632	3.16188	6.19451
Lus10002128	1.94188	1.4342	0	0.876128	0	0	0.460574	0	0	2.07617	1.45345	0.861738	1.52578	0.295422	0.32575	0	1.26109	0.503541	0	7.21836
Lus10002129	1.38162	1.36815	1.36949	2.4396	6.70401	0.359134	0.136538	0.061712	0	0.066381	0.28943	1.16125	0.406509	0.263655	0.377625	0.636042	0	0.067351	0.066374	0.48857
Lus10002130	1.77455	1.94562	0.491257	1.2115	2.32985	1.25594	1.50648	1.15761	3.33766	4.43382	1.86729	1.45234	2.44474	1.50335	1.29579	1.44125	0.825934	1.2784	3.45015	13.744
Lus10002131	7.83501	6.8	6.49775	7.81293	9.46562	7.58825	5.07543	3.11438	5.55603	12.7886	9.73205	11.3119	12.3792	13.8611	12.8134	9.60919	4.17617	4.50784	5.98671	8.88649
Lus10002133	4.82409	5.48119	2.37308	5.84388	7.11313	5.52761	10.0099	6.29767	3.50374	5.39996	11.3251	17.4171	13.336	8.56323	7.77192	10.2356	8.02343	5.53678	3.28668	6.13564
Lus10002135	65.3364	37.7685	24.4469	26.1487	7.15894	37.1822	21.5133	12.2808	51.322	63.6749	48.9684	54.7797	48.6249	64.6859	54.5405	36.1879	11.8051	17.6428	29.5133	43.4436
Lus10002136	1.31366	1.5354	0.783432	1.34668	2.06804	0.970714	2.21677	1.9331	0.378393	3.30181	3.19551	1.97226	2.08372	0.950654	1.90626	2.23014	2.44932	1.20084	1.55054	0.820323
Lus10002137	10.8515	13.8897	11.2712	16.4508	23.0405	17.2145	40.6617	41.1378	28.4942	54.8627	26.9405	34.718	32.4607	12.6141	12.1015	18.894	33.701	24.1279	36.7049	19.4411
Lus10002138	22.5095	23.9302	14.6892	10.5198	14.8458	18.5011	146.676	108.713	42.8798	27.5286	16.6317	20.3035	20.4814	42.0666	37.7705	28.8792	175.367	212.126	80.6861	60.1917
Lus10002139	3.80607	6.34932	2.62529	7.26779	15.4287	9.27207	26.2583	17.8638	16.4509	22.3558	12.3887	18.0318	15.3872	8.27295	7.12537	11.1994	28.7912	25.8406	25.6674	10.2059
Lus10002140	0.470721	0.357585	0.268075	1.17049	2.51313	1.14376	3.11959	2.03689	0.578505	1.72306	2.39328	2.44398	3.10406	4.62578	3.84556	3.21164	1.97698	1.74963	0.560246	2.21736
Lus10002141	1.98	1.91416	0.968094	0.989002	2.44435	1.94156	0.039881	0.054197	0.492691	1.15795	1.60806	1.90853	2.0706	2.48174	1.94318	2.08442	0	0.039233	0.740173	1.51162
Lus10002142	14.5401	21.9864	11.318	35.3352	49.9646	23.5862	102.61	99.2523	39.8836	75.3202	42.36	62.1446	51.4845	11.5413	13.5359	25.827	77.9274	70.0847	85.4474	32.859
Lus10002143	1981.81	2072.37	1017.76	891.577	635.474	1075.8	2159.77	3103.71	770.591	867.564	1149.46	1446.55	1046.78	866.523	986.147	1040.62	2881.52	2971.95	1578.18	931.922
Lus10002144	4.1855	6.04448	2.1381	7.66353	8.16953	5.42847	11.8959	12.5254	5.97716	9.83188	8.71648	9.36316	11.7627	4.47184	5.47868	7.84706	9.65247	8.13534	6.92214	3.75269
Lus10002145	0.751173	2.74727	0	0.691036	2.00374	1.5186	0	0.170113	0	0.788648	0.402077	1.92521	2.37619	1.23101	0.266844	0.77641	0	0	0.358439	0
Lus10002146	69.8967	62.4116	51.8116	48.6406	42.5543	69.576	39.4363	36.4309	35.9407	43.7351	66.8556	80.4249	73.7509	80.6128	85.1181	76.9532	30.5379	42.4415	40.592	50.6337
Lus10002147	12.743	15.4971	14.5506	12.9963	11.2139	17.2522	15.5182	16.0442	19.4429	17.5704	13.4903	13.6875	14.7947	19.3577	20.8537	18.2491	12.1664	16.6611	16.5214	34.8256
Lus10002148	27.4886	29.9394	21.2208	25.9444	18.6224	27.7891	33.0378	33.7009	19.5569	17.6216	30.4289	36.0365	33.2517	27.6222	30.5309	27.6894	20.612	21.978	14.4389	11.0137
Lus10002149	4.34481	5.57502	2.22616	2.75004	1.7549	5.80968	0.149905	0.217098	3.40949	2.46882	8.12021	6.81976	7.64593	19.5131	11.9242	9.41314	0.169564	0.236345	2.99738	12.8414
Lus10002150	7.31251	11.0883	7.16146	15.8469	11.9225	13.053	30.5314	22.8169	15.4229	26.1797	21.3506	25.4008	22.4886	10.9214	8.09944	17.6033	11.2352	14.9837	9.48542	9.88835
Lus10002151	9.98905	8.62306	6.06715	8.35525	5.19649	9.71323	13.9861	10.1704	20.5486	38.2597	12.1905	17.0292	15.6019	9.98085	7.43746	9.30464	8.17985	6.75251	19.2952	21.7008
Lus10002153	16.6228	15.4216	11.844	11.7368	9.47144	17.8373	6.65257	5.4821	12.0697	11.648	13.6664	13.7921	18.0583	18.642	17.4354	16.3933	4.2479	5.95834	10.7104	24.765
Lus10002154	3.56309	5.58216	3.47519	7.58887	7.52638	7.33531	7.58098	6.11113	12.0288	14.7556	8.99512	9.36484	11.1224	6.52246	6.19076	7.41321	7.39698	5.59455	13.7952	21.3899
Lus10002155	1.31955	1.44517	1.85143	0.918538	0.417309	1.33019	0.405429	0.362699	3.3965	1.81428	0.854905	0.835186	0.409178	1.62904	1.61526	1.31247	0.528045	1.31782	0.964242	2.05342
Lus10002158	0.444708	0.492495	1.69988	2.4315	3.61537	3.60641	0.3292	0	5.58379	7.87237	0.691888	1.21603	0.353515	0.846998	1.39086	0.807073	0	0	6.9231	6.97399
Lus10002159	1.56483	1.57221	1.33446	1.18737	1.3311	2.23333	0.349808	0.270365	0.376982	0.781532	1.37537	1.65242	1.54347	1.70428	1.97046	1.82138	0.130625	0.247289	1.06332	1.52931
Lus10002160	4.79949	5.40232	0.170041	1.67025	2.10839	5.91346	0	0.091601	1.14362	5.70502	7.23357	6.65667	7.85712	5.56605	5.03795	9.69713	0	0	0.779145	3.73402
Lus10002164	23.2586	26.7461	17.0591	25.6401	24.14	36.534	37.3427	44.3215	20.7592	37.5953	35.2681	36.646	41.4245	21.1998	19.6598	19.8207	24.7502	20.3803	30.079	30.5404
Lus10002165	4.40145	2.43811	4.27154	1.10529	12.4161	10.3608	5.25201	2.53364	14.1741	20.3673	3.4223	3.16467	7.15156	18.6839	36.6835	28.7717	2.50704	2.27623	52.0739	48.6032
Lus10002166	22.1927	30.0737	21.3192	13.3992	20.5879	29.4009	77.4612	60.6985	21.1371	23.1246	11.5862	26.7172	22.2604	35.0702	25.0534	22.957	79.6803	48.6121	25.8422	11.7634
Lus10002167	0	0	0	0	0	2.39891	4.54787	5.11397	4.02848	11.6901	0	0	0	0	0	0	2.77799	0	19.7807	0
Lus10002168	73.2616	63.9864	39.6044	41.2784	38.1884	43.4594	79.9659	66.8715	38.3583	45.0839	49.3838	68.0243	48.9521	44.2539	58.7091	56.1189	57.691	57.8146	45.0629	34.8033
Lus10002169	12.7199	16.401	12.5629	13.074	16.0319	22.3544	11.8405	8.83997	17.3849	18.6795	22.1064	25.4241	25.1387	31.4151	27.3924	27.1623	12.246	13.6955	17.255	15.2838
Lus10002170	7.60234	6.70153	4.37817	4.12908	2.86432	4.44095	22.9411	20.344	4.27763	5.37261	3.21474	6.30504	5.01639	6.38351	8.22332	5.23939	13.5134	17.2879	8.21953	6.53352
Lus10002171	78.938	75.2221	65.6957	41.8431	28.788	137.778	22.7261	32.0882	10.7087	29.3902	80.9664	92.204	114.78	103.49	92.166	104.439	18.1185	24.0345	31.2586	36.8274
Lus10002172	47.6885	44.815	50.7088	32.1163	28.4329	82.7728	19.7348	22.3623	21.5123	33.5683	70.0601	60.3015	75.982	127.666	110.212	116.423	28.0275	20.3642	32.1048	34.9447
Lus10002173	5.55166	7.59173	4.34011	3.71871	3.6096	7.53318	0.079987	0.713884	1.30342	4.95643	9.92812	11.2205	9.08836	6.52447	6.19724	7.08599	0	0.95573	3.01042	2.73536
Lus10002174	1.08194	0.796098	0	1.48457	1.75003	1.82776	5.15416	4.35762	2.01666	6.35164	0.569574	1.24591	1.14759	0.349186	0.380601	1.10573	6.05552	3.97579	2.04642	1.68489
Lus10002175	0.721292	0.398049	1.37821	0	0	0.365551	303.553	186.991	10.5875	28.8711	0	2.74099	1.43448	2.09512	2.47391	0.44229	300.995	275.465	6.13926	5.05466
Lus10002176	0	0	0	0	0	0	0	0.461225	0.959261	1.09596	0	0.237382	0	0	0.181293	0	0	3.23777	3.40753	1.59972
Lus10002177	2.59408	2.84339	1.18528	1.29823	4.10763	1.15233	10.5934	5.85722	9.91528	14.1769	2.05447	3.16497	2.49778	1.79707	3.36634	2.52194	11.1022	13.1565	7.12094	6.95732
Lus10002178	17.3761	17.024	10.3401	8.11123	6.60606	22.1047	8.99365	7.35878	14.729	9.96577	15.9292	16.8351	20.1407	26.9291	25.092	22.5432	4.55577	7.18168	7.0965	12.3033
Lus10002179	9.30953	8.24857	6.04078	8.84439	8.61913	10.9951	8.925	8.12681	5.3479	7.83118	11.2465	13.0922	12.9916	9.53679	9.1212	9.10323	6.98053	8.76772	7.10018	4.36718
Lus10002180	2.93008	2.09289	2.43784	2.66144	2.81901	1.66939	13.8935	12.5232	4.55753	8.55183	2.78592	3.85272	5.22884	4.46617	6.03279	4.4345	18.8639	12.6139	10.4361	5.94913
Lus10002181	7.97193	6.37445	13.1616	11.0229	10.3059	17.4019	0.330498	0	26.1844	55.2048	17.8805	16.3074	29.3504	30.7649	23.0988	23.1916	0.859573	0.167834	38.4344	88.4857
Lus10002182	0.345429	0.64918	0.126334	2.07689	17.2148	0.546778	0	0	0	0	0.62973	0.992759	1.72722	0.097317	0.287533	0.765559	0	0	0	0
Lus10002183	15.3228	19.1813	10.1318	11.8455	6.65122	18.4761	7.79151	7.33823	9.86263	19.5073	19.7497	23.0324	26.8837	15.8084	14.1168	13.854	7.34944	7.26935	10.6207	16.661
Lus10002184	44.5403	59.7635	0.260936	0.855665	0.483232	0.823605	0	0.070378	0	0	17.3882	3.95327	0	1.2605	16.1213	4.69674	0	0	0	0.159312
Lus10002185	7.26504	9.30589	8.48443	11.1516	14.5912	9.18468	0.189119	0.08468	0.352578	0.18763	10.3726	10.724	8.5692	9.66682	5.36733	8.3424	0	0.283314	0.180292	0.383466
Lus10002186	7.56118	6.91965	5.12192	5.80016	3.37492	7.74882	5.8919	3.87074	4.97352	6.54642	5.49559	6.99631	6.34769	8.73347	7.86819	6.49176	3.21588	4.98184	5.10719	5.23233
Lus10002187	0	0.088181	0.411421	1.46331	0	0	0	0	0	0	0.326296	0.453087	0.184982	0.158793	0.213511	0.04997	0	0	0.118906	0
Lus10002188	0.169129	0	0	0	0	0	0	0	0	1.82767	0	0	0	0	0	0	0	0.130821	0	1.57545
Lus10002192	0	0	0	0.320788	0	0.692901	0.058712	0	0.330753	0.345506	0.123953	0.161354	1.09366	1.16852	0.445998	0.142342	0	0.058086	0	0
Lus10002193	27.3553	30.634	28.2576	24.9538	23.4542	43.5576	2.47889	1.83616	12.5603	14.9875	52.2757	31.3696	60.9553	42.911	43.9723	41.4274	2.42338	3.609	10.4432	18.0525
Lus10002194	0	0	0	0	0	0	1.273	0.681803	0	0	0.268285	0	0	0.081917	0	0	0.483377	0.256457	0	0
Lus10002195	9.34651	7.6171	6.32227	8.4464	7.11036	15.0475	12.0294	10.1739	0.870164	7.00703	9.37272	11.2334	7.35468	9.43238	11.0174	9.8519	17.615	12.6272	2.64599	2.97361
Lus10002197	0	0	0	0	0.176461	0	0	0	0.162817	0.588312	0	0	0	0	0.029802	0	0	0	0	1.75992
Lus10002198	8.15128	9.88766	22.7247	34.1508	28.0638	24.2105	1.09482	0.190209	20.7366	20.6916	23.8741	18.3732	27.2922	47.4915	36.1815	35.0987	1.05395	1.4742	26.5348	115.228
Lus10002199	0.195778	0.214494	0.750241	1.64049	3.39406	1.97292	0	0.067462	1.26672	3.1094	0.396753	0.206637	0.753071	1.83576	1.50799	1.21624	0	0.074715	1.58514	8.55138
Lus10002200	1.01415	0.277683	0.161728	0.353133	0.400713	0	0	0	0.181423	0	0	0	0.098159	0	0.134897	0.236392	0	0	0	0
Lus10002201	7.41255	8.89761	6.27362	8.94739	10.4408	17.6134	9.58503	7.41344	6.07371	12.3377	10.1002	12.4479	12.7278	13.4059	12.6212	15.4691	8.93928	7.72574	7.46721	5.36484
Lus10002202	3.06652	0.485046	8.37224	10.1825	3.56035	1.77646	8.44261	2.97471	1.22251	0.704761	8.53148	5.39542	2.43812	3.55132	2.05747	1.59186	6.45896	8.62172	0	1.37319
Lus10002203	0.813703	0.356401	0.414672	0.451891	0.516107	0.656464	0	0.334554	0	0.501583	3.15915	1.37226	3.30153	0.642983	0.867278	0.50598	0	0	0.236335	0.252747
Lus10002206	3.00439	4.9087	6.10831	6.27662	68.8552	7.45151	2.09918	1.32681	1.3087	4.24253	4.10276	4.54921	10.5602	5.29444	6.71953	10.6346	0.790412	1.02019	2.07254	2.33759
Lus10002207	0.671476	0.490365	0.571471	0	0.529894	1.01514	0.171824	0.154069	0	0	0.544101	0.314919	0.34548	0.552456	0.237987	0.695442	0	0	0	0
Lus10002208	4.63973	6.63298	4.73041	5.17976	5.49232	6.57116	3.91709	4.83219	9.4249	11.8955	3.05491	2.60349	4.26387	5.50527	6.48938	4.34141	2.6942	6.48028	8.47005	7.88475
Lus10002209	3.16503	1.9648	0.80832	1.47233	0.665622	0.744268	1.94335	1.52588	1.51504	3.03876	1.88108	2.44949	1.86999	1.45783	1.06529	0.786612	2.00643	1.12898	2.94606	1.48037
Lus10002210	25.5765	30.6858	23.4653	27.1738	22.5618	29.9403	24.5013	18.3215	17.1601	28.0574	25.6027	25.7512	30.4133	25.263	26.0142	28.212	15.1504	18.6411	22.5519	21.1661
Lus10002212	1.24202	1.4057	0.41045	0.168771	1.94514	0.322833	0.122723	0.110996	0.05815	0.238388	0.227689	0.333999	0.243376	0.019749	0.148478	0.298287	0.040153	0.030247	0.119452	0.753169
Lus10002213	0	0.588776	0	0	0	0	0	0	1.50749	1.69476	0	0	0.424836	0.131555	0.142742	0.166059	0	0	1.14903	0.415581
Lus10002214	0.288106	0.568462	2.21196	2.9079	2.62201	1.85747	3.59852	2.13026	1.50106	1.29219	2.89902	1.94731	1.71311	3.14998	3.96981	3.96977	3.00186	4.3209	3.50832	2.43408
Lus10002217	0	0.482271	1.21298	0.568639	1.03714	0.833662	7.03126	3.32246	18.5866	29.8566	1.19946	0.288177	3.09511	3.65971	2.80844	1.73912	6.94206	6.9032	19.5918	22.5418
Lus10002219	0	0	0	0	2.98994	0.90681	0	0	0	0	1.32808	1.19993	0	0	0	0.516427	0	0	0	0
Lus10002220	1809.12	2372.37	1850.84	1691.35	1445.6	2881.99	419.626	421.827	822.776	919.781	1555.59	1655.03	1885.41	1746	1624.68	1943.97	332.24	327.577	955.189	1067.82
Lus10002221	20.2561	20.3201	16.0248	12.7802	17.2396	24.3404	19.8053	12.1276	16.0316	19.4762	23.0679	28.9491	29.8839	34.5209	29.107	25.0556	15.1917	15.9184	16.4613	18.9696
Lus10002222	239.015	207.785	185.151	153.852	134.755	332.534	494.123	553.092	133.382	116.223	236.767	350.27	317.753	422.249	413.849	357.188	561.379	651.443	131.363	109.346
Lus10002226	1.27224	1.60779	1.40201	2.03479	1.33323	1.29596	0	0	4.68731	17.3496	1.33421	2.0196	3.59786	1.81325	1.64643	2.05386	0.18331	0	8.50097	23.5649
Lus10002227	0.69616	0.880554	0.068535	0.525683	0.419948	0	0	0.111138	4.18783	4.07828	0.825737	0.188527	0.326283	0.158425	0.113492	0	0.107308	0.121593	4.53689	33.6906
Lus10002228	606.263	619.044	498.394	473.051	512.858	614.252	949.327	978.371	642.464	534.008	517.345	619.82	597.25	569.012	723.568	733.481	1021.54	909.107	754.952	470.273
Lus10002229	34.363	69.129	32.0137	91.5285	149.518	39.9858	124.825	103.164	98.6486	243.845	109.83	134.107	133.766	17.097	26.1044	45.5085	131.56	131.742	242.85	76.8702
Lus10002230	21.5316	28.6229	18.8249	26.3857	27.4176	39.3166	14.3553	11.7215	6.58044	16.1526	45.9457	47.2334	44.4401	20.7977	23.3856	33.9274	10.5664	8.4321	17.2058	36.2374
Lus10002232	0.474381	0.657118	0.319935	0.842579	0.780753	0.628603	4.45246	4.65773	2.03431	2.25571	1.27751	1.60043	1.70049	0.639779	1.24247	1.74981	5.63153	3.42083	2.87538	1.87948
Lus10002233	9.19995	10.3487	6.34503	7.79398	7.94509	9.64936	20.8135	19.1492	10.8576	17.0555	14.9041	14.4653	17.3183	10.0671	10.3177	11.2821	11.693	15.2592	12.7389	5.80698
Lus10002234	0	0	0.147464	0.565425	9.22223	0.232184	0	0	0	0.086146	0.046758	0.162276	0.175704	0.028413	0.061074	0.071527	0	0	0	0
Lus10002235	50.9051	61.314	58.3048	56.5832	48.4713	78.2887	12.9457	9.55984	84.5254	119.08	80.7752	76.0141	103.212	85.999	80.279	90.2145	7.37484	9.53719	55.3776	112.666
Lus10002236	302.285	323.407	181.173	189.245	176.146	261.564	177.345	156.837	186.274	374.66	283.876	265.415	323.971	229.227	218.578	231.638	102.779	115.814	123.734	171.178
Lus10002237	76.0005	35.4706	9.44708	9.03064	45.1302	4.92867	0	0	0	0	8.47976	7.8775	35.8461	48.6016	50.4498	42.0797	0	0	0	0.561529
Lus10002238	0.221899	0.607687	0.566577	0.464275	0.175095	0.670927	5.28056	3.81889	3.66131	4.54845	0.179811	0	0.085608	0.164307	0.058982	0.068944	2.88711	1.95259	2.93171	1.72909
Lus10002239	1.9379	1.81999	1.65068	1.41838	1.88953	2.51073	2.83177	2.0361	1.19523	2.92648	1.72077	2.59754	2.8361	2.55005	2.49924	2.4648	2.03263	1.26647	1.36013	0.144014
Lus10002241	424.09	463.405	476.692	357.686	241.587	499.913	444.254	356.815	409.398	485.72	310.54	361.073	375.188	424.331	364.436	380.307	350.721	355.2	292.759	309.346
Lus10002242	0.117995	0.258744	0.201473	0.055231	1.84778	0.713069	0.030118	0.027243	0.057092	0.058493	0.127728	0.138497	0.35832	1.04692	0.853815	1.09807	0.078836	0.059379	0.234566	0.061618
Lus10002246	35.0559	38.3743	23.9917	31.1199	114.837	48.0302	165.729	143.371	46.9793	48.4397	65.9855	59.0074	56.7525	40.8004	66.3016	146.553	100.334	85.4446	29.036	24.2211
Lus10002247	0.123275	0.327229	0.076504	0.252628	0.76787	0.604249	3.28004	4.64263	1.68824	1.36044	1.98547	2.9287	3.59643	2.14394	2.54577	3.27451	7.18656	6.40472	4.76079	5.07003
Lus10002248	3.78726	5.88668	2.73015	5.62936	9.08714	7.49237	35.0142	21.3246	15.1201	19.7208	6.53109	6.66493	6.54033	2.22925	3.48874	4.73687	20.0429	14.4417	21.367	16.8761
Lus10002249	0.870189	0.588823	0.877107	0.63138	0.97185	0.998222	3.12515	3.83746	2.11358	1.817	1.9637	2.18293	2.19519	1.44915	1.59707	2.09104	6.41851	3.44765	2.97539	3.11868
Lus10002250	0.368306	0.531721	1.13328	0.848793	0.96695	1.35763	3.7898	2.21534	1.24465	1.33344	0.530218	0.692894	0.483643	0.426186	0.327517	0.546513	0.370718	0.854848	2.36574	0.585371
Lus10002251	12.2613	14.1042	11.8685	11.1459	8.30263	14.4676	9.31934	8.64238	9.07985	9.81583	8.3056	5.21713	8.73843	10.4404	9.87492	10.775	6.42927	5.84597	12.796	9.23122
Lus10002252	0.257657	0.927966	0.320247	0.878894	2.92633	0.547065	0.463275	0.64159	1.61712	0.611453	0.521936	1.01433	0.62757	2.77247	2.80521	1.91664	0.525604	0.405112	0.785998	1.09502
Lus10002253	106.311	162.46	90.3055	66.3634	76.6758	167.403	6.07502	3.809	11.3731	21.5948	124.681	114.706	95.9113	94.2962	115.227	177.777	4.81383	3.84905	24.8056	27.3788
Lus10002254	6.69931	3.87983	2.93088	2.94115	7.84191	7.3299	11.5273	11.2142	7.98422	7.52236	5.27593	6.3978	5.22488	6.23448	10.4204	18.7868	7.47371	6.13364	6.48357	6.57028
Lus10002255	4.79999	4.56546	3.22462	3.10098	2.17674	3.88452	3.28077	3.49937	2.8304	2.6855	3.71382	4.68353	3.63881	7.90456	7.84192	6.85042	3.91518	5.38588	5.887	4.61751
Lus10002256	30.2603	10.3206	0	3.17952	21.9729	4.71847	7.21056	7.10185	23.2325	27.6673	40.6416	38.8902	5.5494	2.64919	17.0922	77.9527	1.82738	4.7619	26.2206	27.0097
Lus10002257	1.90291	1.8154	1.12219	2.97667	4.67764	3.04554	4.27613	3.34516	3.11732	5.69756	2.36491	3.236	2.47155	2.66738	2.83934	4.12321	3.56908	3.76163	4.08162	2.76685
Lus10002258	8.08848	4.11968	1.08756	2.89602	3.10365	0.733216	0.571984	0.832552	0.908281	4.35198	3.74899	4.557	14.2781	4.46136	11.9246	19.3957	1.66175	2.5038	0.361699	0.886945
Lus10002259	7.22928	7.55054	15.864	15.4	138.775	17.1013	0.299832	0	0	0	0.314964	0.276027	3.19467	0.192959	1.68628	2.44804	0	0	0	0
Lus10002260	14.4855	18.9932	15.5462	30.7104	498.881	39.625	0	0.212786	0.309987	1.35431	6.74302	10.4467	43.249	5.39983	15.238	33.7577	0	0.07302	0	0
Lus10002261	5.18417	3.13422	11.8619	20.7443	467.999	31.0667	0.1158	0.092535	0.190504	0.186001	15.0108	8.02012	104.465	11.6848	50.8499	102.183	0.075632	0	0.335128	0.471985
Lus10002262	14.6661	23.6991	10.5107	19.0339	29.1484	18.3	20.0971	18.2229	22.7023	44.1701	9.69428	14.7754	12.4147	7.86289	9.83296	12.1855	9.66501	18.474	32.1375	12.6202
Lus10002263	4.72621	4.88859	4.01904	3.47289	3.73644	5.82303	3.74654	3.33809	7.69791	7.4193	4.25285	5.35499	4.78266	7.26088	6.49778	7.10017	5.25364	3.83201	5.75681	4.69906
Lus10002264	956.428	1117.86	850.045	631.688	517.931	723.336	1235.21	1243.32	833.719	1083.36	609.879	646.088	674.721	571.254	686.14	685.932	936.442	1057.43	1142.38	624.961
Lus10002265	4.74531	9.34008	3.81817	7.00182	0.830063	1.15112	3.77466	2.48517	3.16387	2.78322	8.26534	10.5133	3.37252	1.69101	2.0061	2.18318	4.83941	3.8828	2.59288	1.37184
Lus10002266	346.954	288.371	182.22	110.56	108.472	207.32	20951.6	12479.8	2249.26	986.768	44.4889	82.6014	77.249	143.984	71.9738	76.3646	3450.93	3082.44	332.342	55.8852
Lus10002267	0	0	0	0	0	0	0.082326	0	0.307964	2.11483	0	0	0.082689	0.158827	0	0.066644	0	0	0.315153	17.0544
Lus10002268	0.317476	0.695294	0.606799	6.17315	9.99575	7.62759	0	0	0	0	10.6354	9.70558	9.52971	3.52792	2.2799	4.49496	0	0	0	0
Lus10002269	0.177237	0.582258	0	0.737316	2.61002	2.74412	0	0	0	0	1.74521	2.11597	1.80286	1.13765	1.70526	1.92436	0	0	0	0
Lus10002270	30.4813	32.3763	39.4356	25.8054	21.7364	28.7256	9.51217	6.62789	15.9637	11.2117	15.7233	24.1323	18.9738	14.5283	19.215	29.6813	5.56904	17.801	4.49461	9.0977
Lus10002271	10.9957	16.5152	34.9776	27.7848	2.29272	17.634	0	0	16.8459	2.6288	28.6342	34.4481	32.5559	47.7628	15.0355	10.6807	0.238122	0.18674	4.79791	1.85189
Lus10002272	59.7998	47.0508	31.7235	40.0317	36.81	19.1656	29.8156	24.4824	16.8673	31.6492	21.6065	39.3337	30.8669	17.2359	18.5625	23.3528	20.5672	17.572	16.8983	16.8341
Lus10002273	26.2812	29.4593	15.9027	14.2416	18.939	51.4723	0.743844	0.189993	16.9369	24.035	40.3193	32.8747	49.7163	67.9004	44.3327	39.7301	1.24528	1.06392	27.0528	103.707
Lus10002274	1.96811	1.79725	1.04822	2.0645	1.29017	2.14831	0.943321	0.565923	1.41854	3.21017	1.26354	1.78919	2.51439	2.95338	2.52424	1.88426	0.328477	0.187207	2.18044	9.22121
Lus10002277	1.80755	1.32523	18.7879	29.8485	22.2926	20.4337	5.03359	2.64645	9.29304	7.66171	19.4602	4.6107	4.78534	25.1727	33.2753	28.461	0.298853	0.473326	4.28935	0.935072
Lus10002278	0.210694	0.429069	0.154243	0.507635	0.988838	0.272822	0.737312	0.354695	0.568839	1.16077	1.4421	1.46282	1.57345	0.548851	0.429995	1.06898	1.08614	0.683751	2.96784	0.84935
Lus10002280	2.19754	2.17814	2.93989	1.7526	1.48536	1.16006	0.160626	0.21623	0.751475	0.158597	2.12029	1.84063	1.20942	3.51221	4.50439	4.74629	0.104746	0.079974	0.922952	3.10005
Lus10002281	3.58258	10.9352	12.4618	0	5.52452	6.45631	0	0	0	2.59394	4.78615	4.4646	2.68559	2.21609	2.47327	1.86042	0	0	2.52715	14.4738
Lus10002282	3.48432	3.86815	4.27244	11.5658	16.9559	4.05288	0.838996	0.276215	0.574721	4.30198	10.7928	10.219	11.6862	4.30159	4.15999	6.66527	0.536252	0.102991	1.9577	3.1277
Lus10002283	28.3842	32.2975	23.7255	24.1908	28.7138	45.89	27.7018	25.2555	32.5525	30.3789	31.9554	45.2734	42.1191	69.3496	69.2158	57.9422	22.9523	24.1216	26.97	31.7664
Lus10002284	186.559	216.071	158.234	101.842	77.2934	318.177	20.6741	20.947	19.5699	29.0752	238.099	170.827	227.754	307.259	322.17	261.27	19.3734	16.219	23.1519	29.3786
Lus10002286	43.8943	54.6912	26.2981	17.4887	26.7314	36.8864	128.799	137.029	22.5329	36.086	20.9822	29.4905	32.8276	21.1937	25.0946	29.3815	85.522	101.801	40.9618	28.655
Lus10002287	8.12975	10.1699	7.43658	9.34311	10.2972	17.1809	18.9634	15.0615	15.8751	16.834	19.5525	24.5544	23.5153	27.1956	25.257	23.8536	23.7455	21.3098	13.0929	12.337
Lus10002288	1.91878	2.26132	1.53518	1.48073	2.78203	2.5609	3.89481	2.75567	0.973457	1.93095	2.25828	2.90494	3.02856	3.35808	3.30298	2.94689	1.05747	1.2694	1.4991	0.97634
Lus10002289	1.58502	1.81185	1.74663	1.46874	1.58329	2.47904	0.309813	0.046737	2.49654	5.95822	3.01196	2.3751	3.2331	5.50799	3.73856	2.64842	0.067629	0.254283	2.66701	4.93417
Lus10002290	24.1606	26.1529	13.4637	23.1476	61.0391	33.5825	111.634	97.7268	110.481	115.603	34.0317	41.7153	43.6561	30.0265	33.2031	41.2231	106.332	87.6255	129.129	74.1522
Lus10002291	5.74354	19.7397	0	0	0	14.8193	5.46231	5.27518	49.9281	72.278	9.4937	5.48606	11.0434	8.28803	5.37934	4.44502	5.74383	6.00253	32.6829	61.3198
Lus10002292	6.65703	9.7751	6.17079	7.99041	7.42925	8.84748	14.4154	10.5253	6.6868	10.9237	10.2853	9.78493	10.3649	6.6505	7.88742	8.93719	6.8081	6.76773	6.38672	6.81792
Lus10002294	3.24128	3.61642	4.07343	1.70385	1.54399	3.55672	5.23331	4.84318	1.34021	1.81732	1.83175	1.9968	2.16216	1.68393	1.9325	1.4729	2.6674	3.50749	1.28922	1.17721
Lus10002295	7.94342	9.23484	5.08147	5.65066	5.28895	9.69958	4.42692	2.4548	6.09386	4.68175	14.7685	14.4654	13.1732	21.0672	19.1206	18.4147	1.92915	2.96424	4.91233	12.6946
Lus10002296	1.26921	0.894007	0.34752	0.506779	0.285534	1.27895	0.208635	0.312589	1.17452	1.91577	0.44102	1.53115	0.557038	1.02889	1.29973	1.66991	0.09077	0.483186	0.534671	2.97146
Lus10002298	9.13353	8.46984	2.32702	1.50357	10.6408	2.59243	0	0	0	0	2.5945	4.2889	0.581307	0.17673	0.192687	1.56706	0	0	0	0.56916
Lus10002299	13.2998	16.4497	20.6797	23.7959	6.43322	20.6462	0.74093	0.664733	17.246	15.9426	18.5144	16.7521	18.109	24.0605	19.353	17.9939	1.50297	1.27446	15.1273	29.9288
Lus10002300	19.3675	14.694	12.3942	12.6621	8.81949	17.2147	33.6038	35.0262	16.8972	16.883	15.3528	16.5804	22.3259	21.1449	18.9843	20.3313	16.6255	17.6782	13.1807	14.8037
Lus10002302	10.9721	12.1355	9.96927	8.24507	6.65622	12.2273	11.0123	9.80923	5.90867	8.31662	9.66193	7.49693	11.3012	9.06082	9.6997	10.5672	6.01929	6.12878	3.41123	5.09905
Lus10002305	0	0	0	0	0.355535	0	0	0	0	0.697446	0	0.156064	0	0.109793	0.118824	0.276776	0	0	0.640305	1.03578
Lus10002306	10.2641	12.1432	23.7755	22.4399	5.55798	8.90954	2.04811	2.10146	0	2.23937	46.3523	25.9107	43.5777	47.8556	44.859	40.5706	6.35026	5.58918	13.9024	5.72786
Lus10002307	0.308819	0.541597	0.158037	0.346194	0.87262	0.311106	0.378659	0.640466	0.089327	0.092449	1.35309	1.73932	1.22532	0.852845	1.04769	0.575075	0.989974	0.842757	0	0.096603
Lus10002308	0.497294	0.671554	0	0.865998	0.78579	0.626581	0	0.170975	0	0.189506	0.708842	1.13676	0.962128	0.306924	0.066139	0.386373	0	0	0.363969	0
Lus10002309	28.6775	19.082	12.6165	7.96879	21.5955	20.225	10.8432	10.4709	9.25925	12.8734	10.973	22.8457	10.8419	12.6349	12.81	28.3286	5.87531	13.2327	8.78459	9.5999
Lus10002310	7.22017	5.41259	4.24789	3.84864	3.74198	6.79715	1.38488	1.27429	2.59653	2.01011	10.2857	7.68784	7.08473	6.72737	4.94486	6.43262	0.951117	1.23202	2.09912	2.22347
Lus10002311	5.83192	10.7074	6.87562	17.7009	15.7183	11.828	44.634	37.6012	16.94	20.9442	17.0165	27.1886	26.7263	7.77117	9.9248	17.8707	43.5493	31.3735	35.5142	13.9642
Lus10002312	13.3464	13.8318	6.17647	8.36028	4.42448	8.94256	25.3947	27.6669	7.36545	5.83143	11.0997	20.9154	9.63241	9.12949	9.60195	8.82673	24.5206	26.5144	12.3246	14.6801
Lus10002313	0	0	0.355455	0	1.4111	0	0	0	0	0	0	0	0	0.273791	0.445832	0.518591	0	0	0	1.29939
Lus10002314	0.946533	0.311119	2.66033	3.57018	10.4387	1.81227	0	0	0	0.429113	1.9951	0.865874	2.18277	2.05522	1.7595	4.58622	0	0	0	0
Lus10002315	13.9954	11.0752	7.57552	9.51284	8.24087	10.1191	27.2759	29.6281	8.77295	12.2648	10.8348	17.6457	16.2149	12.0062	12.0625	11.8775	21.0064	29.0665	11.1258	12.829
Lus10002316	0.119638	0.306069	0.153206	0.727959	4.49669	0.281812	0.213766	0.110482	0.115764	0.296586	0.259009	0.337018	0.393634	0.294865	0.211125	0.544319	0.639463	0.090317	0	0.062474
Lus10002317	33.3124	34.1193	29.4554	42.3816	3.62576	20.5653	12.0385	6.4987	6.73773	11.6286	32.2812	45.2528	16.0132	21.297	11.8628	17.5176	21.8714	22.3681	0.402657	0.875466
Lus10002318	109.539	120.769	120.923	52.0336	38.7318	116.407	101.54	101.573	65.6822	75.8484	82.7496	104.88	112.066	106.225	108.045	110.865	84.7371	57.5069	60.1536	57.27
Lus10002319	24.2238	7.03577	17.3004	13.053	6.09033	8.83122	2.28453	1.31406	11.2491	9.76209	2.27451	8.70484	2.74846	7.4637	5.38601	2.90858	2.21911	3.55181	55.9226	25.4778
Lus10002320	30.2576	33.0207	14.0192	15.0317	8.94977	29.2736	40.2911	52.0462	14.7107	17.7185	16.3635	16.8957	17.8507	12.8431	19.7921	21.0317	35.5532	48.6966	13.6241	4.31926
Lus10002321	6.45413	6.37022	11.1456	5.95851	7.98761	16.1232	1.71432	1.49471	12.3931	15.944	14.0815	9.72178	15.3838	34.2909	17.821	17.8249	1.51724	2.30642	16.6603	23.113
Lus10002322	7.79063	12.2836	7.4344	7.39364	6.61933	15.2539	11.3596	6.45514	4.80194	11.4856	12.716	6.98081	11.822	9.46222	9.99165	11.3287	6.30403	5.13794	5.9302	9.05354
Lus10002323	6.93885	5.2017	3.78971	3.97491	4.34119	8.08677	5.19393	4.05778	5.66288	5.03717	8.73058	8.11926	9.60041	10.2793	9.51105	9.49986	4.77227	5.1865	3.45661	3.1335
Lus10002324	6.56403	7.64057	5.63234	8.1608	13.103	3.9277	12.2005	8.97324	4.56801	5.7479	5.56967	3.17518	4.89719	9.01052	12.0984	8.22013	7.39198	10.9693	3.16748	4.7982
Lus10002325	0.612942	0.447667	0.260936	0.142611	0.483232	0	0	0	0	0.154715	0.579607	0.359388	0.78667	1.65338	1.10658	0.714168	0	0	0	0
Lus10002326	20.0809	14.4067	1.11425	1.69569	1.73122	2.85945	0	0	0.609128	0.313905	9.17259	6.9586	2.96206	2.92882	2.59011	2.0879	0	0.079559	0	0.246825
Lus10002328	1.32899	0.637138	0.318506	0.580807	0.784174	1.67386	0	0	0	0.125098	1.68394	1.28609	1.33739	1.18841	1.49889	1.75384	0	0	0.490676	1.81599
Lus10002329	1.69789	2.34003	1.17989	2.65443	4.10636	3.4694	8.67827	5.97375	4.35932	4.41248	5.50259	6.59279	5.69587	4.45684	3.289	3.37154	6.61875	6.23669	6.4243	2.12652
Lus10002330	8.71928	10.2418	7.83434	18.8743	13.3658	6.22935	2.24866	6.43389	11.4473	9.91783	10.2398	6.60169	8.94376	2.64784	2.11449	3.98613	3.51422	3.22164	7.98011	27.5127
Lus10002334	1.07901	0.788374	1.28786	0.805635	5.31331	3.11637	5.56974	4.17357	6.54345	5.50748	2.56745	2.58242	4.34616	5.78351	5.07452	5.40407	5.76386	4.15223	5.85706	10.5681
Lus10002335	4.72917	3.81704	2.80953	2.1676	14.2213	0.31925	3.58452	1.0636	0	1.50671	2.25802	1.97091	3.50758	2.76739	2.00664	4.66564	3.4368	1.23935	2.69028	0
Lus10002336	2.90103	0	0	1.86098	22.5935	6.42864	0	0	2.05919	0	0.984852	0.906538	6.52066	3.01663	0.670405	0	0	0	0	0
Lus10002337	0.148854	0	0.761338	0.520848	1.52098	2.99947	0.399433	0.462565	4.18938	9.05683	1.62997	0.523883	3.11205	4.9182	3.71132	2.81893	0.894497	0.395882	6.38711	7.32701
Lus10002338	98.7853	88.9166	80.5918	76.7359	42.8766	128.908	25.3364	26.6606	76.0514	71.9947	72.0535	75.7193	84.2204	127.585	111.475	100.784	24.0271	33.1785	148.736	86.6081
Lus10002339	123.773	148.554	119.225	129.008	72.548	166.485	50.9577	50.0273	113.455	134.255	148.561	143.379	158.421	117.034	112.039	118.632	35.2628	43.9797	98.3315	162.105
Lus10002341	1.98173	2.5907	1.02495	2.35496	2.68525	3.22429	6.71188	5.52223	3.20917	3.73937	4.98157	5.36795	5.21646	4.3769	4.27638	4.35037	5.69102	4.65924	3.41015	3.64231
Lus10002342	0.090025	0.098641	0.230068	0.125817	0.283519	0.181429	0	0.062085	2.59208	3.80407	0.291964	0.253412	0.553067	0.133264	0	0.055917	0.090137	0	0.796512	0.281032
Lus10002343	4.27638	5.37532	2.16307	3.86022	5.04991	4.84775	15.9231	9.89274	2.30903	4.30126	3.53956	6.39508	4.85654	5.01141	5.48702	6.03158	9.4556	10.6581	2.36524	1.80789
Lus10002345	0.729551	0.456705	0.532374	0.58186	0.328731	0.630202	0	0.143575	5.98792	6.31747	0.422349	0.586625	1.04383	2.62349	1.27382	0.712298	0	0	5.66904	27.951
Lus10002346	1.28216	0.936584	0.543916	0.886519	3.06588	1.07864	5.7372	4.66306	8.75845	3.67097	2.23864	2.84576	2.5234	6.006	4.33135	3.71768	6.39447	7.48909	2.15256	2.31833
Lus10002347	5.40926	5.48723	3.8383	6.29395	9.00103	5.14756	12.6064	14.9754	13.3897	11.6748	11.3675	13.4735	9.17527	7.66292	6.88717	8.77489	16.6461	18.667	18.1291	9.06182
Lus10002349	5.39224	3.75839	2.50204	3.24439	7.74462	4.94109	19.4805	41.8035	4.56312	8.58853	6.75056	40.4683	23.7009	23.4164	3.38988	5.33199	32.741	31.1069	33.0201	8.01485
Lus10002350	11.6095	19.8565	0.777689	3.10046	0.648653	1.23341	0	0	0	0	20.0412	18.9969	0.640383	0.301427	1.08636	2.02546	0	0	0	0
Lus10002351	0.236884	0.779291	0	0	0	0.478651	0	0	0	0	1.71433	0.994462	0	0	0.252564	0.588097	0	0	0	0
Lus10002352	5.02064	6.45029	3.61327	5.26258	5.73735	4.39494	4.90151	4.15532	2.97316	5.34444	3.80208	5.46485	5.40764	7.00669	6.12799	7.04077	2.0638	3.61448	4.38692	4.85955
Lus10002353	24.2992	20.8697	21.6177	13.3607	32.1921	19.881	20.8505	20.8755	11.8717	15.2789	13.0913	21.4833	17.9022	18.5119	22.7141	20.7943	13.9378	14.8508	13.0074	21.9099
Lus10002354	7.05542	10.3018	5.8087	9.19647	11.1717	9.9295	21.9105	16.3754	14.0501	18.7187	11.303	15.1911	16.9195	11.2524	9.31623	11.7912	17.9343	12.3437	16.2756	12.3395
Lus10002355	12.7175	13.9339	12.9481	4.3971	55.0653	23.1087	23.4161	12.9954	17.979	8.27157	23.4037	10.5487	24.1884	36.0599	50.6497	51.2321	45.0362	66.5091	42.7133	16.4256
Lus10002356	20.5458	19.611	5.62265	5.49622	19.3852	12.9387	106.703	59.9147	20.5918	21.4284	27.3989	18.2629	25.4173	46.1642	28.8672	26.6229	167.639	159.611	89.8633	36.2894
Lus10002357	0	0.058826	0	0.150506	0	0.054056	1.23337	0.631089	0	0	0	0	0	0.132296	0.056865	0	0.322594	0.893559	0.079758	0.167962
Lus10002358	88.1204	82.455	79.5956	62.3668	47.5874	54.4324	59.9911	51.4659	66.0861	60.6233	53.8667	55.5515	51.2732	62.5561	82.4042	69.9118	45.4278	43.589	71.2513	32.5581
Lus10002359	6.77788	11.1182	9.00559	13.8876	21.4176	12.9411	13.6947	11.9341	12.3489	23.9569	14.523	18.5761	18.5777	12.2045	11.8893	11.9973	5.2999	7.37707	10.7685	9.13154
Lus10002362	31.0525	27.0812	26.2464	26.9323	19.1774	37.0836	7.29505	12.0398	43.1867	64.2687	30.4665	34.7593	41.111	36.4019	36.3837	43.9153	9.94126	6.36557	40.3633	103.259
Lus10002363	1.0023	0.69001	0.591016	0.824768	12.5218	0.467157	0.480593	0.174323	0.426136	1.29901	0.562071	0.697131	1.69594	0.403597	0.745536	1.28731	0.37842	0.538664	0.687716	0.131436
Lus10002364	16.9137	10.2729	0	0	0.89982	0	0	0	0	0	0.11507	4.09741	0	0	0	0.088369	0	0	0	0
Lus10002365	3.7845	4.37662	2.14066	7.56113	36.1843	9.55077	19.3583	15.3968	3.27025	3.2805	16.4394	18.5707	12.2417	3.62908	7.85027	15.9387	15.1022	12.2752	6.96249	0.651752
Lus10002366	0.744111	0.816359	0	0.684619	0.779616	0.752101	2.66742	2.69687	0	0	0.439389	1.21388	1.41897	4.02523	4.09764	4.6154	3.73112	2.13368	0	0
Lus10002367	0	0	0	0	1.86949	0	1.9767	0	0	0.609692	2.03326	0	0	0	0	0	0	0	0	0.592942
Lus10002368	13.5359	12.0514	11.7689	13.4195	9.28136	14.6638	13.8217	12.8819	20.1579	25.2749	16.1499	19.0541	16.6185	26.5616	22.0191	19.4935	14.2471	16.4337	10.2644	22.053
Lus10002369	26.2633	38.4259	17.4643	29.8992	36.4857	39.5571	31.0707	25.1696	53.308	88.6759	43.6582	44.6921	54.1611	23.6962	22.58	30.9473	22.501	18.1196	63.3613	32.8227
Lus10002370	0.293666	2.14494	0.500161	1.64049	3.23979	1.57833	10.7408	9.78206	2.95567	5.62653	2.38052	4.33938	3.84066	0.193237	0.727995	1.21624	9.01566	7.47145	5.47593	1.22163
Lus10002371	1.06101	0	0	2.16707	0	0	0	0	0	0	0	0	0	0	0	0	0	0	0	0
Lus10002372	4.29671	3.65135	3.59471	4.68717	2.97571	4.24075	6.58959	3.97332	7.41616	16.7777	6.15121	8.15765	7.40919	8.75916	7.38732	6.95565	3.05543	2.72736	8.67687	6.71481
Lus10002373	4.56935	2.6944	1.93961	6.29181	2.94267	5.86032	2.77538	1.44121	1.96171	0.967841	8.49815	9.53467	5.45146	6.10123	9.70554	9.45581	1.77891	1.19633	0.867282	4.72876
Lus10002374	17.3991	26.0111	18.5126	35.6084	30.4359	28.9832	7.09157	9.44475	8.19672	11.8532	41.1918	40.6506	31.2432	20.3995	24.1793	29.1273	6.35448	8.16591	9.24976	6.584
Lus10002375	6.23973	10.4993	11.8321	6.34487	8.19691	16.266	11.1094	12.0051	11.2812	12.1601	13.4249	15.6193	18.6043	14.1313	11.6747	14.6675	9.13073	7.27655	8.85961	8.51455
Lus10002376	8.23898	7.79949	7.8743	9.65001	9.12669	6.19345	9.57775	8.0442	4.31645	5.55964	6.64501	9.05727	7.84306	6.99581	6.48033	7.13101	6.30709	8.16218	6.35052	10.5167
Lus10002377	3.18767	1.81044	2.41086	2.96236	2.42382	4.0459	9.5182	7.22904	8.4599	6.1075	2.6831	5.15936	4.19717	10.6077	8.47761	7.26408	10.0585	9.9484	3.6399	11.4017
Lus10002378	31.404	38.4839	22.8738	34.7143	38.6049	42.2189	60.31	48.3266	42.8658	54.6472	35.9418	49.3983	49.6903	40.0311	31.9789	45.2836	69.2199	77.6923	75.9907	30.2177
Lus10002379	17.247	17.5513	13.8281	13.8992	10.2603	19.9331	37.3874	41.4393	16.0753	14.6823	14.5284	23.3281	19.2119	28.1889	25.1816	25.5314	26.762	31.3778	12.4676	17.6947
Lus10002380	4.90081	2.98174	4.51389	2.08397	7.10634	9.60581	20.8108	14.2138	11.2834	12.7014	4.07859	4.78647	5.70452	11.2942	13.7692	12.864	17.0211	14.2343	19.4806	18.2134
Lus10002381	1.26296	0.319318	0.620508	0	0	0.783212	0	0	0.139702	0.587675	2.20511	1.77737	1.79344	2.01367	1.96101	2.11234	0	0	0.42912	0.757801
Lus10002382	3.30867	3.52451	2.59037	2.07102	2.01051	3.64161	2.35757	2.09857	1.12978	2.38131	2.90596	2.99969	3.27478	5.55298	5.45674	4.15844	1.1008	1.85148	2.0422	3.52786
Lus10002383	159.762	157.036	129.916	99.6669	134.21	154.78	247.425	215.728	152.246	146.021	129.713	144.551	157.539	180.811	197.275	187.346	263.073	249.834	117.97	82.7056
Lus10002385	15.1801	16.8963	10.7697	7.00459	6.37523	22.5018	2.68057	2.57838	5.27221	7.77224	18.0475	17.956	20.458	22.7065	22.4744	20.7281	2.5469	2.65975	3.28901	7.57121
Lus10002386	0.971176	1.89365	0.619651	0.676669	0.575316	0.611815	0.093219	0.166992	0.173884	0.924434	2.55691	3.20666	2.62887	1.49842	1.61367	1.50904	0	0	0.177811	1.13429
Lus10002387	4.46884	8.58721	3.08506	8.31167	14.0918	7.73859	14.9639	12.675	12.0777	21.7236	12.4707	14.0719	16.8142	5.79298	5.98483	8.1015	13.4837	12.2626	15.7589	5.65933
Lus10002388	0	0	3.09862	0	0	0	0	0	0	0	0	0	0	0	0	0	0	0	0	0
Lus10002389	14.0267	23.3565	11.0831	10.9602	9.73835	22.5966	0	0	0.132804	0.139356	7.55641	24.352	14.0676	10.0636	2.64625	3.66854	0	0	0	0
Lus10002391	5.7822	7.62017	5.39444	7.84495	7.29632	7.5854	3.9403	3.21838	4.13242	5.14644	9.3922	10.6826	9.69252	9.14574	8.92086	9.64183	2.00841	2.67303	4.77884	5.24979
Lus10002393	0.038566	0	0.197561	0.270801	0.301947	0.116532	22.1642	14.2403	13.7172	16.1902	0.062623	0.190126	0.439112	0.05703	0.040832	0	3.05348	3.14361	4.25578	3.08156
Lus10002394	160.788	144.878	80.447	60.53	64.9792	135.071	118.38	141.083	52.1184	37.8152	117.367	157.601	125.224	171.13	178.588	155.414	146.637	159.799	57.7256	53.222
Lus10002395	0	1.36727	0	0	0	0	0	0	0	0	0	0	0	0	0	0	0	0	0	0
Lus10002396	0	0	0	1.41327	0	0	5.74291	6.12134	0	0	0	0	0.819206	0	1.02075	0	0	0.805515	0	0
Lus10002397	0	0	0	0	0	0	2.12158	2.70325	1.64582	0	0	0	0	0	0.599495	0	0	0.460718	0	0
Lus10002398	0	0	0	0	0	0	1.06012	0.62806	0	0	0	0	0	0	0.122992	0	0.229863	0	0	0
Lus10002399	7.43876	7.34539	3.03024	3.20133	9.00231	4.28297	32.4097	32.2689	5.53855	8.49163	7.22582	9.72307	7.57023	3.38761	4.59856	7.0562	22.102	23.5121	7.84928	5.74509
Lus10002401	2.87509	3.26307	2.98857	4.0209	11.315	2.83777	1.03914	0.446467	1.21316	3.90192	3.42328	3.41911	4.49023	2.08319	2.2557	3.79482	1.60188	0.68084	2.21695	1.98261
Lus10002402	1.0798	0.637138	0.637012	1.16161	6.92687	0.334772	0	0	0	0	0	0.116918	0.063685	0	0.044085	0.051584	0	0	0	0
Lus10002403	16.7003	19.5913	12.6319	15.7343	18.2894	26.8006	15.8389	13.9914	12.8296	14.6779	27.628	27.2838	33.0913	24.7648	27.3378	30.9912	14.1607	15.776	12.8171	11.7946
Lus10002404	17.2405	16.1244	14.1819	10.7601	18.7622	23.1341	12.9055	13.625	16.9459	20.6671	21.1848	21.8132	22.3329	16.5901	20.4107	23.5161	7.76084	10.1475	18.7684	13.3609
Lus10002405	1.27608	1.67986	1.20662	1.23918	27.9766	1.48435	0	0	0	0	0.286956	0.928296	2.11236	0.755665	1.70794	2.46448	0	0	0	0.184407
Lus10002406	2.98535	2.70178	3.27408	4.17568	4.37183	3.79374	18.0423	16.3261	9.33399	12.466	4.95541	6.87605	4.83485	4.98701	5.11041	6.18744	15.0242	12.5021	6.71418	7.92882
Lus10002407	2.04204	3.50791	2.22331	4.11213	8.36276	6.13569	12.1693	10.2245	7.02123	16.2811	7.13848	5.60908	8.41322	3.99229	4.01664	5.9326	4.74158	4.28603	8.17912	2.24025
Lus10002408	0.862365	2.00931	0.966452	3.43215	3.75939	2.53328	7.09797	5.88526	3.28774	5.92578	4.05525	4.96006	4.87922	2.00128	1.8638	3.81172	5.18588	4.85192	4.12818	4.16664
Lus10002410	47.7769	46.4762	51.8505	48.6396	152.383	60.0344	64.1008	57.4471	38.6155	54.0368	58.9791	66.104	73.6644	50.1998	64.6435	68.7123	33.9339	38.1039	41.014	49.1442
Lus10002412	14.5365	14.2371	10.8581	13.3307	10.5857	15.318	8.90313	8.76417	7.32616	12.3227	15.1539	19.2381	17.1224	16.3746	16.9422	16.7633	9.5281	9.32723	13.1958	8.45381
Lus10002414	1.88875	7.22275	3.14126	16.5997	18.3557	10.0438	3.24248	3.65588	6.76562	9.6404	19.0877	21.32	26.02	4.36031	4.74094	7.88034	2.11105	1.6918	4.05806	0.759276
Lus10002416	0.919158	0.608237	0.862993	0.155824	8.25062	0.228862	0.086186	2.06307	0.490509	1.0153	0.456794	0.868176	0.260111	0	0	0.209387	0.210819	0	0.490885	0.345827
Lus10002420	1.66814	2.3492	1.67271	2.15897	5.64568	0.120098	0	0	0	0	1.25491	1.67629	0.552635	0	0.443596	0.962702	0	0	0	0
Lus10002421	0	0	0	0	0	0	4.82141	1.62649	2.9791	0.703557	0	0.041401	0	0	0.031166	0	1.82628	1.2029	0	0.275983
Lus10002422	33.7965	35.3008	27.3416	26.2059	18.9524	46.542	47.5441	43.8536	20.6784	16.6773	35.9824	36.7294	46.4118	39.6327	34.7257	36.2662	44.1417	45.1507	23.039	19.6449
Lus10002427	3.22034	3.24377	1.56879	1.58272	4.07896	3.32441	0.030825	0.027879	0.292105	0.479142	4.65961	4.6253	3.71608	3.38309	4.90913	4.93281	0.040341	0.06078	0.599951	0.756418
Lus10002428	679.686	700.271	474.349	406.675	446.868	496.85	2372.73	2650.9	618.269	417.408	418.974	596.566	506.61	592.288	671.85	503.953	3107.73	3099.22	649.394	365.057
Lus10002429	304.747	298.825	200.278	167.729	122.315	273.341	107.355	147.381	195.858	126.981	163.559	215.161	250.894	185.439	205.61	156.634	116.058	121.087	158.263	103.073
Lus10002430	1.76576	2.26919	0.467409	0.938616	0.382298	0.981422	0.13998	0	0.088073	0.455579	1.58097	2.05762	1.20772	1.0209	1.42008	1.3228	0.060997	0	0.632492	2.00003
Lus10002432	0.124926	0.547304	0.637558	0.696117	0.98705	1.00739	0.191877	0.085897	0	1.14274	1.51784	1.05439	1.64376	0.453965	0.332309	0.543551	0.124995	0.191686	0.182843	0.583485
Lus10002433	35.7414	14.8406	27.8751	13.8193	10.2971	25.1506	0	2.55552	45.6145	18.8577	11.0085	14.5455	19.723	13.7544	14.8193	41.4444	0	0	18.0054	38.2367
Lus10002434	5.01448	3.50053	6.39614	5.51163	7.92888	4.25674	5.3129	5.29174	5.66119	6.822	4.44838	5.84674	6.99127	4.10469	4.7246	5.19154	6.07278	3.14262	6.70582	7.39233
Lus10002435	1.92262	2.80827	1.90942	2.16725	0.918512	2.36823	0.163966	0	0.30671	0.971909	2.85658	3.98285	2.47017	2.79429	2.32752	2.65482	0	0.081664	0.627757	0.832565
Lus10002436	32.4144	29.6879	22.7128	20.7853	23.0664	38.1458	13.5862	11.6535	17.4362	16.8004	26.7074	28.905	32.1646	42.9854	44.6995	37.2186	14.2144	21.4538	19.1616	12.7711
Lus10002437	4.33414	5.59579	3.06042	4.26552	3.99671	5.67084	1.11667	1.09491	0.823	1.62703	4.89978	5.47699	5.96739	4.13314	4.24613	5.00106	1.05544	1.07039	0.784903	0.76143
Lus10002438	2.90537	3.24609	2.14499	2.27176	1.84072	3.03931	1.9264	1.54578	3.80155	3.92399	2.53912	2.297	3.0229	5.66708	4.61873	3.46769	2.40705	1.69228	3.81816	4.63359
Lus10002440	6.02373	5.19869	4.42868	1.79143	3.0778	6.60014	2.88652	2.80762	6.95423	8.71238	4.15351	5.35299	5.35961	11.2171	9.78666	6.77918	4.07308	3.43349	10.5819	19.6481
Lus10002441	5.17833	5.73681	0	3.50451	5.27418	4.55021	10.5932	14.3417	9.94668	6.22851	8.23624	9.90999	7.12032	5.90843	4.88625	3.0181	9.45818	3.52479	5.49931	5.15597
Lus10002442	16.1788	17.3734	15.449	14.3529	10.2166	18.2261	6.06553	6.28027	1.60133	3.6661	20.1177	24.4404	25.6344	21.858	24.3932	21.0641	3.39006	6.01613	1.26274	2.20949
Lus10002443	1.84929	2.50226	1.46979	3.15621	6.2645	3.94758	6.21509	4.75828	5.16941	4.85775	4.6526	5.02591	5.37089	3.66875	2.39251	4.93421	3.84654	4.03455	4.09508	1.40946
Lus10002446	39.1774	33.9247	30.3966	26.2699	24.8984	23.8985	37.2381	33.8068	22.2422	28.231	26.9406	30.5782	32.3969	27.1753	26.8189	29.9124	20.024	21.8959	23.9923	20.6387
Lus10002447	20.5383	22.0813	15.2176	19.4845	25.0798	20.7718	38.6935	19.7107	25.6989	39.7764	23.472	29.4596	26.8308	27.9008	25.4232	27.8548	33.3461	28.2159	21.0495	16.8937
Lus10002448	0.733391	0.279716	0.857797	0.89615	1.09766	0.513827	1.92845	0.7735	2.03904	1.41961	1.19107	0.69622	0.773358	5.15461	3.29028	2.61069	1.63001	1.92286	0.809523	2.19919
Lus10002450	0.977376	0.819282	0.662112	0.402979	7.57773	2.10495	7.13654	3.81693	20.1854	24.6678	0.979738	0.323829	1.49011	3.08295	0.797659	2.46218	4.20476	7.28355	8.96493	13.9424
Lus10002451	0.876291	0.240073	0.836353	1.21133	1.74716	1.54838	0	0	0.309444	0.685122	1.58809	2.60939	2.93396	1.29575	1.1684	1.90528	0.21846	0	0.629937	0.678984
Lus10002452	3.11808	1.64051	0	0.087381	0.293708	0	0	0	0	0.373441	0.202568	0.175614	0.190362	0.55357	0.561991	0.23226	0	0	0	0.390134
Lus10002453	3.66812	5.32871	2.70766	7.35795	9.23454	6.09395	12.6314	10.794	10.0066	19.2647	11.4967	15.951	12.6185	4.7645	5.75961	7.85616	9.22077	8.85899	10.4128	7.79954
Lus10002454	5.92821	7.20151	4.83536	8.59809	13.8788	10.5487	19.5507	16.3391	8.62175	12.5795	12.8015	14.9111	15.3233	9.36607	11.3784	15.4243	11.7349	12.5498	9.34474	7.64066
Lus10002455	5.70458	13.1899	4.36665	7.4158	8.41497	13.1616	0.097359	0.174299	1.26996	2.12707	12.3212	10.0749	19.141	27.2668	24.956	18.9902	0	0.09729	2.2256	3.74942
Lus10002456	11.114	10.378	7.52422	9.47883	6.27521	9.86633	12.8445	9.4336	15.1892	13.4553	15.0129	12.8824	11.8378	13.7619	13.072	13.271	11.8644	13.0091	13.7066	33.4743
Lus10002458	0.5771	2.65497	0.589291	3.54039	3.09792	3.83892	0.177227	0	0.661924	0.526434	5.51888	3.24771	7.48824	0.854706	1.77982	2.43876	0	0	0	0
Lus10002459	0.962214	1.09748	0.517984	0.703938	0.601411	0.988354	0.590317	0.347164	0.308289	0.739853	0.60965	1.09811	0.916295	1.19474	1.14987	1.13372	0.347289	0.144718	0.605198	0.513281
Lus10002461	0.242922	0.088734	0	0	0.636908	0.568485	1.35126	0.950165	0.233491	0.72667	0.394011	0.627665	0.494734	0.510277	0.608757	0.401943	1.44573	1.5911	0.23928	2.13159
Lus10002462	3.59262	7.19349	3.32702	4.48852	17.9095	8.2692	62.1438	36.9648	17.8315	33.7957	5.9674	8.38228	6.08465	2.36624	0.51901	3.01667	35.6406	32.8771	30.1668	6.59719
Lus10002463	0.758372	3.88334	1.92968	4.18529	6.87952	4.59975	28.2298	18.7614	3.20234	2.84274	2.43482	3.35646	3.51234	0.759978	0.538747	0.470247	14.036	8.90069	6.51147	0.78343
Lus10002464	0	1.78207	0	1.08488	3.94291	2.40532	30.2862	25.4446	0	1.28287	3.54199	3.17948	2.51569	2.15675	0	0.45898	6.30609	11.8292	2.30033	1.30355
Lus10002466	9.75011	8.12813	3.77654	3.22454	1.3513	7.27496	0	0	0.5993	0.661726	9.56647	4.16021	7.0063	8.98885	12.8885	10.9313	0.211438	0	0	1.31405
Lus10002467	3.10912	5.13185	8.78022	7.291	1.26081	6.16513	4.86235	3.00566	3.26477	6.16168	7.39243	2.54675	5.43684	4.84543	2.29621	3.09474	6.79712	1.19644	5.5065	0
Lus10002468	2.05705	2.42131	1.16909	3.73154	1.67704	3.68454	0.817807	0.368225	0.329786	1.37418	3.58405	5.36258	3.09114	2.63088	3.55729	4.24335	1.14452	0.92658	1.57757	0.476147
Lus10002469	2.29124	2.34384	1.74153	2.42784	3.67155	4.97474	7.29503	6.92617	3.95581	4.78539	4.42138	5.47258	6.4323	4.40833	3.88328	4.83359	7.03881	6.53224	4.46651	4.94044
Lus10002470	0	0	0	0.423836	1.48806	0	0	0	0	0	0	0	0	0	0	0.190142	0	0	0	0
Lus10002472	0.949754	2.49546	1.36899	4.16764	3.78032	2.86977	5.89958	6.16016	5.85898	8.57569	5.10777	6.26465	6.38162	1.7751	2.09501	2.83903	4.8385	3.88461	5.84086	7.22497
Lus10002473	0.102973	0	0.263011	0.143738	0	0	0.079025	0.212806	0.147934	0.155988	0.584223	0.072451	0.23793	0.254118	0.164149	0.063977	1.23691	0	0.151422	0.160574
Lus10002476	1.38677	1.59234	0.506816	0.369995	0.829708	1.46362	2.27764	1.55158	1.33616	1.4845	0.750053	1.06923	1.61398	1.0422	1.43557	1.43481	1.65371	1.30258	1.66406	1.44555
Lus10002477	19.5008	14.1697	11.4595	14.2912	18.1485	44.0812	12.4345	8.58838	78.2155	77.3771	26.0458	35.9615	61.0013	72.9746	62.4973	71.7858	13.1077	16.8789	27.3734	46.8254
Lus10002478	0.700606	6.96725	1.7682	0.944111	3.41964	1.40032	8.38959	5.45171	4.89644	16.7821	2.0772	5.55787	4.93166	0.948946	2.44491	1.61553	6.13402	6.51114	7.93726	6.71521
Lus10002479	37.1656	34.2313	25.6577	21.9216	15.7147	41.4697	15.2119	14.029	29.6136	27.9181	27.7961	27.8158	37.4801	39.3627	35.3683	35.8523	18.048	16.8046	30.2011	46.0948
Lus10002480	0.780147	0.641616	0.249138	0.408584	0.614743	1.47408	2.02029	1.4114	2.24355	1.17992	0.869563	0.343094	0.225048	1.1069	1.50225	1.21163	1.26914	3.49805	2.44069	2.43407
Lus10002481	0	0	0	0	0	0	0	0	11.679	0	0	0	2.0582	2.21412	0	2.77277	2.68765	0	0	0
Lus10002482	18.8422	18.8856	12.387	13.8933	11.3922	21.1581	0.794726	0.637571	5.50387	15.1616	21.088	18.824	24.8182	22.4517	16.0014	16.9162	0.461824	0.611037	9.15586	12.1704
Lus10002483	0.433558	0.316525	0	0.401955	0.457564	0.145707	0.444159	0.991983	6.80649	4.87472	0.116992	0.406445	0.22468	0	0.230892	0.179711	0.57817	2.00323	0.631989	0.898829
Lus10002484	0.222035	0.121537	0.141644	0.855731	0.184487	0.559106	3.73282	3.53068	1.91025	3.20065	0.196891	0.234361	0.256869	0.657229	0.648948	0.219803	2.19195	2.41741	0.977697	0.797617
Lus10002485	7.02331	7.89398	5.17719	2.04908	8.22444	5.59394	3.83337	3.28616	1.5733	2.86544	8.65884	11.1589	6.80654	6.47813	5.61801	8.61891	7.93791	5.30337	5.07828	3.15392
Lus10002486	124.408	113.206	95.4247	65.0481	68.6123	111.734	198.818	223.964	101.654	56.0675	73.4014	94.1054	61.2239	100.236	141.551	135.651	287.014	357.377	210.804	111.229
Lus10002487	4.73809	6.92495	5.09814	6.38453	9.82081	7.01277	18.095	13.7969	17.6614	18.4522	9.56206	12.5172	10.0556	6.15708	5.3771	8.18198	18.4611	15.4229	22.8069	18.0531
Lus10002489	3.49553	4.44054	2.13946	5.64115	9.95645	9.16275	7.41184	9.50521	3.99396	10.4904	7.24524	9.73333	9.88054	3.72995	4.54123	4.60727	7.41256	5.27124	8.77248	3.26204
Lus10002490	30.5405	33.4735	11.76	30.5927	40.8773	44.9013	63.4155	63.5924	31.8545	42.8572	59.4784	76.6002	59.8527	48.5467	50.1976	68.3136	37.9852	36.3213	42.0136	36.8913
Lus10002491	13.7993	23.6964	11.7896	17.2085	60.8291	26.0904	102.497	93.6776	50.7068	126.422	34.5094	32.8429	51.4177	10.3001	19.4674	33.2496	59.4184	49.454	89.0192	24.2086
Lus10002492	4.664	3.20391	1.48385	5.21696	1.40538	5.9005	8.64543	4.73223	4.08983	7.86323	4.88869	6.49472	6.01534	3.99321	6.66195	7.02662	2.60418	3.20357	4.56952	2.26083
Lus10002493	14.4701	13.6045	7.72618	9.57614	11.9889	13.8423	10.0733	7.47657	12.6623	20.5937	18.0938	22.0086	21.0943	14.9021	16.4361	14.8754	7.18078	9.61886	18.6928	12.3502
Lus10002494	1.1428	1.58638	0.487052	2.8073	2.27574	2.79084	1.92853	1.15728	1.11377	5.07854	2.73727	1.92882	3.26613	1.62678	1.13152	2.05935	1.06822	0.789701	2.23835	0.595184
Lus10002495	5.41597	6.06853	3.07978	5.90367	5.19482	6.42597	18.6512	18.0157	5.91975	12.3346	7.27557	10.6765	9.36381	3.82814	3.76378	6.53666	11.7558	10.3064	10.1819	3.76531
Lus10002496	22.3467	27.1355	39.2873	37.8279	11.7567	11.1747	0.239947	0.108063	0.338685	3.29577	12.9101	13.3499	6.31479	15.0846	15.1584	7.75136	0.548688	4.07757	2.31422	1.7118
Lus10002497	310.956	337.147	165.521	130.527	134.454	286.8	228.484	285.998	76.3784	98.0535	226.226	276.213	256.919	213.967	235.718	231.502	266.331	260.474	159.925	130.956
Lus10002498	3.45879	3.81369	7.54536	9.96101	5.13877	5.76911	3.20248	1.85292	12.2242	21.4463	7.05453	7.63032	6.99543	14.5557	14.5652	13.2082	2.37104	2.85601	33.7102	71.8011
Lus10002499	30.0784	37.3774	23.5471	36.9108	33.7616	40.142	127.639	99.3427	30.1522	38.7093	39.3135	61.4781	56.0432	36.7942	30.8178	37.453	53.0399	45.0326	18.3853	18.4843
Lus10002500	6.01993	9.31949	8.178	14.2311	12.1197	12.4524	104.938	82.5789	58.1279	49.4712	9.51716	12.1982	11.4939	14.9556	11.679	10.3006	78.7613	67.5951	34.2512	11.91
Lus10002501	4.31968	3.6679	2.15746	3.45271	1.30696	2.67818	10.0707	5.32884	4.3092	6.26128	2.62695	3.99781	4.14915	7.65489	6.74203	3.25005	8.73291	7.57325	3.80274	1.8976
Lus10002503	12.06	19.1761	9.17488	19.2355	15.9261	18.1125	23.095	20.7424	20.1116	30.1461	21.0416	29.7684	31.7031	16.1409	17.2134	19.4539	15.4312	14.6515	21.4217	15.7137
Lus10002508	459.205	539.814	406.044	317.488	352.09	685.807	32.2064	53.5932	55.9593	102.957	376.827	332.66	520.237	418.734	376.389	474.681	29.0145	27.2873	141.061	142.716
Lus10002513	0.431144	0.157382	0.366453	0	3.18489	0.289787	0	0	0	0	0	0.101047	0.446779	0.212932	0.229598	0.17871	0	0	0	0
Lus10002514	16.8296	26.5328	8.19785	11.3897	34.8096	8.45039	0.460574	0.421816	0	0	6.78279	7.75564	4.06957	5.02217	6.515	10.5634	1.26109	1.00708	0	4.12478
Lus10002515	2.0973	1.54957	0.700459	1.27972	1.3575	1.82488	5.48255	4.57664	5.01664	6.38523	1.85236	1.57321	1.66381	2.85457	2.63206	2.03693	4.5231	4.89284	4.48092	4.92629
Lus10002517	10.6127	16.3449	8.23869	25.6163	28.8341	26.7549	11.8808	9.26829	29.6248	61.6494	28.5437	35.1849	34.4076	14.156	14.6876	22.5806	13.2316	14.743	28.3686	26.2034
Lus10002518	2.09776	3.76322	2.84705	7.25545	2.59606	4.61122	0.243684	0.350887	1.47066	2.09445	6.26405	3.85002	6.84784	4.84383	3.44487	5.06211	1.04371	0.578673	2.54603	1.989
Lus10002519	42.074	23.6644	24.5936	14.0181	14.7677	29.2513	74.1523	108.828	31.6485	43.5996	20.3484	25.8521	24.4125	12.4077	19.545	18.8631	76.9266	61.432	30.2462	27.8422
Lus10002520	80.8914	72.843	78.2447	61.3305	39.6544	78.7183	88.0714	70.5874	48.3413	49.168	64.9154	74.3568	74.389	104.634	102.609	87.5912	42.2601	51.5447	42.4255	35.1938
Lus10002521	3.91555	4.18263	1.50048	3.55439	0.462827	1.47969	0.075111	0.067462	1.12597	1.03647	3.25338	3.65059	2.63575	1.78745	2.18398	1.88517	0	0	0.43231	1.52703
Lus10002522	17.8224	16.4749	13.4649	15.4314	14.1885	22.2142	22.7615	15.0523	13.0199	21.1666	19.6532	25.0556	25.6784	22.1795	22.8945	26.4956	13.9932	17.7659	15.235	11.9092
Lus10002529	1.06946	0.923931	0	0	0.304272	0.032639	0	0	0	0	0.473681	0.981502	0.073696	0.031945	0.068598	0.020103	0	0	0	0
Lus10002531	23.5394	31.8084	23.6057	28.0358	16.1548	33.5053	42.845	53.6326	18.7586	29.6207	34.0202	41.7554	44.3266	19.1272	21.3555	24.9148	36.3737	47.3707	30.7646	19.1819
Lus10002533	11.6555	13.0123	8.4909	5.63169	5.63889	9.47645	5.56493	5.30915	5.92221	4.92026	7.75692	7.91883	8.44702	16.0703	13.309	11.6756	4.33081	6.23423	5.62413	10.1902
Lus10002534	17.7752	19.1094	10.954	17.7553	26.6908	19.345	44.3198	40.6925	15.6606	28.8656	24.3162	31.0098	28.4827	20.0438	22.3698	26.9816	30.6968	37.1011	15.486	24.5484
Lus10002536	62.6857	61.7529	44.7797	44.7959	37.8377	88.4013	34.3745	34.7338	28.9961	36.0918	89.6988	101.653	126.46	131.408	121.522	108.277	23.771	29.158	37.3279	43.9581
Lus10002537	17.1206	23.4975	13.9423	18.4816	19.0097	37.9883	11.2958	11.308	9.47451	14.8754	22.5741	25.7119	33.2093	44.1412	37.4377	38.053	6.43007	9.47956	9.85772	10.5711
Lus10002538	0	0	0	0	0	0	0	0	0	0	0	0	0	0	0	0	0	0	0	6.1378
Lus10002539	0.49626	1.10072	0	0	0.808121	0	0	0	0	0	0.382288	0.336965	0.393769	0	0	0.297545	0	0	0	0
Lus10002540	16.8264	20.1119	0	1.81821	4.3845	1.34864	27.1658	11.3749	0.940575	5.38659	6.5188	14.7366	1.58309	0.611184	2.36024	0.390278	62.8946	38.1459	6.6721	4.29562
Lus10002541	2.29224	5.08011	1.78883	3.13161	0	0	0	0	0	0	2.84583	2.81596	2.5501	1.52376	0.953834	0.553467	0.45004	0	0	0.719877
Lus10002542	5.484	7.31603	4.77519	5.78022	11.6255	11.3512	5.54519	3.62086	8.29334	7.41388	11.4288	11.1709	13.1506	13.0266	9.56139	8.71916	6.04913	5.55444	7.16573	5.63569
Lus10002543	2.33168	1.45045	1.50856	1.13052	1.49553	4.56424	4.91483	4.11862	3.18798	4.55222	2.26599	3.23323	3.29111	5.77788	5.15078	4.77388	2.87226	3.40584	2.48597	3.88264
Lus10002544	32.6338	33.0268	20.9974	15.7863	15.4227	33.4094	47.3656	55.8952	22.746	14.994	43.7202	44.0858	47.2163	56.1421	47.1205	45.8121	62.105	59.6168	18.4332	22.5227
Lus10002545	83.7354	72.7516	74.8708	52.9575	24.0473	43.4104	95.0082	110.8	0.724876	1.38969	31.6654	68.8595	26.6916	27.3108	29.3876	25.112	88.5114	125.604	2.70557	3.58617
Lus10002546	1.3154	2.72092	2.04955	1.62579	5.55376	7.81011	21.7862	13.2405	4.37936	5.60489	2.95774	3.49282	2.95564	2.84698	1.479	4.81744	3.80049	3.71534	4.89849	1.81782
Lus10002547	50.7862	52.1211	62.1693	94.9292	35.7075	48.2601	174.274	113.299	166.033	168.223	60.9957	91.2435	32.747	62.1414	54.0106	70.7351	104.968	93.4271	73.4253	43.2157
Lus10002548	0.48388	0.238788	1.48817	1.83721	0.226951	0.316746	0.222202	0.234913	0.844949	0.573207	0.412653	0.460148	0.146444	0.202676	0.153562	0.210071	1.35823	0.327796	0.144768	0.834791
Lus10002550	0.325481	0.356401	0	0	0	0	0.625253	0.334554	2.54775	6.26979	0.263262	0.343066	0.507928	0.241119	0.607095	0.303588	0	0	2.36335	2.78021
Lus10002552	0	0	0	0	1.32753	0.140963	0.107418	0	0.199698	0	0.113207	0	0	0.483365	0.446679	0	0	0	0	0
Lus10002553	0	0.375921	0.584087	0.478541	1.08357	0.46119	0.526947	0.393635	0.16404	0	0.092689	0.241421	0.353339	0.734159	0.669076	1.06635	0.228967	0.613125	0.167807	0.356468
Lus10002554	1.7302	6.65504	4.77056	9.92622	8.33908	6.71206	1.97465	2.14644	7.2843	29.7284	10.8286	13.0546	14.1877	2.6818	4.44604	3.38754	3.14935	2.03693	17.265	4.9198
Lus10002555	0	0	0	0	1.58167	1.84002	1.40079	0.566616	0.39424	0.413508	0	0.064249	0.6312	4.91065	1.84228	1.92816	0.639883	2.50555	0.134596	0.284987
Lus10002556	1.51478	2.07509	0.871557	2.332	2.85788	1.93928	2.49703	1.35971	3.82517	5.12223	6.47892	4.74505	4.40608	2.49139	1.76798	2.30438	1.1	0.805924	3.1369	3.90525
Lus10002557	2.24527	2.37286	1.65725	2.96884	4.51084	4.28203	15.1039	14.8009	11.4714	13.629	4.14324	5.91164	5.35676	3.20701	3.77445	4.76011	9.81759	9.17752	15.6758	4.96799
Lus10002558	8.63743	7.8175	5.8427	5.4142	6.48499	17.0655	6.20841	6.29502	5.33535	9.14475	8.48235	9.90321	13.5203	18.3507	17.5768	16.6056	4.44054	5.70045	5.46666	8.14355
Lus10002559	0.09034	0.395945	0.80805	0.252509	0.142261	1.54756	0	0	8.71346	11.5896	0.366231	0.445023	1.8039	1.6889	1.19921	0.785582	0	0	6.394	13.1135
Lus10002560	27.3711	21.2214	19.201	12.1409	8.51856	31.2549	12.1947	10.8624	7.16432	7.62899	27.712	36.2443	26.87	47.9485	35.9256	28.8343	13.9543	18.8043	14.0664	14.6431
Lus10002561	21.5226	19.0448	10.9111	27.4834	11.9308	15.1744	17.805	17.1278	37.1534	63.1597	14.5443	14.3881	11.5114	5.73857	2.83838	8.85628	15.0512	22.2197	43.4067	19.8366
Lus10002562	2.54932	2.50064	1.83231	3.36027	7.67618	2.57572	2.49759	2.72513	1.36209	3.73106	3.10346	4.33037	4.70895	4.19181	3.57761	4.47039	1.84142	2.27061	1.99936	1.89037
Lus10002563	31.8422	32.0127	23.3271	23.6466	20.443	29.2522	64.6121	96.711	45.8913	43.2249	31.0228	45.0511	31.0655	26.5889	28.2884	26.1947	57.425	66.7155	55.3062	62.4199
Lus10002564	18.867	9.80813	9.35375	12.0075	8.63909	13.683	32.6723	35.9146	9.05099	18.969	7.13592	12.2554	16.7387	11.9781	7.79344	14.9432	21.8609	19.3502	12.5156	13.1021
Lus10002565	102.495	110.49	89.9935	87.1645	108.328	86.4784	74.9269	91.1708	69.3703	105.665	96.6199	101.624	117.301	91.5793	97.3256	105.342	75.6286	63.6219	85.4843	79.4719
Lus10002566	2.35194	2.36137	2.99387	1.35692	0.935532	3.36235	0	0	0	0.609456	2.05637	1.10011	3.07733	2.32126	2.50889	2.07127	0	0	0	0
Lus10002567	173.175	87.4034	35.0716	13.4817	98.1692	6.91538	0	0	0	0	9.78861	29.2707	10.7761	3.45772	5.64209	7.86252	0	0	0	0
Lus10002568	0.241839	0.13255	0.077355	0.084732	0.199428	0.304535	0.423231	0.25538	0.874595	0.463709	0.538851	0.425658	0.230597	2.33136	2.02784	0.788084	0.484549	0.412381	0.717122	3.40484
Lus10002569	1.51824	2.0506	1.09679	2.09007	1.26237	2.42985	2.11942	1.66667	2.02495	2.80329	2.16914	2.36522	2.68454	4.26785	4.33494	3.72589	1.55028	1.24463	1.49419	7.12744
Lus10002571	1.25389	1.77458	1.13682	1.68543	4.58829	2.37475	2.28077	1.8316	1.06112	2.49574	2.19984	2.89209	3.33209	1.75168	1.37286	1.83073	0.366451	0.831546	1.17088	0.572435
Lus10002572	11.5118	11.5379	6.89919	13.4368	9.50573	14.2105	14.745	11.6957	12.1038	21.4873	14.1106	15.7845	18.4782	13.0077	12.9956	13.9485	8.05074	8.06517	11.5691	12.9241
Lus10002573	8.83163	14.2765	7.16438	27.3507	23.7886	14.4368	18.6009	12.7564	20.0999	47.2166	29.1528	41.8275	25.7433	8.08089	7.27025	11.5777	18.003	14.3457	36.3905	11.5846
Lus10002574	10.688	18.9955	10.5927	25.3006	20.9688	23.4683	13.6788	11.954	23.2659	43.2017	25.0958	28.6682	32.2466	18.4682	18.5088	18.1872	7.33626	7.26186	15.6957	9.95814
Lus10002575	0.735701	0.627045	0.522455	1.25767	0.385813	0.988379	0.062688	0	1.17841	1.4768	0.596627	1.20819	0.626568	1.37118	1.12795	0.915602	0	0.062201	0.845307	2.0427
Lus10002576	8.39618	17.845	20.3317	19.4108	1.30301	5.75289	0	0.367232	14.0827	6.42323	28.6323	38.9285	8.37062	13.5508	8.36195	5.87028	0.269265	0.636882	4.64144	23.9301
Lus10002577	8.9355	16.8098	4.80485	5.35538	2.78643	9.11562	2.92246	1.30696	13.0195	30.1695	11.6367	10.8862	13.6721	7.76577	6.83107	6.8265	0.385227	0.92218	25.01	21.9555
Lus10002578	5.62669	7.30575	4.8155	8.04849	7.00599	6.04817	6.26929	3.20502	7.94123	14.5766	6.42946	8.07061	6.77227	6.8149	5.71858	6.26987	4.19923	3.35036	15.2188	9.1812
Lus10002579	25.2395	25.6537	14.4268	15.9608	6.90634	27.0587	1.01541	0.90371	37.4921	55.6911	24.0974	22.5351	27.5463	30.6713	18.0296	13.6212	0.37721	0.879389	78.6005	222.924
Lus10002580	3.11351	4.60063	2.24942	2.69274	4.33694	4.80554	2.71127	2.48109	4.02083	5.2733	5.11529	5.80844	4.38301	4.32962	4.46044	4.44029	2.32147	2.78654	4.48739	7.77204
Lus10002581	21.9379	29.3253	19.2837	23.761	71.8959	29.5951	41.8094	27.8153	13.5893	9.76161	23.6317	22.0161	22.0247	36.3162	41.1003	48.8738	34.0405	27.2975	23.3446	18.106
Lus10002582	32.7645	36.2757	42.638	45.3297	511.211	36.1031	1.50902	1.06229	1.47889	1.40949	11.7227	26.2359	40.0311	12.4085	24.8918	54.5918	0.085657	0.781661	2.27278	0.400692
Lus10002583	14.3099	15.0971	10.7174	10.0531	4.35918	12.7048	14.6218	16.51	18.3999	16.8438	8.82466	13.6645	11.7022	14.689	14.1135	12.5681	13.7908	14.5213	18.4218	14.0972
Lus10002584	26.5429	22.6574	15.9873	15.0604	11.2482	28.0262	18.4699	18.2277	15.3224	16.5936	19.2266	23.9735	27.6483	31.8743	27.7097	23.5327	11.1542	17.5094	15.6738	11.8154
Lus10002586	5.69817	8.26346	9.02837	12.6252	45.3845	10.448	12.8988	16.0541	8.33999	11.1277	5.48334	9.85079	13.195	8.82327	9.84572	14.9387	12.165	12.8309	17.924	4.06826
Lus10002587	4.67918	5.93421	5.97055	9.77913	6.03105	7.78393	0.094559	0.169359	0	0.18763	7.18164	6.32249	14.2903	9.11965	7.5329	9.79659	0.369629	0.094438	0.721167	0.5752
Lus10002588	7.07361	5.04305	12.3848	10.6751	5.82605	10.9318	26.2157	20.7348	17.5605	21.5596	10.2511	12.2518	11.2699	19.3733	20.1038	13.3876	20.9806	23.7181	15.5662	18.0364
[truncated: 32,871 more rows]
