# Supplementary material for: Integrative transcriptome and genome resequencing reveals conserved flowering regulators and allelic variants in early- and late-flowering linseed (Linum usitatissimum L.) accessions
Source: Sci Rep. 2026 Mar 2;16:11526. doi: 10.1038/s41598-026-40729-7 (PMC13056945; doi:10.1038/s41598-026-40729-7)
Supplement: Supplementary file 12 — Supplementary Material 12 [file 41598_2026_40729_MOESM12_ESM.xlsx]

## Sheet: Bud1vsLeaf_IC0523807
Supplementary Table S2: List of differntial expressed genes and their details
Gene ID	baseMean	log2FoldChange	lfcSE	stat	pvalue	padj
Lus10006666	10289.4	9.67723	0.460927	20.9951	7.26e-98	2.41e-93		Bud1vsLeaf_IC0523807	5541	2164	7705
Lus10011499	2056.34	9.32957	0.476026	19.5988	1.58e-85	2.63e-81		Bud1vsLeaf_IC0525939	4955	2378	7333
Lus10017775	753.148	-5.59884	0.299991	-18.6633	9.84e-78	1.09e-73
Lus10039222	1591.56	8.33436	0.453806	18.3655	2.48e-75	2.06e-71
Lus10006665	1446.71	9.37498	0.515927	18.1711	8.74e-74	5.8e-70
Lus10023140	1320.05	9.20327	0.533601	17.2475	1.17e-66	6.47e-63
Lus10007268	1293	8.10805	0.47211	17.1741	4.15e-66	1.97e-62
Lus10010479	1149.45	8.42503	0.493668	17.0662	2.65e-65	1.1e-61
Lus10019725	1898.51	5.11255	0.308649	16.5643	1.26e-61	4.66e-58
Lus10031032	5686.9	5.17431	0.316339	16.3569	3.89e-60	1.29e-56
Lus10013009	617.899	7.19682	0.44115	16.3138	7.88e-60	2.38e-56
Lus10000074	483.894	6.93555	0.434896	15.9476	2.96e-57	8.19e-54
Lus10023144	1594.7	10.707	0.671912	15.9351	3.62e-57	9.24e-54
Lus10018938	1174.48	9.06218	0.569729	15.9061	5.75e-57	1.36e-53
Lus10022415	366.223	-6.13941	0.388287	-15.8115	2.59e-56	5.74e-53
Lus10008076	306.327	5.74145	0.363388	15.7998	3.12e-56	6.48e-53
Lus10005453	1477.07	8.47207	0.536527	15.7906	3.61e-56	7.06e-53
Lus10029616	653.95	-7.95324	0.505734	-15.7261	1e-55	1.85e-52
Lus10016111	543.714	-5.89339	0.384484	-15.3281	4.97e-53	8.68e-50
Lus10001508	1725.64	6.35074	0.416825	15.236	2.04e-52	3.23e-49
Lus10035422	6771.87	4.96553	0.325908	15.236	2.04e-52	3.23e-49
Lus10029156	582.413	6.32385	0.415538	15.2185	2.67e-52	4.02e-49
Lus10004033	511.131	-9.3992	0.623624	-15.0719	2.48e-51	3.58e-48
Lus10039078	578.386	6.91595	0.463665	14.9158	2.6e-50	3.6e-47
Lus10005886	418.092	-5.86852	0.394719	-14.8676	5.35e-50	7.11e-47
Lus10034371	355.376	5.88209	0.395739	14.8636	5.68e-50	7.26e-47
Lus10014721	1305.89	6.41545	0.432616	14.8294	9.45e-50	1.16e-46
Lus10007362	458.991	8.51927	0.583897	14.5904	3.23e-48	3.84e-45
Lus10010307	263.095	6.02216	0.414158	14.5407	6.69e-48	7.66e-45
Lus10017333	851.18	9.72173	0.668699	14.5383	6.93e-48	7.67e-45
Lus10033661	446.041	-5.71887	0.393768	-14.5234	8.61e-48	9.22e-45
Lus10005080	647.643	5.10887	0.354116	14.4271	3.5e-47	3.63e-44
Lus10015883	1605.34	9.83342	0.691258	14.2254	6.37e-46	6.41e-43
Lus10032044	517.441	-4.11264	0.298648	-13.7708	3.82e-43	3.73e-40
Lus10024627	1848.25	11.288	0.825246	13.6784	1.37e-42	1.3e-39
Lus10003051	401.077	6.48903	0.477069	13.6019	3.9e-42	3.6e-39
Lus10034900	287.235	5.6957	0.422409	13.4839	1.95e-41	1.75e-38
Lus10025230	708.366	9.33776	0.695917	13.4179	4.75e-41	4.15e-38
Lus10013999	392.089	5.51191	0.412539	13.3609	1.02e-40	8.71e-38
Lus10007351	1267.82	8.97336	0.674472	13.3043	2.19e-40	1.81e-37
Lus10011035	218.994	-5.22968	0.394146	-13.2684	3.53e-40	2.86e-37
Lus10025975	373.991	-5.88555	0.445098	-13.223	6.46e-40	5.11e-37
Lus10029815	403.433	5.07056	0.387615	13.0814	4.2e-39	3.25e-36
Lus10019085	391.885	8.844	0.68255	12.9573	2.14e-38	1.61e-35
Lus10009058	702.657	8.65126	0.668616	12.9391	2.71e-38	2e-35
Lus10034411	534.791	-6.26949	0.485418	-12.9156	3.67e-38	2.65e-35
Lus10011550	267.791	5.73829	0.445399	12.8835	5.58e-38	3.94e-35
Lus10024148	586.98	8.86722	0.68935	12.8632	7.25e-38	5.02e-35
Lus10009282	6147.23	6.56064	0.511456	12.8274	1.15e-37	7.81e-35
Lus10025847	2861.3	-3.6875	0.28763	-12.8203	1.26e-37	8.38e-35
Lus10030751	320.893	-6.05864	0.472781	-12.8149	1.35e-37	8.81e-35
Lus10018610	255.62	5.23884	0.409072	12.8067	1.5e-37	9.61e-35
Lus10041636	1431.48	-6.9167	0.54047	-12.7976	1.69e-37	1.06e-34
Lus10010942	255.625	6.95787	0.54393	12.7918	1.82e-37	1.12e-34
Lus10039630	348.001	3.76529	0.29551	12.7417	3.47e-37	2.09e-34
Lus10004290	493.447	9.243	0.730507	12.6529	1.08e-36	6.4e-34
Lus10024388	346.531	4.5873	0.364278	12.5928	2.31e-36	1.35e-33
Lus10009790	649.621	5.62003	0.449009	12.5165	6.06e-36	3.47e-33
Lus10035207	492.711	9.06352	0.726788	12.4707	1.08e-35	6.07e-33
Lus10041031	122.453	6.18592	0.496729	12.4533	1.34e-35	7.42e-33
Lus10015151	349.184	8.41379	0.677055	12.427	1.86e-35	1.01e-32
Lus10014978	1985.85	4.64248	0.374171	12.4074	2.38e-35	1.28e-32
Lus10030646	916.37	7.92727	0.638982	12.4061	2.42e-35	1.28e-32
Lus10030674	299.753	5.59376	0.451401	12.392	2.89e-35	1.5e-32
Lus10026482	207.541	5.90527	0.480195	12.2977	9.32e-35	4.76e-32
Lus10001672	185.414	6.43308	0.524419	12.2671	1.36e-34	6.85e-32
Lus10013291	279.722	6.23085	0.508243	12.2596	1.49e-34	7.4e-32
Lus10032567	392.905	5.12617	0.42049	12.191	3.47e-34	1.7e-31
Lus10033011	397.326	5.58508	0.458724	12.1752	4.21e-34	2.03e-31
Lus10007653	530.023	6.4814	0.533171	12.1563	5.31e-34	2.52e-31
Lus10020808	378.739	-6.75814	0.556091	-12.1529	5.54e-34	2.59e-31
Lus10018390	134.909	-6.59746	0.543599	-12.1366	6.76e-34	3.12e-31
Lus10020642	429.159	9.67122	0.798611	12.11	9.34e-34	4.25e-31
Lus10015285	292.13	-8.79384	0.726477	-12.1048	9.97e-34	4.47e-31
Lus10039602	264.854	5.36672	0.443671	12.0962	1.11e-33	4.9e-31
Lus10031586	539.928	7.73166	0.639615	12.088	1.22e-33	5.34e-31
Lus10018919	690.666	-3.86533	0.320535	-12.059	1.74e-33	7.5e-31
Lus10012871	336.007	4.56105	0.378553	12.0486	1.97e-33	8.35e-31
Lus10031130	168.768	6.6561	0.552466	12.048	1.99e-33	8.35e-31
Lus10017996	201.773	6.96562	0.578669	12.0373	2.26e-33	9.39e-31
Lus10031824	316.474	6.62323	0.550428	12.0329	2.39e-33	9.78e-31
Lus10013112	406.868	5.47548	0.457297	11.9736	4.89e-33	1.98e-30
Lus10014702	204.692	-6.03878	0.504978	-11.9585	5.86e-33	2.34e-30
Lus10017412	432.957	5.69435	0.476777	11.9434	7.03e-33	2.78e-30
Lus10018016	175.202	6.16266	0.516871	11.923	8.98e-33	3.51e-30
Lus10034094	238.686	4.709	0.39538	11.9101	1.05e-32	4.05e-30
Lus10037328	329.674	5.23472	0.439558	11.9091	1.06e-32	4.05e-30
Lus10014688	1538.28	-4.45622	0.374508	-11.8989	1.2e-32	4.53e-30
Lus10019195	468.008	8.04344	0.677046	11.8802	1.5e-32	5.6e-30
Lus10041798	734.816	4.33536	0.365068	11.8755	1.59e-32	5.86e-30
Lus10018083	1861.99	5.07458	0.427554	11.8689	1.72e-32	6.27e-30
Lus10011604	768.797	5.6358	0.474906	11.8672	1.75e-32	6.32e-30
Lus10033156	239.339	4.7755	0.403618	11.8317	2.68e-32	9.55e-30
Lus10009235	293.645	7.89811	0.669552	11.7961	4.09e-32	1.44e-29
Lus10041343	361.212	7.38295	0.628014	11.756	6.58e-32	2.3e-29
Lus10038481	404.914	8.72789	0.744894	11.717	1.04e-31	3.61e-29
Lus10029719	326.137	7.88039	0.672694	11.7147	1.07e-31	3.67e-29
Lus10024836	143.333	6.75542	0.578153	11.6845	1.53e-31	5.18e-29
Lus10005457	266.365	7.47969	0.640291	11.6817	1.58e-31	5.3e-29
Lus10039846	204.241	5.24734	0.450023	11.6602	2.04e-31	6.76e-29
Lus10003106	516.307	9.97407	0.857124	11.6367	2.68e-31	8.82e-29
Lus10005860	516.893	-4.71647	0.405499	-11.6313	2.86e-31	9.3e-29
Lus10009995	773.884	6.24852	0.538652	11.6003	4.11e-31	1.31e-28
Lus10032377	300.097	4.24196	0.36568	11.6002	4.11e-31	1.31e-28
Lus10035497	317.189	7.28926	0.629056	11.5876	4.76e-31	1.51e-28
Lus10035048	1172.57	-4.0788	0.352062	-11.5855	4.88e-31	1.53e-28
Lus10014358	728.238	6.39641	0.552375	11.5798	5.21e-31	1.62e-28
Lus10016872	588.659	6.75501	0.585131	11.5444	7.88e-31	2.42e-28
Lus10030768	197.056	-4.8705	0.422083	-11.5392	8.37e-31	2.55e-28
Lus10034157	540.321	-3.21664	0.279049	-11.5271	9.63e-31	2.91e-28
Lus10006215	483.92	3.68998	0.320827	11.5015	1.3e-30	3.88e-28
Lus10019364	516.659	3.84597	0.335358	11.4682	1.91e-30	5.65e-28
Lus10015765	314.027	7.70274	0.6719	11.4641	2e-30	5.87e-28
Lus10038071	243.284	7.34803	0.641311	11.4578	2.15e-30	6.26e-28
Lus10004945	214.11	5.71919	0.500443	11.4283	3.02e-30	8.72e-28
Lus10026813	722.373	3.47133	0.304787	11.3894	4.72e-30	1.35e-27
Lus10008080	298.618	5.73191	0.504941	11.3516	7.28e-30	2.07e-27
Lus10009911	5575.86	-4.64981	0.409747	-11.348	7.59e-30	2.13e-27
Lus10013544	389.576	7.78812	0.68874	11.3078	1.2e-29	3.32e-27
Lus10020052	168.85	-6.86325	0.606952	-11.3077	1.2e-29	3.32e-27
Lus10022246	570.878	-3.53187	0.312939	-11.2861	1.54e-29	4.22e-27
Lus10016617	279.853	6.84317	0.606627	11.2807	1.63e-29	4.45e-27
Lus10028640	507.918	9.66796	0.859111	11.2534	2.23e-29	5.96e-27
Lus10028641	507.918	9.66796	0.859111	11.2534	2.23e-29	5.96e-27
Lus10039359	639.122	3.62685	0.322492	11.2464	2.41e-29	6.41e-27
Lus10043171	253.212	4.36393	0.38816	11.2426	2.52e-29	6.64e-27
Lus10017542	543.988	6.44975	0.573882	11.2388	2.63e-29	6.87e-27
Lus10040861	558.056	-4.66437	0.415053	-11.238	2.65e-29	6.88e-27
Lus10010111	366.349	8.19077	0.728903	11.2371	2.68e-29	6.9e-27
Lus10021028	1249.55	5.46747	0.488452	11.1935	4.39e-29	1.12e-26
Lus10008183	232.514	-3.79769	0.340088	-11.1668	5.93e-29	1.5e-26
Lus10023994	348.696	-3.11196	0.279089	-11.1504	7.13e-29	1.79e-26
Lus10041385	179.307	-4.31674	0.388201	-11.1199	1e-28	2.51e-26
Lus10042419	561.996	-3.64319	0.327821	-11.1133	1.08e-28	2.68e-26
Lus10027772	475.976	7.31894	0.658739	11.1105	1.11e-28	2.74e-26
Lus10031960	130.529	5.56641	0.502607	11.0751	1.66e-28	4.05e-26
Lus10010769	733.869	5.51318	0.498751	11.054	2.1e-28	5.08e-26
Lus10015339	207.032	-5.15368	0.466923	-11.0375	2.52e-28	6.06e-26
Lus10005114	163.092	3.95526	0.358797	11.0237	2.94e-28	7.02e-26
Lus10035688	138.067	5.76865	0.523534	11.0187	3.11e-28	7.37e-26
Lus10018733	158.546	6.46328	0.587249	11.006	3.57e-28	8.41e-26
Lus10001310	258.829	4.01515	0.365393	10.9886	4.34e-28	1.01e-25
Lus10029501	657.308	3.54126	0.322932	10.966	5.57e-28	1.29e-25
Lus10030515	149.653	5.58299	0.510491	10.9365	7.71e-28	1.78e-25
Lus10032662	344.608	4.42384	0.405206	10.9175	9.51e-28	2.16e-25
Lus10037276	139.795	6.68155	0.611997	10.9176	9.5e-28	2.16e-25
Lus10027390	297.573	8.72654	0.799917	10.9093	1.04e-27	2.35e-25
Lus10035210	325.947	-3.44561	0.316178	-10.8977	1.18e-27	2.65e-25
Lus10033431	241.169	7.65186	0.702474	10.8927	1.25e-27	2.78e-25
Lus10022374	591.256	3.93809	0.361727	10.8869	1.33e-27	2.95e-25
Lus10038781	193.332	6.15253	0.565423	10.8813	1.42e-27	3.11e-25
Lus10029950	241.935	7.76693	0.714193	10.8751	1.51e-27	3.31e-25
Lus10024107	275.118	-5.70879	0.525419	-10.8652	1.69e-27	3.66e-25
Lus10031252	290.581	8.33979	0.768958	10.8456	2.09e-27	4.51e-25
Lus10023160	237.077	-6.17985	0.570746	-10.8277	2.55e-27	5.45e-25
Lus10014288	206.322	3.84898	0.3557	10.8209	2.74e-27	5.8e-25
Lus10034690	325.36	9.24136	0.853987	10.8214	2.72e-27	5.8e-25
Lus10037449	406.885	5.57378	0.515197	10.8187	2.81e-27	5.9e-25
Lus10036542	142.903	-4.63469	0.428539	-10.8151	2.92e-27	6.1e-25
Lus10023531	834.425	4.45807	0.413102	10.7917	3.77e-27	7.82e-25
Lus10032576	171.024	4.75415	0.440666	10.7885	3.9e-27	8.04e-25
Lus10029176	152.78	6.33389	0.588454	10.7636	5.11e-27	1.05e-24
Lus10032041	680.934	9.55558	0.890441	10.7313	7.26e-27	1.48e-24
Lus10036914	198.019	3.92061	0.366	10.7121	8.94e-27	1.81e-24
Lus10017668	74.7411	6.05773	0.565614	10.71	9.14e-27	1.83e-24
Lus10034515	185.053	4.64433	0.433655	10.7097	9.16e-27	1.83e-24
Lus10017705	135.656	-5.33602	0.498381	-10.7067	9.47e-27	1.88e-24
Lus10024604	279.625	6.30213	0.589099	10.6979	1.04e-26	2.06e-24
Lus10010786	248.643	7.08585	0.668159	10.605	2.82e-26	5.55e-24
Lus10008612	231.501	6.12616	0.578044	10.5981	3.04e-26	5.94e-24
Lus10036832	493.727	7.55633	0.714259	10.5793	3.72e-26	7.22e-24
Lus10031147	259.582	7.71857	0.729778	10.5766	3.83e-26	7.39e-24
Lus10024122	436.765	8.84889	0.837553	10.5652	4.32e-26	8.29e-24
Lus10012615	416.46	9.05939	0.857694	10.5625	4.45e-26	8.49e-24
Lus10020556	161.447	-5.47589	0.518888	-10.5531	4.91e-26	9.32e-24
Lus10030815	214.376	7.50444	0.713672	10.5152	7.35e-26	1.39e-23
Lus10016448	434.343	5.15297	0.490378	10.5081	7.92e-26	1.49e-23
Lus10026093	97.6433	5.86074	0.558145	10.5004	8.6e-26	1.6e-23
Lus10009387	323.561	4.0929	0.390222	10.4886	9.74e-26	1.81e-23
Lus10015356	287.517	5.75457	0.549016	10.4816	1.05e-25	1.94e-23
Lus10013946	331.514	7.30546	0.697538	10.4732	1.15e-25	2.1e-23
Lus10002266	5740.07	-5.65343	0.540411	-10.4613	1.3e-25	2.37e-23
Lus10003005	208.567	-6.52311	0.624036	-10.4531	1.42e-25	2.57e-23
Lus10032670	172.978	9.82502	0.940757	10.4437	1.57e-25	2.82e-23
Lus10040214	266.452	7.50628	0.718756	10.4434	1.57e-25	2.82e-23
Lus10007421	1186.62	4.82958	0.46341	10.4218	1.97e-25	3.52e-23
Lus10015994	316.906	-3.63851	0.349659	-10.4059	2.33e-25	4.14e-23
Lus10012648	474.583	4.07899	0.393334	10.3703	3.39e-25	5.98e-23
Lus10040908	195.581	3.93505	0.379824	10.3602	3.76e-25	6.61e-23
Lus10040685	233.57	4.51273	0.435712	10.3572	3.88e-25	6.79e-23
Lus10039464	162.575	-5.45393	0.527375	-10.3417	4.57e-25	7.94e-23
Lus10019342	1014.04	-3.11636	0.301447	-10.338	4.74e-25	8.2e-23
Lus10012178	445.617	-3.28512	0.317861	-10.3351	4.89e-25	8.41e-23
Lus10018092	196.986	-3.35855	0.325229	-10.3267	5.33e-25	9.13e-23
Lus10024690	362.948	6.55159	0.63472	10.322	5.6e-25	9.54e-23
Lus10016156	820.688	5.03026	0.488603	10.2952	7.41e-25	1.25e-22
Lus10011388	129.026	-4.01631	0.390276	-10.291	7.74e-25	1.3e-22
Lus10015169	85.3817	-5.859	0.569625	-10.2857	8.17e-25	1.37e-22
Lus10018319	390.566	4.46675	0.435431	10.2582	1.09e-24	1.81e-22
Lus10031123	172.222	3.59829	0.351058	10.2498	1.19e-24	1.97e-22
Lus10042911	154.5	4.8856	0.476699	10.2488	1.2e-24	1.98e-22
Lus10014013	404.304	9.06804	0.885162	10.2445	1.25e-24	2.06e-22
Lus10013261	191.318	4.6857	0.458449	10.2208	1.6e-24	2.62e-22
Lus10023679	281.432	6.5123	0.637273	10.219	1.63e-24	2.65e-22
Lus10025802	146.123	4.44651	0.43544	10.2115	1.76e-24	2.85e-22
Lus10028695	342.433	-4.50782	0.442218	-10.1936	2.12e-24	3.41e-22
Lus10022848	193.726	3.70964	0.364345	10.1817	2.39e-24	3.84e-22
Lus10006057	188.692	3.8091	0.374679	10.1663	2.8e-24	4.47e-22
Lus10025223	197.176	4.99551	0.49175	10.1586	3.03e-24	4.82e-22
Lus10011528	256.04	-2.94216	0.289887	-10.1493	3.34e-24	5.27e-22
Lus10037333	263.124	5.73023	0.56474	10.1467	3.43e-24	5.4e-22
Lus10008615	1148.05	3.17552	0.313084	10.1427	3.57e-24	5.57e-22
Lus10010133	880.734	3.88716	0.383242	10.1428	3.57e-24	5.57e-22
Lus10009750	141.011	5.78959	0.57191	10.1233	4.36e-24	6.76e-22
Lus10021109	348.151	-3.75219	0.371289	-10.1058	5.2e-24	8.04e-22
Lus10039503	255.573	6.3941	0.632853	10.1036	5.32e-24	8.18e-22
Lus10042390	142.567	6.88028	0.681181	10.1005	5.49e-24	8.41e-22
Lus10043178	270.06	3.42373	0.339236	10.0925	5.96e-24	9.08e-22
Lus10008264	692.69	10.8253	1.07835	10.0387	1.03e-23	1.56e-21
Lus10016441	537.92	-6.54019	0.652278	-10.0267	1.16e-23	1.76e-21
Lus10025756	3173.42	-3.14783	0.314196	-10.0187	1.26e-23	1.9e-21
Lus10004341	136.27	4.03913	0.403251	10.0164	1.29e-23	1.93e-21
Lus10019113	178.19	4.38132	0.43779	10.0078	1.41e-23	2.1e-21
Lus10008201	2583.92	10.0781	1.00843	9.99383	1.62e-23	2.39e-21
Lus10013635	322.265	8.07248	0.807736	9.99396	1.62e-23	2.39e-21
Lus10032263	238.278	9.3639	0.936988	9.99362	1.63e-23	2.39e-21
Lus10007828	101.232	-4.66224	0.46691	-9.98529	1.77e-23	2.57e-21
Lus10032262	362.321	9.38777	0.94016	9.98529	1.77e-23	2.57e-21
Lus10033718	350.984	-4.41348	0.443261	-9.95684	2.35e-23	3.41e-21
Lus10012989	181.418	4.24596	0.427912	9.9225	3.32e-23	4.8e-21
Lus10021040	201.14	4.52001	0.455555	9.92198	3.34e-23	4.8e-21
Lus10032562	169.479	6.58121	0.664099	9.90997	3.77e-23	5.39e-21
Lus10005535	237.211	3.31423	0.334593	9.90525	3.95e-23	5.63e-21
Lus10004828	199.532	6.46318	0.652681	9.90251	4.06e-23	5.76e-21
Lus10010907	145.892	4.59677	0.464502	9.89612	4.33e-23	6.11e-21
Lus10036863	220.602	3.23102	0.326645	9.89153	4.53e-23	6.37e-21
Lus10002482	181.002	4.7595	0.481194	9.89103	4.55e-23	6.38e-21
Lus10018219	125.756	6.62069	0.670064	9.88068	5.05e-23	7.04e-21
Lus10024366	931.348	-4.85433	0.491856	-9.86941	5.65e-23	7.85e-21
Lus10017178	216.817	5.72366	0.581332	9.84576	7.15e-23	9.89e-21
Lus10016440	114.081	-6.69476	0.680423	-9.83911	7.64e-23	1.05e-20
Lus10035749	362.62	3.23888	0.330504	9.79981	1.13e-22	1.55e-20
Lus10016770	276.632	5.70662	0.58238	9.79879	1.14e-22	1.55e-20
Lus10031822	320.448	9.73231	0.993185	9.79909	1.14e-22	1.55e-20
Lus10033988	185.49	-5.47684	0.559575	-9.7875	1.27e-22	1.73e-20
Lus10006607	140.014	5.22773	0.534855	9.77412	1.45e-22	1.96e-20
Lus10001777	3114.96	2.93575	0.300748	9.76152	1.65e-22	2.21e-20
Lus10033688	98.5989	5.38484	0.552169	9.75215	1.81e-22	2.42e-20
Lus10034054	273.65	3.72957	0.382533	9.74968	1.85e-22	2.47e-20
Lus10002500	490.662	-3.5828	0.367891	-9.73876	2.06e-22	2.74e-20
Lus10031760	204.804	-4.96076	0.509629	-9.73406	2.16e-22	2.85e-20
Lus10030715	91.1496	4.59908	0.472894	9.72538	2.35e-22	3.1e-20
Lus10004984	165.257	-6.46636	0.665053	-9.72307	2.4e-22	3.14e-20
Lus10042149	247.512	-4.21682	0.433679	-9.72336	2.4e-22	3.14e-20
Lus10002000	425.263	4.03858	0.415565	9.71829	2.52e-22	3.28e-20
Lus10024662	164.24	4.90888	0.505671	9.70767	2.8e-22	3.63e-20
Lus10035524	277.361	5.86983	0.605688	9.69119	3.29e-22	4.25e-20
Lus10031236	163.669	5.07062	0.523378	9.68826	3.38e-22	4.35e-20
Lus10022195	107.539	-5.0672	0.52344	-9.68057	3.65e-22	4.67e-20
Lus10013207	125.207	4.39823	0.454662	9.67363	3.9e-22	4.98e-20
Lus10023230	192.98	-2.92526	0.302591	-9.66737	4.15e-22	5.28e-20
Lus10028097	179.274	6.62969	0.686847	9.65235	4.8e-22	6.09e-20
Lus10034489	115.358	5.77503	0.598433	9.65025	4.9e-22	6.19e-20
Lus10001660	108.894	4.80752	0.49828	9.64822	5e-22	6.29e-20
Lus10038645	147.692	7.19576	0.746474	9.63966	5.44e-22	6.81e-20
Lus10015700	434.968	5.46742	0.567209	9.63916	5.46e-22	6.82e-20
Lus10008768	128.214	-5.68758	0.590618	-9.62987	5.98e-22	7.44e-20
Lus10043426	658.392	-2.86889	0.298103	-9.62383	6.34e-22	7.86e-20
Lus10021230	1146.62	-2.67674	0.27815	-9.62334	6.37e-22	7.87e-20
Lus10032251	252.996	-3.24306	0.337249	-9.61622	6.83e-22	8.4e-20
Lus10005251	152.261	4.40086	0.458298	9.60261	7.79e-22	9.55e-20
Lus10010289	201.472	-3.40397	0.354524	-9.60151	7.88e-22	9.62e-20
Lus10039512	117.823	-4.40819	0.459641	-9.5905	8.77e-22	1.07e-19
Lus10007922	226.786	4.0432	0.422033	9.58028	9.68e-22	1.17e-19
Lus10013981	188.009	7.42655	0.775311	9.5788	9.82e-22	1.19e-19
Lus10004847	1457.23	4.08642	0.426698	9.57686	1e-21	1.2e-19
Lus10006499	285.824	4.20436	0.439174	9.57334	1.04e-21	1.24e-19
Lus10001446	641.468	4.10621	0.429115	9.569	1.08e-21	1.29e-19
Lus10032382	125.801	-4.70791	0.492194	-9.56515	1.12e-21	1.33e-19
Lus10019780	334.512	6.8388	0.715032	9.56433	1.13e-21	1.34e-19
Lus10034560	298.845	4.24181	0.443557	9.56315	1.14e-21	1.35e-19
Lus10038253	2416.67	-3.33654	0.349561	-9.54495	1.36e-21	1.6e-19
Lus10006973	515.519	3.03608	0.318294	9.5386	1.45e-21	1.7e-19
Lus10025139	122.775	5.93403	0.622283	9.5359	1.49e-21	1.74e-19
Lus10030366	120.129	4.09743	0.430306	9.52214	1.7e-21	1.98e-19
Lus10011576	338.328	3.19558	0.335674	9.51989	1.73e-21	2.01e-19
Lus10003124	183.527	7.49076	0.787266	9.5149	1.82e-21	2.1e-19
Lus10034005	528.521	-2.77328	0.291605	-9.5104	1.9e-21	2.19e-19
Lus10023034	343.411	-3.16688	0.333517	-9.49541	2.19e-21	2.52e-19
Lus10023244	146.324	-3.40514	0.358814	-9.49	2.31e-21	2.64e-19
Lus10039843	241.087	-7.49843	0.790363	-9.48733	2.37e-21	2.7e-19
Lus10032241	253.802	5.44576	0.574525	9.47871	2.57e-21	2.93e-19
Lus10024402	566.564	3.40406	0.35924	9.47574	2.65e-21	3e-19
Lus10035513	113.561	5.9206	0.624878	9.47481	2.67e-21	3.02e-19
Lus10015406	704.228	4.31065	0.455138	9.47109	2.77e-21	3.12e-19
Lus10022467	492.661	-3.11476	0.329085	-9.46491	2.94e-21	3.3e-19
Lus10004954	350.804	9.13484	0.966358	9.45285	3.3e-21	3.69e-19
Lus10015365	109.622	4.42842	0.469738	9.42744	4.2e-21	4.67e-19
Lus10039160	102.018	4.28118	0.454116	9.4275	4.2e-21	4.67e-19
Lus10015107	140.002	4.5484	0.482867	9.41957	4.53e-21	5.01e-19
Lus10027595	535.041	-2.71688	0.288577	-9.41475	4.74e-21	5.23e-19
Lus10041482	202.19	4.66892	0.49691	9.39592	5.67e-21	6.24e-19
Lus10003265	97.5783	-6.01675	0.640693	-9.391	5.94e-21	6.51e-19
Lus10004508	304.519	3.90638	0.416702	9.37452	6.95e-21	7.59e-19
Lus10004313	314.152	-4.16225	0.444128	-9.37173	7.14e-21	7.77e-19
Lus10041003	379.233	4.53992	0.484537	9.3696	7.28e-21	7.9e-19
Lus10039715	1139.62	3.60934	0.385234	9.36919	7.31e-21	7.9e-19
Lus10007598	3449.91	9.61332	1.0265	9.36518	7.59e-21	8.18e-19
Lus10031730	388.798	7.7837	0.831238	9.36398	7.68e-21	8.25e-19
Lus10000851	217.133	8.48332	0.906792	9.35531	8.34e-21	8.93e-19
Lus10002253	156.897	4.8066	0.513826	9.35453	8.4e-21	8.96e-19
Lus10012744	134.706	7.15814	0.766008	9.34474	9.21e-21	9.8e-19
Lus10037705	124.465	7.68512	0.82251	9.34349	9.32e-21	9.89e-19
Lus10012888	299.932	3.78647	0.405734	9.33239	1.04e-20	1.09e-18
Lus10010013	575.669	-4.18773	0.449017	-9.32645	1.09e-20	1.15e-18
Lus10001464	1660.89	9.96219	1.06952	9.3146	1.22e-20	1.29e-18
Lus10021247	264.053	4.54375	0.487963	9.31166	1.26e-20	1.32e-18
Lus10010077	98.9254	4.80865	0.517205	9.29737	1.44e-20	1.5e-18
Lus10008823	212.326	5.38898	0.579682	9.29645	1.45e-20	1.51e-18
Lus10026102	165.1	3.53684	0.381561	9.2694	1.87e-20	1.94e-18
Lus10004060	93.9714	4.38396	0.473121	9.26605	1.93e-20	2e-18
Lus10005788	1560.66	9.01981	0.973707	9.26338	1.98e-20	2.04e-18
Lus10025755	2795.9	-2.57943	0.278693	-9.25548	2.13e-20	2.19e-18
Lus10015434	247.314	8.50581	0.919843	9.24702	2.31e-20	2.37e-18
Lus10040121	148.259	4.85234	0.525158	9.23977	2.47e-20	2.52e-18
Lus10033101	527.417	3.21426	0.347961	9.23742	2.53e-20	2.57e-18
Lus10030840	1169.24	4.50732	0.487973	9.23683	2.54e-20	2.58e-18
Lus10000239	319.391	9.98868	1.08176	9.23374	2.61e-20	2.65e-18
Lus10039079	367.746	-2.41717	0.262425	-9.21088	3.23e-20	3.26e-18
Lus10002496	190.166	7.20974	0.783052	9.20723	3.35e-20	3.37e-18
Lus10017600	179.336	4.59187	0.499197	9.1985	3.63e-20	3.64e-18
Lus10038544	106.773	7.12372	0.775255	9.18887	3.97e-20	3.97e-18
Lus10017870	136.785	4.7175	0.513441	9.18802	4e-20	3.99e-18
Lus10035687	91.7652	5.61207	0.61114	9.18296	4.19e-20	4.17e-18
Lus10033129	178.947	5.99861	0.654052	9.17145	4.67e-20	4.63e-18
Lus10033535	392.621	3.95315	0.431221	9.16734	4.85e-20	4.79e-18
Lus10010712	247.557	8.4853	0.928434	9.13936	6.28e-20	6.19e-18
Lus10030924	338.41	-3.9832	0.43603	-9.13515	6.53e-20	6.42e-18
Lus10024531	155.495	3.5955	0.394201	9.12099	7.44e-20	7.29e-18
Lus10015560	1262.68	3.14884	0.345348	9.11789	7.66e-20	7.47e-18
Lus10024434	158.048	4.06312	0.445631	9.11767	7.68e-20	7.47e-18
Lus10005587	305.778	4.4011	0.482942	9.11311	8.01e-20	7.75e-18
Lus10013968	229.916	2.87154	0.315098	9.11317	8e-20	7.75e-18
Lus10029341	66.7583	-6.17095	0.677851	-9.1037	8.73e-20	8.43e-18
Lus10033244	231.581	4.08401	0.44871	9.10168	8.89e-20	8.56e-18
Lus10009762	104.549	-7.11583	0.781946	-9.10015	9.02e-20	8.66e-18
Lus10019196	311.538	5.80999	0.638519	9.09918	9.1e-20	8.71e-18
Lus10007818	753.149	-3.03416	0.333487	-9.09828	9.18e-20	8.76e-18
Lus10031354	159.036	3.47649	0.382327	9.09298	9.64e-20	9.17e-18
Lus10007453	129.147	5.50375	0.605347	9.09189	9.73e-20	9.23e-18
Lus10014082	181.5	-3.67745	0.404555	-9.09011	9.89e-20	9.36e-18
Lus10015648	714.97	-2.80642	0.308972	-9.08309	1.06e-19	9.95e-18
Lus10012770	237.441	-2.91612	0.321191	-9.07908	1.09e-19	1.03e-17
Lus10007633	246.101	-3.70277	0.408029	-9.07476	1.14e-19	1.07e-17
Lus10030507	292.867	8.58761	0.946773	9.07041	1.19e-19	1.11e-17
Lus10024069	358.3	-2.67072	0.294537	-9.06752	1.22e-19	1.14e-17
Lus10017133	172.518	4.60384	0.507778	9.06665	1.23e-19	1.14e-17
Lus10038387	364.064	3.05783	0.337346	9.06437	1.25e-19	1.16e-17
Lus10010378	318.658	-4.60607	0.508588	-9.05659	1.35e-19	1.24e-17
Lus10018231	199.161	3.99187	0.441125	9.0493	1.44e-19	1.33e-17
Lus10040853	432.965	4.28668	0.473926	9.04506	1.5e-19	1.38e-17
Lus10036711	144.408	-3.58126	0.396118	-9.04088	1.55e-19	1.43e-17
Lus10008056	721.167	-2.22657	0.246625	-9.02817	1.75e-19	1.59e-17
Lus10030709	145.346	7.4739	0.827826	9.02834	1.74e-19	1.59e-17
Lus10003904	117.283	7.00744	0.776317	9.02652	1.77e-19	1.61e-17
Lus10009602	384.452	3.31238	0.367059	9.0241	1.81e-19	1.64e-17
Lus10003317	772.398	3.91098	0.433629	9.01919	1.89e-19	1.71e-17
Lus10028576	85.3064	6.68499	0.741234	9.01873	1.9e-19	1.71e-17
Lus10042201	1091.84	3.53425	0.391867	9.01899	1.9e-19	1.71e-17
Lus10017194	153.177	5.37609	0.596246	9.01655	1.94e-19	1.74e-17
Lus10015508	115.949	-3.47755	0.385836	-9.01303	2e-19	1.79e-17
Lus10031920	348.298	3.41055	0.378636	9.00746	2.11e-19	1.88e-17
Lus10005249	306.801	3.10108	0.344321	9.00636	2.13e-19	1.9e-17
Lus10025033	279.538	-3.2994	0.366497	-9.00253	2.21e-19	1.96e-17
Lus10030420	120.244	5.93251	0.659646	8.99347	2.4e-19	2.12e-17
Lus10020921	273.334	3.41547	0.380194	8.98349	2.62e-19	2.32e-17
Lus10002175	125.459	-8.69832	0.968699	-8.97938	2.72e-19	2.4e-17
Lus10015499	714.963	-3.83798	0.427616	-8.97529	2.83e-19	2.48e-17
Lus10019956	113.22	4.92568	0.549502	8.9639	3.13e-19	2.75e-17
Lus10031722	97.7608	5.37658	0.602179	8.92854	4.32e-19	3.77e-17
Lus10004040	216.512	4.60167	0.515561	8.92556	4.43e-19	3.86e-17
Lus10014386	126.473	3.84934	0.431324	8.92446	4.48e-19	3.89e-17
Lus10007346	109.384	-3.69831	0.414464	-8.92311	4.53e-19	3.92e-17
Lus10034962	213.72	6.10936	0.684663	8.92316	4.53e-19	3.92e-17
Lus10007823	249.425	-3.51923	0.394529	-8.92009	4.66e-19	4.02e-17
Lus10015402	410.626	5.24827	0.588385	8.91978	4.67e-19	4.02e-17
Lus10021446	131.866	3.84628	0.4315	8.91374	4.93e-19	4.23e-17
Lus10040826	124.702	7.49547	0.841399	8.90833	5.18e-19	4.43e-17
Lus10030526	181.238	4.67571	0.525029	8.90562	5.31e-19	4.53e-17
Lus10023326	135.648	7.40428	0.831471	8.90504	5.34e-19	4.54e-17
Lus10037071	258.539	4.41456	0.496435	8.89252	5.97e-19	5.07e-17
Lus10007235	100.689	4.12665	0.464306	8.88778	6.23e-19	5.28e-17
Lus10001537	104.911	-3.43061	0.386193	-8.88314	6.5e-19	5.49e-17
Lus10039701	3146.96	3.80633	0.428547	8.88194	6.57e-19	5.52e-17
Lus10041919	93.2846	6.62358	0.745714	8.8822	6.55e-19	5.52e-17
Lus10002273	123.155	5.98073	0.673878	8.87508	6.99e-19	5.86e-17
Lus10003750	114.481	5.04744	0.568744	8.87471	7.01e-19	5.86e-17
Lus10016499	286.365	3.40138	0.383548	8.8682	7.43e-19	6.2e-17
Lus10026066	281.927	7.53737	0.850441	8.86289	7.8e-19	6.49e-17
Lus10009359	1306.19	-2.85349	0.322273	-8.85426	8.42e-19	6.99e-17
Lus10014784	125.994	5.03143	0.568377	8.85227	8.58e-19	7.1e-17
Lus10006824	82.1975	-5.14273	0.581393	-8.84553	9.11e-19	7.52e-17
Lus10003933	130.355	6.86957	0.77738	8.83682	9.85e-19	8.11e-17
Lus10012164	146.77	-3.03159	0.343122	-8.83534	9.98e-19	8.2e-17
Lus10006825	130.337	-4.54116	0.514113	-8.833	1.02e-18	8.33e-17
Lus10013775	118.159	4.38228	0.496114	8.8332	1.02e-18	8.33e-17
Lus10020616	498.644	4.06623	0.460595	8.8282	1.06e-18	8.68e-17
Lus10009184	122.356	4.16375	0.471819	8.82489	1.1e-18	8.92e-17
Lus10038157	144.563	4.98281	0.565068	8.81807	1.16e-18	9.45e-17
Lus10004436	222.54	-3.6358	0.412403	-8.81613	1.18e-18	9.59e-17
Lus10033848	140.141	-3.48636	0.395497	-8.81515	1.2e-18	9.66e-17
Lus10035316	124.423	5.23313	0.5943	8.80553	1.3e-18	1.05e-16
Lus10004270	912.366	-2.16487	0.24598	-8.801	1.36e-18	1.09e-16
Lus10007582	137.575	-3.77253	0.428763	-8.79862	1.39e-18	1.11e-16
Lus10000762	159.679	5.94609	0.675941	8.79676	1.41e-18	1.13e-16
Lus10016117	279.812	3.10391	0.353001	8.79293	1.46e-18	1.16e-16
Lus10027966	134.384	4.40475	0.501082	8.79048	1.49e-18	1.19e-16
Lus10027253	92.4526	3.37094	0.383488	8.7902	1.49e-18	1.19e-16
Lus10024790	142.891	4.14787	0.472361	8.78113	1.62e-18	1.28e-16
Lus10016558	107.821	7.65178	0.872036	8.77461	1.71e-18	1.36e-16
Lus10004302	449.631	2.19237	0.249893	8.77322	1.74e-18	1.37e-16
Lus10042239	79.7275	-5.08682	0.57993	-8.77144	1.76e-18	1.39e-16
Lus10029008	93.6256	6.61202	0.753908	8.77033	1.78e-18	1.4e-16
Lus10032293	117.129	4.16715	0.475577	8.7623	1.91e-18	1.5e-16
Lus10023057	346.229	-3.21295	0.366921	-8.75654	2.01e-18	1.57e-16
Lus10040686	705.064	-2.61688	0.299092	-8.74944	2.14e-18	1.67e-16
Lus10020524	545.073	-3.48688	0.398557	-8.74877	2.16e-18	1.68e-16
Lus10000872	232.903	5.06491	0.57911	8.74602	2.21e-18	1.71e-16
Lus10017756	158.318	4.22279	0.482949	8.74375	2.25e-18	1.75e-16
Lus10036647	117.291	4.52067	0.517043	8.74333	2.26e-18	1.75e-16
Lus10021034	54.4423	6.01214	0.687808	8.74101	2.31e-18	1.78e-16
Lus10021464	213.144	4.92045	0.56455	8.7157	2.89e-18	2.22e-16
Lus10020886	94.9663	-5.32035	0.61085	-8.70976	3.05e-18	2.33e-16
Lus10027864	135.319	3.95426	0.454194	8.70612	3.14e-18	2.41e-16
Lus10029664	95.3848	5.88194	0.675669	8.70536	3.17e-18	2.42e-16
Lus10011346	111.018	-5.04424	0.580488	-8.68965	3.64e-18	2.77e-16
Lus10036045	80.9801	5.082	0.584922	8.68835	3.68e-18	2.79e-16
Lus10028898	92.1351	-4.09528	0.471706	-8.68183	3.89e-18	2.95e-16
Lus10025545	60.319	-5.23964	0.60354	-8.68151	3.91e-18	2.95e-16
Lus10019912	160.578	4.34115	0.500334	8.6765	4.08e-18	3.08e-16
Lus10004056	447.696	4.39936	0.507196	8.67388	4.18e-18	3.14e-16
Lus10029405	685.113	-2.0257	0.233535	-8.67406	4.17e-18	3.14e-16
Lus10026171	270.013	10.0637	1.16027	8.67357	4.19e-18	3.14e-16
Lus10027785	117.743	6.4185	0.74023	8.67096	4.29e-18	3.2e-16
Lus10005569	143.692	7.16521	0.826836	8.66582	4.48e-18	3.34e-16
Lus10020525	294.857	-2.69688	0.311473	-8.65846	4.78e-18	3.56e-16
Lus10030716	246.265	-2.37267	0.274035	-8.65825	4.79e-18	3.56e-16
Lus10031280	400.771	3.30794	0.38226	8.65362	4.99e-18	3.7e-16
Lus10018829	200.819	3.03364	0.350632	8.65192	5.06e-18	3.74e-16
Lus10026923	87.6506	4.83323	0.558951	8.64697	5.29e-18	3.9e-16
Lus10017292	176.494	8.67219	1.00301	8.6462	5.32e-18	3.92e-16
Lus10042177	109.391	6.63947	0.768772	8.63647	5.8e-18	4.26e-16
Lus10025651	282.425	7.02371	0.813385	8.63516	5.86e-18	4.3e-16
Lus10039740	91.0974	5.65728	0.655268	8.63354	5.95e-18	4.35e-16
Lus10029226	130.89	8.6673	1.00406	8.63223	6.02e-18	4.39e-16
Lus10003147	117.307	-4.62519	0.536101	-8.62745	6.27e-18	4.57e-16
Lus10037040	224.244	9.47087	1.09785	8.62678	6.31e-18	4.58e-16
Lus10010866	793.7	-3.61322	0.419049	-8.62244	6.55e-18	4.74e-16
Lus10020776	219.26	6.33399	0.734593	8.62244	6.55e-18	4.74e-16
Lus10000636	195.083	3.17153	0.367928	8.61997	6.7e-18	4.83e-16
Lus10016589	128.744	7.06038	0.81917	8.61895	6.76e-18	4.87e-16
Lus10011400	91.2646	4.91021	0.570029	8.61397	7.06e-18	5.07e-16
Lus10039816	141.611	6.5665	0.762317	8.61387	7.06e-18	5.07e-16
Lus10016854	104.234	5.65	0.656172	8.61055	7.27e-18	5.2e-16
Lus10001732	140.724	5.71206	0.663444	8.6097	7.33e-18	5.23e-16
Lus10003719	490.796	-3.70184	0.429982	-8.60929	7.35e-18	5.24e-16
Lus10035525	217.435	7.20714	0.837381	8.60676	7.52e-18	5.34e-16
Lus10036717	571.864	-2.22982	0.259116	-8.60548	7.6e-18	5.39e-16
Lus10018583	100.747	5.95581	0.69212	8.60517	7.62e-18	5.39e-16
Lus10029245	386.262	4.80299	0.558381	8.60163	7.86e-18	5.55e-16
Lus10011727	560.941	-2.5669	0.298437	-8.60115	7.89e-18	5.56e-16
Lus10013721	188.611	4.65403	0.541542	8.59404	8.4e-18	5.91e-16
Lus10034211	619.034	3.68943	0.429701	8.58605	9e-18	6.32e-16
Lus10041684	150.494	-3.60983	0.420457	-8.58548	9.05e-18	6.34e-16
Lus10024150	133.779	-3.15955	0.368056	-8.58441	9.13e-18	6.38e-16
Lus10039881	142.55	4.59799	0.535939	8.57932	9.54e-18	6.66e-16
Lus10018522	237.986	10.0868	1.17613	8.57621	9.81e-18	6.82e-16
Lus10038146	214.636	3.40126	0.396624	8.57554	9.86e-18	6.85e-16
Lus10023442	183.419	7.71556	0.899844	8.57433	9.97e-18	6.91e-16
Lus10028276	254.933	9.79076	1.14214	8.57232	1.01e-17	7.01e-16
Lus10042541	423.47	2.67173	0.311751	8.57009	1.03e-17	7.14e-16
Lus10005390	115.499	4.65621	0.54347	8.56755	1.06e-17	7.28e-16
Lus10029075	106.984	6.65495	0.776846	8.56662	1.07e-17	7.33e-16
Lus10016126	217.115	-3.08119	0.359969	-8.55959	1.13e-17	7.77e-16
Lus10035568	62.9307	-4.33311	0.506243	-8.55936	1.14e-17	7.77e-16
Lus10033957	80.0531	5.53385	0.646659	8.5576	1.15e-17	7.87e-16
Lus10029238	125.833	7.11534	0.831629	8.5559	1.17e-17	7.97e-16
Lus10041884	97.5302	5.20807	0.60875	8.55535	1.18e-17	7.99e-16
Lus10012351	310.018	7.18213	0.841161	8.53835	1.36e-17	9.24e-16
Lus10016713	342.259	-2.52	0.295168	-8.53752	1.37e-17	9.29e-16
Lus10015650	94.0128	-4.04157	0.47344	-8.53662	1.38e-17	9.35e-16
Lus10012861	112.304	7.17912	0.841597	8.53036	1.46e-17	9.85e-16
Lus10041494	110.084	6.19822	0.727106	8.52451	1.53e-17	1.03e-15
Lus10024487	100.863	-6.68164	0.783914	-8.52344	1.55e-17	1.04e-15
Lus10009365	555.76	3.45838	0.406064	8.51683	1.64e-17	1.1e-15
Lus10012347	70.2109	6.2055	0.729076	8.51146	1.72e-17	1.15e-15
Lus10015316	743.554	9.413	1.10715	8.50198	1.86e-17	1.24e-15
Lus10041572	329.908	-2.49113	0.29301	-8.50186	1.87e-17	1.24e-15
Lus10032205	270.869	3.01456	0.354627	8.50063	1.89e-17	1.25e-15
Lus10033795	102.335	-3.61332	0.425149	-8.49893	1.91e-17	1.27e-15
Lus10011520	434.616	4.5734	0.538354	8.49514	1.98e-17	1.31e-15
Lus10038495	252.339	3.41091	0.401576	8.49381	2e-17	1.32e-15
Lus10033173	1157.13	-3.38581	0.398751	-8.49104	2.05e-17	1.35e-15
Lus10034488	109.579	6.22189	0.733334	8.48438	2.17e-17	1.43e-15
Lus10005892	215.275	4.40057	0.518863	8.48118	2.23e-17	1.47e-15
Lus10027717	111.808	5.94682	0.701347	8.47915	2.27e-17	1.49e-15
Lus10035176	101.275	4.17965	0.493005	8.47791	2.29e-17	1.5e-15
Lus10031348	228.898	3.98546	0.470363	8.47315	2.39e-17	1.56e-15
Lus10017863	499.912	5.62405	0.664109	8.46857	2.48e-17	1.62e-15
Lus10011972	235.833	-2.37827	0.280962	-8.46475	2.57e-17	1.67e-15
Lus10008167	95.3475	-5.63607	0.66606	-8.4618	2.63e-17	1.71e-15
Lus10026572	1190.09	-3.5151	0.415402	-8.46192	2.63e-17	1.71e-15
Lus10003202	97.8178	3.99937	0.472863	8.45778	2.73e-17	1.76e-15
Lus10009085	186.479	7.22968	0.85529	8.4529	2.84e-17	1.84e-15
Lus10018245	118.276	4.51893	0.53487	8.44865	2.95e-17	1.9e-15
Lus10008720	249.345	6.8704	0.813416	8.44635	3.01e-17	1.93e-15
Lus10001269	111.032	6.63759	0.786154	8.44311	3.09e-17	1.98e-15
Lus10018601	179.548	-3.07065	0.363888	-8.43845	3.22e-17	2.06e-15
Lus10023314	253.733	3.4762	0.412007	8.43724	3.25e-17	2.08e-15
Lus10020410	471.962	3.10198	0.367737	8.43533	3.3e-17	2.11e-15
Lus10015924	77.0132	5.30284	0.628819	8.43302	3.37e-17	2.15e-15
Lus10021479	78.7717	6.02258	0.714519	8.42886	3.49e-17	2.22e-15
Lus10000257	220.549	-2.81418	0.334219	-8.42017	3.76e-17	2.39e-15
Lus10020702	429.901	-2.69041	0.319545	-8.41949	3.78e-17	2.4e-15
Lus10009481	204.875	9.10762	1.08252	8.41334	3.98e-17	2.52e-15
Lus10005302	244.872	9.34509	1.11108	8.41084	4.07e-17	2.57e-15
Lus10020491	188.041	-4.07242	0.484295	-8.40896	4.14e-17	2.61e-15
Lus10040474	74.3429	-5.77678	0.687041	-8.4082	4.16e-17	2.62e-15
Lus10019488	478.91	-2.66073	0.316601	-8.40406	4.31e-17	2.71e-15
Lus10037496	82.7458	6.14826	0.731619	8.40364	4.33e-17	2.71e-15
Lus10039321	127.452	3.67383	0.437239	8.40234	4.38e-17	2.74e-15
Lus10010841	255.188	4.27088	0.508315	8.40203	4.39e-17	2.74e-15
Lus10027299	791.475	-2.60481	0.310132	-8.39904	4.5e-17	2.8e-15
Lus10031724	331.389	3.52743	0.420009	8.39847	4.52e-17	2.81e-15
Lus10011295	190.453	5.20503	0.619959	8.39576	4.63e-17	2.87e-15
Lus10042078	972.079	3.82913	0.456074	8.39585	4.63e-17	2.87e-15
Lus10015779	113.531	7.32567	0.872825	8.39306	4.74e-17	2.93e-15
Lus10037919	262.644	9.3852	1.11841	8.39153	4.8e-17	2.96e-15
Lus10011386	97.0689	-4.30317	0.513	-8.38826	4.93e-17	3.04e-15
Lus10027344	238.672	4.36467	0.520574	8.38434	5.1e-17	3.14e-15
Lus10037945	108.862	6.28104	0.749248	8.38313	5.15e-17	3.16e-15
Lus10030795	172.502	-3.77339	0.450366	-8.37851	5.36e-17	3.28e-15
Lus10017471	324.249	-2.28991	0.273322	-8.37809	5.38e-17	3.29e-15
Lus10012608	52.9556	6.36229	0.760164	8.36963	5.78e-17	3.53e-15
Lus10024484	359.653	-3.26281	0.389949	-8.36727	5.9e-17	3.59e-15
Lus10041307	78.1597	6.29092	0.75223	8.36302	6.11e-17	3.72e-15
Lus10007635	74.8357	-3.87533	0.463552	-8.36008	6.27e-17	3.8e-15
Lus10019720	242.624	9.05776	1.08349	8.35981	6.28e-17	3.81e-15
Lus10012718	160.108	-5.32146	0.636743	-8.35731	6.42e-17	3.88e-15
Lus10013195	145.525	7.04099	0.842721	8.35507	6.54e-17	3.95e-15
Lus10020944	232.525	7.15706	0.856783	8.35342	6.63e-17	4e-15
Lus10036590	57.1815	-5.21974	0.625046	-8.35097	6.77e-17	4.07e-15
Lus10030784	221.891	2.94064	0.352569	8.3406	7.39e-17	4.44e-15
Lus10023142	197.775	7.33291	0.879286	8.33962	7.45e-17	4.47e-15
Lus10028249	88.9894	6.5082	0.780875	8.3345	7.78e-17	4.65e-15
Lus10041306	90.9717	6.64616	0.797444	8.33433	7.79e-17	4.65e-15
Lus10016194	173.094	4.34927	0.52215	8.32953	8.12e-17	4.83e-15
Lus10019659	125.435	7.02235	0.843061	8.32958	8.11e-17	4.83e-15
Lus10025409	214.299	-12.6005	1.51349	-8.32544	8.4e-17	4.99e-15
Lus10007658	89.7472	5.41766	0.651458	8.31621	9.08e-17	5.38e-15
Lus10039142	103.894	-3.71415	0.446779	-8.31316	9.32e-17	5.51e-15
Lus10011758	121.266	6.19958	0.745882	8.31174	9.43e-17	5.57e-15
Lus10009541	1149.33	-2.25907	0.271832	-8.31055	9.53e-17	5.62e-15
Lus10018413	163.315	3.59719	0.433153	8.30467	1e-16	5.89e-15
Lus10022360	413.967	-2.79774	0.336921	-8.30384	1.01e-16	5.92e-15
Lus10018750	163.636	3.05352	0.367804	8.30204	1.02e-16	6e-15
Lus10029129	416.241	2.55508	0.307828	8.30034	1.04e-16	6.08e-15
Lus10029905	95.2178	4.29969	0.518158	8.29803	1.06e-16	6.19e-15
Lus10022375	388.128	-2.56279	0.308953	-8.29508	1.09e-16	6.33e-15
Lus10007280	309.344	12.745	1.53694	8.29244	1.11e-16	6.46e-15
Lus10003200	270.799	7.60412	0.917505	8.28782	1.15e-16	6.71e-15
Lus10022818	106.57	6.95698	0.839565	8.28641	1.17e-16	6.77e-15
Lus10016539	160.178	3.65184	0.441033	8.28019	1.23e-16	7.13e-15
Lus10006109	142.396	7.69258	0.929641	8.27479	1.29e-16	7.44e-15
Lus10040240	86.4432	6.46817	0.781853	8.27288	1.31e-16	7.55e-15
Lus10011960	89.0525	6.49012	0.78457	8.27219	1.32e-16	7.58e-15
Lus10025234	1924.56	4.42268	0.534999	8.26672	1.38e-16	7.92e-15
Lus10005075	166.411	3.6414	0.440552	8.26553	1.39e-16	7.99e-15
Lus10004985	381.929	-3.3523	0.405618	-8.26468	1.4e-16	8.03e-15
Lus10009653	200.718	3.3612	0.406711	8.26436	1.4e-16	8.04e-15
Lus10030540	97.3512	6.49295	0.786087	8.25983	1.46e-16	8.32e-15
Lus10039488	161.064	-3.63289	0.439817	-8.26002	1.46e-16	8.32e-15
Lus10021324	106.192	4.12259	0.499159	8.25906	1.47e-16	8.36e-15
Lus10012219	70.8482	4.32755	0.524019	8.25838	1.48e-16	8.38e-15
Lus10042584	217.248	9.37585	1.13529	8.25853	1.47e-16	8.38e-15
Lus10012937	137.456	3.1785	0.385063	8.2545	1.53e-16	8.64e-15
Lus10038109	65.2177	6.10169	0.739427	8.25191	1.56e-16	8.82e-15
Lus10027476	1053.36	3.29483	0.399397	8.2495	1.59e-16	8.98e-15
Lus10025754	158.921	3.018	0.366132	8.24294	1.68e-16	9.47e-15
Lus10005484	450.661	-3.16708	0.384678	-8.23305	1.82e-16	1.03e-14
Lus10041664	275.614	-4.21991	0.51289	-8.2277	1.91e-16	1.07e-14
Lus10002777	143.321	5.9524	0.72392	8.22246	1.99e-16	1.12e-14
Lus10032178	78.838	-6.32239	0.768942	-8.2222	2e-16	1.12e-14
Lus10034039	153.153	4.34767	0.528791	8.22192	2e-16	1.12e-14
Lus10024021	68.693	-4.98699	0.606806	-8.21843	2.06e-16	1.15e-14
Lus10029200	228.833	5.8682	0.714021	8.21852	2.06e-16	1.15e-14
Lus10008012	95.2755	4.64968	0.565937	8.2159	2.11e-16	1.17e-14
Lus10019801	126.141	-5.21164	0.635213	-8.20455	2.31e-16	1.29e-14
Lus10011101	155.702	-2.96373	0.361265	-8.20376	2.33e-16	1.29e-14
Lus10014269	247.58	3.54247	0.4319	8.20206	2.36e-16	1.31e-14
Lus10018017	350.499	9.10005	1.10975	8.20005	2.4e-16	1.33e-14
Lus10021102	503.787	-3.07154	0.37463	-8.19885	2.43e-16	1.34e-14
Lus10008624	495.431	4.32747	0.528611	8.1865	2.69e-16	1.48e-14
Lus10002007	335.696	4.60571	0.562675	8.18538	2.71e-16	1.49e-14
Lus10040579	94.435	4.61382	0.563725	8.18451	2.73e-16	1.5e-14
Lus10021235	900.702	-2.09358	0.255972	-8.17892	2.86e-16	1.57e-14
Lus10012984	206.292	5.00424	0.612528	8.16981	3.09e-16	1.68e-14
Lus10042203	94.2487	6.65938	0.815106	8.16996	3.08e-16	1.68e-14
Lus10039334	303.621	-2.54242	0.31132	-8.1666	3.17e-16	1.73e-14
Lus10013592	69.7052	-4.99669	0.612179	-8.16214	3.29e-16	1.79e-14
Lus10033393	209.136	2.69289	0.330005	8.16013	3.35e-16	1.82e-14
Lus10006715	62.803	-5.45978	0.669254	-8.15801	3.41e-16	1.84e-14
Lus10035846	307.818	-3.60965	0.442549	-8.15651	3.45e-16	1.86e-14
Lus10015583	530.93	3.16457	0.388037	8.15532	3.48e-16	1.88e-14
Lus10029843	397.782	-4.39649	0.539184	-8.15397	3.52e-16	1.9e-14
Lus10027733	96.3408	4.28262	0.525295	8.15279	3.56e-16	1.91e-14
Lus10004956	257.048	5.13774	0.630375	8.15028	3.63e-16	1.95e-14
Lus10024796	143.712	4.61545	0.566316	8.14996	3.64e-16	1.95e-14
Lus10024853	93.5161	-3.96209	0.486578	-8.14278	3.86e-16	2.07e-14
Lus10038068	100.901	4.07986	0.501054	8.14255	3.87e-16	2.07e-14
Lus10032593	78.3606	6.29523	0.773464	8.13901	3.99e-16	2.13e-14
Lus10018314	367.981	4.44108	0.546704	8.12336	4.53e-16	2.42e-14
Lus10028752	95.1181	5.62062	0.692064	8.12154	4.6e-16	2.45e-14
Lus10003269	185.712	-3.90858	0.481558	-8.11654	4.8e-16	2.55e-14
Lus10041912	143.295	6.85451	0.844602	8.11566	4.83e-16	2.56e-14
Lus10032923	384.323	2.70564	0.33348	8.11334	4.92e-16	2.61e-14
Lus10030860	78.3409	-3.90552	0.481581	-8.10978	5.07e-16	2.68e-14
Lus10028359	74.545	6.42703	0.792761	8.10715	5.18e-16	2.74e-14
Lus10002557	247.967	-2.66963	0.329331	-8.10623	5.22e-16	2.75e-14
Lus10005605	271.347	-4.79238	0.591217	-8.10596	5.23e-16	2.75e-14
Lus10015421	112.249	4.97083	0.6134	8.10375	5.33e-16	2.8e-14
Lus10030075	97.6643	5.68799	0.7019	8.1037	5.33e-16	2.8e-14
Lus10004263	249.223	3.34266	0.412611	8.10123	5.44e-16	2.85e-14
Lus10005896	386.791	3.75172	0.463234	8.09897	5.54e-16	2.9e-14
Lus10000332	108.838	7.65674	0.945903	8.09464	5.74e-16	3e-14
Lus10024583	83.553	-8.14789	1.00677	-8.09311	5.82e-16	3.03e-14
Lus10009932	855.67	-12.4997	1.54712	-8.0793	6.51e-16	3.39e-14
Lus10030431	121.74	-3.44126	0.426403	-8.07045	7e-16	3.64e-14
Lus10004903	91.7734	6.15064	0.762235	8.06921	7.08e-16	3.67e-14
Lus10018183	136.891	6.98785	0.866326	8.06607	7.26e-16	3.76e-14
Lus10036751	240.762	-2.85833	0.354374	-8.06588	7.27e-16	3.76e-14
Lus10033282	120.662	3.20968	0.398006	8.06439	7.36e-16	3.8e-14
Lus10014087	234.902	4.48747	0.556804	8.05934	7.67e-16	3.95e-14
Lus10042427	433.315	2.82212	0.350413	8.05369	8.03e-16	4.14e-14
Lus10037322	87.4734	-3.3166	0.411975	-8.05049	8.25e-16	4.24e-14
Lus10023543	180.846	2.71904	0.33795	8.04568	8.58e-16	4.4e-14
Lus10026857	162.433	8.57443	1.06619	8.04216	8.83e-16	4.52e-14
Lus10008528	263.214	8.99646	1.1187	8.04188	8.85e-16	4.53e-14
Lus10016128	160.574	-3.84983	0.478893	-8.03901	9.06e-16	4.63e-14
Lus10031965	90.6855	4.27535	0.532009	8.03624	9.26e-16	4.72e-14
Lus10031428	1235.48	-4.66242	0.580372	-8.0335	9.47e-16	4.82e-14
Lus10024271	666.487	-2.79967	0.348661	-8.02979	9.76e-16	4.96e-14
Lus10020181	702.767	4.31503	0.537413	8.02926	9.81e-16	4.98e-14
Lus10022350	386.358	3.3897	0.422196	8.02873	9.85e-16	4.99e-14
Lus10034663	84.5244	4.12779	0.514246	8.02687	1e-15	5.06e-14
Lus10010630	134.733	4.23043	0.527383	8.02155	1.04e-15	5.28e-14
Lus10027585	494.177	-3.1177	0.388763	-8.01953	1.06e-15	5.36e-14
Lus10006237	212.174	2.7999	0.349156	8.01907	1.07e-15	5.37e-14
Lus10040990	852.847	-2.91975	0.364124	-8.01855	1.07e-15	5.38e-14
Lus10003931	421.751	3.63194	0.453086	8.01599	1.09e-15	5.47e-14
Lus10039303	59.9981	6.78071	0.84589	8.01607	1.09e-15	5.47e-14
Lus10040660	345.845	3.21899	0.401564	8.01611	1.09e-15	5.47e-14
Lus10041677	584.268	3.99926	0.499023	8.01417	1.11e-15	5.54e-14
Lus10008438	105.666	4.18534	0.522339	8.01269	1.12e-15	5.59e-14
Lus10017170	51.1565	-5.89785	0.736061	-8.01272	1.12e-15	5.59e-14
Lus10025819	110.598	-7.02108	0.876336	-8.01186	1.13e-15	5.62e-14
Lus10024581	157.769	-3.53893	0.441767	-8.01086	1.14e-15	5.66e-14
Lus10004067	332.132	8.77861	1.09604	8.00939	1.15e-15	5.72e-14
Lus10042355	149.483	3.64743	0.455697	8.00407	1.2e-15	5.97e-14
Lus10004076	59.1056	4.76316	0.595175	8.00296	1.21e-15	6.01e-14
Lus10011396	71.9736	5.7425	0.717567	8.00274	1.22e-15	6.01e-14
Lus10021067	157.28	-3.01457	0.376908	-7.99816	1.26e-15	6.23e-14
Lus10001303	82.7401	6.21154	0.776806	7.99625	1.28e-15	6.32e-14
Lus10036604	538.374	-2.0282	0.253738	-7.99329	1.31e-15	6.46e-14
Lus10021339	359.577	9.03491	1.13037	7.99285	1.32e-15	6.48e-14
Lus10008038	86.6759	4.81997	0.603258	7.98989	1.35e-15	6.62e-14
Lus10022517	91.1841	4.29966	0.53817	7.98942	1.36e-15	6.64e-14
Lus10007829	54.6634	-4.55505	0.570253	-7.98777	1.37e-15	6.72e-14
Lus10005365	199.044	-2.70173	0.338291	-7.9864	1.39e-15	6.78e-14
Lus10026985	799.792	3.94441	0.494106	7.98293	1.43e-15	6.97e-14
Lus10028298	179.982	-3.02019	0.37859	-7.97747	1.49e-15	7.27e-14
Lus10036395	247.186	-2.47664	0.31099	-7.96372	1.67e-15	8.12e-14
Lus10006302	70.3798	-6.55369	0.823181	-7.96141	1.7e-15	8.26e-14
Lus10009429	67.256	-4.42272	0.555821	-7.9571	1.76e-15	8.54e-14
Lus10039744	393.759	12.5261	1.57438	7.9562	1.77e-15	8.59e-14
Lus10020537	633.667	-2.92307	0.367534	-7.95318	1.82e-15	8.79e-14
Lus10021970	128.749	-2.86586	0.360368	-7.9526	1.83e-15	8.81e-14
Lus10013245	74.863	-5.44701	0.685	-7.95183	1.84e-15	8.86e-14
Lus10006606	61.5325	5.11486	0.643577	7.94755	1.9e-15	9.15e-14
Lus10039181	139.3	-3.16767	0.398805	-7.9429	1.98e-15	9.48e-14
Lus10040414	164.909	-3.82983	0.482162	-7.94304	1.97e-15	9.48e-14
Lus10011668	67.1905	5.3824	0.677778	7.94124	2e-15	9.58e-14
Lus10033836	89.1106	3.98573	0.501902	7.94125	2e-15	9.58e-14
Lus10018753	78.8232	7.59416	0.956738	7.93755	2.06e-15	9.85e-14
Lus10013417	602.681	-2.52108	0.317701	-7.93537	2.1e-15	1e-13
Lus10000536	61.3076	4.79432	0.604303	7.93364	2.13e-15	1.01e-13
Lus10027976	350.799	-3.05259	0.384796	-7.93303	2.14e-15	1.02e-13
Lus10008103	96.7616	4.75345	0.599561	7.92821	2.22e-15	1.06e-13
Lus10031279	131.931	3.28889	0.414989	7.92525	2.28e-15	1.08e-13
Lus10041314	145.372	4.25751	0.537199	7.92539	2.27e-15	1.08e-13
Lus10023700	386.703	8.96498	1.1315	7.92309	2.32e-15	1.1e-13
Lus10010758	225.667	-3.64129	0.459706	-7.9209	2.36e-15	1.11e-13
Lus10041663	192.893	-3.38263	0.427144	-7.91918	2.39e-15	1.13e-13
Lus10015649	78.525	-3.76465	0.475478	-7.91762	2.42e-15	1.14e-13
Lus10011350	171.265	8.67221	1.09573	7.91456	2.48e-15	1.17e-13
Lus10041036	112.764	9.02561	1.14048	7.91385	2.5e-15	1.17e-13
Lus10004292	645.905	-2.18503	0.276156	-7.9123	2.53e-15	1.18e-13
Lus10007355	730.262	5.25181	0.663977	7.90963	2.58e-15	1.21e-13
Lus10005649	220.351	3.28649	0.415676	7.90637	2.65e-15	1.24e-13
Lus10042749	103.467	9.38224	1.1867	7.90614	2.65e-15	1.24e-13
Lus10024409	117.971	-4.39065	0.555527	-7.90358	2.71e-15	1.26e-13
Lus10014772	253.906	-2.3405	0.296196	-7.90187	2.75e-15	1.28e-13
Lus10004465	264.453	2.64064	0.334296	7.89909	2.81e-15	1.3e-13
Lus10013073	91.9562	6.1355	0.776726	7.89918	2.81e-15	1.3e-13
Lus10025055	88.2795	6.23683	0.789945	7.89527	2.9e-15	1.34e-13
Lus10020365	298.916	-2.36284	0.299339	-7.89352	2.94e-15	1.36e-13
Lus10027704	236.72	8.51644	1.07934	7.8904	3.01e-15	1.39e-13
Lus10002835	1524.63	2.51192	0.318396	7.88928	3.04e-15	1.4e-13
Lus10010969	151.901	2.82088	0.35771	7.88593	3.12e-15	1.44e-13
Lus10021329	191.99	-2.63053	0.333632	-7.88454	3.16e-15	1.45e-13
Lus10032708	178.453	2.9239	0.370929	7.88264	3.21e-15	1.47e-13
Lus10037901	88.1264	3.71973	0.472111	7.87894	3.3e-15	1.52e-13
Lus10040393	42.4975	6.4355	0.817038	7.87663	3.36e-15	1.54e-13
Lus10013604	335.999	4.03991	0.512938	7.87601	3.38e-15	1.55e-13
Lus10010665	181.346	-3.30488	0.419961	-7.86949	3.56e-15	1.63e-13
Lus10014920	249.513	-3.20357	0.407081	-7.86962	3.56e-15	1.63e-13
Lus10038030	144.231	3.36531	0.427651	7.86929	3.57e-15	1.63e-13
Lus10022486	380.915	-2.28898	0.29098	-7.86645	3.65e-15	1.66e-13
Lus10038662	92.5011	11.9385	1.52054	7.85151	4.11e-15	1.87e-13
Lus10001474	86.0272	5.54159	0.706387	7.84498	4.33e-15	1.97e-13
Lus10003640	1238.87	-2.35796	0.300582	-7.84463	4.34e-15	1.97e-13
Lus10019827	166.589	3.82657	0.487824	7.84416	4.36e-15	1.97e-13
Lus10021251	196.087	-2.40338	0.306517	-7.84091	4.47e-15	2.02e-13
Lus10025643	121.4	3.85494	0.491696	7.84009	4.5e-15	2.03e-13
Lus10030725	65.754	4.54913	0.580257	7.83986	4.51e-15	2.03e-13
Lus10005524	118.896	3.99003	0.508993	7.83907	4.54e-15	2.04e-13
Lus10032452	63.9398	6.08108	0.776096	7.83548	4.67e-15	2.1e-13
Lus10013201	266.64	-2.49494	0.318428	-7.83516	4.68e-15	2.1e-13
Lus10017109	162.389	4.58275	0.585158	7.83164	4.82e-15	2.16e-13
Lus10006730	87.8674	7.76225	0.991481	7.82895	4.92e-15	2.2e-13
Lus10013453	69.3138	6.32205	0.807781	7.82644	5.02e-15	2.25e-13
Lus10020747	112.798	3.36921	0.430671	7.82316	5.15e-15	2.3e-13
Lus10038961	87.1858	3.77036	0.481957	7.82303	5.16e-15	2.3e-13
Lus10024603	89.2523	6.52033	0.833639	7.82152	5.22e-15	2.33e-13
Lus10007754	391.287	-2.28649	0.292435	-7.81878	5.33e-15	2.37e-13
Lus10019002	634.63	-2.88114	0.368768	-7.81288	5.59e-15	2.48e-13
Lus10012675	334.853	3.43954	0.440252	7.81266	5.6e-15	2.49e-13
Lus10025057	77.8356	6.18756	0.7922	7.81061	5.69e-15	2.52e-13
Lus10040541	2078.33	10.5165	1.34689	7.80796	5.81e-15	2.57e-13
Lus10034670	307.437	6.68469	0.856413	7.80545	5.93e-15	2.62e-13
Lus10005682	675.799	2.52496	0.323537	7.80425	5.99e-15	2.64e-13
Lus10004870	626.764	3.11682	0.399531	7.8012	6.13e-15	2.7e-13
Lus10017357	56.2417	6.81616	0.874334	7.79583	6.4e-15	2.82e-13
Lus10015306	139.007	9.23873	1.18568	7.79192	6.6e-15	2.9e-13
Lus10022409	60.8428	4.42431	0.567875	7.79099	6.65e-15	2.92e-13
Lus10022766	444.586	2.56348	0.329318	7.7842	7.02e-15	3.08e-13
Lus10021941	135.499	3.69384	0.474572	7.78353	7.05e-15	3.09e-13
Lus10040566	195.619	7.52052	0.96692	7.77781	7.38e-15	3.22e-13
Lus10038384	59.7589	5.9366	0.763376	7.77677	7.44e-15	3.24e-13
Lus10012217	109.542	4.12807	0.530866	7.77611	7.48e-15	3.25e-13
Lus10029270	90.072	3.73986	0.480984	7.77543	7.52e-15	3.27e-13
Lus10026076	82.4763	3.86836	0.497546	7.77488	7.55e-15	3.28e-13
Lus10020307	1298.93	-2.78102	0.357762	-7.77337	7.64e-15	3.31e-13
Lus10008533	63.9638	4.6578	0.59925	7.77272	7.68e-15	3.33e-13
Lus10017339	54.1034	5.01058	0.644927	7.76921	7.9e-15	3.41e-13
Lus10012161	509.827	-3.2422	0.417365	-7.76826	7.96e-15	3.44e-13
Lus10012864	164.026	-2.46535	0.317557	-7.76348	8.26e-15	3.56e-13
Lus10011238	186.927	-3.57032	0.46003	-7.76107	8.42e-15	3.62e-13
Lus10040706	248.02	-4.09175	0.527248	-7.76059	8.45e-15	3.63e-13
Lus10003605	388.413	2.81027	0.362196	7.75898	8.56e-15	3.67e-13
Lus10015749	453.807	-3.05273	0.39353	-7.75729	8.68e-15	3.71e-13
Lus10024791	84.9298	7.20054	0.92822	7.75737	8.67e-15	3.71e-13
Lus10016397	171.364	8.48604	1.0941	7.75621	8.75e-15	3.74e-13
Lus10009956	148.64	4.19317	0.540683	7.75532	8.81e-15	3.76e-13
Lus10025823	382.508	3.3762	0.435476	7.75288	8.98e-15	3.83e-13
Lus10036496	189.535	8.9285	1.15179	7.75184	9.06e-15	3.86e-13
Lus10005967	103.268	6.13475	0.791425	7.75152	9.08e-15	3.86e-13
Lus10028567	1402.7	-3.89628	0.502664	-7.75126	9.1e-15	3.86e-13
Lus10023110	159.222	8.4432	1.08993	7.74655	9.44e-15	4e-13
Lus10039587	208.529	3.78552	0.488743	7.74541	9.53e-15	4.03e-13
Lus10012929	113.283	5.32668	0.688036	7.74187	9.8e-15	4.14e-13
Lus10037721	67.7413	4.6356	0.598979	7.73917	1e-14	4.23e-13
Lus10021769	249.082	-2.3598	0.30494	-7.73858	1.01e-14	4.24e-13
Lus10003549	171.429	3.23551	0.418178	7.73715	1.02e-14	4.28e-13
Lus10033248	120.943	3.82754	0.494795	7.73561	1.03e-14	4.33e-13
Lus10008739	102.769	5.08766	0.657743	7.73503	1.03e-14	4.34e-13
Lus10024673	133.955	6.4032	0.827884	7.73442	1.04e-14	4.36e-13
Lus10018873	2541.65	-4.77093	0.616878	-7.734	1.04e-14	4.37e-13
Lus10018568	158.482	-2.88352	0.373107	-7.7284	1.09e-14	4.56e-13
Lus10024634	115.913	3.35278	0.434396	7.71826	1.18e-14	4.93e-13
Lus10011997	151.085	7.9342	1.0282	7.71662	1.19e-14	4.99e-13
Lus10022349	57.8651	-3.93865	0.510566	-7.71428	1.22e-14	5.07e-13
Lus10006214	42.2492	-4.94323	0.641026	-7.71143	1.24e-14	5.18e-13
Lus10035580	133.256	5.06487	0.656962	7.70954	1.26e-14	5.25e-13
Lus10015835	283.044	-3.46191	0.449176	-7.70724	1.29e-14	5.34e-13
Lus10009054	130.033	3.35364	0.435175	7.70642	1.29e-14	5.36e-13
Lus10035783	71.3827	4.17329	0.541535	7.70641	1.29e-14	5.36e-13
Lus10026282	78.0969	3.62777	0.470802	7.7055	1.3e-14	5.4e-13
Lus10025249	60.3089	5.14765	0.668106	7.70483	1.31e-14	5.42e-13
Lus10005708	72.0897	4.69417	0.609281	7.70444	1.31e-14	5.43e-13
Lus10009052	76.1584	7.27229	0.94408	7.70305	1.33e-14	5.48e-13
Lus10037834	142.417	8.62039	1.11919	7.70235	1.34e-14	5.5e-13
Lus10023866	209.217	-2.25776	0.293324	-7.69715	1.39e-14	5.72e-13
Lus10003934	73.5349	4.39935	0.571582	7.69679	1.4e-14	5.73e-13
Lus10040733	68.0866	7.23766	0.94073	7.69367	1.43e-14	5.87e-13
Lus10013828	499.23	4.15331	0.54012	7.68961	1.48e-14	6.05e-13
Lus10026333	96.8076	4.0752	0.530094	7.68769	1.5e-14	6.13e-13
Lus10027198	52.9941	5.81681	0.757016	7.68386	1.54e-14	6.31e-13
Lus10039281	1875.11	3.80669	0.495443	7.6834	1.55e-14	6.33e-13
Lus10008895	1142.4	-3.29538	0.42936	-7.6751	1.65e-14	6.74e-13
Lus10021408	333.479	3.70959	0.483679	7.66954	1.73e-14	7.03e-13
Lus10039801	56.6892	6.80872	0.887879	7.66852	1.74e-14	7.08e-13
Lus10010755	219.238	-2.44869	0.319326	-7.66833	1.74e-14	7.08e-13
Lus10017212	176.46	-4.31058	0.56217	-7.66777	1.75e-14	7.1e-13
Lus10028287	250.908	-2.71715	0.354493	-7.66488	1.79e-14	7.26e-13
Lus10003878	348.022	2.73404	0.356826	7.66211	1.83e-14	7.41e-13
Lus10041992	179.509	11.5612	1.50917	7.66064	1.85e-14	7.48e-13
Lus10001197	262.58	3.73136	0.487441	7.655	1.93e-14	7.81e-13
Lus10016003	811.767	-2.56138	0.334703	-7.65271	1.97e-14	7.94e-13
Lus10012553	131.617	11.7223	1.53261	7.64859	2.03e-14	8.19e-13
Lus10035836	199.669	4.95044	0.647255	7.64836	2.04e-14	8.19e-13
Lus10014414	142.644	6.67853	0.87322	7.64816	2.04e-14	8.19e-13
Lus10026639	92.3709	4.39901	0.575499	7.64381	2.11e-14	8.47e-13
Lus10009412	66.5047	-3.94623	0.516349	-7.64256	2.13e-14	8.54e-13
Lus10002829	111.858	7.2035	0.942725	7.64114	2.15e-14	8.62e-13
Lus10002103	3214.62	-2.04923	0.268219	-7.64014	2.17e-14	8.68e-13
Lus10031271	93.1526	5.22641	0.684297	7.63762	2.21e-14	8.84e-13
Lus10010024	94.1812	6.34647	0.831111	7.63613	2.24e-14	8.92e-13
Lus10010689	666.967	-2.23328	0.292469	-7.63596	2.24e-14	8.92e-13
Lus10014741	127.367	-3.01621	0.39529	-7.63036	2.34e-14	9.3e-13
Lus10025908	117.798	2.84599	0.372982	7.63038	2.34e-14	9.3e-13
Lus10005399	57.1267	-5.52969	0.724732	-7.62998	2.35e-14	9.31e-13
Lus10038285	82.3111	6.14467	0.805821	7.62535	2.43e-14	9.63e-13
Lus10020040	1155.11	2.83466	0.371804	7.62407	2.46e-14	9.72e-13
Lus10016280	301.995	2.28547	0.299884	7.62119	2.51e-14	9.92e-13
Lus10039906	218.059	-6.7973	0.892616	-7.61503	2.64e-14	1.04e-12
Lus10040657	286.273	-2.13257	0.280091	-7.61385	2.66e-14	1.05e-12
Lus10015549	86.3404	4.70153	0.617722	7.61108	2.72e-14	1.07e-12
Lus10009401	108.663	3.0866	0.405785	7.60648	2.82e-14	1.11e-12
Lus10021832	110.425	3.77738	0.496623	7.60614	2.82e-14	1.11e-12
Lus10041457	527.903	2.44436	0.321521	7.60248	2.91e-14	1.14e-12
Lus10038845	7862.22	2.43944	0.320984	7.59989	2.96e-14	1.16e-12
Lus10021476	78.892	5.06964	0.667127	7.59921	2.98e-14	1.17e-12
Lus10012193	81.5738	4.71905	0.621008	7.59902	2.98e-14	1.17e-12
Lus10023145	360.098	-2.4719	0.325381	-7.59694	3.03e-14	1.18e-12
Lus10031138	65.9167	6.69772	0.881696	7.5964	3.04e-14	1.19e-12
Lus10006564	92.6712	11.8536	1.56088	7.59417	3.1e-14	1.21e-12
Lus10023331	209.279	11.9919	1.57924	7.59347	3.11e-14	1.21e-12
Lus10002149	98.1632	4.7548	0.626469	7.58983	3.2e-14	1.24e-12
Lus10022948	337.265	-2.70129	0.356031	-7.58723	3.27e-14	1.27e-12
Lus10009396	119.974	4.17449	0.550407	7.58438	3.34e-14	1.29e-12
Lus10037737	482.895	2.5546	0.336844	7.58395	3.35e-14	1.3e-12
Lus10016133	106.845	4.662	0.614909	7.5816	3.41e-14	1.32e-12
Lus10028181	170.583	8.22286	1.08475	7.58042	3.44e-14	1.33e-12
Lus10038813	401.535	-3.3787	0.44584	-7.57827	3.5e-14	1.35e-12
Lus10042408	401.529	4.82539	0.636763	7.578	3.51e-14	1.35e-12
Lus10014039	475.172	-2.4614	0.324846	-7.57713	3.53e-14	1.36e-12
Lus10041017	208.398	2.951	0.389468	7.57702	3.54e-14	1.36e-12
Lus10018191	81.1029	4.3173	0.569849	7.57621	3.56e-14	1.37e-12
Lus10024281	318.732	2.54796	0.336353	7.57526	3.58e-14	1.37e-12
Lus10022191	248.346	-3.49062	0.460851	-7.57431	3.61e-14	1.38e-12
Lus10041613	110.583	-3.9704	0.524295	-7.57284	3.65e-14	1.4e-12
Lus10009418	90.0732	7.24756	0.957641	7.56813	3.79e-14	1.45e-12
Lus10031659	743.109	-2.52602	0.333915	-7.56486	3.88e-14	1.48e-12
Lus10037425	91.5118	-3.04489	0.402512	-7.56471	3.89e-14	1.48e-12
Lus10030732	177.885	2.82708	0.373743	7.56423	3.9e-14	1.49e-12
Lus10014096	175.369	5.08844	0.673347	7.55693	4.13e-14	1.57e-12
Lus10036248	74.0382	6.39871	0.846941	7.55509	4.19e-14	1.59e-12
Lus10036212	79.1753	5.51191	0.729923	7.55137	4.31e-14	1.63e-12
Lus10021863	5463.1	10.264	1.35932	7.55081	4.33e-14	1.64e-12
Lus10029707	122.066	4.36599	0.578276	7.55002	4.35e-14	1.65e-12
Lus10003090	48.4295	4.0369	0.534962	7.54613	4.48e-14	1.69e-12
Lus10008646	235.968	5.61098	0.743565	7.54605	4.49e-14	1.69e-12
Lus10040302	92.2865	3.98421	0.528286	7.54176	4.64e-14	1.75e-12
Lus10024312	102.862	5.75972	0.763754	7.54133	4.65e-14	1.75e-12
Lus10012225	80.2211	6.58987	0.874025	7.53968	4.71e-14	1.77e-12
Lus10012026	516.104	2.55855	0.33942	7.538	4.77e-14	1.79e-12
Lus10017517	195.864	2.80813	0.372622	7.53613	4.84e-14	1.82e-12
Lus10001377	60.8321	-4.04962	0.537668	-7.53183	5e-14	1.87e-12
Lus10009972	120.384	3.74158	0.496835	7.53083	5.04e-14	1.89e-12
Lus10024613	347.805	-2.84879	0.378295	-7.53059	5.05e-14	1.89e-12
Lus10003968	3521.22	9.69978	1.28816	7.52996	5.08e-14	1.9e-12
Lus10022192	67.9901	-3.90987	0.519358	-7.52827	5.14e-14	1.92e-12
Lus10011585	164.68	2.59856	0.345208	7.5275	5.17e-14	1.93e-12
Lus10019060	93.4734	-3.70737	0.492522	-7.52732	5.18e-14	1.93e-12
Lus10017491	86.9341	5.71093	0.759178	7.52252	5.37e-14	2e-12
Lus10041490	463.946	-2.58086	0.343092	-7.52237	5.38e-14	2e-12
Lus10031941	147.912	11.8735	1.57857	7.52166	5.41e-14	2e-12
Lus10037930	73.1279	11.5947	1.5416	7.5212	5.43e-14	2.01e-12
Lus10002406	142.628	-2.56127	0.340571	-7.52052	5.46e-14	2.02e-12
Lus10013834	229.497	4.04501	0.538004	7.51854	5.54e-14	2.05e-12
Lus10029836	569.938	-2.20952	0.293931	-7.51715	5.6e-14	2.07e-12
Lus10021611	62.8269	6.41563	0.853608	7.51589	5.65e-14	2.08e-12
Lus10005808	181.444	-2.54946	0.339449	-7.51058	5.89e-14	2.17e-12
Lus10020749	839.216	-2.58801	0.344693	-7.50815	6e-14	2.2e-12
Lus10038445	304.436	2.78262	0.370654	7.50733	6.03e-14	2.22e-12
Lus10043158	467.541	3.466	0.461798	7.50546	6.12e-14	2.25e-12
Lus10008182	260.873	-3.58853	0.478342	-7.50201	6.28e-14	2.3e-12
Lus10022453	286.904	3.00327	0.400793	7.49333	6.71e-14	2.46e-12
Lus10041827	52.9032	-4.7177	0.630108	-7.48712	7.04e-14	2.57e-12
Lus10026346	120.997	-2.60378	0.34782	-7.48602	7.1e-14	2.59e-12
Lus10011683	271.325	-2.61499	0.34933	-7.48573	7.11e-14	2.59e-12
Lus10014109	51.8163	-5.36477	0.716916	-7.48312	7.26e-14	2.64e-12
Lus10020310	504.987	2.8424	0.379969	7.48061	7.4e-14	2.69e-12
Lus10024378	301.793	5.65051	0.755359	7.48055	7.4e-14	2.69e-12
Lus10003144	187.601	2.77911	0.371637	7.47802	7.54e-14	2.74e-12
Lus10019592	68.874	6.48074	0.866847	7.47622	7.65e-14	2.77e-12
Lus10018569	154.116	11.8103	1.57997	7.47502	7.72e-14	2.79e-12
Lus10042486	53.8361	-4.67965	0.626202	-7.47307	7.83e-14	2.83e-12
Lus10000856	805.086	-2.19964	0.294365	-7.47248	7.87e-14	2.84e-12
Lus10043323	467.173	-2.0363	0.272513	-7.47229	7.88e-14	2.84e-12
Lus10026348	179.683	4.53074	0.606431	7.47115	7.95e-14	2.87e-12
Lus10000306	94.4346	4.3409	0.581387	7.46646	8.24e-14	2.97e-12
Lus10008634	68.2072	3.93575	0.527143	7.46618	8.26e-14	2.97e-12
Lus10025544	91.0226	-3.46755	0.464596	-7.46359	8.42e-14	3.03e-12
Lus10027879	77.4728	6.68185	0.895317	7.46312	8.45e-14	3.03e-12
Lus10019816	65.462	4.25536	0.57052	7.45873	8.74e-14	3.13e-12
Lus10009582	555.8	-3.75251	0.503147	-7.45808	8.78e-14	3.14e-12
Lus10022399	154.656	2.62255	0.351726	7.45624	8.9e-14	3.19e-12
Lus10011802	48.911	5.07448	0.680839	7.45327	9.11e-14	3.25e-12
Lus10002299	114.127	4.43182	0.59463	7.45308	9.12e-14	3.26e-12
Lus10042774	61.6495	4.33185	0.581406	7.45065	9.29e-14	3.31e-12
Lus10042317	46.2675	-6.16218	0.827353	-7.44807	9.47e-14	3.37e-12
Lus10025080	351.699	-2.55585	0.343174	-7.44768	9.5e-14	3.38e-12
Lus10028476	270.405	3.40183	0.457152	7.44135	9.97e-14	3.54e-12
Lus10027886	1524.16	2.43912	0.327845	7.43986	1.01e-13	3.58e-12
Lus10029840	419.669	-2.26613	0.304607	-7.43954	1.01e-13	3.58e-12
Lus10018206	50.9475	4.43674	0.597085	7.43066	1.08e-13	3.82e-12
Lus10011537	158.078	3.48126	0.468695	7.42757	1.11e-13	3.91e-12
Lus10002326	73.178	11.298	1.52131	7.4265	1.12e-13	3.94e-12
Lus10031901	409.432	-2.2133	0.298199	-7.42223	1.15e-13	4.06e-12
Lus10000627	314.164	10.9813	1.48047	7.41747	1.19e-13	4.21e-12
Lus10011080	204.31	-2.84164	0.383134	-7.41683	1.2e-13	4.22e-12
Lus10040107	82.3478	-3.04575	0.4107	-7.416	1.21e-13	4.25e-12
Lus10001008	289.934	3.50215	0.472552	7.41115	1.25e-13	4.4e-12
Lus10028428	257.203	2.51854	0.339911	7.40941	1.27e-13	4.45e-12
Lus10002579	93.3898	4.76541	0.643206	7.40885	1.27e-13	4.47e-12
Lus10027927	78.5662	-3.32175	0.448455	-7.40709	1.29e-13	4.52e-12
Lus10006391	513.224	3.13761	0.423697	7.40531	1.31e-13	4.58e-12
Lus10024105	73.5462	11.5879	1.567	7.39495	1.41e-13	4.94e-12
Lus10001467	87.2285	8.28462	1.12038	7.39447	1.42e-13	4.96e-12
Lus10016722	59.4284	6.27772	0.84909	7.39346	1.43e-13	4.99e-12
Lus10018384	76.6967	5.56505	0.752801	7.39246	1.44e-13	5.02e-12
Lus10005094	115.715	2.96354	0.400914	7.39196	1.45e-13	5.03e-12
Lus10031717	397.423	4.80234	0.649966	7.3886	1.48e-13	5.16e-12
Lus10027407	103.437	3.5176	0.476104	7.38831	1.49e-13	5.16e-12
Lus10014234	78.1847	4.10682	0.555965	7.38683	1.5e-13	5.22e-12
Lus10028795	73.9953	6.54577	0.886153	7.38673	1.5e-13	5.22e-12
Lus10029158	70.5268	6.42292	0.869584	7.3862	1.51e-13	5.23e-12
Lus10001733	117.188	8.28817	1.1223	7.38498	1.52e-13	5.27e-12
Lus10013703	1708.22	-3.1842	0.431258	-7.3835	1.54e-13	5.33e-12
Lus10012788	42.8659	-5.80364	0.786259	-7.38133	1.57e-13	5.4e-12
Lus10026281	133.099	3.33735	0.452291	7.37878	1.6e-13	5.5e-12
Lus10039814	332.894	10.9712	1.48704	7.37785	1.61e-13	5.53e-12
Lus10036184	117.045	5.85287	0.793337	7.37753	1.61e-13	5.54e-12
Lus10017001	90.2191	3.31186	0.449063	7.37505	1.64e-13	5.64e-12
Lus10025807	116.793	7.31419	0.991769	7.37489	1.64e-13	5.64e-12
Lus10022849	1254.39	2.92095	0.396239	7.3717	1.68e-13	5.77e-12
Lus10008821	75.9865	11.6244	1.57763	7.36825	1.73e-13	5.92e-12
Lus10019214	336.578	2.25617	0.306369	7.36423	1.78e-13	6.09e-12
Lus10030766	118.621	-2.84616	0.386587	-7.36229	1.81e-13	6.18e-12
Lus10038748	107.468	3.52065	0.47827	7.36122	1.82e-13	6.22e-12
Lus10012056	258.156	-2.31136	0.314017	-7.36061	1.83e-13	6.24e-12
Lus10005392	91.5943	8.44666	1.1477	7.35964	1.84e-13	6.28e-12
Lus10006399	217.797	6.26999	0.852215	7.35728	1.88e-13	6.38e-12
Lus10035822	837.174	-2.16133	0.293872	-7.35467	1.91e-13	6.5e-12
Lus10021660	242.628	8.2758	1.12552	7.35289	1.94e-13	6.58e-12
Lus10015594	85.3538	2.95878	0.40242	7.35247	1.95e-13	6.6e-12
Lus10021986	304.23	-2.45912	0.334514	-7.35133	1.96e-13	6.65e-12
Lus10013904	280.281	2.35514	0.320387	7.35094	1.97e-13	6.66e-12
Lus10030690	189.16	4.93761	0.671802	7.3498	1.99e-13	6.71e-12
Lus10020698	656.461	-2.00724	0.273137	-7.34884	2e-13	6.75e-12
Lus10036672	78.8473	6.98561	0.950568	7.34888	2e-13	6.75e-12
Lus10019843	68.7476	4.78942	0.651823	7.34773	2.02e-13	6.8e-12
Lus10023644	382.455	-2.23984	0.304841	-7.34758	2.02e-13	6.8e-12
Lus10035241	43.9937	-5.72329	0.779077	-7.34624	2.04e-13	6.86e-12
Lus10011885	202.365	4.32785	0.589158	7.34583	2.04e-13	6.86e-12
Lus10042092	145.044	4.6193	0.628827	7.3459	2.04e-13	6.86e-12
Lus10021270	1110.01	-2.71013	0.368963	-7.34526	2.05e-13	6.89e-12
Lus10008836	99.4254	-5.32169	0.724539	-7.34493	2.06e-13	6.9e-12
Lus10040683	364.682	-2.39011	0.325444	-7.34415	2.07e-13	6.93e-12
Lus10021025	88.361	-3.25254	0.443242	-7.33806	2.17e-13	7.25e-12
Lus10037371	127.634	3.74515	0.510428	7.33727	2.18e-13	7.28e-12
Lus10013441	86.8241	11.7622	1.60322	7.33662	2.19e-13	7.31e-12
Lus10014964	6504.57	2.43706	0.332204	7.33604	2.2e-13	7.33e-12
Lus10024784	79.0898	8.36386	1.14019	7.33551	2.21e-13	7.36e-12
Lus10036605	220.587	2.2404	0.305541	7.33256	2.26e-13	7.51e-12
Lus10023968	286.602	5.01137	0.683465	7.3323	2.26e-13	7.52e-12
Lus10028891	208.229	2.73392	0.372876	7.33198	2.27e-13	7.53e-12
Lus10021002	87.2183	3.18049	0.433889	7.33019	2.3e-13	7.62e-12
Lus10031827	58.8087	6.91558	0.943508	7.32965	2.31e-13	7.65e-12
Lus10005576	78.0726	3.85603	0.526132	7.329	2.32e-13	7.67e-12
Lus10028811	150.05	-2.50135	0.34129	-7.32912	2.32e-13	7.67e-12
Lus10004748	242.24	-2.30197	0.314241	-7.3255	2.38e-13	7.86e-12
Lus10024535	62.2672	3.50327	0.478275	7.3248	2.39e-13	7.9e-12
Lus10006552	235.398	-4.18302	0.571171	-7.32359	2.41e-13	7.96e-12
Lus10002193	69.5426	3.7893	0.517948	7.31598	2.56e-13	8.41e-12
Lus10041719	148.09	8.33827	1.13973	7.316	2.55e-13	8.41e-12
Lus10025547	55.8717	-4.07132	0.556679	-7.31359	2.6e-13	8.55e-12
Lus10027878	63.9853	4.37758	0.598693	7.31189	2.63e-13	8.65e-12
Lus10004452	453.14	-4.40098	0.601914	-7.31163	2.64e-13	8.66e-12
Lus10009038	308.014	-2.61305	0.357507	-7.30908	2.69e-13	8.82e-12
Lus10014919	215.159	3.64805	0.499243	7.30717	2.73e-13	8.93e-12
Lus10027305	3692.2	9.28623	1.27125	7.30478	2.78e-13	9.08e-12
Lus10005487	89.9405	6.65536	0.911425	7.30215	2.83e-13	9.25e-12
Lus10040169	189.21	-2.42205	0.331715	-7.30161	2.84e-13	9.28e-12
Lus10037216	323.355	-3.23062	0.44263	-7.29869	2.91e-13	9.48e-12
Lus10017924	92.3561	-3.15014	0.431659	-7.29774	2.93e-13	9.53e-12
Lus10005885	56.4517	5.45596	0.74804	7.29367	3.02e-13	9.82e-12
Lus10011835	70.7486	6.29369	0.863051	7.29237	3.05e-13	9.9e-12
Lus10034446	97.1768	3.82295	0.524291	7.29166	3.06e-13	9.95e-12
Lus10016032	103.864	4.53715	0.622362	7.29021	3.09e-13	1e-11
Lus10005326	204.873	-2.51984	0.34574	-7.28826	3.14e-13	1.02e-11
Lus10034389	116.552	-3.82053	0.52425	-7.28761	3.15e-13	1.02e-11
Lus10031804	60.0769	-3.91397	0.537156	-7.28646	3.18e-13	1.03e-11
Lus10016159	118.287	4.55113	0.624682	7.28551	3.2e-13	1.04e-11
Lus10037720	108.531	4.19445	0.575774	7.28489	3.22e-13	1.04e-11
Lus10013948	132.835	11.4762	1.5755	7.28418	3.24e-13	1.04e-11
Lus10007324	90.2789	7.0067	0.961934	7.28397	3.24e-13	1.04e-11
Lus10024838	91.9836	7.01755	0.963835	7.28086	3.32e-13	1.07e-11
Lus10037620	788.556	2.49181	0.342363	7.27825	3.38e-13	1.09e-11
Lus10001482	122.316	4.02007	0.552392	7.27756	3.4e-13	1.09e-11
Lus10002508	122.207	3.54301	0.48714	7.27308	3.51e-13	1.13e-11
Lus10033821	213.545	-3.4144	0.469492	-7.27255	3.53e-13	1.13e-11
Lus10028578	438.327	4.65641	0.640352	7.27164	3.55e-13	1.14e-11
Lus10012877	125.721	4.16643	0.573126	7.26966	3.6e-13	1.15e-11
Lus10038963	82.4903	3.79985	0.522751	7.26895	3.62e-13	1.16e-11
Lus10001516	188.736	2.56979	0.353686	7.26574	3.71e-13	1.19e-11
Lus10025467	117.966	-3.6816	0.506938	-7.26243	3.8e-13	1.21e-11
Lus10037725	63.2645	5.01316	0.69046	7.26061	3.85e-13	1.23e-11
Lus10017344	153.543	3.21769	0.443426	7.25643	3.97e-13	1.27e-11
Lus10010229	2981.84	10.3012	1.41978	7.25547	4e-13	1.27e-11
Lus10012320	344.628	-2.53288	0.34916	-7.25423	4.04e-13	1.28e-11
Lus10019304	99.5416	5.20267	0.717282	7.25331	4.07e-13	1.29e-11
Lus10039882	715.514	4.40991	0.607998	7.25317	4.07e-13	1.29e-11
Lus10036221	266.054	2.15478	0.297427	7.24474	4.33e-13	1.37e-11
Lus10023574	58.4891	5.33193	0.736048	7.244	4.36e-13	1.38e-11
Lus10030718	257.339	-2.30864	0.318694	-7.24407	4.35e-13	1.38e-11
Lus10017138	73.8934	6.05764	0.836977	7.23751	4.57e-13	1.44e-11
Lus10013681	2893.92	9.01385	1.24644	7.2317	4.77e-13	1.51e-11
Lus10026284	121.458	3.02096	0.417765	7.23124	4.79e-13	1.51e-11
Lus10031649	79.6026	7.37162	1.01962	7.22974	4.84e-13	1.52e-11
Lus10037981	93.5156	-4.26757	0.590272	-7.22984	4.84e-13	1.52e-11
Lus10010272	165.504	3.57119	0.494056	7.22832	4.89e-13	1.54e-11
Lus10024270	203.351	-2.88458	0.399167	-7.2265	4.96e-13	1.56e-11
Lus10024935	139.612	-2.50056	0.346081	-7.22536	5e-13	1.57e-11
Lus10013215	62.6171	3.70212	0.512402	7.22502	5.01e-13	1.57e-11
Lus10027154	118.103	2.98118	0.412623	7.22495	5.01e-13	1.57e-11
Lus10020484	185.568	-2.33186	0.322865	-7.22241	5.11e-13	1.6e-11
Lus10028348	244.352	2.73218	0.378415	7.22008	5.2e-13	1.62e-11
Lus10042701	53.6546	5.39664	0.74744	7.22017	5.19e-13	1.62e-11
Lus10008934	114.498	-2.45299	0.339869	-7.21747	5.3e-13	1.65e-11
Lus10024559	148.702	3.97848	0.551275	7.21687	5.32e-13	1.66e-11
Lus10036242	100.262	4.04197	0.560105	7.21646	5.34e-13	1.66e-11
Lus10025553	248.012	-2.72523	0.377724	-7.21489	5.4e-13	1.68e-11
Lus10027782	153.101	5.12198	0.709931	7.21475	5.4e-13	1.68e-11
Lus10000034	373.569	9.6885	1.34367	7.21047	5.58e-13	1.73e-11
Lus10019808	184.999	-3.20478	0.444621	-7.20788	5.68e-13	1.77e-11
Lus10025172	387.727	-2.7727	0.384885	-7.20396	5.85e-13	1.81e-11
Lus10035150	147.179	-3.00279	0.416957	-7.20166	5.95e-13	1.84e-11
Lus10017580	58.4571	4.33405	0.601955	7.19996	6.02e-13	1.87e-11
Lus10009968	81.7791	-3.3138	0.460394	-7.19775	6.12e-13	1.89e-11
Lus10035550	93.5377	3.69488	0.513548	7.19481	6.25e-13	1.93e-11
Lus10038449	122.983	4.33837	0.602984	7.19483	6.25e-13	1.93e-11
Lus10014217	438.237	9.64137	1.34013	7.19434	6.28e-13	1.94e-11
Lus10021988	60.7781	6.03868	0.839642	7.19197	6.39e-13	1.97e-11
Lus10023983	133.145	4.00109	0.556555	7.18902	6.53e-13	2.01e-11
Lus10027467	2095.13	2.50119	0.347965	7.18805	6.57e-13	2.02e-11
Lus10003099	553.915	-3.36593	0.468449	-7.18526	6.71e-13	2.06e-11
Lus10019314	121.29	2.89044	0.402277	7.18519	6.71e-13	2.06e-11
Lus10003890	96.4876	3.64866	0.50787	7.18424	6.76e-13	2.07e-11
Lus10003476	66.5862	4.98236	0.693535	7.18401	6.77e-13	2.08e-11
Lus10005129	52.6077	4.43935	0.618034	7.18301	6.82e-13	2.09e-11
Lus10039564	386.484	-2.84008	0.395439	-7.18209	6.87e-13	2.1e-11
Lus10020769	119.479	-2.49611	0.347835	-7.17615	7.17e-13	2.19e-11
Lus10003794	124.082	11.8709	1.6544	7.17537	7.21e-13	2.2e-11
Lus10038616	308.342	-2.18274	0.304225	-7.17474	7.24e-13	2.21e-11
Lus10014475	49.5644	6.19459	0.863415	7.17452	7.26e-13	2.21e-11
Lus10007296	286.538	6.4948	0.905303	7.17417	7.27e-13	2.22e-11
Lus10031703	41.6229	5.42716	0.756744	7.17173	7.41e-13	2.25e-11
Lus10020997	304.467	-2.17351	0.303075	-7.17153	7.42e-13	2.25e-11
Lus10009390	881.047	2.42683	0.338445	7.17051	7.47e-13	2.27e-11
Lus10033302	304.133	3.85274	0.537338	7.17005	7.5e-13	2.28e-11
Lus10021293	99.4786	3.82617	0.53378	7.16806	7.61e-13	2.31e-11
Lus10013579	278.753	-3.15848	0.440658	-7.16764	7.63e-13	2.31e-11
Lus10018042	120.364	-3.32735	0.464281	-7.16668	7.68e-13	2.33e-11
Lus10034895	2364.2	-2.11993	0.295937	-7.16345	7.87e-13	2.38e-11
Lus10013642	847.475	-2.02887	0.283305	-7.16143	7.98e-13	2.41e-11
Lus10030958	739.955	-2.20895	0.308501	-7.16028	8.05e-13	2.43e-11
Lus10003277	55.2982	11.022	1.53987	7.15772	8.2e-13	2.47e-11
Lus10013888	288.138	-2.12763	0.297386	-7.15444	8.4e-13	2.53e-11
Lus10029895	733.316	3.14429	0.439496	7.15431	8.41e-13	2.53e-11
Lus10019475	647.735	-2.052	0.286867	-7.15316	8.48e-13	2.55e-11
Lus10007532	196.373	5.85262	0.818446	7.15089	8.62e-13	2.59e-11
Lus10042527	82.9899	8.29753	1.1606	7.14932	8.72e-13	2.62e-11
Lus10023389	78.2475	3.64041	0.509496	7.14512	8.99e-13	2.7e-11
Lus10026679	382.699	3.3542	0.469497	7.14425	9.05e-13	2.71e-11
Lus10021969	102.86	3.01124	0.421662	7.14137	9.24e-13	2.77e-11
Lus10028607	90.8103	-5.51955	0.773053	-7.13994	9.34e-13	2.79e-11
Lus10024591	137.689	3.78138	0.529706	7.13863	9.43e-13	2.82e-11
Lus10042214	157.465	5.2404	0.734317	7.13643	9.58e-13	2.86e-11
Lus10038998	178.563	3.36816	0.472137	7.13385	9.76e-13	2.91e-11
Lus10004044	94.2712	3.27161	0.458822	7.13045	1e-12	2.98e-11
Lus10018965	155.512	-3.01805	0.423296	-7.12988	1e-12	2.99e-11
Lus10030368	241.787	2.89054	0.405542	7.12758	1.02e-12	3.04e-11
Lus10036787	223.713	-2.46347	0.345659	-7.12688	1.03e-12	3.05e-11
Lus10021370	199.718	6.17547	0.866635	7.12579	1.03e-12	3.07e-11
Lus10035860	130.216	3.38436	0.47497	7.12542	1.04e-12	3.08e-11
Lus10017940	3432.85	8.49763	1.19281	7.12402	1.05e-12	3.11e-11
Lus10011918	1285.81	2.91817	0.409775	7.12139	1.07e-12	3.16e-11
Lus10014103	156.972	3.55769	0.499666	7.12014	1.08e-12	3.19e-11
Lus10001330	346.886	10.7903	1.51589	7.11816	1.09e-12	3.23e-11
Lus10026344	1091.76	-2.57491	0.362345	-7.10624	1.19e-12	3.52e-11
Lus10003100	121.137	3.67957	0.517935	7.10432	1.21e-12	3.57e-11
Lus10036856	613.51	-2.25026	0.316775	-7.10367	1.21e-12	3.58e-11
Lus10032780	3019.96	9.99522	1.40725	7.10263	1.22e-12	3.61e-11
Lus10001271	71.5056	4.25883	0.599636	7.10236	1.23e-12	3.61e-11
Lus10035758	656.99	2.56536	0.361269	7.10097	1.24e-12	3.64e-11
Lus10018218	528.134	-2.41003	0.33943	-7.10023	1.25e-12	3.66e-11
Lus10039358	163.666	2.90484	0.409209	7.09866	1.26e-12	3.7e-11
Lus10016015	59.6977	6.45149	0.910158	7.08832	1.36e-12	3.98e-11
Lus10017938	428.231	2.1301	0.300595	7.08629	1.38e-12	4.03e-11
Lus10042952	48.0971	5.51376	0.778194	7.08532	1.39e-12	4.06e-11
Lus10035591	126.436	3.1538	0.445247	7.08325	1.41e-12	4.12e-11
Lus10035984	212.632	11.1392	1.57288	7.08206	1.42e-12	4.15e-11
Lus10021098	80.2753	-6.20119	0.876287	-7.07666	1.48e-12	4.31e-11
Lus10024974	293.004	-2.14058	0.302621	-7.07345	1.51e-12	4.41e-11
Lus10014089	53.993	6.27275	0.887071	7.0713	1.53e-12	4.47e-11
Lus10020983	165.606	-2.58362	0.365409	-7.0705	1.54e-12	4.49e-11
Lus10029394	78.6904	3.1391	0.443998	7.07007	1.55e-12	4.5e-11
Lus10035100	129.309	7.21505	1.02099	7.06669	1.59e-12	4.61e-11
Lus10030449	120.101	3.52824	0.499368	7.06541	1.6e-12	4.65e-11
Lus10028609	136.11	-2.56812	0.363564	-7.06374	1.62e-12	4.7e-11
Lus10008635	205.855	4.42677	0.626847	7.06196	1.64e-12	4.76e-11
Lus10020707	86.8704	3.0517	0.432144	7.06178	1.64e-12	4.76e-11
Lus10042522	50.7158	10.8437	1.53563	7.06141	1.65e-12	4.77e-11
Lus10010337	7149.77	8.48917	1.20257	7.05917	1.67e-12	4.84e-11
Lus10026084	329.633	-2.15839	0.305791	-7.05837	1.68e-12	4.86e-11
Lus10034212	339.39	-2.89982	0.411027	-7.05506	1.73e-12	4.98e-11
Lus10023260	104.33	7.81822	1.10827	7.05444	1.73e-12	4.99e-11
Lus10008476	366.818	11.6743	1.65611	7.04922	1.8e-12	5.18e-11
Lus10042488	156.468	3.03151	0.430079	7.04871	1.81e-12	5.2e-11
Lus10015806	67.516	3.36754	0.478016	7.04482	1.86e-12	5.34e-11
Lus10021292	67.3417	5.30098	0.752485	7.04462	1.86e-12	5.34e-11
Lus10005790	316.658	2.10503	0.29882	7.04448	1.86e-12	5.34e-11
Lus10022240	35.2964	-4.50586	0.639723	-7.04346	1.88e-12	5.38e-11
Lus10029788	112.476	2.63247	0.373812	7.04223	1.89e-12	5.42e-11
Lus10002198	166.397	3.86984	0.5496	7.0412	1.91e-12	5.45e-11
Lus10005965	164.772	8.08996	1.14906	7.04049	1.92e-12	5.48e-11
Lus10020485	101.348	-3.01495	0.428323	-7.03896	1.94e-12	5.53e-11
Lus10008878	179.18	-2.41177	0.342662	-7.03834	1.95e-12	5.55e-11
Lus10005747	130.853	-5.14699	0.73143	-7.03689	1.97e-12	5.61e-11
Lus10021144	310.001	2.52919	0.359432	7.03664	1.97e-12	5.61e-11
Lus10030051	65.2198	3.80031	0.540271	7.03409	2.01e-12	5.71e-11
Lus10038682	78.3959	-4.58699	0.652135	-7.03381	2.01e-12	5.72e-11
Lus10013032	513.745	2.31659	0.32964	7.02763	2.1e-12	5.97e-11
Lus10014781	198.01	11.4172	1.62476	7.02702	2.11e-12	5.99e-11
Lus10016181	146.971	2.44009	0.347316	7.02555	2.13e-12	6.05e-11
Lus10036833	138.857	7.5416	1.0743	7.02003	2.22e-12	6.28e-11
Lus10005570	3685.08	-3.17176	0.45192	-7.0184	2.24e-12	6.35e-11
Lus10006719	627.46	2.29586	0.327147	7.01781	2.25e-12	6.37e-11
Lus10025981	55.7432	11.0911	1.58094	7.01549	2.29e-12	6.47e-11
Lus10020696	389.105	-3.55322	0.506606	-7.01378	2.32e-12	6.55e-11
Lus10034227	166.716	2.86716	0.408936	7.01129	2.36e-12	6.66e-11
Lus10011828	3562.61	9.27062	1.3224	7.01043	2.38e-12	6.7e-11
Lus10000563	167.656	2.72759	0.389111	7.00981	2.39e-12	6.72e-11
Lus10010516	91.2338	6.88796	0.983077	7.00653	2.44e-12	6.87e-11
Lus10043462	96.845	-3.06868	0.438189	-7.0031	2.5e-12	7.04e-11
Lus10022292	79.6266	-3.55234	0.507447	-7.00042	2.55e-12	7.17e-11
Lus10028967	146.567	-2.50002	0.357272	-6.99751	2.61e-12	7.31e-11
Lus10012007	59.993	3.29049	0.470504	6.99354	2.68e-12	7.5e-11
Lus10028545	2019.2	-2.52303	0.360758	-6.99369	2.68e-12	7.5e-11
Lus10029283	59.993	3.29049	0.470504	6.99354	2.68e-12	7.5e-11
Lus10011738	111.757	2.92366	0.418273	6.98984	2.75e-12	7.7e-11
Lus10030733	86.4	2.84883	0.407758	6.98657	2.82e-12	7.87e-11
Lus10019283	434.93	3.37887	0.483759	6.9846	2.86e-12	7.98e-11
Lus10040830	171.322	5.7234	0.820023	6.97956	2.96e-12	8.26e-11
Lus10036326	188.51	-2.0951	0.3003	-6.9767	3.02e-12	8.42e-11
Lus10037638	157.615	4.13597	0.592906	6.97577	3.04e-12	8.47e-11
Lus10013418	52.3615	6.59848	0.945978	6.97529	3.05e-12	8.49e-11
Lus10043091	424.579	2.39477	0.343387	6.97395	3.08e-12	8.57e-11
Lus10002184	92.9586	10.4822	1.50319	6.97331	3.1e-12	8.6e-11
Lus10017514	89.9169	10.3959	1.49097	6.97259	3.11e-12	8.64e-11
Lus10015713	130.039	10.4174	1.4947	6.9696	3.18e-12	8.82e-11
Lus10017005	133.435	-2.4108	0.346259	-6.96242	3.34e-12	9.26e-11
Lus10041683	159.236	-3.25179	0.467393	-6.95731	3.47e-12	9.6e-11
Lus10006191	72.7919	10.8238	1.55602	6.95607	3.5e-12	9.67e-11
Lus10014689	82.1348	-3.32063	0.477379	-6.95597	3.5e-12	9.67e-11
Lus10039218	507.91	-2.13018	0.306241	-6.95589	3.5e-12	9.67e-11
Lus10011558	86.3551	3.17334	0.456288	6.95469	3.53e-12	9.74e-11
Lus10040145	2352.19	5.65473	0.813211	6.95358	3.56e-12	9.81e-11
Lus10002668	59.0785	-3.74217	0.538295	-6.9519	3.6e-12	9.92e-11
Lus10033464	391.521	2.22598	0.320289	6.9499	3.66e-12	1.01e-10
Lus10039033	96.3773	10.5149	1.51359	6.94695	3.73e-12	1.03e-10
Lus10041655	60.6529	5.8599	0.84382	6.94449	3.8e-12	1.04e-10
Lus10013162	197.584	2.28066	0.328426	6.9442	3.81e-12	1.04e-10
Lus10034273	1071.73	-2.34125	0.337159	-6.94407	3.81e-12	1.04e-10
Lus10031383	39.5004	6.25812	0.901339	6.94314	3.83e-12	1.05e-10
Lus10038506	215.093	3.53173	0.50867	6.94306	3.84e-12	1.05e-10
Lus10017039	131.256	-2.46783	0.355485	-6.94215	3.86e-12	1.06e-10
Lus10006604	135.581	3.00852	0.433447	6.9409	3.9e-12	1.06e-10
Lus10022136	96.2947	2.8695	0.413683	6.93647	4.02e-12	1.1e-10
Lus10022582	107.174	10.3228	1.48884	6.93342	4.11e-12	1.12e-10
Lus10015442	249.352	-3.34717	0.483011	-6.9298	4.21e-12	1.15e-10
Lus10017498	100.143	10.6263	1.53348	6.92952	4.22e-12	1.15e-10
Lus10031254	220.101	4.26515	0.61552	6.92935	4.23e-12	1.15e-10
Lus10002389	89.8309	10.5766	1.52695	6.92667	4.31e-12	1.17e-10
Lus10035418	307.695	3.08701	0.445699	6.92621	4.32e-12	1.17e-10
Lus10029729	70.2883	2.88071	0.415938	6.92581	4.33e-12	1.18e-10
Lus10032022	71.3294	-3.20064	0.462247	-6.92408	4.39e-12	1.19e-10
Lus10029071	79.6119	10.6604	1.54091	6.91824	4.57e-12	1.24e-10
Lus10042313	839.364	2.73855	0.3959	6.91727	4.6e-12	1.25e-10
Lus10041616	42.5759	5.68911	0.822658	6.91553	4.66e-12	1.26e-10
Lus10010605	411.762	-2.18571	0.316143	-6.91367	4.72e-12	1.28e-10
Lus10011540	485.835	2.83183	0.409632	6.91312	4.74e-12	1.28e-10
Lus10028549	80.2217	3.53353	0.511189	6.91238	4.77e-12	1.29e-10
Lus10005367	236.724	-2.16121	0.312823	-6.90873	4.89e-12	1.32e-10
Lus10004325	76.9239	5.08804	0.73658	6.90765	4.93e-12	1.33e-10
Lus10022309	2540.41	10.2783	1.48808	6.90709	4.95e-12	1.33e-10
Lus10029859	2048.44	8.7994	1.275	6.90147	5.15e-12	1.38e-10
Lus10035096	536.152	-2.46019	0.356485	-6.90126	5.15e-12	1.39e-10
Lus10025866	114.943	8.9372	1.29509	6.90082	5.17e-12	1.39e-10
Lus10032637	102.24	2.61972	0.379667	6.90004	5.2e-12	1.4e-10
Lus10029179	86.1457	10.3529	1.50056	6.8994	5.22e-12	1.4e-10
Lus10000288	413.126	-2.11712	0.306869	-6.89908	5.23e-12	1.4e-10
Lus10009327	385.297	-2.43735	0.353323	-6.89837	5.26e-12	1.41e-10
Lus10025524	43.0705	5.18142	0.751534	6.89446	5.41e-12	1.45e-10
Lus10042925	124.769	2.9882	0.433561	6.89222	5.49e-12	1.47e-10
Lus10024661	46.3014	-3.97957	0.577468	-6.89141	5.52e-12	1.48e-10
Lus10008616	45.4862	-4.63047	0.672182	-6.88871	5.63e-12	1.5e-10
Lus10036244	75.1697	7.8404	1.13845	6.88689	5.7e-12	1.52e-10
Lus10011509	66.7608	6.40692	0.93034	6.88664	5.71e-12	1.52e-10
Lus10020097	51.1915	8.12273	1.17948	6.88669	5.71e-12	1.52e-10
Lus10001584	207.218	-2.20132	0.319665	-6.88635	5.72e-12	1.52e-10
Lus10001909	65.2409	4.71706	0.685106	6.88514	5.77e-12	1.53e-10
Lus10021503	182.759	-2.95212	0.429005	-6.88133	5.93e-12	1.57e-10
Lus10008519	718.892	-2.11169	0.306892	-6.88089	5.95e-12	1.58e-10
Lus10036619	124.139	5.40188	0.785069	6.88077	5.95e-12	1.58e-10
Lus10007455	57.3517	-4.44777	0.64684	-6.87616	6.15e-12	1.63e-10
Lus10016533	213.562	3.0185	0.439207	6.87263	6.3e-12	1.67e-10
Lus10036949	289.056	2.05969	0.299708	6.87234	6.32e-12	1.67e-10
Lus10011302	124.758	3.6996	0.538538	6.86971	6.43e-12	1.7e-10
Lus10014154	1507.29	10.665	1.55249	6.8696	6.44e-12	1.7e-10
Lus10034092	235.929	-2.79675	0.407239	-6.86758	6.53e-12	1.72e-10
Lus10006614	55.0301	5.67676	0.826768	6.86621	6.59e-12	1.74e-10
Lus10017925	423.011	-2.38636	0.347573	-6.86578	6.61e-12	1.74e-10
Lus10042039	64.9765	3.42475	0.498823	6.86565	6.62e-12	1.74e-10
Lus10034873	58.5422	5.51111	0.803027	6.86292	6.75e-12	1.77e-10
Lus10022412	342.667	2.89609	0.422061	6.86178	6.8e-12	1.79e-10
Lus10006763	593.797	8.08611	1.17894	6.85879	6.94e-12	1.82e-10
Lus10033018	1833.89	11.087	1.6166	6.85821	6.97e-12	1.83e-10
Lus10030514	95.756	10.343	1.50825	6.85764	7e-12	1.84e-10
Lus10009961	639.643	-2.8855	0.420808	-6.85703	7.03e-12	1.84e-10
Lus10002700	98.0769	-3.62004	0.528213	-6.85336	7.21e-12	1.89e-10
Lus10013522	74.771	7.64967	1.11652	6.85134	7.32e-12	1.91e-10
Lus10030501	57.6393	4.22051	0.616053	6.85088	7.34e-12	1.92e-10
Lus10041637	52.5146	-3.8456	0.561322	-6.85097	7.34e-12	1.92e-10
Lus10035041	338.065	-2.36716	0.345538	-6.85065	7.35e-12	1.92e-10
Lus10042838	55.0864	10.7942	1.57575	6.85018	7.38e-12	1.92e-10
Lus10003598	34.4065	6.74185	0.98425	6.84974	7.4e-12	1.93e-10
Lus10038036	42.5577	4.54706	0.663901	6.849	7.44e-12	1.94e-10
Lus10020554	79.8763	3.64332	0.531963	6.84882	7.45e-12	1.94e-10
Lus10029498	219.804	2.98694	0.436233	6.84711	7.54e-12	1.96e-10
Lus10025058	69.2157	8.14059	1.18917	6.84563	7.61e-12	1.98e-10
Lus10005999	77.57	7.52097	1.09887	6.8443	7.69e-12	1.99e-10
Lus10034809	49.6753	4.08795	0.597371	6.84323	7.74e-12	2.01e-10
Lus10011691	66.168	10.66	1.55777	6.84309	7.75e-12	2.01e-10
Lus10007816	327.897	-2.66141	0.389077	-6.84031	7.9e-12	2.05e-10
Lus10037207	2075.96	10.0457	1.46933	6.83689	8.09e-12	2.09e-10
Lus10026418	634.199	4.10804	0.600984	6.83551	8.17e-12	2.11e-10
Lus10007425	150.298	-2.73068	0.399561	-6.83421	8.25e-12	2.13e-10
Lus10040192	173.155	-3.25861	0.476957	-6.83207	8.37e-12	2.16e-10
Lus10005021	627.55	-2.15828	0.316008	-6.82982	8.5e-12	2.19e-10
Lus10021480	171.036	-2.29926	0.336697	-6.82887	8.56e-12	2.21e-10
Lus10024945	317.433	-3.08584	0.451908	-6.82848	8.58e-12	2.21e-10
Lus10031371	183.607	-2.29338	0.335961	-6.82633	8.71e-12	2.24e-10
Lus10039901	83.8506	10.2961	1.50832	6.82622	8.72e-12	2.24e-10
Lus10006348	1216.09	2.09988	0.30773	6.82379	8.87e-12	2.28e-10
Lus10014273	141.142	-3.30504	0.484629	-6.81974	9.12e-12	2.34e-10
Lus10027221	267.456	2.71954	0.398791	6.81945	9.14e-12	2.34e-10
Lus10022754	2023.79	8.22999	1.20693	6.81894	9.17e-12	2.35e-10
Lus10036387	141.451	-2.68109	0.393229	-6.81814	9.22e-12	2.36e-10
Lus10038690	72.5578	4.05102	0.594669	6.81223	9.61e-12	2.46e-10
Lus10010904	2051.13	-3.86676	0.567694	-6.81134	9.67e-12	2.47e-10
Lus10009874	112.296	7.59646	1.11538	6.81064	9.72e-12	2.48e-10
Lus10001521	156.914	-2.14762	0.315358	-6.81008	9.75e-12	2.49e-10
Lus10033339	920.563	7.55816	1.11002	6.80902	9.83e-12	2.51e-10
Lus10021131	110.477	5.50871	0.809491	6.80515	1.01e-11	2.57e-10
Lus10010929	1109.46	9.63718	1.41637	6.80413	1.02e-11	2.59e-10
Lus10018103	132.788	3.35021	0.492445	6.80322	1.02e-11	2.6e-10
Lus10032337	103.755	2.79008	0.410161	6.80241	1.03e-11	2.62e-10
Lus10013915	98.2716	6.79081	0.998321	6.80223	1.03e-11	2.62e-10
Lus10002978	219.59	4.02596	0.592108	6.79936	1.05e-11	2.67e-10
Lus10015127	48.2478	3.4022	0.500578	6.79655	1.07e-11	2.72e-10
Lus10028175	110.977	-3.15533	0.464368	-6.7949	1.08e-11	2.75e-10
Lus10035360	150.48	2.23049	0.328417	6.79162	1.11e-11	2.81e-10
Lus10023303	128.32	3.90223	0.574644	6.79069	1.12e-11	2.83e-10
Lus10040011	285.841	-2.81483	0.414701	-6.78762	1.14e-11	2.88e-10
Lus10006540	37.7996	10.6029	1.56257	6.78553	1.16e-11	2.92e-10
Lus10024192	149.629	-3.62682	0.534875	-6.78069	1.2e-11	3.02e-10
Lus10025152	822.864	3.93914	0.581014	6.77976	1.2e-11	3.04e-10
Lus10018115	65.8921	3.51133	0.517932	6.7795	1.21e-11	3.04e-10
Lus10008516	259.262	-2.61083	0.385149	-6.77877	1.21e-11	3.06e-10
Lus10015547	372.06	3.14479	0.464104	6.77605	1.24e-11	3.11e-10
Lus10033104	103.202	7.61243	1.12342	6.77614	1.23e-11	3.11e-10
Lus10026614	375.388	2.14684	0.316956	6.7733	1.26e-11	3.17e-10
Lus10003807	151.437	2.34125	0.34571	6.77229	1.27e-11	3.18e-10
Lus10005944	187.152	-2.36597	0.349358	-6.77233	1.27e-11	3.18e-10
Lus10013272	213.97	-3.07982	0.454967	-6.76933	1.29e-11	3.25e-10
Lus10020732	60.4413	4.1456	0.612753	6.76552	1.33e-11	3.33e-10
Lus10020584	86.3343	7.92957	1.17282	6.7611	1.37e-11	3.43e-10
Lus10038349	48.1569	6.57012	0.971915	6.75998	1.38e-11	3.46e-10
Lus10028464	142.099	10.1496	1.50178	6.75835	1.4e-11	3.49e-10
Lus10030941	391.864	-4.06135	0.601021	-6.75741	1.4e-11	3.51e-10
Lus10010225	85.013	4.56698	0.675947	6.75641	1.41e-11	3.53e-10
Lus10022857	1772.77	9.27933	1.37339	6.75651	1.41e-11	3.53e-10
Lus10012459	3011.88	-2.05349	0.303951	-6.75597	1.42e-11	3.54e-10
Lus10017304	286.883	2.71189	0.401454	6.75516	1.43e-11	3.55e-10
Lus10008282	83.1956	3.60283	0.533427	6.75412	1.44e-11	3.58e-10
Lus10012868	54.9777	4.48974	0.664872	6.75278	1.45e-11	3.61e-10
Lus10000485	464.696	8.99177	1.33169	6.75214	1.46e-11	3.62e-10
Lus10027518	2678.52	3.4983	0.518142	6.75162	1.46e-11	3.63e-10
Lus10017396	498.817	2.41761	0.358288	6.74768	1.5e-11	3.73e-10
Lus10035906	48.1053	5.982	0.886671	6.74659	1.51e-11	3.75e-10
Lus10028965	945.132	3.1997	0.474336	6.74564	1.52e-11	3.77e-10
Lus10004629	139.744	7.53288	1.11783	6.73881	1.6e-11	3.95e-10
Lus10031915	158.892	-2.9765	0.441836	-6.73667	1.62e-11	4.01e-10
Lus10029269	57.3074	-3.44804	0.512109	-6.73301	1.66e-11	4.11e-10
Lus10020152	170.246	-2.33504	0.346899	-6.73117	1.68e-11	4.15e-10
Lus10035012	152.968	2.65663	0.394757	6.72979	1.7e-11	4.19e-10
Lus10008971	265.163	-3.01888	0.448701	-6.72805	1.72e-11	4.24e-10
Lus10038914	32.9843	5.00846	0.744477	6.72749	1.73e-11	4.25e-10
Lus10021673	82.3181	2.97179	0.441984	6.72375	1.77e-11	4.36e-10
Lus10016695	42.2457	4.39352	0.653573	6.72232	1.79e-11	4.4e-10
Lus10042744	172.542	4.16197	0.619237	6.72113	1.8e-11	4.43e-10
Lus10004157	89.4615	3.57033	0.531382	6.71895	1.83e-11	4.49e-10
Lus10023359	210.649	3.01487	0.448768	6.71809	1.84e-11	4.52e-10
Lus10033796	260.914	2.93523	0.437081	6.71554	1.87e-11	4.59e-10
Lus10033939	98.0557	6.40958	0.955276	6.70966	1.95e-11	4.78e-10
Lus10042144	1338.42	13.0388	1.9434	6.70928	1.96e-11	4.79e-10
Lus10029461	932.036	2.93719	0.438015	6.70568	2e-11	4.9e-10
Lus10036180	61.4963	11.2329	1.67526	6.70517	2.01e-11	4.91e-10
Lus10028104	90.9481	3.87751	0.57875	6.6998	2.09e-11	5.09e-10
Lus10004675	74.5975	4.45839	0.665607	6.69823	2.11e-11	5.14e-10
Lus10020812	1050.59	-2.2521	0.336232	-6.69805	2.11e-11	5.14e-10
Lus10030518	78.3004	3.87678	0.579056	6.69499	2.16e-11	5.25e-10
Lus10029866	1870.05	9.44468	1.41107	6.69329	2.18e-11	5.3e-10
Lus10030438	38.0053	-4.62934	0.691689	-6.6928	2.19e-11	5.31e-10
Lus10021604	72.9841	7.41934	1.10933	6.6881	2.26e-11	5.48e-10
Lus10037397	80.3855	6.27369	0.938114	6.68756	2.27e-11	5.5e-10
Lus10013720	53.5325	4.35022	0.65052	6.68729	2.27e-11	5.51e-10
Lus10027195	149.209	2.79502	0.418341	6.6812	2.37e-11	5.74e-10
Lus10024031	98.064	7.78844	1.16585	6.68048	2.38e-11	5.76e-10
Lus10005444	126.396	3.36456	0.503868	6.67747	2.43e-11	5.87e-10
Lus10022639	291.563	3.60537	0.539926	6.67753	2.43e-11	5.87e-10
Lus10005438	113.676	3.89615	0.583511	6.67708	2.44e-11	5.88e-10
Lus10010300	193.843	3.09868	0.464072	6.67715	2.44e-11	5.88e-10
Lus10004031	53.9869	10.9975	1.64738	6.67572	2.46e-11	5.93e-10
Lus10004697	458.109	-2.36977	0.354996	-6.67548	2.46e-11	5.93e-10
Lus10035909	166.331	3.02448	0.453092	6.6752	2.47e-11	5.94e-10
Lus10029275	107.398	10.2537	1.53615	6.67495	2.47e-11	5.95e-10
Lus10036721	2012.25	9.2296	1.38333	6.67204	2.52e-11	6.06e-10
Lus10016988	51.7714	6.5232	0.977809	6.67124	2.54e-11	6.09e-10
Lus10024989	2624.18	-2.10596	0.315708	-6.67058	2.55e-11	6.11e-10
Lus10022348	80.3946	-3.15563	0.473105	-6.67004	2.56e-11	6.12e-10
Lus10025342	456.667	2.81739	0.422383	6.67023	2.55e-11	6.12e-10
Lus10028208	105.536	3.3633	0.504237	6.67009	2.56e-11	6.12e-10
Lus10019165	246.915	-2.93061	0.439503	-6.668	2.59e-11	6.2e-10
Lus10041961	122.546	3.9021	0.585373	6.66601	2.63e-11	6.28e-10
Lus10001466	59.4163	10.0821	1.51279	6.66455	2.65e-11	6.34e-10
Lus10037132	2861.96	8.06377	1.21021	6.66312	2.68e-11	6.4e-10
Lus10027215	57.4844	6.22993	0.935089	6.6624	2.69e-11	6.43e-10
Lus10000421	195.399	3.27648	0.491941	6.66032	2.73e-11	6.51e-10
Lus10028044	49.5066	7.561	1.1353	6.65992	2.74e-11	6.52e-10
Lus10031821	65.3564	4.05611	0.60904	6.65985	2.74e-11	6.52e-10
Lus10038119	716.791	-2.0073	0.30156	-6.65638	2.81e-11	6.67e-10
Lus10006366	202.824	-2.38096	0.357711	-6.65611	2.81e-11	6.68e-10
Lus10003045	213.764	2.38999	0.359151	6.65457	2.84e-11	6.74e-10
Lus10019387	555.391	-2.17542	0.327033	-6.65198	2.89e-11	6.86e-10
Lus10025879	109.753	7.51407	1.12962	6.65184	2.89e-11	6.86e-10
Lus10036675	57.2021	3.53727	0.531888	6.6504	2.92e-11	6.92e-10
Lus10014401	183.874	-3.36563	0.506108	-6.65002	2.93e-11	6.94e-10
Lus10034791	284.276	-2.03376	0.305874	-6.64903	2.95e-11	6.98e-10
Lus10033659	52.8743	4.59327	0.690844	6.64878	2.96e-11	6.98e-10
Lus10033565	60.5395	7.43522	1.1185	6.64748	2.98e-11	7.04e-10
Lus10035571	59.1744	5.91882	0.89051	6.64656	3e-11	7.08e-10
Lus10037790	100.851	3.70794	0.558165	6.64308	3.07e-11	7.24e-10
Lus10023626	326.957	-3.17212	0.477566	-6.64226	3.09e-11	7.28e-10
Lus10019367	363.918	2.57497	0.387702	6.64162	3.1e-11	7.31e-10
Lus10009349	64.7743	10.4573	1.57498	6.63966	3.14e-11	7.4e-10
Lus10024692	82.9981	6.40188	0.964378	6.63835	3.17e-11	7.46e-10
Lus10024354	123.954	-2.35015	0.354125	-6.63651	3.21e-11	7.55e-10
Lus10017699	136.51	10.4182	1.57017	6.63507	3.24e-11	7.62e-10
Lus10036548	52.0877	7.75537	1.16891	6.63473	3.25e-11	7.63e-10
Lus10028425	322.665	-2.99271	0.45121	-6.63264	3.3e-11	7.73e-10
Lus10011963	377.903	3.54194	0.534093	6.63169	3.32e-11	7.78e-10
Lus10016685	132.33	-3.80653	0.57413	-6.63008	3.36e-11	7.86e-10
Lus10036522	97.9173	-2.81895	0.425238	-6.62911	3.38e-11	7.9e-10
Lus10019929	182.703	9.80005	1.47874	6.62728	3.42e-11	7.99e-10
Lus10032351	169.933	2.83582	0.42801	6.62559	3.46e-11	8.08e-10
Lus10010946	61.8342	10.475	1.58129	6.62433	3.49e-11	8.14e-10
Lus10000506	53.9359	4.32549	0.653117	6.62284	3.52e-11	8.22e-10
Lus10036016	57.6387	4.95608	0.748422	6.62203	3.54e-11	8.26e-10
Lus10025971	121.006	4.44092	0.67075	6.62082	3.57e-11	8.32e-10
Lus10015545	82.3824	10.3782	1.5676	6.62046	3.58e-11	8.34e-10
Lus10012372	51.5665	-4.1121	0.621176	-6.61986	3.6e-11	8.37e-10
Lus10041815	44.3473	10.1842	1.53877	6.61841	3.63e-11	8.44e-10
Lus10001194	314.704	-2.3959	0.362151	-6.61574	3.7e-11	8.59e-10
Lus10040264	227.973	-2.34679	0.354858	-6.61332	3.76e-11	8.72e-10
Lus10032829	333.524	-3.72564	0.563399	-6.61278	3.77e-11	8.75e-10
Lus10042320	1056.84	-2.51461	0.380394	-6.61054	3.83e-11	8.88e-10
Lus10011507	248.103	2.36361	0.357595	6.60974	3.85e-11	8.92e-10
Lus10018764	74.9349	-4.53341	0.685995	-6.60853	3.88e-11	8.99e-10
Lus10031409	848.41	2.34248	0.354515	6.60755	3.91e-11	9.04e-10
Lus10002141	40.5787	5.39067	0.816129	6.60516	3.97e-11	9.18e-10
Lus10003570	1585.09	10.1358	1.53467	6.60455	3.99e-11	9.21e-10
Lus10002645	179.656	-2.21128	0.334863	-6.60352	4.02e-11	9.27e-10
Lus10013797	241.822	4.8899	0.740647	6.6022	4.05e-11	9.35e-10
Lus10016680	47.0576	-3.65091	0.553233	-6.59922	4.13e-11	9.53e-10
Lus10014910	88.0146	-2.75594	0.417624	-6.59908	4.14e-11	9.53e-10
Lus10027268	1336.77	-2.12987	0.322794	-6.59823	4.16e-11	9.58e-10
Lus10009428	321.241	-2.94863	0.446894	-6.59805	4.17e-11	9.59e-10
Lus10002220	653.291	2.33258	0.353541	6.59777	4.17e-11	9.6e-10
Lus10007012	56.1863	5.2945	0.8025	6.5975	4.18e-11	9.61e-10
Lus10032952	146.457	4.39837	0.666689	6.59734	4.19e-11	9.61e-10
Lus10006846	257.668	4.09216	0.620461	6.59535	4.24e-11	9.73e-10
Lus10025529	110.573	-2.48186	0.376458	-6.59266	4.32e-11	9.9e-10
Lus10033065	99.1274	3.23936	0.49157	6.58982	4.4e-11	1.01e-09
Lus10021729	49.5604	4.32866	0.656906	6.58946	4.41e-11	1.01e-09
Lus10006984	35.5421	-5.14236	0.780604	-6.58767	4.47e-11	1.02e-09
Lus10026429	3294.03	-2.30536	0.34998	-6.58711	4.48e-11	1.02e-09
Lus10027500	232.09	3.20525	0.486681	6.58593	4.52e-11	1.03e-09
Lus10022645	338.335	2.37468	0.360591	6.58553	4.53e-11	1.03e-09
Lus10029598	146.632	-2.26674	0.344231	-6.58495	4.55e-11	1.04e-09
Lus10011256	118.779	3.63443	0.551998	6.58415	4.58e-11	1.04e-09
Lus10034199	130.864	9.75456	1.48156	6.58398	4.58e-11	1.04e-09
Lus10022040	50.4867	6.10059	0.926665	6.58338	4.6e-11	1.05e-09
Lus10031702	45.7419	4.70155	0.714372	6.58138	4.66e-11	1.06e-09
Lus10037926	159.221	-2.57595	0.391407	-6.58126	4.66e-11	1.06e-09
Lus10037142	186.162	-2.38504	0.362413	-6.58101	4.67e-11	1.06e-09
Lus10015222	47.7301	-7.79468	1.18462	-6.57991	4.71e-11	1.07e-09
Lus10029958	115.746	4.50391	0.684624	6.57866	4.75e-11	1.08e-09
Lus10033975	47.0789	4.54736	0.691434	6.57672	4.81e-11	1.09e-09
Lus10028022	110.517	2.4517	0.372861	6.57537	4.85e-11	1.1e-09
Lus10017113	47.9466	4.97393	0.756971	6.57083	5e-11	1.13e-09
Lus10035400	37.6603	5.79193	0.881601	6.56979	5.04e-11	1.14e-09
Lus10017424	63.5889	7.63314	1.16192	6.56944	5.05e-11	1.14e-09
Lus10026594	43.0774	4.18924	0.637732	6.56896	5.07e-11	1.14e-09
Lus10022279	68.1118	-3.34088	0.50865	-6.56813	5.1e-11	1.15e-09
Lus10008654	82.2148	10.7405	1.63542	6.56743	5.12e-11	1.15e-09
Lus10008104	100.584	2.61662	0.398437	6.56722	5.13e-11	1.16e-09
Lus10013218	97.7626	-3.96929	0.604537	-6.56583	5.17e-11	1.17e-09
Lus10012163	68.3667	3.19197	0.486203	6.5651	5.2e-11	1.17e-09
Lus10014192	63.1038	3.97929	0.606149	6.56487	5.21e-11	1.17e-09
Lus10031997	39.4696	-5.476	0.834283	-6.56372	5.25e-11	1.18e-09
Lus10030242	53.2131	4.98275	0.759177	6.56336	5.26e-11	1.18e-09
Lus10029005	98.7952	3.73164	0.568786	6.56071	5.36e-11	1.2e-09
Lus10037402	59.0781	5.17929	0.789447	6.56066	5.36e-11	1.2e-09
Lus10042468	1240.35	-2.14093	0.32656	-6.55601	5.53e-11	1.24e-09
Lus10006509	267.804	2.67778	0.408463	6.55575	5.54e-11	1.24e-09
Lus10019075	103.183	-2.57395	0.392701	-6.55448	5.58e-11	1.25e-09
Lus10028625	64.0278	6.28759	0.959368	6.55389	5.61e-11	1.25e-09
Lus10004943	46.8779	6.58233	1.0044	6.55351	5.62e-11	1.25e-09
Lus10014592	143.442	3.01063	0.459391	6.55352	5.62e-11	1.25e-09
Lus10012399	87.8175	-2.85594	0.43586	-6.55242	5.66e-11	1.26e-09
Lus10021634	210.403	11.0098	1.68034	6.55215	5.67e-11	1.26e-09
Lus10033956	64.5964	5.35641	0.817539	6.55187	5.68e-11	1.27e-09
Lus10003201	317.394	2.19039	0.334341	6.55136	5.7e-11	1.27e-09
Lus10031314	99.0813	2.87602	0.439009	6.55115	5.71e-11	1.27e-09
Lus10042138	336.596	2.15794	0.32946	6.54994	5.76e-11	1.28e-09
Lus10033720	1055.86	-2.90255	0.443318	-6.54733	5.86e-11	1.3e-09
Lus10001274	43.0472	-3.49495	0.534067	-6.54403	5.99e-11	1.33e-09
Lus10004720	211.599	6.93023	1.05907	6.5437	6e-11	1.33e-09
Lus10003822	2066.16	5.09423	0.778637	6.5425	6.05e-11	1.34e-09
Lus10027997	339.764	-2.20989	0.337851	-6.54103	6.11e-11	1.35e-09
Lus10031456	90.9577	2.96915	0.453954	6.54065	6.13e-11	1.36e-09
Lus10025678	114.463	5.9109	0.903737	6.54051	6.13e-11	1.36e-09
Lus10021721	314.288	-2.83679	0.433839	-6.5388	6.2e-11	1.37e-09
Lus10024003	116.543	-2.9768	0.455271	-6.53851	6.21e-11	1.37e-09
Lus10004009	450.74	-2.02567	0.309841	-6.53776	6.24e-11	1.38e-09
Lus10016871	40.0364	-4.85605	0.742914	-6.53649	6.3e-11	1.39e-09
Lus10040453	98.432	10.0375	1.53563	6.53638	6.3e-11	1.39e-09
Lus10038294	65.5923	10.9643	1.67754	6.53591	6.32e-11	1.39e-09
Lus10008587	61.1963	7.69605	1.17768	6.53494	6.36e-11	1.4e-09
Lus10042197	198.431	-2.44396	0.374081	-6.53324	6.44e-11	1.42e-09
Lus10025439	45.444	4.51909	0.691992	6.53056	6.55e-11	1.44e-09
Lus10014261	66.259	7.43872	1.13925	6.5295	6.6e-11	1.45e-09
Lus10037213	173.791	-2.82859	0.433286	-6.52822	6.66e-11	1.46e-09
Lus10031099	59.4675	10.1189	1.55041	6.52661	6.73e-11	1.48e-09
Lus10037027	207.526	3.39	0.519478	6.52577	6.77e-11	1.48e-09
Lus10002872	184.5	-2.25949	0.346276	-6.52511	6.8e-11	1.49e-09
Lus10002393	142.792	-9.76335	1.49651	-6.52408	6.84e-11	1.5e-09
Lus10039231	627.373	2.64742	0.405968	6.52125	6.97e-11	1.52e-09
Lus10039320	344.34	-2.16765	0.332453	-6.52016	7.02e-11	1.53e-09
Lus10014147	674.917	2.18152	0.334678	6.51825	7.11e-11	1.55e-09
Lus10010678	446.344	-2.24829	0.345014	-6.51652	7.2e-11	1.57e-09
Lus10003231	60.8134	-6.24446	0.95834	-6.51591	7.22e-11	1.57e-09
Lus10028315	534.565	-2.33413	0.358234	-6.51566	7.24e-11	1.58e-09
Lus10007566	87.7954	11.0479	1.69578	6.51494	7.27e-11	1.58e-09
Lus10030232	248.636	-2.72333	0.418031	-6.51466	7.29e-11	1.58e-09
Lus10019036	237.84	-2.78444	0.427446	-6.51413	7.31e-11	1.59e-09
Lus10009988	73.3749	-3.53846	0.54328	-6.51314	7.36e-11	1.6e-09
Lus10036111	326.569	6.04508	0.92819	6.51276	7.38e-11	1.6e-09
Lus10031250	51.0515	10.238	1.57242	6.51098	7.47e-11	1.62e-09
Lus10038857	118.466	-2.45853	0.377997	-6.5041	7.82e-11	1.69e-09
Lus10042509	65.8499	9.83785	1.51263	6.5038	7.83e-11	1.7e-09
Lus10013674	227.344	5.95229	0.915323	6.50294	7.88e-11	1.7e-09
Lus10022712	230.915	-2.40691	0.370159	-6.50237	7.91e-11	1.71e-09
Lus10042667	90.8638	7.97569	1.22659	6.50231	7.91e-11	1.71e-09
Lus10018731	91.2664	3.34785	0.514916	6.50173	7.94e-11	1.71e-09
Lus10039675	106.243	6.16788	0.948639	6.50183	7.94e-11	1.71e-09
Lus10029353	174.669	2.84265	0.43727	6.50089	7.98e-11	1.72e-09
Lus10027723	39.9877	4.71316	0.72504	6.50055	8e-11	1.72e-09
Lus10039433	33.2361	-4.2497	0.653749	-6.50051	8.01e-11	1.72e-09
Lus10009442	61.2085	-4.01969	0.618534	-6.49875	8.1e-11	1.74e-09
Lus10037542	69.2657	11.0283	1.69749	6.49681	8.2e-11	1.77e-09
Lus10039175	214.032	2.10552	0.324217	6.49418	8.35e-11	1.79e-09
Lus10005592	191.113	3.04742	0.469308	6.49343	8.39e-11	1.8e-09
Lus10027877	824.003	4.19383	0.645869	6.49331	8.4e-11	1.8e-09
Lus10034060	43.6023	4.71349	0.725924	6.49309	8.41e-11	1.8e-09
Lus10026501	353.541	-3.50707	0.540572	-6.48771	8.72e-11	1.87e-09
Lus10034035	24.4671	6.70173	1.03303	6.48743	8.73e-11	1.87e-09
Lus10018239	122.006	2.70023	0.416293	6.48638	8.79e-11	1.88e-09
Lus10033069	209.126	2.33763	0.360503	6.48435	8.91e-11	1.91e-09
Lus10020539	70.747	3.37026	0.519825	6.48345	8.96e-11	1.92e-09
Lus10027935	2457.67	9.38599	1.44784	6.48276	9.01e-11	1.92e-09
Lus10022091	162.847	-2.31831	0.35779	-6.47952	9.2e-11	1.96e-09
Lus10041184	204.333	-2.16622	0.334315	-6.47956	9.2e-11	1.96e-09
Lus10043218	91.0877	3.67541	0.567557	6.47584	9.43e-11	2.01e-09
Lus10022275	39.9066	4.05437	0.626086	6.47574	9.43e-11	2.01e-09
Lus10040517	65.5731	9.89055	1.52797	6.47298	9.61e-11	2.04e-09
Lus10020403	53.2609	4.19021	0.647387	6.47249	9.64e-11	2.05e-09
Lus10031701	33.2125	10.3438	1.59815	6.47237	9.65e-11	2.05e-09
Lus10029592	75.8192	5.22037	0.806612	6.47196	9.67e-11	2.05e-09
Lus10008529	162.071	9.67083	1.49438	6.47148	9.7e-11	2.06e-09
Lus10035368	31.0352	10.3544	1.60008	6.47121	9.72e-11	2.06e-09
Lus10034534	60.6713	3.14335	0.485865	6.4696	9.83e-11	2.08e-09
Lus10034356	125.026	2.40752	0.372231	6.46783	9.94e-11	2.11e-09
Lus10016599	651.07	-2.16884	0.33535	-6.4674	9.97e-11	2.11e-09
Lus10028390	108.19	-3.31772	0.512991	-6.4674	9.97e-11	2.11e-09
Lus10010361	62.3755	6.60782	1.02225	6.46397	1.02e-10	2.16e-09
Lus10019923	78.9956	3.30057	0.510846	6.46099	1.04e-10	2.2e-09
Lus10030673	124.915	2.95684	0.45767	6.46065	1.04e-10	2.2e-09
Lus10008879	273.657	-2.03673	0.315278	-6.46012	1.05e-10	2.21e-09
Lus10005766	195.612	-3.84331	0.595068	-6.4586	1.06e-10	2.23e-09
Lus10021629	59.7095	-3.72491	0.576774	-6.45817	1.06e-10	2.23e-09
Lus10032934	135.893	-2.36513	0.366269	-6.45735	1.07e-10	2.24e-09
Lus10020785	110.28	-4.64201	0.719016	-6.45605	1.07e-10	2.26e-09
Lus10039402	118.079	-2.42975	0.376534	-6.45292	1.1e-10	2.31e-09
Lus10010741	81.4598	9.8413	1.52542	6.45153	1.11e-10	2.33e-09
Lus10022465	125.021	3.83017	0.59374	6.45092	1.11e-10	2.33e-09
Lus10026025	185.993	9.71833	1.50708	6.44846	1.13e-10	2.37e-09
Lus10003014	511.241	2.1104	0.327316	6.4476	1.14e-10	2.38e-09
Lus10024089	41.6357	10.7318	1.66445	6.44763	1.14e-10	2.38e-09
Lus10011345	261.434	-2.87935	0.446669	-6.44627	1.15e-10	2.4e-09
Lus10022174	207.579	-2.48375	0.385304	-6.44622	1.15e-10	2.4e-09
Lus10033484	234.986	2.19394	0.340365	6.44586	1.15e-10	2.4e-09
Lus10003471	77.7907	-2.97096	0.460985	-6.44481	1.16e-10	2.42e-09
Lus10033755	92.9523	10.1846	1.58037	6.44445	1.16e-10	2.42e-09
Lus10025622	103.034	-2.44053	0.378938	-6.44045	1.19e-10	2.48e-09
Lus10025148	238.857	10.1323	1.57328	6.44021	1.19e-10	2.49e-09
Lus10031193	44.9013	3.92323	0.609202	6.43994	1.2e-10	2.49e-09
Lus10003691	242.212	-2.08573	0.323893	-6.43954	1.2e-10	2.49e-09
Lus10009610	72.8859	-3.01133	0.467699	-6.43862	1.21e-10	2.51e-09
Lus10006845	60.8199	10.0459	1.56051	6.43756	1.21e-10	2.52e-09
Lus10024657	100.756	3.98609	0.619296	6.43649	1.22e-10	2.54e-09
Lus10020909	404.868	9.56763	1.48715	6.43354	1.25e-10	2.59e-09
Lus10018549	127.197	3.10294	0.482337	6.43313	1.25e-10	2.59e-09
Lus10027862	29.686	10.3014	1.60162	6.43186	1.26e-10	2.61e-09
Lus10012640	55.2991	3.56691	0.554735	6.42993	1.28e-10	2.65e-09
Lus10010287	321.871	10.8052	1.68052	6.4297	1.28e-10	2.65e-09
Lus10031496	62.0229	10.0709	1.56631	6.42971	1.28e-10	2.65e-09
Lus10034377	141.947	3.26369	0.507618	6.42941	1.28e-10	2.65e-09
Lus10041406	149.122	-2.12107	0.330109	-6.42534	1.32e-10	2.72e-09
Lus10014123	66.0577	4.37783	0.681413	6.42463	1.32e-10	2.73e-09
Lus10021943	130.11	-2.49865	0.38902	-6.42293	1.34e-10	2.76e-09
Lus10026880	138.304	3.44524	0.536403	6.42286	1.34e-10	2.76e-09
Lus10013662	44.4536	-5.54117	0.862746	-6.42271	1.34e-10	2.76e-09
Lus10024303	2443.13	-2.18536	0.340257	-6.42267	1.34e-10	2.76e-09
Lus10039428	207.888	-5.14897	0.801812	-6.42167	1.35e-10	2.78e-09
Lus10000473	35.2852	5.72925	0.892371	6.42026	1.36e-10	2.8e-09
Lus10026634	42.6198	-3.50099	0.545348	-6.41974	1.37e-10	2.81e-09
Lus10025222	53.6545	6.15276	0.95851	6.41909	1.37e-10	2.82e-09
Lus10027648	216.366	2.52179	0.392859	6.41909	1.37e-10	2.82e-09
Lus10004479	201.215	-2.4319	0.3789	-6.41832	1.38e-10	2.83e-09
Lus10031258	606.767	-2.19987	0.342881	-6.41586	1.4e-10	2.87e-09
Lus10036176	51.7636	3.88186	0.60514	6.41481	1.41e-10	2.89e-09
Lus10036705	908.998	-2.43932	0.380321	-6.41384	1.42e-10	2.91e-09
Lus10034257	102.473	2.65617	0.414215	6.41255	1.43e-10	2.93e-09
Lus10018131	1972.68	8.35912	1.30363	6.41221	1.43e-10	2.94e-09
Lus10013465	45.0092	3.22963	0.503727	6.41146	1.44e-10	2.95e-09
Lus10023762	181.234	-4.23557	0.661057	-6.40727	1.48e-10	3.03e-09
Lus10041657	653.011	12.6763	1.97856	6.40683	1.49e-10	3.04e-09
Lus10007349	199.432	5.92883	0.92546	6.40636	1.49e-10	3.04e-09
Lus10011109	169.561	10.6207	1.65804	6.40557	1.5e-10	3.06e-09
Lus10038361	347.834	2.06073	0.321713	6.40549	1.5e-10	3.06e-09
Lus10035991	34.4357	4.43105	0.69181	6.40501	1.5e-10	3.06e-09
Lus10030104	42.2199	-4.40315	0.6875	-6.40458	1.51e-10	3.07e-09
Lus10008917	43.7579	-6.02674	0.941084	-6.40404	1.51e-10	3.08e-09
Lus10039700	61.5495	5.96916	0.932102	6.40397	1.51e-10	3.08e-09
Lus10018939	199.386	-2.12001	0.331053	-6.40385	1.52e-10	3.08e-09
Lus10040849	254.228	2.97287	0.464432	6.40108	1.54e-10	3.13e-09
Lus10027367	248.459	-2.58707	0.404491	-6.39586	1.6e-10	3.24e-09
Lus10002235	133.334	2.35916	0.368875	6.39555	1.6e-10	3.24e-09
Lus10041566	128.569	-2.15382	0.336821	-6.39455	1.61e-10	3.26e-09
Lus10037430	1014.98	2.1015	0.328664	6.39408	1.62e-10	3.27e-09
Lus10027768	47.9251	10.909	1.70661	6.39218	1.64e-10	3.31e-09
Lus10027567	231.974	-3.1117	0.486863	-6.39132	1.64e-10	3.33e-09
Lus10024169	41.0358	5.4691	0.856274	6.38709	1.69e-10	3.42e-09
Lus10041347	59.4557	3.46412	0.542434	6.38626	1.7e-10	3.44e-09
Lus10010890	573.952	2.99409	0.468887	6.38553	1.71e-10	3.45e-09
Lus10035542	133.638	2.66572	0.417523	6.38462	1.72e-10	3.47e-09
Lus10025849	143.844	-3.33251	0.522062	-6.38335	1.73e-10	3.49e-09
Lus10014356	64.1361	3.76027	0.589127	6.38279	1.74e-10	3.51e-09
Lus10028333	679.267	2.35473	0.369081	6.37998	1.77e-10	3.57e-09
Lus10035212	59.2403	4.25758	0.667334	6.37998	1.77e-10	3.57e-09
Lus10015474	187.052	-2.35819	0.369661	-6.37934	1.78e-10	3.58e-09
Lus10043416	42.9293	7.17125	1.12441	6.37782	1.8e-10	3.61e-09
Lus10039863	90.5284	-3.33309	0.522702	-6.37665	1.81e-10	3.64e-09
Lus10010838	107.901	-2.57395	0.403725	-6.37551	1.82e-10	3.66e-09
Lus10021166	38.0731	5.44026	0.85332	6.37541	1.82e-10	3.66e-09
Lus10026270	85.5636	2.69311	0.422518	6.37394	1.84e-10	3.7e-09
Lus10022502	353.338	-2.80772	0.440679	-6.37136	1.87e-10	3.76e-09
Lus10033630	49.0774	9.71483	1.52497	6.3705	1.88e-10	3.78e-09
Lus10007497	111.009	3.89881	0.612095	6.36962	1.89e-10	3.79e-09
Lus10011087	764.912	-2.15645	0.338587	-6.36899	1.9e-10	3.81e-09
Lus10021307	1194.96	2.8912	0.454028	6.36788	1.92e-10	3.83e-09
Lus10030007	37.4644	7.19628	1.13021	6.36722	1.92e-10	3.85e-09
Lus10021340	46.7617	4.56866	0.71766	6.36604	1.94e-10	3.87e-09
Lus10023726	74.7641	9.83349	1.54469	6.36598	1.94e-10	3.87e-09
Lus10005254	62.1419	10.8032	1.69784	6.3629	1.98e-10	3.95e-09
Lus10007586	2551.18	-2.21843	0.348648	-6.36297	1.98e-10	3.95e-09
Lus10003126	121.24	3.18052	0.500129	6.3594	2.03e-10	4.04e-09
Lus10003333	76.5746	-3.54314	0.557531	-6.35505	2.08e-10	4.15e-09
Lus10032751	120.327	7.10434	1.11814	6.35373	2.1e-10	4.18e-09
Lus10025980	58.5792	4.04533	0.636769	6.3529	2.11e-10	4.2e-09
Lus10020400	86.4906	2.65837	0.418489	6.35231	2.12e-10	4.22e-09
Lus10013496	46.7437	-4.37838	0.689528	-6.34982	2.16e-10	4.28e-09
Lus10032071	37.4326	5.07493	0.799329	6.34898	2.17e-10	4.3e-09
Lus10026428	141.877	3.26782	0.514796	6.34779	2.18e-10	4.33e-09
Lus10005531	59.2527	9.65308	1.52115	6.34591	2.21e-10	4.39e-09
Lus10041395	66.7527	4.0299	0.635092	6.34537	2.22e-10	4.4e-09
Lus10031346	49.5737	7.39404	1.16534	6.34496	2.22e-10	4.41e-09
Lus10017050	284.268	4.1466	0.654249	6.33795	2.33e-10	4.61e-09
Lus10020413	78.9227	2.87407	0.453483	6.33777	2.33e-10	4.61e-09
Lus10001615	25.9579	5.51809	0.871111	6.33454	2.38e-10	4.71e-09
Lus10026993	66.4022	4.0204	0.634893	6.3324	2.41e-10	4.77e-09
Lus10019755	319.165	-2.06797	0.32667	-6.33044	2.44e-10	4.83e-09
Lus10041774	167.832	-2.64323	0.41759	-6.32974	2.46e-10	4.84e-09
Lus10001074	132.273	2.47931	0.391703	6.32956	2.46e-10	4.85e-09
Lus10038975	2133.48	-2.21125	0.349392	-6.32887	2.47e-10	4.87e-09
Lus10021749	52.7419	5.4724	0.86475	6.3283	2.48e-10	4.88e-09
Lus10025859	480.414	-2.12164	0.335316	-6.32728	2.5e-10	4.91e-09
Lus10035517	128.047	6.1618	0.97389	6.327	2.5e-10	4.92e-09
Lus10014668	48.9572	9.73594	1.53886	6.32674	2.5e-10	4.92e-09
Lus10029897	38.3833	9.68896	1.53158	6.32613	2.51e-10	4.94e-09
Lus10002924	49.5173	4.39252	0.694511	6.32463	2.54e-10	4.98e-09
Lus10029980	70.0231	3.82646	0.605339	6.32119	2.6e-10	5.09e-09
Lus10021928	23.1535	6.54668	1.03589	6.31988	2.62e-10	5.13e-09
Lus10012080	77.2626	3.56254	0.563777	6.31907	2.63e-10	5.15e-09
Lus10019667	334.905	8.32938	1.31814	6.31906	2.63e-10	5.15e-09
Lus10033509	106.939	2.90509	0.459844	6.31756	2.66e-10	5.2e-09
Lus10009977	51.6789	5.47788	0.867161	6.31702	2.67e-10	5.21e-09
Lus10037858	101.669	3.257	0.51566	6.31618	2.68e-10	5.24e-09
Lus10025747	48.9798	4.13361	0.654595	6.31476	2.71e-10	5.28e-09
Lus10023454	357.817	2.34864	0.371976	6.31395	2.72e-10	5.31e-09
Lus10026227	1043.27	8.80238	1.39436	6.31286	2.74e-10	5.34e-09
Lus10007132	34.0251	5.01615	0.794625	6.3126	2.74e-10	5.35e-09
Lus10005242	62.7301	3.41132	0.540552	6.31081	2.78e-10	5.41e-09
Lus10009313	97.1351	6.79611	1.07704	6.31001	2.79e-10	5.43e-09
Lus10015350	124.724	-2.96754	0.470365	-6.30902	2.81e-10	5.47e-09
Lus10003343	161.678	2.40748	0.381755	6.30634	2.86e-10	5.56e-09
Lus10014843	168.277	2.0258	0.321327	6.3045	2.89e-10	5.62e-09
Lus10017443	101.897	-2.5466	0.404037	-6.3029	2.92e-10	5.68e-09
Lus10013543	130.617	2.66841	0.423379	6.30264	2.93e-10	5.68e-09
Lus10019910	1092.81	2.79856	0.444173	6.30061	2.96e-10	5.75e-09
Lus10013276	34.8911	-5.38691	0.855783	-6.29471	3.08e-10	5.97e-09
Lus10028628	28.0999	-6.46171	1.02663	-6.29408	3.09e-10	5.99e-09
Lus10013166	650.495	2.66378	0.423254	6.29357	3.1e-10	6.01e-09
Lus10019818	167.681	4.0869	0.649797	6.28949	3.19e-10	6.16e-09
Lus10031230	247.324	-2.8386	0.451327	-6.28945	3.19e-10	6.16e-09
Lus10017532	43.2773	6.20464	0.986801	6.28763	3.22e-10	6.23e-09
Lus10015286	47.8105	-5.36312	0.853145	-6.28629	3.25e-10	6.28e-09
Lus10021291	43.1205	4.24462	0.675209	6.28638	3.25e-10	6.28e-09
Lus10010923	1505.92	2.29288	0.364791	6.28545	3.27e-10	6.3e-09
Lus10014621	100.531	-2.5301	0.402712	-6.28264	3.33e-10	6.41e-09
Lus10042874	64.1208	-3.45939	0.550634	-6.28257	3.33e-10	6.41e-09
Lus10037334	106.268	3.63725	0.579051	6.28139	3.36e-10	6.46e-09
Lus10032725	61.9595	4.58234	0.72976	6.27924	3.4e-10	6.54e-09
Lus10028632	108.554	2.39128	0.380986	6.27655	3.46e-10	6.65e-09
Lus10017717	60.6859	7.31163	1.16515	6.2753	3.49e-10	6.7e-09
Lus10010217	23.4359	4.79012	0.763362	6.27504	3.5e-10	6.71e-09
Lus10029839	57.9123	-7.52972	1.20011	-6.27419	3.51e-10	6.74e-09
Lus10034416	120.868	3.21821	0.513004	6.27327	3.54e-10	6.78e-09
Lus10010472	155.216	2.38264	0.379931	6.27125	3.58e-10	6.86e-09
Lus10010104	85.7453	9.57954	1.52769	6.27063	3.6e-10	6.88e-09
Lus10014232	425.632	4.1282	0.658343	6.27059	3.6e-10	6.88e-09
Lus10042345	1817.14	-2.27328	0.36265	-6.26852	3.64e-10	6.97e-09
Lus10012325	81.2463	-3.2371	0.516487	-6.26753	3.67e-10	7.01e-09
Lus10006855	47.9626	-5.75122	0.917715	-6.2669	3.68e-10	7.03e-09
Lus10021902	2824.64	-2.27805	0.3635	-6.267	3.68e-10	7.03e-09
Lus10040674	109.36	3.58855	0.572621	6.26689	3.68e-10	7.03e-09
Lus10030278	58.8512	10.8208	1.72685	6.2662	3.7e-10	7.06e-09
Lus10011472	25.1318	9.95461	1.58868	6.26595	3.71e-10	7.06e-09
Lus10027933	74.9022	6.43455	1.0269	6.26599	3.7e-10	7.06e-09
Lus10026954	43.2034	9.63767	1.53832	6.26506	3.73e-10	7.09e-09
Lus10027608	139.594	3.61494	0.577048	6.26453	3.74e-10	7.11e-09
Lus10040904	50.5793	5.65851	0.903357	6.26387	3.76e-10	7.14e-09
Lus10033753	137.631	2.98158	0.476133	6.26207	3.8e-10	7.22e-09
Lus10007594	45.8966	4.90833	0.784241	6.25871	3.88e-10	7.36e-09
Lus10033561	84.2672	3.60379	0.575859	6.25811	3.9e-10	7.39e-09
Lus10036546	65.9669	9.68919	1.54843	6.25742	3.91e-10	7.42e-09
Lus10009457	49.7885	9.73454	1.55587	6.25664	3.93e-10	7.45e-09
Lus10006259	249.504	-2.26628	0.362243	-6.25625	3.94e-10	7.46e-09
Lus10015892	139.685	-2.59057	0.414104	-6.25585	3.95e-10	7.48e-09
Lus10028881	270.155	-3.22077	0.514935	-6.25471	3.98e-10	7.53e-09
Lus10023350	45.9795	10.7625	1.72113	6.25316	4.02e-10	7.6e-09
Lus10016929	65.8953	9.72421	1.5553	6.25232	4.04e-10	7.64e-09
Lus10031830	58.4907	5.27427	0.843671	6.25158	4.06e-10	7.67e-09
Lus10000961	429.899	8.28948	1.32606	6.2512	4.07e-10	7.68e-09
Lus10020699	294.431	-2.23614	0.357729	-6.25093	4.08e-10	7.69e-09
Lus10015715	108.469	-2.58991	0.414361	-6.25038	4.09e-10	7.72e-09
Lus10022644	40.7023	4.90323	0.784711	6.24846	4.15e-10	7.81e-09
Lus10011039	96.4453	-2.70008	0.432187	-6.24747	4.17e-10	7.85e-09
Lus10009469	111.891	9.45767	1.51421	6.24594	4.21e-10	7.92e-09
Lus10025757	40.381	4.49494	0.71969	6.24566	4.22e-10	7.93e-09
Lus10034959	89.8381	3.06542	0.490939	6.24399	4.27e-10	8.01e-09
Lus10001664	70.0502	6.02823	0.965708	6.24229	4.31e-10	8.1e-09
Lus10008781	224.881	-2.05665	0.329571	-6.24038	4.37e-10	8.19e-09
Lus10019248	163.971	2.19942	0.352475	6.23992	4.38e-10	8.21e-09
Lus10035824	613.323	2.29273	0.367499	6.23874	4.41e-10	8.27e-09
Lus10043223	270.861	2.28337	0.36605	6.23788	4.44e-10	8.31e-09
Lus10039738	46.8312	4.06727	0.652127	6.23693	4.46e-10	8.36e-09
Lus10013938	212.655	3.2411	0.519691	6.23658	4.47e-10	8.37e-09
Lus10016676	45.3172	4.23933	0.679816	6.236	4.49e-10	8.4e-09
Lus10026036	134.692	2.27045	0.364261	6.23302	4.58e-10	8.55e-09
Lus10034949	44.6433	9.77164	1.56799	6.23193	4.61e-10	8.6e-09
Lus10015369	43.8713	9.54855	1.53239	6.23115	4.63e-10	8.64e-09
Lus10033656	221.723	2.9983	0.481246	6.23028	4.66e-10	8.68e-09
Lus10037590	52.9253	9.79698	1.57268	6.22948	4.68e-10	8.72e-09
Lus10016625	58.9583	-3.00876	0.483085	-6.22821	4.72e-10	8.79e-09
Lus10004696	65.3922	-3.09721	0.497331	-6.22766	4.73e-10	8.82e-09
Lus10032106	825.376	9.19527	1.47661	6.2273	4.75e-10	8.83e-09
Lus10000644	67.8016	9.76504	1.56822	6.22685	4.76e-10	8.85e-09
Lus10021299	160.313	5.04902	0.811106	6.22486	4.82e-10	8.96e-09
Lus10023614	46.7565	5.90137	0.948109	6.22436	4.84e-10	8.98e-09
Lus10017564	141.827	9.38154	1.50746	6.22341	4.86e-10	9.03e-09
Lus10041543	51.7905	-2.97241	0.477833	-6.2206	4.95e-10	9.19e-09
Lus10004420	70.8899	7.48775	1.20406	6.21874	5.01e-10	9.3e-09
Lus10032995	471.827	3.12084	0.501882	6.21827	5.03e-10	9.32e-09
Lus10019931	276.95	-3.16666	0.509278	-6.21793	5.04e-10	9.33e-09
Lus10031052	41.0708	6.34244	1.02042	6.21551	5.12e-10	9.47e-09
Lus10021168	75.2379	7.94634	1.27853	6.2152	5.13e-10	9.49e-09
Lus10043145	199.644	-2.62218	0.421943	-6.21454	5.15e-10	9.52e-09
Lus10028542	52.2902	6.63481	1.06796	6.21258	5.21e-10	9.64e-09
Lus10014740	49.5807	-2.9066	0.46797	-6.21107	5.26e-10	9.72e-09
Lus10035349	49.7035	3.52644	0.567987	6.20867	5.34e-10	9.86e-09
Lus10020645	294.79	3.07224	0.49493	6.20742	5.39e-10	9.93e-09
Lus10028537	286.954	2.71439	0.437434	6.20526	5.46e-10	1.01e-08
Lus10012277	523.557	-2.40763	0.388099	-6.20364	5.52e-10	1.02e-08
Lus10033214	108.452	10.5881	1.7069	6.20308	5.54e-10	1.02e-08
Lus10033379	80.6146	5.36915	0.865684	6.2022	5.57e-10	1.02e-08
Lus10040527	1360.2	2.6931	0.434338	6.20048	5.63e-10	1.04e-08
Lus10019337	138.243	-2.22262	0.358655	-6.1971	5.75e-10	1.06e-08
Lus10039143	144.099	4.74128	0.765145	6.19659	5.77e-10	1.06e-08
Lus10033926	60.0884	7.09153	1.14512	6.19281	5.91e-10	1.08e-08
Lus10005942	31.5185	3.68576	0.595238	6.19207	5.94e-10	1.09e-08
Lus10031405	865.612	7.45531	1.20413	6.19146	5.96e-10	1.09e-08
Lus10012113	123.144	2.98669	0.482521	6.18977	6.03e-10	1.1e-08
Lus10006626	69.6485	5.01057	0.809608	6.18889	6.06e-10	1.11e-08
Lus10018221	1138.24	-2.02452	0.327122	-6.18888	6.06e-10	1.11e-08
Lus10014215	41.4459	9.79348	1.58248	6.18869	6.07e-10	1.11e-08
Lus10009124	23.7276	9.83881	1.59018	6.18724	6.12e-10	1.12e-08
Lus10005980	258.963	-2.0071	0.324412	-6.18687	6.14e-10	1.12e-08
Lus10029805	88.8235	-2.6847	0.43396	-6.18652	6.15e-10	1.12e-08
Lus10027781	241.974	2.17433	0.351554	6.18491	6.21e-10	1.13e-08
Lus10013956	146.145	9.41083	1.52164	6.18467	6.22e-10	1.14e-08
Lus10020663	87.3716	7.72397	1.24894	6.1844	6.23e-10	1.14e-08
Lus10007104	162.919	-2.26384	0.366101	-6.18365	6.26e-10	1.14e-08
Lus10037407	937.549	-2.27088	0.367257	-6.18335	6.28e-10	1.14e-08
Lus10021361	145.741	-2.1909	0.354329	-6.18322	6.28e-10	1.14e-08
Lus10010455	454.601	12.6049	2.03875	6.18268	6.3e-10	1.15e-08
Lus10000738	52.9909	-3.21389	0.519866	-6.18216	6.32e-10	1.15e-08
Lus10028631	151.237	7.05968	1.142	6.18188	6.33e-10	1.15e-08
Lus10008203	66.6913	9.50918	1.53843	6.18109	6.37e-10	1.16e-08
Lus10025854	42.7961	3.53225	0.57146	6.18109	6.37e-10	1.16e-08
Lus10004295	185.814	4.46542	0.723098	6.1754	6.6e-10	1.2e-08
Lus10000011	198.816	2.05814	0.333299	6.17505	6.61e-10	1.2e-08
Lus10034168	71.3392	3.72618	0.603445	6.17485	6.62e-10	1.2e-08
Lus10041214	34.1313	4.75582	0.770425	6.17298	6.7e-10	1.21e-08
Lus10040417	1119.33	2.75652	0.446567	6.17268	6.71e-10	1.22e-08
Lus10013634	75.5286	3.07607	0.498423	6.17161	6.76e-10	1.22e-08
Lus10041591	163.995	9.34573	1.51432	6.17156	6.76e-10	1.22e-08
Lus10012741	512.004	-2.71542	0.440107	-6.1699	6.83e-10	1.23e-08
Lus10018351	40.6189	4.87691	0.79047	6.16964	6.84e-10	1.24e-08
Lus10038726	116.175	4.16479	0.675179	6.16842	6.9e-10	1.24e-08
Lus10000466	167.547	3.44674	0.558814	6.16796	6.92e-10	1.25e-08
Lus10006940	5252.32	8.73777	1.41662	6.16804	6.91e-10	1.25e-08
Lus10029002	83.7704	-2.8121	0.456021	-6.16661	6.98e-10	1.26e-08
Lus10035527	64.995	9.46957	1.53561	6.16664	6.98e-10	1.26e-08
Lus10037994	127.881	2.85952	0.463718	6.1665	6.98e-10	1.26e-08
Lus10007141	100.997	9.87545	1.60167	6.16574	7.02e-10	1.26e-08
Lus10024117	62.816	5.96367	0.967364	6.16487	7.05e-10	1.27e-08
Lus10035926	71.6208	4.97286	0.806755	6.16403	7.09e-10	1.27e-08
Lus10005689	232.71	-2.04405	0.331634	-6.16358	7.11e-10	1.28e-08
Lus10005829	66.3063	4.41569	0.716562	6.16233	7.17e-10	1.29e-08
Lus10006239	593.62	10.4058	1.68863	6.16227	7.17e-10	1.29e-08
Lus10028290	348.464	2.52336	0.409675	6.15942	7.3e-10	1.31e-08
Lus10043438	68.1372	2.99447	0.486238	6.15844	7.35e-10	1.31e-08
Lus10029929	149.707	-2.12905	0.345725	-6.15823	7.36e-10	1.32e-08
Lus10025444	709.372	9.96836	1.61898	6.1572	7.4e-10	1.32e-08
Lus10007820	214.603	-2.13986	0.347617	-6.1558	7.47e-10	1.33e-08
Lus10020024	489.085	3.257	0.529178	6.15484	7.52e-10	1.34e-08
Lus10023775	1994.8	10.5285	1.71108	6.15314	7.6e-10	1.36e-08
Lus10026313	283.624	8.26012	1.34253	6.15263	7.62e-10	1.36e-08
Lus10004750	89.416	9.18277	1.49286	6.15112	7.69e-10	1.37e-08
Lus10009921	83.1839	-2.56013	0.416305	-6.14964	7.77e-10	1.38e-08
Lus10024639	24.6255	5.6055	0.912048	6.14605	7.94e-10	1.41e-08
Lus10015245	81.7032	-2.74287	0.446297	-6.14583	7.95e-10	1.41e-08
Lus10013239	280.745	2.07986	0.338487	6.14457	8.02e-10	1.42e-08
Lus10016622	146.193	-2.80171	0.456081	-6.14301	8.1e-10	1.44e-08
Lus10015199	35.0449	10.4376	1.69929	6.14237	8.13e-10	1.44e-08
Lus10015489	61.6223	9.2764	1.51092	6.13957	8.27e-10	1.47e-08
Lus10038005	48.0034	9.47942	1.5442	6.13872	8.32e-10	1.47e-08
Lus10034319	466.503	-2.76486	0.450459	-6.13787	8.36e-10	1.48e-08
Lus10011657	147.903	-2.31232	0.376808	-6.13661	8.43e-10	1.49e-08
Lus10030791	250.111	12.9265	2.10658	6.13623	8.45e-10	1.49e-08
Lus10031175	38.02	10.5228	1.71526	6.13482	8.53e-10	1.51e-08
Lus10040593	58.1649	3.22128	0.525212	6.1333	8.61e-10	1.52e-08
Lus10034337	474.008	-2.09235	0.341344	-6.12974	8.8e-10	1.55e-08
Lus10016557	69.9575	-2.92379	0.477017	-6.12933	8.82e-10	1.56e-08
Lus10041702	85.4163	3.56263	0.581252	6.12924	8.83e-10	1.56e-08
Lus10012889	52.8548	7.03455	1.14806	6.12732	8.94e-10	1.57e-08
Lus10012344	604.181	2.38971	0.390061	6.1265	8.98e-10	1.58e-08
Lus10006547	50.1488	-3.38418	0.552528	-6.12491	9.07e-10	1.6e-08
Lus10024918	1217.15	2.39814	0.391589	6.12414	9.12e-10	1.6e-08
Lus10020930	110.061	-2.67464	0.436825	-6.12291	9.19e-10	1.61e-08
Lus10027474	86.4836	10.6172	1.73401	6.12289	9.19e-10	1.61e-08
Lus10040967	694.487	-2.22435	0.363335	-6.12204	9.24e-10	1.62e-08
Lus10018629	60.2824	6.33061	1.03426	6.12089	9.31e-10	1.63e-08
Lus10042470	1095.89	-2.28809	0.37386	-6.12019	9.35e-10	1.64e-08
Lus10019274	73.4497	3.09139	0.505207	6.11906	9.41e-10	1.65e-08
Lus10012550	246.174	-2.15961	0.353011	-6.11769	9.49e-10	1.66e-08
Lus10040248	50.2031	9.24311	1.51113	6.11668	9.55e-10	1.67e-08
Lus10010666	60.2533	6.94825	1.13605	6.11613	9.59e-10	1.68e-08
Lus10020697	272.262	2.3995	0.392331	6.11602	9.59e-10	1.68e-08
Lus10041611	98.2479	9.17881	1.50088	6.11563	9.62e-10	1.68e-08
Lus10008924	363.454	2.09043	0.341884	6.11445	9.69e-10	1.69e-08
Lus10024803	42.7614	6.95681	1.13798	6.1133	9.76e-10	1.7e-08
Lus10006613	83.0452	3.07096	0.502367	6.113	9.78e-10	1.71e-08
Lus10041228	50.08	3.82181	0.625306	6.1119	9.85e-10	1.72e-08
Lus10029957	27.4611	-4.82777	0.789967	-6.11136	9.88e-10	1.72e-08
Lus10024131	69.6484	10.1655	1.6635	6.1109	9.91e-10	1.73e-08
Lus10017338	289.267	-2.43525	0.398704	-6.10791	1.01e-09	1.76e-08
Lus10034264	2078.46	-2.16625	0.354808	-6.10541	1.03e-09	1.78e-08
Lus10039443	119.605	5.04648	0.826581	6.10525	1.03e-09	1.78e-08
Lus10034675	204.974	2.62181	0.429467	6.1048	1.03e-09	1.79e-08
Lus10021309	47.8434	5.34996	0.87643	6.10427	1.03e-09	1.79e-08
Lus10024948	68.5356	-3.23622	0.530164	-6.10418	1.03e-09	1.79e-08
Lus10033516	48.0332	9.76717	1.60044	6.10281	1.04e-09	1.81e-08
Lus10006710	1984.36	-2.0359	0.333632	-6.10224	1.05e-09	1.81e-08
Lus10032275	36.9429	3.49665	0.573059	6.10174	1.05e-09	1.82e-08
Lus10039260	141.636	2.53633	0.415741	6.10075	1.06e-09	1.83e-08
Lus10040855	199.168	2.65154	0.43463	6.10067	1.06e-09	1.83e-08
Lus10025507	47.2421	4.43091	0.726554	6.09853	1.07e-09	1.85e-08
Lus10018563	93.0523	3.59821	0.590203	6.09657	1.08e-09	1.87e-08
Lus10014174	66.1188	3.34019	0.54792	6.09613	1.09e-09	1.87e-08
Lus10017679	151.757	2.57219	0.421937	6.09613	1.09e-09	1.87e-08
Lus10039030	49.0449	3.17707	0.521207	6.09561	1.09e-09	1.88e-08
Lus10032441	76.2626	3.72552	0.61123	6.09511	1.09e-09	1.88e-08
Lus10037404	87.888	3.17034	0.520173	6.09478	1.1e-09	1.89e-08
Lus10030538	569.823	-2.08573	0.34226	-6.09399	1.1e-09	1.89e-08
Lus10034575	90.0228	3.60996	0.592396	6.09383	1.1e-09	1.9e-08
Lus10016974	77.3673	5.27833	0.866332	6.09273	1.11e-09	1.91e-08
Lus10035873	78.5794	-3.00965	0.493996	-6.09247	1.11e-09	1.91e-08
Lus10036357	50.6823	-3.42543	0.562281	-6.09203	1.11e-09	1.91e-08
Lus10012709	29.1457	10.1739	1.67038	6.0908	1.12e-09	1.93e-08
Lus10018087	70.6364	-3.2009	0.525554	-6.09052	1.13e-09	1.93e-08
Lus10037650	126.914	-3.99447	0.655846	-6.09056	1.13e-09	1.93e-08
Lus10033354	43.364	6.97136	1.14475	6.08985	1.13e-09	1.94e-08
Lus10037498	370.739	2.78481	0.457285	6.08987	1.13e-09	1.94e-08
Lus10033087	438.921	-2.99225	0.491384	-6.08945	1.13e-09	1.94e-08
Lus10028383	40.8329	4.65851	0.765167	6.08823	1.14e-09	1.95e-08
Lus10007851	99.3105	2.38309	0.391626	6.08511	1.16e-09	1.99e-08
Lus10027568	58.2906	9.09554	1.49505	6.08377	1.17e-09	2e-08
Lus10019708	113.406	-2.33903	0.384491	-6.08344	1.18e-09	2.01e-08
Lus10002284	406.837	3.2965	0.542199	6.07987	1.2e-09	2.05e-08
Lus10002455	38.9217	6.10156	1.00373	6.07886	1.21e-09	2.06e-08
Lus10027739	39.5262	4.31588	0.710111	6.07775	1.22e-09	2.08e-08
Lus10040017	48.6914	4.86436	0.800409	6.07734	1.22e-09	2.08e-08
Lus10005586	521.338	2.67731	0.440603	6.07646	1.23e-09	2.09e-08
Lus10002006	49.814	4.17023	0.686396	6.07554	1.24e-09	2.1e-08
Lus10018803	157.759	-2.1951	0.361302	-6.07553	1.24e-09	2.1e-08
Lus10028288	124.887	-3.23218	0.532051	-6.07495	1.24e-09	2.11e-08
Lus10031218	36.1845	9.55186	1.57276	6.07332	1.25e-09	2.13e-08
Lus10011348	79.3817	3.58028	0.58952	6.0732	1.25e-09	2.13e-08
Lus10007899	40.5489	-4.17396	0.687503	-6.07118	1.27e-09	2.15e-08
Lus10008475	49.9128	-3.32838	0.548222	-6.07123	1.27e-09	2.15e-08
Lus10001370	62.6407	3.9344	0.648114	6.07055	1.27e-09	2.16e-08
Lus10031416	49.6665	-4.20518	0.693069	-6.06747	1.3e-09	2.2e-08
Lus10019191	32.6433	4.36954	0.720224	6.06692	1.3e-09	2.21e-08
Lus10028926	33.2518	4.72392	0.778925	6.06466	1.32e-09	2.24e-08
Lus10016284	76.3825	10.182	1.67907	6.06408	1.33e-09	2.25e-08
Lus10030246	66.9815	4.1161	0.678775	6.06401	1.33e-09	2.25e-08
Lus10011736	304.526	7.58129	1.25038	6.06321	1.33e-09	2.26e-08
Lus10018667	124.945	-3.00529	0.495725	-6.06242	1.34e-09	2.26e-08
Lus10005898	478.697	2.64257	0.435921	6.06204	1.34e-09	2.27e-08
Lus10000747	53.4588	9.23038	1.52275	6.06164	1.35e-09	2.27e-08
Lus10015571	105.682	-2.46134	0.406147	-6.06022	1.36e-09	2.29e-08
Lus10003530	32.0289	10.3299	1.70459	6.06008	1.36e-09	2.29e-08
Lus10007256	50.1588	3.82411	0.631057	6.05986	1.36e-09	2.29e-08
Lus10003021	29.1918	4.16158	0.68676	6.05974	1.36e-09	2.3e-08
Lus10002185	45.8458	5.97561	0.986158	6.05948	1.37e-09	2.3e-08
Lus10002248	153.814	-2.49736	0.412196	-6.05866	1.37e-09	2.31e-08
Lus10004941	48.252	4.40374	0.727005	6.05737	1.38e-09	2.33e-08
Lus10035572	291.176	-2.5105	0.414489	-6.05686	1.39e-09	2.33e-08
Lus10038737	88.6709	9.71436	1.60424	6.05541	1.4e-09	2.35e-08
Lus10042937	376.325	-2.00398	0.330967	-6.05494	1.4e-09	2.36e-08
Lus10003600	203.662	-2.48482	0.410469	-6.05362	1.42e-09	2.38e-08
Lus10036862	85.0916	-3.27029	0.540388	-6.05175	1.43e-09	2.4e-08
Lus10016410	278.054	-2.87839	0.47565	-6.05148	1.44e-09	2.4e-08
Lus10018441	66.4318	9.96804	1.64719	6.05154	1.43e-09	2.4e-08
Lus10040320	3336.51	2.41804	0.399606	6.05106	1.44e-09	2.41e-08
Lus10000628	129.585	-2.63276	0.435157	-6.05014	1.45e-09	2.42e-08
Lus10037692	47.6793	3.56174	0.588723	6.04994	1.45e-09	2.42e-08
Lus10000290	25.8276	10.0507	1.66161	6.04881	1.46e-09	2.44e-08
Lus10009962	206.664	-3.30391	0.546218	-6.0487	1.46e-09	2.44e-08
Lus10020514	47.1819	-4.35078	0.719379	-6.04796	1.47e-09	2.45e-08
Lus10006968	30.4071	5.51221	0.911446	6.04777	1.47e-09	2.45e-08
Lus10029253	69.5178	3.27921	0.542616	6.04333	1.51e-09	2.52e-08
Lus10004851	99.9052	-2.58346	0.427567	-6.04224	1.52e-09	2.53e-08
Lus10027516	54.6589	10.664	1.76554	6.04011	1.54e-09	2.56e-08
Lus10014369	194.264	-2.18645	0.362022	-6.03954	1.55e-09	2.57e-08
Lus10041264	1102.03	2.36587	0.391777	6.03881	1.55e-09	2.58e-08
Lus10021865	599.813	3.04119	0.503675	6.038	1.56e-09	2.59e-08
Lus10038321	51.6664	9.82759	1.6277	6.0377	1.56e-09	2.6e-08
Lus10030974	360.943	7.85071	1.30048	6.0368	1.57e-09	2.61e-08
Lus10023457	373.616	2.46352	0.408145	6.03588	1.58e-09	2.62e-08
Lus10035701	340.898	-2.06596	0.34228	-6.03588	1.58e-09	2.62e-08
Lus10016310	103.573	-3.00073	0.49737	-6.03318	1.61e-09	2.66e-08
Lus10021466	123.042	2.73859	0.453992	6.03223	1.62e-09	2.68e-08
Lus10017758	105.526	3.43908	0.570169	6.03168	1.62e-09	2.68e-08
Lus10013541	77.282	-3.16192	0.524317	-6.03055	1.63e-09	2.7e-08
Lus10031284	240.474	-2.30596	0.382427	-6.0298	1.64e-09	2.71e-08
Lus10019774	144.474	2.65641	0.440571	6.02947	1.64e-09	2.71e-08
Lus10037519	92.0228	2.5606	0.424686	6.0294	1.65e-09	2.71e-08
Lus10023910	40.7556	3.93796	0.65325	6.02827	1.66e-09	2.73e-08
Lus10002427	39.767	6.81303	1.1302	6.02817	1.66e-09	2.73e-08
Lus10023915	32.8511	4.49679	0.746059	6.02739	1.67e-09	2.74e-08
Lus10025715	55.0822	-3.81368	0.632809	-6.02658	1.67e-09	2.76e-08
Lus10017076	37.7559	-5.3673	0.890718	-6.02581	1.68e-09	2.77e-08
Lus10013229	31.9047	5.24651	0.870773	6.02512	1.69e-09	2.78e-08
Lus10040801	205.974	2.68127	0.445098	6.02401	1.7e-09	2.79e-08
Lus10015359	723.708	10.0597	1.67051	6.02192	1.72e-09	2.83e-08
Lus10001329	52.7788	3.50428	0.581963	6.02147	1.73e-09	2.84e-08
Lus10036366	561.369	-2.25965	0.37535	-6.02011	1.74e-09	2.86e-08
Lus10040498	362.53	5.25852	0.873615	6.01926	1.75e-09	2.87e-08
Lus10028134	57.5595	10.4168	1.73112	6.01735	1.77e-09	2.9e-08
Lus10000095	238.423	2.83221	0.471228	6.01028	1.85e-09	3.03e-08
Lus10010339	238.423	2.83221	0.471228	6.01028	1.85e-09	3.03e-08
Lus10037458	38.7483	9.2138	1.53365	6.00776	1.88e-09	3.08e-08
Lus10029820	348.548	-2.32528	0.387106	-6.00682	1.89e-09	3.09e-08
Lus10037881	85.9755	-2.74378	0.456819	-6.00627	1.9e-09	3.1e-08
Lus10034607	35.6786	4.79623	0.798809	6.00423	1.92e-09	3.14e-08
Lus10036362	200.523	-2.33082	0.388255	-6.00331	1.93e-09	3.15e-08
Lus10010760	48.9786	10.3257	1.72013	6.00285	1.94e-09	3.16e-08
Lus10010960	41.6673	-3.09087	0.515009	-6.00158	1.95e-09	3.18e-08
Lus10027488	34.6135	5.29745	0.882772	6.00092	1.96e-09	3.2e-08
Lus10030670	247.455	12.6918	2.11504	6.00074	1.96e-09	3.2e-08
Lus10037045	138.815	2.78867	0.464728	6.00065	1.97e-09	3.2e-08
Lus10033489	33.5752	4.62695	0.771126	6.00025	1.97e-09	3.2e-08
Lus10038156	72.4798	10.312	1.71858	6.00027	1.97e-09	3.2e-08
Lus10014466	2119.08	8.59133	1.43189	5.99999	1.97e-09	3.21e-08
Lus10000287	192.121	11.8394	1.97332	5.99975	1.98e-09	3.21e-08
Lus10023239	86.6491	-2.53735	0.423	-5.99846	1.99e-09	3.23e-08
Lus10030746	36.0405	5.07532	0.846082	5.99861	1.99e-09	3.23e-08
Lus10018074	66.7321	3.89014	0.648539	5.99831	1.99e-09	3.23e-08
Lus10014775	83.1247	-3.00846	0.501672	-5.99687	2.01e-09	3.26e-08
Lus10010498	200.552	8.9118	1.48662	5.99465	2.04e-09	3.3e-08
Lus10009220	138.347	-3.27696	0.546764	-5.99336	2.06e-09	3.32e-08
Lus10038689	41.3254	6.71608	1.12073	5.9926	2.07e-09	3.34e-08
Lus10022557	45.0374	9.83974	1.64228	5.99153	2.08e-09	3.36e-08
Lus10034848	62.4096	2.86907	0.478935	5.99052	2.09e-09	3.38e-08
Lus10040294	422.623	3.43854	0.574017	5.99031	2.09e-09	3.38e-08
Lus10020289	214.357	2.5697	0.42912	5.98831	2.12e-09	3.42e-08
Lus10022329	63.8715	-2.89758	0.483878	-5.98825	2.12e-09	3.42e-08
Lus10007645	89.8381	4.92723	0.82288	5.98778	2.13e-09	3.43e-08
Lus10036378	209.957	2.69819	0.450658	5.98721	2.13e-09	3.44e-08
Lus10010952	45.0287	6.91254	1.15466	5.98666	2.14e-09	3.45e-08
Lus10041055	70.4657	-4.85876	0.811628	-5.98644	2.14e-09	3.45e-08
Lus10006363	510.095	-2.52634	0.422043	-5.98597	2.15e-09	3.46e-08
Lus10016758	123.833	-2.39762	0.400706	-5.9835	2.18e-09	3.51e-08
Lus10018209	124.518	2.34296	0.391566	5.98357	2.18e-09	3.51e-08
Lus10026420	207.213	-2.35345	0.393384	-5.98257	2.2e-09	3.53e-08
Lus10025354	2088.45	2.22132	0.37131	5.9824	2.2e-09	3.53e-08
Lus10011223	44.8876	4.4092	0.737413	5.97928	2.24e-09	3.59e-08
Lus10006253	94.2312	-2.76688	0.462752	-5.97918	2.24e-09	3.59e-08
Lus10032447	126.925	2.99499	0.500909	5.97912	2.24e-09	3.59e-08
[truncated: 5,707 more rows]

## Sheet: Bud1vsLeaf_IC0525939
Supplementary Table S2: List of differntial expressed genes and their details
Gene	baseMean	log2FoldChange	lfcSE	stat	pvalue	padj
Lus10000014	14.5716	7.04827	1.71213	4.11667	3.84e-05	0.000206726
Lus10000017	12.3613	2.69486	1.02607	2.62639	0.0086297	0.0244174
Lus10000028	18.133	-4.68385	0.861167	-5.43896	5.36e-08	5.51e-07
Lus10000034	116.745	9.09837	1.51063	6.02289	1.71e-09	2.42e-08
Lus10000039	1118.64	-2.07545	0.490673	-4.22981	2.34e-05	0.000132153
Lus10000055	70.8052	2.00526	0.676988	2.96203	0.00305618	0.00991903
Lus10000059	41.4786	2.21419	0.556772	3.97684	6.98e-05	0.000352185
Lus10000071	69.0006	-3.44641	0.698201	-4.93613	7.97e-07	6.32e-06
Lus10000072	46.211	3.3485	0.817282	4.09711	4.18e-05	0.000222863
Lus10000074	466.541	6.75499	0.46608	14.4932	1.34e-47	1.87e-44
Lus10000092	105.971	5.01046	0.92936	5.3913	7e-08	7.03e-07
Lus10000102	36.3631	6.71959	1.67735	4.00606	6.17e-05	0.000315077
Lus10000111	7.04439	4.94084	1.68369	2.93452	0.00334061	0.0107335
Lus10000136	9.01438	6.23428	1.67212	3.72838	0.000192718	0.000868064
Lus10000141	188.14	6.96362	1.27565	5.4589	4.79e-08	4.98e-07
Lus10000153	18.4445	-2.84608	0.766509	-3.71303	0.000204789	0.000916061
Lus10000180	38.8645	5.15057	1.20896	4.26033	2.04e-05	0.000117151
Lus10000187	14.8342	-3.10914	1.26633	-2.45524	0.0140792	0.0372299
Lus10000193	19.4733	-4.97347	1.10324	-4.50806	6.54e-06	4.22e-05
Lus10000198	62.8476	2.36193	0.667828	3.53674	0.000405105	0.00167673
Lus10000201	4.50004	5.58187	2.14731	2.59947	0.00933669	0.0261218
Lus10000214	250.771	-2.48375	0.531025	-4.67727	2.91e-06	2.03e-05
Lus10000218	352.998	-2.15488	0.396107	-5.44015	5.32e-08	5.47e-07
Lus10000231	23.3895	-4.29162	0.970257	-4.42318	9.73e-06	6.02e-05
Lus10000239	563.14	12.9686	1.56975	8.26157	1.44e-16	7.25e-15
Lus10000257	319.359	-3.25403	0.298159	-10.9137	9.91e-28	2.17e-25
Lus10000262	212.535	2.04758	0.46015	4.44982	8.59e-06	5.39e-05
Lus10000266	19.4134	7.09183	1.57781	4.49474	6.97e-06	4.46e-05
Lus10000278	5.02212	4.76225	1.96554	2.42287	0.0153984	0.0401565
Lus10000286	8.88816	2.83256	1.18141	2.39761	0.0165026	0.0425566
Lus10000287	112.123	10.2204	1.57461	6.49078	8.54e-11	1.55e-09
Lus10000290	7.46321	7.08405	1.89855	3.7313	0.000190496	0.000859607
Lus10000306	134.232	4.8405	0.57588	8.40538	4.26e-17	2.32e-15
Lus10000315	48.4804	2.2865	0.647546	3.53103	0.000413946	0.00170887
Lus10000330	4.51963	5.74647	2.14711	2.67638	0.0074423	0.0214837
Lus10000332	336.249	8.0264	0.894199	8.97608	2.81e-19	2.1e-17
Lus10000333	41.0782	-2.54937	0.56425	-4.51815	6.24e-06	4.05e-05
Lus10000336	32.7356	3.06662	0.866227	3.5402	0.000399825	0.00165746
Lus10000338	70.183	-2.62431	0.677413	-3.87402	0.000107054	0.000514841
Lus10000339	9.36252	6.0146	1.72141	3.49399	0.000475854	0.0019298
Lus10000375	18.1294	-3.10434	0.79026	-3.92825	8.56e-05	0.000421189
Lus10000392	129.479	2.43153	0.346752	7.01231	2.34e-12	5.73e-11
Lus10000395	7.07159	6.09701	1.8421	3.30981	0.000933594	0.00349541
Lus10000399	146.144	3.52565	0.448929	7.85348	4.05e-15	1.62e-13
Lus10000411	24.7429	3.48473	0.834083	4.17792	2.94e-05	0.000162445
Lus10000412	15.1004	3.47999	1.27187	2.73611	0.006217	0.0183932
Lus10000418	66.3369	6.028	1.09119	5.52423	3.31e-08	3.54e-07
Lus10000421	253.714	2.48566	0.319611	7.77715	7.42e-15	2.82e-13
Lus10000423	67.868	-2.02793	0.43238	-4.69016	2.73e-06	1.92e-05
Lus10000426	29.4207	2.09632	0.714005	2.936	0.00332478	0.0106883
Lus10000441	148.691	-2.13679	0.537605	-3.97464	7.05e-05	0.000354894
Lus10000443	339.608	-2.33801	0.276426	-8.45802	2.72e-17	1.55e-15
Lus10000445	36.6726	2.3261	0.566376	4.10699	4.01e-05	0.000214562
Lus10000453	130.139	-4.05401	0.505068	-8.02667	1e-15	4.45e-14
Lus10000466	350.307	3.92791	0.725701	5.41258	6.21e-08	6.3e-07
Lus10000473	62.3541	6.35351	1.10892	5.72944	1.01e-08	1.2e-07
Lus10000484	365.265	-2.09502	0.467429	-4.48201	7.39e-06	4.71e-05
Lus10000485	106.463	8.77236	1.68305	5.21219	1.87e-07	1.71e-06
Lus10000488	26.771	7.36739	1.64668	4.47409	7.67e-06	4.87e-05
Lus10000492	138.943	2.17776	0.691265	3.15039	0.00163052	0.00572113
Lus10000498	12.2033	2.64708	1.13196	2.3385	0.0193614	0.0487986
Lus10000506	75.7761	7.74515	1.42927	5.41894	6e-08	6.1e-07
Lus10000513	148.323	2.02813	0.477243	4.24967	2.14e-05	0.000122269
Lus10000514	610.002	-2.2204	0.386431	-5.74591	9.14e-09	1.1e-07
Lus10000518	20070.4	-2.3916	0.310463	-7.70333	1.33e-14	4.83e-13
Lus10000519	7.55314	-2.58914	1.05942	-2.44393	0.0145284	0.038227
Lus10000536	64.5099	4.67196	0.73212	6.38141	1.75e-10	3e-09
Lus10000542	45.7	5.71688	1.09075	5.24123	1.6e-07	1.49e-06
Lus10000553	51.4497	2.06202	0.502359	4.10468	4.05e-05	0.000216512
Lus10000558	10.9225	6.03743	1.63495	3.69274	0.000221854	0.000983833
Lus10000562	12.9707	4.32835	1.84831	2.34179	0.0191916	0.0484369
Lus10000567	7.07238	4.94303	1.69769	2.91162	0.0035956	0.0114435
Lus10000579	80.528	3.32818	0.833026	3.99529	6.46e-05	0.000327977
Lus10000588	21.843	5.80362	1.49451	3.8833	0.000103049	0.00049798
Lus10000591	6.80348	6.26085	1.79961	3.47901	0.000503272	0.00202626
Lus10000593	272.019	-2.54925	0.338535	-7.53025	5.06e-14	1.65e-12
Lus10000602	40.6896	5.67332	1.09697	5.17182	2.32e-07	2.09e-06
Lus10000620	18.2001	6.22347	1.5581	3.99426	6.49e-05	0.000329272
Lus10000624	17.0126	7.18415	1.64583	4.36507	1.27e-05	7.64e-05
Lus10000627	287.539	9.859	1.43409	6.87473	6.21e-12	1.4e-10
Lus10000632	162.005	2.30503	0.447865	5.14672	2.65e-07	2.35e-06
Lus10000636	380.072	2.25099	0.601631	3.74149	0.000182934	0.000829836
Lus10000644	175.898	10.0334	1.48434	6.75949	1.38e-11	2.94e-10
Lus10000645	27.2165	6.35442	1.49255	4.25741	2.07e-05	0.000118497
Lus10000646	264.138	2.32607	0.432681	5.37595	7.62e-08	7.58e-07
Lus10000649	13.0649	7.74734	1.67882	4.61477	3.94e-06	2.67e-05
Lus10000657	129.56	2.12027	0.382394	5.54472	2.94e-08	3.19e-07
Lus10000658	41.6547	3.12114	0.702498	4.44292	8.87e-06	5.55e-05
Lus10000659	117.309	-3.98086	0.428295	-9.29468	1.48e-20	1.36e-18
Lus10000674	4898.24	-2.14162	0.282226	-7.58832	3.24e-14	1.09e-12
Lus10000682	29.7861	7.63114	1.58105	4.82663	1.39e-06	1.04e-05
Lus10000688	62.6355	8.63232	1.59051	5.4274	5.72e-08	5.85e-07
Lus10000710	16.0763	4.30415	1.68802	2.54982	0.0107777	0.0295863
Lus10000711	133.466	-3.13215	0.478374	-6.5475	5.85e-11	1.1e-09
Lus10000730	52.7341	-2.52969	0.464437	-5.44679	5.13e-08	5.3e-07
Lus10000731	31.5759	-4.11833	0.614488	-6.70205	2.06e-11	4.2e-10
Lus10000738	115.113	-2.31161	0.516509	-4.47545	7.62e-06	4.85e-05
Lus10000739	29.8535	7.26024	1.5804	4.59392	4.35e-06	2.92e-05
Lus10000741	130.536	-2.93395	0.429224	-6.83546	8.17e-12	1.81e-10
Lus10000746	63.8948	8.42479	1.48877	5.6589	1.52e-08	1.76e-07
Lus10000747	78.5448	7.78324	1.43326	5.43044	5.62e-08	5.76e-07
Lus10000748	20.7688	6.61434	1.56784	4.21876	2.46e-05	0.000138127
Lus10000755	60.3416	8.52095	1.55996	5.46229	4.7e-08	4.89e-07
Lus10000756	9.05222	6.18861	1.66385	3.71945	0.000199661	0.000896103
Lus10000762	265.944	7.06173	0.769328	9.1791	4.35e-20	3.68e-18
Lus10000796	79.6119	6.02511	1.1625	5.18289	2.18e-07	1.98e-06
Lus10000800	16.172	-5.69803	1.23645	-4.60839	4.06e-06	2.74e-05
Lus10000803	115.759	4.79149	0.732635	6.54008	6.15e-11	1.15e-09
Lus10000814	10.6043	3.91496	1.1945	3.27749	0.00104736	0.00387239
Lus10000823	467.59	-3.90439	0.355775	-10.9743	5.08e-28	1.17e-25
Lus10000834	5.5838	-7.27098	2.03468	-3.57353	0.000352207	0.00147986
Lus10000835	5.92816	-7.24317	2.22418	-3.25655	0.00112775	0.00413812
Lus10000836	2.91026	-6.12329	2.51589	-2.43384	0.0149395	0.0391145
Lus10000844	21.4785	4.90485	1.49526	3.28027	0.00103709	0.00384134
Lus10000845	32.6958	6.63186	1.47002	4.51141	6.44e-06	4.16e-05
Lus10000851	455.897	7.29824	0.847165	8.6149	7e-18	4.43e-16
Lus10000854	20.3441	3.11295	0.789777	3.94155	8.1e-05	0.000401653
Lus10000863	38.7964	3.60352	1.01419	3.55312	0.000380692	0.00158564
Lus10000872	434.637	5.03357	0.444962	11.3123	1.14e-29	3.11e-27
Lus10000887	22.4928	2.09384	0.722793	2.89687	0.00376908	0.011925
Lus10000889	244.358	7.00196	1.20578	5.80699	6.36e-09	7.94e-08
Lus10000893	7.80939	5.51722	1.79871	3.06733	0.00215983	0.00731763
Lus10000913	17.2071	-2.44219	0.687526	-3.55214	0.000382109	0.00159078
Lus10000919	18.6255	2.21126	0.698383	3.16626	0.00154414	0.00545032
Lus10000923	68.3941	3.24511	1.19151	2.72352	0.00645904	0.0190079
Lus10000926	32.4543	4.1136	1.02511	4.01285	6e-05	0.000306868
Lus10000929	86.128	3.97134	0.598659	6.63372	3.27e-11	6.43e-10
Lus10000938	1380.06	2.01672	0.272773	7.3934	1.43e-13	4.31e-12
Lus10000952	219.791	-2.43202	0.522704	-4.65276	3.28e-06	2.26e-05
Lus10000956	74.041	2.75791	0.5066	5.44396	5.21e-08	5.37e-07
Lus10000958	34.0993	3.80264	0.778235	4.88624	1.03e-06	7.94e-06
Lus10000961	129.332	5.35569	1.0181	5.26047	1.44e-07	1.35e-06
Lus10000971	231.081	3.36022	0.585528	5.73879	9.54e-09	1.15e-07
Lus10000986	46.4156	3.10042	0.704434	4.4013	1.08e-05	6.59e-05
Lus10000995	34.3347	2.50096	0.745062	3.35671	0.000788761	0.00301449
Lus10000999	114.485	4.38497	0.96663	4.53635	5.72e-06	3.74e-05
Lus10001000	88.6647	6.77188	1.5491	4.37148	1.23e-05	7.44e-05
Lus10001014	29.9341	7.56132	1.51395	4.99443	5.9e-07	4.82e-06
Lus10001027	5.49608	5.55464	1.89473	2.93163	0.00337193	0.0108173
Lus10001054	3758.06	-2.67424	0.31485	-8.49369	2e-17	1.17e-15
Lus10001055	383.723	3.05224	0.498274	6.12563	9.03e-10	1.34e-08
Lus10001059	118.328	-2.8132	0.357814	-7.86218	3.77e-15	1.52e-13
Lus10001062	3.24764	-5.94695	2.34676	-2.53411	0.0112734	0.0307431
Lus10001074	236.619	3.70026	0.351578	10.5247	6.65e-26	1.25e-23
Lus10001099	4691.3	-2.83535	0.333924	-8.49102	2.05e-17	1.19e-15
Lus10001111	32.9697	3.71103	1.21577	3.05242	0.00227003	0.00765391
Lus10001118	29.4207	2.09632	0.714005	2.936	0.00332478	0.0106883
Lus10001120	37.688	-2.06788	0.503678	-4.10556	4.03e-05	0.00021579
Lus10001128	20.1864	3.00878	0.917407	3.27966	0.00103933	0.00384803
Lus10001133	23.7089	6.39997	1.52528	4.19593	2.72e-05	0.00015136
Lus10001140	19.4977	7.07797	1.55338	4.5565	5.2e-06	3.42e-05
Lus10001145	29.852	2.05894	0.839789	2.45173	0.0142172	0.0375552
Lus10001146	89.421	2.29764	0.461393	4.97979	6.37e-07	5.16e-06
Lus10001150	19.3579	2.2945	0.92415	2.48282	0.0130346	0.0348181
Lus10001151	7.43117	4.21699	1.80279	2.33915	0.0193276	0.0487238
Lus10001154	42.714	5.75199	1.27364	4.51619	6.3e-06	4.08e-05
Lus10001155	251.724	-2.23466	0.342675	-6.52122	6.97e-11	1.28e-09
Lus10001172	24.4528	5.84244	1.50706	3.8767	0.000105882	0.000510117
Lus10001177	128.049	-2.26945	0.521995	-4.34764	1.38e-05	8.21e-05
Lus10001178	12.9591	5.8485	1.67515	3.49133	0.000480626	0.00194554
Lus10001191	139.842	2.02487	0.398254	5.08437	3.69e-07	3.17e-06
Lus10001194	468.377	-2.01186	0.314535	-6.39628	1.59e-10	2.74e-09
Lus10001197	309.207	3.28761	0.327057	10.0521	8.99e-24	1.27e-21
Lus10001204	929.494	-2.29289	0.282537	-8.11537	4.84e-16	2.24e-14
Lus10001206	223.612	-3.21438	0.393781	-8.16288	3.27e-16	1.55e-14
Lus10001210	49.0849	-6.30265	0.886139	-7.11249	1.14e-12	2.95e-11
Lus10001236	7.81341	4.78719	1.72137	2.78103	0.0054186	0.0163423
Lus10001238	10.0128	6.65262	1.62093	4.1042	4.06e-05	0.000216833
Lus10001241	5.49953	-2.76079	1.18405	-2.33164	0.0197194	0.0495793
Lus10001248	257.029	8.37344	1.44567	5.79208	6.95e-09	8.61e-08
Lus10001254	13.28	-2.3638	1.00455	-2.3531	0.0186177	0.0471657
Lus10001268	118.794	6.96546	1.50733	4.62105	3.82e-06	2.6e-05
Lus10001269	210.088	4.7514	0.559441	8.49311	2.01e-17	1.17e-15
Lus10001271	101.643	3.62439	0.631629	5.73817	9.57e-09	1.15e-07
Lus10001274	69.4147	-4.70638	0.558254	-8.43052	3.44e-17	1.92e-15
Lus10001278	646.482	-2.00587	0.320126	-6.26587	3.71e-10	5.94e-09
Lus10001279	3.2356	5.70858	2.18528	2.61229	0.00899374	0.0253082
Lus10001285	49.4168	7.14282	1.6699	4.2774	1.89e-05	0.000109313
Lus10001293	39.5002	5.84905	1.51497	3.86083	0.000113001	0.000540448
Lus10001295	46.1347	-2.52308	0.544491	-4.63384	3.59e-06	2.45e-05
Lus10001296	441.092	-2.23991	0.301457	-7.43028	1.08e-13	3.34e-12
Lus10001303	172.742	8.75423	1.42954	6.12379	9.14e-10	1.35e-08
Lus10001306	90.4001	3.29656	0.880494	3.74399	0.000181118	0.000823132
Lus10001310	579.821	3.37686	0.533603	6.32841	2.48e-10	4.11e-09
Lus10001322	38.5305	-4.84999	1.18853	-4.08067	4.49e-05	0.000237709
Lus10001329	110.788	3.65601	0.50388	7.25572	4e-13	1.11e-11
Lus10001330	467.354	11.1083	1.46723	7.57094	3.71e-14	1.23e-12
Lus10001339	1627.05	-2.0671	0.389181	-5.31141	1.09e-07	1.05e-06
Lus10001347	194.211	2.35452	0.368154	6.39547	1.6e-10	2.75e-09
Lus10001370	95.5966	5.6577	0.74374	7.60709	2.8e-14	9.54e-13
Lus10001376	9.60807	-2.47866	0.844795	-2.93404	0.00334582	0.0107473
Lus10001377	90.6908	-2.86649	0.367531	-7.79931	6.22e-15	2.39e-13
Lus10001395	4.99587	5.65666	1.80467	3.13446	0.00172171	0.00600077
Lus10001396	78.4458	7.17053	1.52203	4.71116	2.46e-06	1.75e-05
Lus10001397	78.3834	2.89087	0.41609	6.94771	3.71e-12	8.77e-11
Lus10001407	4.1567	4.71436	1.86417	2.52893	0.0114411	0.0311205
Lus10001417	36.8832	2.84547	0.926687	3.07058	0.0021364	0.00724316
Lus10001418	37.641	2.718	0.84727	3.20795	0.00133685	0.00480599
Lus10001420	4101.22	-2.81278	0.364166	-7.72389	1.13e-14	4.16e-13
Lus10001433	108.344	-2.85898	0.405554	-7.04957	1.79e-12	4.48e-11
Lus10001438	754.14	-2.6977	0.274675	-9.82143	9.1e-23	1.17e-20
Lus10001446	419.133	2.21844	0.41944	5.28904	1.23e-07	1.18e-06
Lus10001449	17.3652	-7.56206	1.53021	-4.94183	7.74e-07	6.16e-06
Lus10001452	68.4306	3.57362	0.558995	6.39294	1.63e-10	2.79e-09
Lus10001453	4350.5	-3.27791	0.381457	-8.59315	8.46e-18	5.23e-16
Lus10001456	22.7672	5.9761	1.64905	3.62396	0.000290124	0.0012495
Lus10001458	21.3827	2.19096	0.824564	2.65711	0.00788136	0.0225722
Lus10001464	388.922	6.30074	0.792302	7.95245	1.83e-15	7.77e-14
Lus10001466	402.061	10.8675	1.61855	6.71435	1.89e-11	3.89e-10
Lus10001467	175.95	8.87749	1.52672	5.81474	6.07e-09	7.62e-08
Lus10001474	195.451	6.69968	0.913654	7.33284	2.25e-13	6.56e-12
Lus10001481	117.337	3.62771	0.767505	4.72663	2.28e-06	1.64e-05
Lus10001482	155.966	3.96445	0.569856	6.95693	3.48e-12	8.26e-11
Lus10001491	167.744	-3.43651	0.41925	-8.1968	2.47e-16	1.2e-14
Lus10001504	72.0014	3.60084	0.612408	5.87981	4.11e-09	5.33e-08
Lus10001508	2524.29	3.69635	0.528199	6.99804	2.6e-12	6.3e-11
Lus10001509	28.8902	7.08428	1.56747	4.51957	6.2e-06	4.02e-05
Lus10001516	409.91	2.09856	0.516813	4.06057	4.9e-05	0.000256563
Lus10001522	255.291	2.66478	0.512496	5.19961	2e-07	1.82e-06
Lus10001523	16.185	6.90042	1.69535	4.07022	4.7e-05	0.000247543
Lus10001537	107.478	-2.3173	0.409191	-5.66312	1.49e-08	1.72e-07
Lus10001540	36.9178	8.05379	1.52375	5.2855	1.25e-07	1.2e-06
Lus10001545	94.8592	2.18355	0.445893	4.89703	9.73e-07	7.55e-06
Lus10001555	18.1409	3.80269	1.15788	3.28418	0.0010228	0.00379525
Lus10001581	97.9613	-4.8683	0.498261	-9.77059	1.51e-22	1.86e-20
Lus10001612	13.2489	-4.40123	1.22741	-3.5858	0.000336051	0.00142224
Lus10001614	44.1266	5.76418	1.09822	5.24865	1.53e-07	1.43e-06
Lus10001615	22.4679	4.00314	1.00193	3.99545	6.46e-05	0.000327863
Lus10001619	8.61076	5.56374	1.64586	3.38045	0.000723668	0.0027932
Lus10001626	120.136	-3.08778	0.435616	-7.08832	1.36e-12	3.48e-11
Lus10001632	337.001	-2.1976	0.341048	-6.44368	1.17e-10	2.07e-09
Lus10001634	452.939	-2.17632	0.381628	-5.70273	1.18e-08	1.39e-07
Lus10001640	18.4557	-2.35763	0.61019	-3.86377	0.000111652	0.000534603
Lus10001653	2464.24	-2.23218	0.300273	-7.43382	1.06e-13	3.26e-12
Lus10001660	325.604	3.86959	0.617944	6.26204	3.8e-10	6.07e-09
Lus10001664	167.247	5.09892	0.963205	5.2937	1.2e-07	1.15e-06
Lus10001667	277.793	-2.62158	0.366362	-7.15571	8.32e-13	2.21e-11
Lus10001668	186.785	5.84008	0.963772	6.05961	1.36e-09	1.97e-08
Lus10001670	51.4878	-3.78388	0.603497	-6.26993	3.61e-10	5.8e-09
Lus10001672	371.835	6.04096	0.565828	10.6763	1.31e-26	2.62e-24
Lus10001674	10.6726	3.9161	1.28393	3.0501	0.00228767	0.00770671
Lus10001676	74.1524	4.38981	1.0188	4.30883	1.64e-05	9.63e-05
Lus10001678	45.3789	3.31473	0.791678	4.18697	2.83e-05	0.000156946
Lus10001684	59.3017	6.29835	1.12294	5.60878	2.04e-08	2.29e-07
Lus10001685	42.5095	-2.02181	0.523153	-3.86467	0.000111241	0.000532782
Lus10001716	477.504	2.04809	0.300838	6.80792	9.9e-12	2.16e-10
Lus10001720	8.35257	5.14352	1.72703	2.97825	0.00289902	0.0094705
Lus10001724	5.14204	-3.63818	1.29026	-2.81972	0.00480649	0.0147395
Lus10001729	212.276	9.52645	1.43416	6.64252	3.08e-11	6.09e-10
Lus10001730	31.4744	-2.2278	0.530107	-4.20255	2.64e-05	0.000147316
Lus10001731	67.296	3.50789	0.72772	4.82038	1.43e-06	1.07e-05
Lus10001732	83.7779	4.66702	0.706726	6.60372	4.01e-11	7.74e-10
Lus10001733	339.349	5.96136	0.877278	6.79529	1.08e-11	2.34e-10
Lus10001736	251.254	2.27942	0.764528	2.98148	0.00286862	0.00938435
Lus10001755	68.8131	8.16162	1.5065	5.4176	6.04e-08	6.14e-07
Lus10001765	172.376	2.83091	0.42337	6.68661	2.28e-11	4.62e-10
Lus10001766	307.499	-2.57103	0.321426	-7.99883	1.26e-15	5.49e-14
Lus10001775	5.45223	-5.00257	1.72905	-2.89325	0.00381281	0.0120459
Lus10001777	4114.93	2.66627	0.214384	12.4369	1.65e-35	8.73e-33
Lus10001783	102.592	2.49563	0.455384	5.48027	4.25e-08	4.45e-07
Lus10001794	273.509	-2.24136	0.244582	-9.16405	5e-20	4.2e-18
Lus10001803	47.6338	5.23823	1.0146	5.16283	2.43e-07	2.18e-06
Lus10001812	6.83613	4.14905	1.73622	2.3897	0.016862	0.0433395
Lus10001816	124.592	9.93666	1.60998	6.17192	6.75e-10	1.02e-08
Lus10001817	244.688	5.73008	0.970063	5.90692	3.49e-09	4.6e-08
Lus10001819	168.599	2.4344	0.369939	6.58054	4.69e-11	8.94e-10
Lus10001827	12.8734	4.81231	1.51106	3.18473	0.00144889	0.00515314
Lus10001828	32.1937	-3.14987	0.644624	-4.88637	1.03e-06	7.93e-06
Lus10001830	52.1954	2.2826	0.548383	4.16243	3.15e-05	0.000172724
Lus10001833	16.7128	4.87228	1.56702	3.10927	0.0018755	0.00646201
Lus10001843	53.676	5.19376	1.14637	4.53061	5.88e-06	3.84e-05
Lus10001846	34.7981	5.62475	1.31212	4.28675	1.81e-05	0.000105179
Lus10001851	43.1682	4.9104	1.13072	4.34273	1.41e-05	8.38e-05
Lus10001857	103.452	3.78843	0.593502	6.38319	1.73e-10	2.97e-09
Lus10001881	25.2717	6.49761	1.62674	3.99426	6.49e-05	0.000329272
Lus10001895	15.3149	7.35661	1.56591	4.69798	2.63e-06	1.86e-05
Lus10001900	32.4819	6.79593	1.61823	4.19961	2.67e-05	0.000149145
Lus10001909	117.577	8.44903	1.45335	5.81348	6.12e-09	7.67e-08
Lus10001910	11.9784	-3.93038	0.850113	-4.62336	3.78e-06	2.57e-05
Lus10001912	61.4901	2.60784	0.461217	5.65426	1.57e-08	1.8e-07
Lus10001929	155.955	5.24744	0.777463	6.74943	1.48e-11	3.13e-10
Lus10001932	30.6466	-3.38251	0.936609	-3.61144	0.000304498	0.00130289
Lus10001935	84.6271	2.06135	0.408412	5.04724	4.48e-07	3.76e-06
Lus10001941	106.996	-2.54828	0.39303	-6.48368	8.95e-11	1.62e-09
Lus10001942	31.9383	-3.47727	1.11979	-3.10529	0.00190095	0.00654184
Lus10001945	134.982	7.35738	1.51205	4.86585	1.14e-06	8.71e-06
Lus10001961	4.40647	4.63948	1.88347	2.46326	0.0137678	0.036506
Lus10001976	149.369	2.36696	0.57954	4.0842	4.42e-05	0.00023437
Lus10001979	8.93948	-4.62995	1.33914	-3.45741	0.000545397	0.00217499
Lus10001993	23.9529	-7.53	1.62273	-4.64033	3.48e-06	2.39e-05
Lus10002000	643.575	3.0404	0.379234	8.0172	1.08e-15	4.79e-14
Lus10002002	507.935	-2.08596	0.261252	-7.9845	1.41e-15	6.11e-14
Lus10002006	78.4137	3.78475	0.565571	6.6919	2.2e-11	4.46e-10
Lus10002007	385.669	5.10557	0.448304	11.3886	4.76e-30	1.33e-27
Lus10002011	18.0936	3.22162	0.891072	3.61544	0.000299834	0.0012853
Lus10002015	15.8545	3.9078	1.03957	3.75905	0.000170558	0.000779802
Lus10002032	52.8713	3.14179	0.580191	5.4151	6.13e-08	6.22e-07
Lus10002033	57.6929	6.8761	1.43464	4.79291	1.64e-06	1.21e-05
Lus10002037	122.177	3.83096	0.664157	5.76815	8.01e-09	9.79e-08
Lus10002041	29.5661	2.473	0.699966	3.53303	0.000410824	0.00169739
Lus10002043	184.1	-2.07869	0.44702	-4.65011	3.32e-06	2.29e-05
Lus10002055	469.727	-2.08692	0.266725	-7.82423	5.11e-15	2e-13
Lus10002058	21.8191	4.43432	1.71014	2.59295	0.00951557	0.0265437
Lus10002059	11.4325	6.02128	1.67424	3.59643	0.00032261	0.00137241
Lus10002060	67.3779	3.57668	0.760396	4.7037	2.55e-06	1.81e-05
Lus10002064	32.4029	3.79509	0.83314	4.55516	5.23e-06	3.44e-05
Lus10002073	63.2025	4.03307	0.869903	4.63622	3.55e-06	2.43e-05
Lus10002078	5567.83	-2.37995	0.367399	-6.47784	9.3e-11	1.67e-09
Lus10002079	236.267	-2.02419	0.753778	-2.68539	0.00724446	0.0209802
Lus10002081	14.2442	4.68119	1.71747	2.72564	0.00641779	0.0189168
Lus10002087	13.5738	-3.27504	1.34524	-2.43454	0.0149109	0.039057
Lus10002103	5662.42	-2.51106	0.247833	-10.132	3.98e-24	5.97e-22
Lus10002104	159.184	2.39129	0.494313	4.83759	1.31e-06	9.88e-06
Lus10002116	80.3488	7.40687	1.46732	5.0479	4.47e-07	3.75e-06
Lus10002117	35.7433	3.77425	0.792345	4.76339	1.9e-06	1.38e-05
Lus10002123	19.4835	4.96384	1.64473	3.01803	0.00254427	0.00844337
Lus10002129	9.48031	3.69518	1.44989	2.5486	0.0108157	0.0296797
Lus10002138	1796.12	-3.95951	0.390253	-10.146	3.45e-24	5.22e-22
Lus10002141	62.3628	5.74436	1.11289	5.16166	2.45e-07	2.19e-06
Lus10002149	358.791	4.62622	0.730619	6.33191	2.42e-10	4.03e-09
Lus10002159	23.1011	2.39378	0.740143	3.23422	0.00121977	0.00443436
Lus10002160	38.8859	7.79282	1.58129	4.92814	8.3e-07	6.56e-06
Lus10002166	364.52	-2.34894	0.494996	-4.74538	2.08e-06	1.5e-05
Lus10002170	333.736	-2.27788	0.385971	-5.90168	3.6e-09	4.73e-08
Lus10002173	61.0371	3.7909	0.614592	6.16816	6.91e-10	1.05e-08
Lus10002174	7.45099	-3.03667	1.04534	-2.90497	0.0036729	0.0116608
Lus10002175	270.929	-8.26015	0.695333	-11.8794	1.51e-32	5.95e-30
Lus10002177	122.172	-2.78513	0.341366	-8.15877	3.38e-16	1.6e-14
Lus10002180	80.6584	-2.81977	0.437823	-6.44045	1.19e-10	2.1e-09
Lus10002181	151.614	4.59531	0.788814	5.82559	5.69e-09	7.18e-08
Lus10002182	9.6947	6.12582	1.97275	3.10522	0.00190137	0.00654213
Lus10002184	48.4183	8.85306	2.71068	3.26599	0.00109082	0.00401569
Lus10002185	47.7805	5.49978	0.946245	5.81222	6.17e-09	7.72e-08
Lus10002193	127.617	3.24153	0.514099	6.30526	2.88e-10	4.73e-09
Lus10002198	439.02	3.53286	0.660212	5.3511	8.74e-08	8.59e-07
Lus10002203	6.99802	5.91691	1.82558	3.24111	0.00119067	0.00434347
Lus10002217	191.376	-3.78351	0.560678	-6.7481	1.5e-11	3.15e-10
Lus10002226	31.4427	3.84307	1.54831	2.4821	0.013061	0.0348858
Lus10002232	120.972	-2.23031	0.48925	-4.55862	5.15e-06	3.39e-05
Lus10002235	219.258	2.6537	0.428672	6.19051	6e-10	9.21e-09
Lus10002237	115.706	7.57808	1.4973	5.06116	4.17e-07	3.53e-06
Lus10002238	13.3649	-5.38234	1.25832	-4.27741	1.89e-05	0.000109313
Lus10002247	178.823	-2.0455	0.330281	-6.19319	5.9e-10	9.07e-09
Lus10002253	216.131	4.24302	0.428986	9.89082	4.56e-23	6.1e-21
Lus10002256	61.6401	3.01742	0.760229	3.96909	7.21e-05	0.000362268
Lus10002260	126.321	7.11637	1.60797	4.42569	9.61e-06	5.96e-05
Lus10002261	412.787	7.91702	1.58895	4.98256	6.27e-07	5.09e-06
Lus10002266	2128.45	-6.27547	0.633259	-9.90981	3.77e-23	5.11e-21
Lus10002268	27.3113	8.08341	1.59643	5.06341	4.12e-07	3.49e-06
Lus10002269	6.2853	5.50281	1.72051	3.19837	0.00138207	0.00494468
Lus10002271	80.6995	6.66695	1.11099	6.00091	1.96e-09	2.72e-08
Lus10002273	348.037	4.44018	0.649512	6.83618	8.13e-12	1.81e-10
Lus10002277	45.3685	4.43452	1.2436	3.56587	0.000362645	0.0015177
Lus10002280	24.3013	3.88767	1.26414	3.07535	0.00210255	0.00714087
Lus10002282	44.3445	4.56336	0.863183	5.28667	1.25e-07	1.19e-06
Lus10002284	711.221	2.97607	0.367573	8.09653	5.65e-16	2.58e-14
Lus10002286	153.699	-2.46509	0.323289	-7.62503	2.44e-14	8.45e-13
Lus10002289	98.491	3.45439	0.670754	5.15002	2.6e-07	2.31e-06
Lus10002295	236.206	2.0148	0.49865	4.04051	5.33e-05	0.000276423
Lus10002298	3.02788	5.30827	2.11254	2.51274	0.0119797	0.0323987
Lus10002299	177.86	3.09581	0.485506	6.37647	1.81e-10	3.09e-09
Lus10002306	154.746	2.06198	0.482631	4.27237	1.93e-05	0.000111572
Lus10002308	3.4482	4.95479	2.04462	2.42333	0.0153788	0.0401144
Lus10002310	59.5274	2.48281	0.471116	5.27005	1.36e-07	1.29e-06
Lus10002314	15.3786	6.02418	1.67847	3.5891	0.000331821	0.00140604
Lus10002321	248.489	2.09017	0.50795	4.11491	3.87e-05	0.000208027
Lus10002326	56.8467	6.94345	1.11557	6.22413	4.84e-10	7.57e-09
Lus10002328	15.3103	6.25407	1.61372	3.87557	0.000106374	0.000512066
Lus10002345	51.2997	4.35311	1.69819	2.56338	0.0103659	0.0285939
Lus10002346	24.5034	-2.0189	0.625173	-3.22935	0.00124074	0.00449888
Lus10002350	23.3627	8.6605	1.5691	5.51939	3.4e-08	3.63e-07
Lus10002355	224.133	-2.2422	0.538764	-4.16174	3.16e-05	0.000173106
Lus10002356	404.785	-3.38831	0.482506	-7.02232	2.18e-12	5.36e-11
Lus10002357	4.71116	-6.90444	2.10477	-3.28038	0.00103669	0.00384054
Lus10002366	10.6902	-2.43058	1.021	-2.3806	0.0172844	0.0442593
Lus10002373	21.6872	2.03288	0.735683	2.76325	0.00572293	0.0171281
Lus10002380	116.957	-2.38755	0.424991	-5.61787	1.93e-08	2.19e-07
Lus10002381	14.9982	6.44851	1.56884	4.11037	3.95e-05	0.000211767
Lus10002385	196.693	2.22804	0.407851	5.46289	4.68e-08	4.88e-07
Lus10002386	13.1339	6.65563	1.62215	4.10297	4.08e-05	0.00021782
Lus10002389	71.683	9.46547	1.55446	6.08925	1.13e-09	1.66e-08
Lus10002393	54.0807	-5.17886	0.811995	-6.37795	1.79e-10	3.06e-09
Lus10002399	166.182	-2.00212	0.398981	-5.01808	5.22e-07	4.32e-06
Lus10002405	15.3323	5.39807	1.69164	3.19102	0.00141769	0.00505401
Lus10002414	233.457	2.84631	0.759315	3.74852	0.000177879	0.000810095
Lus10002420	4.43538	5.68535	2.2437	2.53392	0.0112795	0.0307524
Lus10002421	9.2827	-6.68131	1.79603	-3.72004	0.000199191	0.000894568
Lus10002427	76.0773	5.92627	0.893274	6.63432	3.26e-11	6.41e-10
Lus10002428	2728.34	-3.19026	0.327112	-9.75279	1.79e-22	2.19e-20
Lus10002430	21.4765	5.53403	1.51415	3.65486	0.000257319	0.00112316
Lus10002433	26.7761	6.1659	1.60009	3.85347	0.000116454	0.000555541
Lus10002435	19.3081	5.63035	1.48507	3.79131	0.000149854	0.000695604
Lus10002450	103.929	-3.67301	0.710768	-5.16767	2.37e-07	2.13e-06
Lus10002451	6.61909	3.8812	1.64602	2.35793	0.0183774	0.0466479
Lus10002455	103.137	7.10908	1.4523	4.89506	9.83e-07	7.62e-06
Lus10002458	19.828	7.34827	1.76458	4.16432	3.12e-05	0.000171456
Lus10002461	14.3379	-2.15859	0.907526	-2.37855	0.017381	0.0444807
Lus10002462	58.2596	-2.83086	0.759921	-3.7252	0.000195157	0.000877578
Lus10002463	23.5476	-2.56806	0.888518	-2.89028	0.00384904	0.0121395
Lus10002466	28.6808	5.68783	1.54322	3.68569	0.000228082	0.00100838
Lus10002480	20.6359	-2.51972	0.882564	-2.855	0.00430366	0.0134065
Lus10002482	279.3	4.64438	0.415815	11.1693	5.76e-29	1.43e-26
Lus10002484	11.1818	-4.03962	1.01369	-3.98505	6.75e-05	0.00034117
Lus10002486	1086.02	-2.51373	0.374881	-6.7054	2.01e-11	4.12e-10
Lus10002500	609.917	-3.32915	0.438776	-7.58737	3.26e-14	1.1e-12
Lus10002508	143.617	3.10658	0.400425	7.7582	8.61e-15	3.25e-13
Lus10002515	92.0016	-2.0195	0.418271	-4.82821	1.38e-06	1.03e-05
Lus10002518	65.4285	2.13522	0.528742	4.03829	5.38e-05	0.000278761
Lus10002519	69.8514	-2.15442	0.404291	-5.32888	9.88e-08	9.63e-07
Lus10002521	19.8582	7.22158	1.56745	4.60721	4.08e-06	2.75e-05
Lus10002529	5.51954	6.54237	1.878	3.48369	0.000494544	0.00199564
Lus10002540	32.3402	-2.84228	0.67128	-4.23412	2.29e-05	0.000129918
Lus10002555	17.422	-6.08812	1.74528	-3.48834	0.000486029	0.00196491
Lus10002559	36.9113	4.24783	1.59721	2.65953	0.00782499	0.0224384
Lus10002566	7.2276	5.10075	1.73064	2.94732	0.00320541	0.0103543
Lus10002567	7.81016	6.45758	1.7823	3.62317	0.000291019	0.00125227
Lus10002575	12.6952	4.09456	1.60783	2.54663	0.0108768	0.0298221
Lus10002576	56.9755	5.6033	0.998298	5.61285	1.99e-08	2.25e-07
Lus10002577	32.9082	3.48685	0.861025	4.04965	5.13e-05	0.000267118
Lus10002579	297.302	4.61234	0.719497	6.41051	1.45e-10	2.51e-09
Lus10002582	217.694	4.81145	0.857042	5.61402	1.98e-08	2.23e-07
Lus10002587	49.4401	4.40501	0.839293	5.24848	1.53e-07	1.44e-06
Lus10002589	174.876	2.70033	0.597153	4.52201	6.13e-06	3.98e-05
Lus10002593	7.33845	-5.82828	1.68985	-3.449	0.000562663	0.00223391
Lus10002601	22.0581	3.40725	0.858806	3.96742	7.27e-05	0.000364524
Lus10002625	55.979	2.12742	0.484945	4.38693	1.15e-05	6.98e-05
Lus10002627	12.5582	4.19294	1.52393	2.7514	0.00593409	0.0176698
Lus10002629	76.695	2.06862	0.51152	4.04406	5.25e-05	0.00027271
Lus10002637	47.9386	7.80098	1.58039	4.93612	7.97e-07	6.32e-06
Lus10002655	30.3791	8.14743	1.76921	4.60513	4.12e-06	2.78e-05
Lus10002657	10.2212	3.02001	1.24142	2.43269	0.014987	0.0392298
Lus10002662	46.9866	2.94626	0.836867	3.52058	0.000430598	0.00176759
Lus10002663	62.5792	9.08348	1.55526	5.84047	5.21e-09	6.62e-08
Lus10002668	65.2908	-2.82699	0.615409	-4.59368	4.35e-06	2.92e-05
Lus10002687	20.6579	3.98117	1.66881	2.38564	0.0170495	0.0437474
Lus10002688	24.3882	8.26615	1.62631	5.08277	3.72e-07	3.19e-06
Lus10002693	8.06466	5.13177	2.01539	2.54629	0.0108875	0.0298445
Lus10002696	9.65342	5.8991	1.62608	3.6278	0.000285842	0.00123333
Lus10002700	132.417	-3.18499	0.657493	-4.84414	1.27e-06	9.61e-06
Lus10002705	6.93977	5.3362	1.70441	3.13082	0.00174319	0.00606715
Lus10002724	128.261	2.42426	0.499705	4.85139	1.23e-06	9.3e-06
Lus10002734	22.0712	6.54682	1.54837	4.2282	2.36e-05	0.000133014
Lus10002741	22.2577	-3.66272	0.973843	-3.7611	0.000169167	0.000773949
Lus10002763	76.5513	8.9056	1.48783	5.98561	2.16e-09	2.97e-08
Lus10002767	7.17325	-3.3859	1.18964	-2.84615	0.00442517	0.0137299
Lus10002773	136.7	2.85427	0.387506	7.36575	1.76e-13	5.23e-12
Lus10002774	2.97509	5.59296	2.36592	2.36397	0.0180804	0.0460144
Lus10002777	266.546	5.32842	0.7537	7.06968	1.55e-12	3.94e-11
Lus10002783	77.1204	2.937	0.671108	4.37634	1.21e-05	7.29e-05
Lus10002793	10.8887	5.68843	1.63333	3.48271	0.000496363	0.00200252
Lus10002799	15.247	-4.46221	1.10842	-4.02574	5.68e-05	0.000292175
Lus10002807	72.0201	-2.99121	0.823723	-3.63133	0.000281966	0.00121781
Lus10002808	284.534	-2.13578	0.525497	-4.06431	4.82e-05	0.000253139
Lus10002809	144.682	-2.087	0.327967	-6.36345	1.97e-10	3.34e-09
Lus10002820	23.73	3.17307	0.849733	3.73419	0.000188318	0.000851095
Lus10002822	298.551	2.78626	0.73054	3.81398	0.000136749	0.000641415
Lus10002824	163.005	2.57575	0.373021	6.9051	5.02e-12	1.16e-10
Lus10002829	200.252	4.87521	0.693814	7.02668	2.12e-12	5.23e-11
Lus10002836	10.375	6.18725	1.77833	3.47925	0.000502815	0.00202482
Lus10002854	9.68828	6.0645	1.63335	3.71292	0.000204883	0.000916363
Lus10002857	17.821	2.32414	0.769152	3.02169	0.00251365	0.0083584
Lus10002858	111.693	2.23607	0.453232	4.93361	8.07e-07	6.39e-06
Lus10002864	58.4288	2.20815	0.788027	2.80212	0.00507677	0.01545
Lus10002881	4.10054	4.57527	1.93936	2.35917	0.0183159	0.0465021
Lus10002882	86.4749	6.09344	1.00263	6.07744	1.22e-09	1.78e-08
Lus10002887	31.0945	-4.31032	1.06312	-4.0544	5.03e-05	0.000262296
Lus10002893	4.57927	4.85504	1.95027	2.48941	0.0127954	0.0342703
Lus10002894	6.32166	5.82467	1.78126	3.26997	0.0010756	0.00396299
Lus10002895	38.5319	5.56623	1.12194	4.96124	7e-07	5.62e-06
Lus10002896	65.6805	8.3745	1.5252	5.49077	4e-08	4.22e-07
Lus10002912	26.3257	2.79772	0.690495	4.05177	5.08e-05	0.000265062
Lus10002924	80.8196	3.61967	0.506399	7.14785	8.82e-13	2.33e-11
Lus10002931	3.48288	5.77684	2.31503	2.49536	0.0125831	0.03379
Lus10002936	3602.55	-2.64021	0.441356	-5.98204	2.2e-09	3.03e-08
Lus10002942	24.3431	2.74389	0.798241	3.43742	0.000587279	0.00232188
Lus10002954	8.43478	4.61921	1.70803	2.70441	0.00684254	0.0199734
Lus10002971	75.6108	2.14244	0.613436	3.49253	0.000478475	0.00193886
Lus10002976	4.35683	5.97986	1.86976	3.1982	0.00138289	0.00494692
Lus10003005	234.416	-5.41301	0.346345	-15.6289	4.63e-55	1.01e-51
Lus10003021	63.11	3.2306	0.563982	5.7282	1.02e-08	1.21e-07
Lus10003028	8.37336	5.93758	1.79413	3.30945	0.0009348	0.00349917
Lus10003029	206.093	3.32461	0.52964	6.27712	3.45e-10	5.57e-09
Lus10003033	6.80154	5.1175	1.70174	3.00722	0.00263652	0.00871149
Lus10003035	112.034	-2.88036	0.756806	-3.80594	0.000141267	0.000660128
Lus10003042	15.5816	6.61892	1.61478	4.09897	4.15e-05	0.000221288
Lus10003046	14.1619	-5.39866	1.13377	-4.76169	1.92e-06	1.39e-05
Lus10003051	650.045	5.3187	0.350238	15.186	4.38e-52	7.66e-49
Lus10003061	231.395	-3.66377	0.573543	-6.38796	1.68e-10	2.88e-09
Lus10003078	30.6468	2.06957	0.806634	2.56569	0.0102972	0.0284336
Lus10003090	67.4194	4.73024	0.744657	6.35224	2.12e-10	3.57e-09
Lus10003099	468.166	-4.11109	0.503974	-8.15734	3.42e-16	1.62e-14
Lus10003100	216.586	3.49639	0.571807	6.11463	9.68e-10	1.43e-08
Lus10003106	761.245	9.81311	1.47934	6.63344	3.28e-11	6.44e-10
Lus10003107	53.5962	5.76089	1.7077	3.37348	0.000742242	0.00285543
Lus10003124	349.512	11.2037	1.4704	7.61945	2.55e-14	8.78e-13
Lus10003125	15.9971	6.70771	1.62302	4.13287	3.58e-05	0.000194084
Lus10003128	19.7634	-2.64156	0.793834	-3.32759	0.000875997	0.00330382
Lus10003132	63.1734	2.28764	0.671474	3.4069	0.000657056	0.00256307
Lus10003135	194.7	-2.05751	0.381655	-5.39101	7.01e-08	7.04e-07
Lus10003144	327.503	2.95005	0.388348	7.5964	3.04e-14	1.03e-12
Lus10003145	8.00778	5.47175	1.66948	3.27751	0.00104725	0.00387239
Lus10003147	217.137	-4.02643	0.688812	-5.84547	5.05e-09	6.45e-08
Lus10003148	6.93356	-4.592	1.50573	-3.04968	0.00229084	0.00771366
Lus10003149	102.723	-2.14775	0.687743	-3.1229	0.00179079	0.0062081
Lus10003154	21.7523	8.07542	1.61794	4.99118	6e-07	4.89e-06
Lus10003156	26.7882	-7.91085	1.5029	-5.26371	1.41e-07	1.33e-06
Lus10003160	43.1161	4.96953	1.65514	3.00248	0.00267789	0.00883148
Lus10003162	136.033	-2.33541	0.377847	-6.18085	6.38e-10	9.74e-09
Lus10003173	5.06355	4.5799	1.74643	2.62244	0.00873036	0.0246703
Lus10003176	353.768	2.09838	0.319877	6.55995	5.38e-11	1.02e-09
Lus10003180	63.9735	2.90605	0.55922	5.19661	2.03e-07	1.85e-06
Lus10003184	37.6195	-2.23014	0.706969	-3.15452	0.00160764	0.00564823
Lus10003187	45.58	-3.20877	0.542812	-5.91138	3.39e-09	4.5e-08
Lus10003190	185.341	6.75602	1.22656	5.50813	3.63e-08	3.85e-07
Lus10003191	59.5804	9.08429	1.65581	5.48632	4.1e-08	4.31e-07
Lus10003194	733.004	-2.74649	0.458956	-5.98422	2.17e-09	2.99e-08
Lus10003195	19.7009	2.24023	0.8365	2.67809	0.00740427	0.0213881
Lus10003196	337.269	-3.08605	0.297586	-10.3703	3.39e-25	5.72e-23
Lus10003198	3.96941	5.11778	1.88535	2.7145	0.00663759	0.0194589
Lus10003200	460.024	9.79061	1.43197	6.83715	8.08e-12	1.8e-10
Lus10003202	164.726	2.70451	0.529798	5.1048	3.31e-07	2.88e-06
Lus10003210	776.916	-3.10742	0.376526	-8.25286	1.55e-16	7.71e-15
Lus10003231	140.711	-7.96628	0.82547	-9.6506	4.89e-22	5.53e-20
Lus10003234	47.7814	-3.80421	0.922163	-4.12532	3.7e-05	0.000199913
Lus10003236	53.5971	6.65729	1.44262	4.61471	3.94e-06	2.67e-05
Lus10003238	68.5735	-3.27765	0.629493	-5.20681	1.92e-07	1.76e-06
Lus10003248	56.1792	-3.2886	0.611838	-5.37495	7.66e-08	7.61e-07
Lus10003253	69.6816	5.20734	0.843296	6.17498	6.62e-10	1.01e-08
Lus10003254	18.534	6.71692	2.84155	2.36382	0.0180877	0.0460297
Lus10003256	12.7039	3.12293	1.25198	2.4944	0.0126169	0.0338652
Lus10003265	237.814	-4.40198	0.773369	-5.69196	1.26e-08	1.47e-07
Lus10003267	30.8608	-5.97288	1.02358	-5.83529	5.37e-09	6.81e-08
Lus10003269	155.124	-4.02047	0.508751	-7.90263	2.73e-15	1.12e-13
Lus10003277	13.7126	7.66005	1.69368	4.52273	6.1e-06	3.97e-05
Lus10003282	4.38656	5.22175	2.12337	2.45918	0.0139254	0.03686
Lus10003304	101.248	-2.07294	0.655024	-3.16468	0.00155254	0.00547554
Lus10003305	90.8603	-2.00222	0.485555	-4.12357	3.73e-05	0.000201309
Lus10003312	77.6306	2.61525	0.562864	4.64632	3.38e-06	2.33e-05
Lus10003313	9.48766	5.09268	1.69108	3.0115	0.00259959	0.00860654
Lus10003317	1033.76	3.60903	0.565933	6.37714	1.8e-10	3.08e-09
Lus10003322	61.3857	-2.23199	0.760561	-2.93466	0.00333913	0.0107298
Lus10003323	772.107	-2.46172	0.448292	-5.49133	3.99e-08	4.2e-07
Lus10003333	88.9686	-4.71149	0.538015	-8.75718	2e-18	1.36e-16
Lus10003341	70.5675	4.87139	0.892033	5.461	4.73e-08	4.92e-07
Lus10003343	280.119	2.78735	0.471773	5.90824	3.46e-09	4.57e-08
Lus10003356	8.36446	3.75896	1.59447	2.3575	0.0183985	0.046688
Lus10003363	74.5629	2.34111	0.71239	3.28628	0.00101521	0.00376949
Lus10003367	17.1083	-2.834	0.756974	-3.74385	0.000181224	0.000823505
Lus10003372	447.669	-2.14521	0.697758	-3.07444	0.00210901	0.00716004
Lus10003383	16.3554	3.31702	1.25002	2.65357	0.00796443	0.0227896
Lus10003384	162.42	-3.90956	0.525532	-7.43924	1.01e-13	3.14e-12
Lus10003389	50.0472	-6.52493	0.941823	-6.92798	4.27e-12	9.96e-11
Lus10003396	31.5241	-8.49551	1.51308	-5.6147	1.97e-08	2.23e-07
Lus10003416	20.9136	2.52532	0.951827	2.65313	0.00797488	0.0228131
Lus10003421	535.346	-3.13524	0.331332	-9.46253	3.01e-21	3.05e-19
Lus10003432	116.823	7.56835	1.47714	5.12365	3e-07	2.62e-06
Lus10003437	332.904	-2.16883	0.329811	-6.57597	4.83e-11	9.19e-10
Lus10003449	4.98708	-4.11789	1.64863	-2.49776	0.0124981	0.0335955
Lus10003471	188.732	-2.81385	0.409388	-6.8733	6.27e-12	1.42e-10
Lus10003472	116.027	6.97297	2.09876	3.32243	0.000892379	0.00335908
Lus10003474	20.7494	8.11585	1.56931	5.1716	2.32e-07	2.09e-06
Lus10003476	96.4966	5.88274	0.7946	7.4034	1.33e-13	4.01e-12
Lus10003478	12.8679	-3.30942	1.26663	-2.61279	0.00898077	0.0252757
Lus10003492	5.00416	-6.8154	2.11212	-3.22681	0.0012518	0.00453336
Lus10003506	46.9252	8.45704	1.49479	5.65769	1.53e-08	1.77e-07
Lus10003511	44.7435	2.87663	0.598993	4.80244	1.57e-06	1.16e-05
Lus10003524	21.0501	2.02531	0.750313	2.69928	0.00694898	0.02023
Lus10003530	4.20921	5.96718	2.16375	2.7578	0.00581922	0.0173885
Lus10003533	11.5735	6.28891	1.79969	3.49443	0.000475068	0.00192728
Lus10003541	37.4232	4.30603	0.97641	4.41006	1.03e-05	6.36e-05
Lus10003548	15.8321	4.66471	1.58355	2.94573	0.00322189	0.0103993
Lus10003552	29.8771	7.8299	1.66646	4.69854	2.62e-06	1.85e-05
Lus10003564	3.23953	5.04375	1.98823	2.53681	0.0111868	0.0305403
Lus10003570	347.284	6.63772	0.920277	7.21274	5.48e-13	1.49e-11
Lus10003592	115.281	-2.34693	0.439636	-5.33834	9.38e-08	9.19e-07
Lus10003598	62.5796	7.61334	1.44067	5.28458	1.26e-07	1.2e-06
Lus10003605	1143.55	2.97467	0.516971	5.75404	8.71e-09	1.06e-07
Lus10003609	41.8588	-3.44565	0.624415	-5.51822	3.42e-08	3.65e-07
Lus10003613	45.6983	6.43887	1.4737	4.36918	1.25e-05	7.51e-05
Lus10003621	136.939	-4.36416	0.364893	-11.9601	5.75e-33	2.42e-30
Lus10003624	26.6021	2.80548	0.839096	3.34346	0.0008274	0.0031378
Lus10003625	7.48277	4.77998	1.83143	2.60996	0.00905516	0.0254625
Lus10003630	54.3348	2.56646	0.747193	3.43479	0.000593003	0.00234213
Lus10003631	24.986	-2.64138	0.687424	-3.84243	0.00012182	0.000578769
Lus10003640	2310.9	-2.82661	0.252009	-11.2163	3.39e-29	8.72e-27
Lus10003648	36.8335	-2.10139	0.55854	-3.76229	0.000168367	0.000770895
Lus10003659	14.1505	6.86781	1.6078	4.27156	1.94e-05	0.000111926
Lus10003664	18.6675	2.49858	0.897028	2.7854	0.00534615	0.0161516
Lus10003686	55.5117	2.07584	0.55647	3.73037	0.000191197	0.000862435
Lus10003690	21.9655	-2.03899	0.659888	-3.08991	0.00200219	0.00684122
Lus10003691	321.379	-2.28947	0.227162	-10.0786	6.87e-24	9.97e-22
Lus10003704	12.226	7.24232	1.65442	4.37757	1.2e-05	7.25e-05
Lus10003715	97.0652	2.60529	0.508392	5.12457	2.98e-07	2.61e-06
Lus10003719	489.192	-3.82967	0.488053	-7.84684	4.27e-15	1.7e-13
Lus10003733	99.7506	-3.92197	0.640862	-6.11984	9.37e-10	1.39e-08
Lus10003748	43.8514	-3.35811	0.581442	-5.77549	7.67e-09	9.41e-08
Lus10003750	157.229	4.45159	0.547601	8.12926	4.32e-16	2.01e-14
Lus10003777	18.9436	4.75371	1.26516	3.75739	0.000171696	0.000784492
Lus10003782	21.1098	3.57219	0.882863	4.04615	5.21e-05	0.00027054
Lus10003794	28.7236	5.73767	1.2312	4.66022	3.16e-06	2.19e-05
Lus10003800	74.7192	7.24148	1.47025	4.92534	8.42e-07	6.64e-06
Lus10003804	23.988	7.31517	1.57022	4.65869	3.18e-06	2.2e-05
Lus10003815	14.6803	-2.70608	0.975087	-2.77522	0.00551637	0.0166014
Lus10003822	772.045	2.9754	0.520601	5.71532	1.09e-08	1.3e-07
Lus10003833	59.7749	2.77248	0.841965	3.29287	0.000991719	0.00369207
Lus10003836	21.3346	7.22414	1.73101	4.17337	3e-05	0.000165462
Lus10003852	21.7543	-2.63971	0.871305	-3.02961	0.00244873	0.00817052
Lus10003861	81.9569	-2.20593	0.500782	-4.40496	1.06e-05	6.49e-05
Lus10003878	830.81	3.10359	0.256043	12.1214	8.14e-34	3.65e-31
Lus10003882	14.4948	-2.65721	0.825485	-3.21897	0.00128651	0.00464414
Lus10003883	46.2617	-3.67546	0.594603	-6.18137	6.35e-10	9.71e-09
Lus10003888	72.2952	2.80976	0.711365	3.94982	7.82e-05	0.000389251
Lus10003890	158.724	2.67135	0.387339	6.89668	5.32e-12	1.22e-10
Lus10003893	106.047	-2.82171	0.325049	-8.68087	3.93e-18	2.6e-16
Lus10003901	5.5693	-6.81729	2.13489	-3.19328	0.00140668	0.00501938
Lus10003904	296.784	9.73643	1.43082	6.80477	1.01e-11	2.2e-10
Lus10003907	569.506	-2.50407	0.328052	-7.63315	2.29e-14	7.97e-13
Lus10003914	188.337	3.25868	0.937709	3.47516	0.000510554	0.00205231
Lus10003917	18.1216	4.47537	1.2495	3.58172	0.000341337	0.00144181
Lus10003918	33.8043	3.04008	0.74233	4.09532	4.22e-05	0.00022442
Lus10003923	5.44981	4.74925	1.87381	2.53455	0.0112593	0.0307094
Lus10003924	8.24643	6.32857	1.7971	3.52154	0.000429045	0.00176267
Lus10003931	533.746	2.12866	0.250235	8.50662	1.79e-17	1.06e-15
Lus10003933	288.263	10.4045	1.56731	6.63847	3.17e-11	6.25e-10
Lus10003934	144.391	3.29581	0.716852	4.59762	4.27e-06	2.87e-05
Lus10003937	299.503	-2.15694	0.461917	-4.66954	3.02e-06	2.1e-05
Lus10003942	95.8765	-5.78798	0.869994	-6.65289	2.87e-11	5.72e-10
Lus10003944	26.6833	-2.29245	0.867522	-2.64253	0.00822902	0.023434
Lus10003951	215.097	2.11308	0.33558	6.29679	3.04e-10	4.97e-09
Lus10003968	986.737	8.16019	0.757374	10.7743	4.55e-27	9.2e-25
Lus10003978	114.332	2.35855	0.432427	5.45423	4.92e-08	5.09e-07
Lus10003986	68.0936	6.00922	1.56383	3.84263	0.000121721	0.000578376
Lus10003990	12.6069	5.44921	1.73862	3.13421	0.00172317	0.00600405
Lus10003998	11.7044	4.41511	1.53482	2.87663	0.0040194	0.0126233
Lus10004029	29.7517	7.24014	1.54161	4.69648	2.65e-06	1.87e-05
Lus10004031	6.19496	4.98121	1.84409	2.70118	0.00690945	0.0201368
Lus10004032	88.5156	2.71097	0.550282	4.92652	8.37e-07	6.6e-06
Lus10004033	802.267	-8.70335	0.788131	-11.043	2.37e-28	5.63e-26
Lus10004035	128.742	9.88292	2.24852	4.3953	1.11e-05	6.75e-05
Lus10004038	36.4181	8.01539	1.50416	5.32882	9.89e-08	9.63e-07
Lus10004040	530.204	3.75361	0.590814	6.35328	2.11e-10	3.55e-09
Lus10004041	19.3161	7.31317	1.72241	4.24589	2.18e-05	0.000124046
Lus10004043	11.7611	-2.17459	0.853255	-2.54857	0.0108164	0.0296797
Lus10004044	291.884	2.25898	0.513645	4.39795	1.09e-05	6.68e-05
Lus10004054	135.61	-2.26454	0.405977	-5.578	2.43e-08	2.69e-07
Lus10004056	579.375	3.05174	0.332139	9.18813	4e-20	3.42e-18
Lus10004059	34.6182	2.0386	0.791369	2.57604	0.00999379	0.0276942
Lus10004060	142.727	4.95084	0.675815	7.32573	2.38e-13	6.9e-12
Lus10004067	279.401	11.5913	1.50236	7.71538	1.21e-14	4.42e-13
Lus10004068	113.463	10.3247	1.50581	6.85659	7.05e-12	1.58e-10
Lus10004076	39.4705	3.69528	1.23656	2.98835	0.00280492	0.00920093
Lus10004079	75.3348	7.67173	1.42447	5.38566	7.22e-08	7.22e-07
Lus10004088	6.24327	4.55048	1.66062	2.74024	0.00613953	0.0181917
Lus10004138	3.44776	5.57608	2.22379	2.50746	0.0121602	0.0328167
Lus10004143	475.759	2.25337	0.284938	7.90828	2.61e-15	1.08e-13
Lus10004145	88.3349	2.89843	0.436644	6.63797	3.18e-11	6.27e-10
Lus10004156	77.3383	2.78823	0.683827	4.07739	4.55e-05	0.000240759
Lus10004157	125.405	4.17203	0.592653	7.03958	1.93e-12	4.79e-11
Lus10004165	7.7849	-4.50572	1.23622	-3.64475	0.000267648	0.00116243
Lus10004170	20.2249	3.96546	1.04047	3.81121	0.000138288	0.000647764
Lus10004176	11.5197	-8.31917	1.64036	-5.07155	3.95e-07	3.36e-06
Lus10004177	7.93216	-6.40454	1.82541	-3.50854	0.000450572	0.0018403
Lus10004178	6.43319	-7.45424	2.02271	-3.68526	0.000228465	0.0010097
Lus10004180	9.04009	5.54924	1.95942	2.83209	0.00462453	0.0142649
Lus10004186	512.47	3.69374	0.29304	12.6049	1.98e-36	1.18e-33
Lus10004209	4.43885	4.83638	1.81909	2.65869	0.00784457	0.0224779
Lus10004215	10.4042	4.76667	1.66226	2.86759	0.00413617	0.0129401
Lus10004219	168.656	-2.17197	0.311977	-6.96196	3.36e-12	8e-11
Lus10004223	8.88637	-4.82405	1.21077	-3.98428	6.77e-05	0.000342118
Lus10004228	759.419	3.33723	0.460966	7.23963	4.5e-13	1.24e-11
Lus10004229	30.9934	-2.10114	0.58237	-3.60791	0.000308678	0.001319
Lus10004232	106.405	-2.31591	0.415562	-5.57296	2.5e-08	2.76e-07
Lus10004234	251.232	3.80933	0.68234	5.58275	2.37e-08	2.63e-07
Lus10004244	14.7422	-3.3323	0.891244	-3.73893	0.000184802	0.000837263
Lus10004249	616.798	-2.09231	0.272447	-7.67971	1.59e-14	5.73e-13
Lus10004258	42.4405	5.84044	1.16529	5.012	5.39e-07	4.45e-06
Lus10004263	540.285	2.15417	0.499639	4.31146	1.62e-05	9.54e-05
Lus10004266	54.3964	4.68171	1.02708	4.55828	5.16e-06	3.4e-05
Lus10004267	153.087	6.2031	1.48873	4.16672	3.09e-05	0.000169799
Lus10004268	878.971	-2.45978	0.298521	-8.23986	1.72e-16	8.54e-15
Lus10004270	1415.71	-2.60638	0.375815	-6.93527	4.05e-12	9.49e-11
Lus10004290	833.105	9.76268	1.06869	9.13521	6.53e-20	5.41e-18
Lus10004293	11.5144	-4.11912	1.24064	-3.32017	0.000899639	0.00338412
Lus10004295	168.95	4.37646	0.449183	9.74316	1.97e-22	2.4e-20
Lus10004300	18.8941	-2.22373	0.782152	-2.8431	0.00446773	0.0138411
Lus10004313	55.9817	-5.66228	0.882537	-6.41591	1.4e-10	2.43e-09
Lus10004322	15.1048	7.01613	1.59981	4.3856	1.16e-05	7.02e-05
Lus10004325	157.98	3.94265	0.610674	6.45622	1.07e-10	1.91e-09
Lus10004326	2321.34	-2.24452	0.344936	-6.50705	7.66e-11	1.4e-09
Lus10004327	198.596	-2.11136	0.436774	-4.83397	1.34e-06	1e-05
Lus10004341	350.791	2.27156	0.44632	5.08953	3.59e-07	3.09e-06
Lus10004344	48.0405	5.55805	1.27413	4.36223	1.29e-05	7.73e-05
Lus10004346	30.0968	4.68215	1.86147	2.5153	0.011893	0.0321841
Lus10004348	40.6407	7.42176	1.59201	4.66189	3.13e-06	2.17e-05
Lus10004349	34.1948	7.87242	1.56315	5.03627	4.75e-07	3.96e-06
Lus10004355	14.9943	-2.65352	0.851094	-3.11777	0.00182224	0.00630648
Lus10004357	29.6215	6.29235	1.47004	4.2804	1.87e-05	0.00010801
Lus10004379	173.716	-2.38707	0.472626	-5.05065	4.4e-07	3.7e-06
Lus10004388	7.98694	-4.387	1.5697	-2.7948	0.00519323	0.0157564
Lus10004393	91.8556	3.34311	0.54499	6.13426	8.56e-10	1.28e-08
Lus10004395	10.8916	7.3176	1.66624	4.39168	1.12e-05	6.84e-05
Lus10004410	570.785	-3.2276	0.663143	-4.86713	1.13e-06	8.66e-06
Lus10004415	4.6838	-3.93355	1.60335	-2.45333	0.0141541	0.0373998
Lus10004416	23.4993	3.70722	1.04578	3.54493	0.000392721	0.0016314
Lus10004418	10.8944	5.0705	1.72743	2.93529	0.00333234	0.0107099
Lus10004420	97.418	6.23018	1.07471	5.79708	6.75e-09	8.38e-08
Lus10004426	110.109	2.37576	0.437123	5.43499	5.48e-08	5.62e-07
Lus10004436	200.415	-4.2869	0.496806	-8.62892	6.19e-18	3.96e-16
Lus10004443	5.97252	6.33875	1.87738	3.37638	0.000734457	0.00282859
Lus10004452	124.094	-4.69629	0.473172	-9.92512	3.24e-23	4.4e-21
Lus10004453	42.2865	2.45247	0.627557	3.90795	9.31e-05	0.000454775
Lus10004465	354.267	2.88189	0.388601	7.41606	1.21e-13	3.68e-12
Lus10004481	12.6643	5.23201	1.68306	3.10862	0.00187963	0.00647562
Lus10004487	79.2368	5.99938	0.970284	6.18311	6.29e-10	9.61e-09
Lus10004488	53.445	5.07725	0.924204	5.49365	3.94e-08	4.16e-07
Lus10004491	15.0689	-2.33549	0.787759	-2.96473	0.00302951	0.00984252
Lus10004496	57.8003	8.23314	1.50896	5.45617	4.87e-08	5.04e-07
Lus10004497	184.183	2.43298	0.333927	7.28595	3.19e-13	9.01e-12
Lus10004505	61.6331	9.05027	1.49113	6.06941	1.28e-09	1.86e-08
Lus10004508	466.882	3.79293	0.403066	9.41019	4.95e-21	4.82e-19
Lus10004537	3.80223	-5.6364	1.84908	-3.04822	0.00230199	0.00774747
Lus10004580	30.5282	6.62574	1.58832	4.17154	3.03e-05	0.00016666
Lus10004583	4.2475	5.74739	1.85594	3.09676	0.00195651	0.00670547
Lus10004612	7.29566	-4.33085	1.42926	-3.03013	0.0024445	0.00815875
Lus10004623	3894.56	-2.6342	0.253855	-10.3768	3.16e-25	5.37e-23
Lus10004625	20.5171	7.44506	1.59597	4.66492	3.09e-06	2.15e-05
Lus10004629	76.8907	3.04368	0.592532	5.13673	2.8e-07	2.47e-06
Lus10004633	30.2794	-2.52591	0.597105	-4.23026	2.33e-05	0.000131931
Lus10004637	92.6505	4.02427	0.500504	8.04043	8.95e-16	4.02e-14
Lus10004639	11.1121	-3.05422	0.815826	-3.74371	0.000181323	0.000823741
Lus10004647	35.5448	4.29152	1.67244	2.56602	0.0102873	0.028413
Lus10004650	598.917	2.69604	0.381179	7.07289	1.52e-12	3.85e-11
Lus10004652	32.6329	7.99885	1.57947	5.06425	4.1e-07	3.48e-06
Lus10004665	8.91399	5.36311	1.65233	3.24579	0.00117126	0.00427622
Lus10004670	50.5408	-2.09076	0.393507	-5.31314	1.08e-07	1.04e-06
Lus10004673	25.5569	3.62146	0.793034	4.56659	4.96e-06	3.28e-05
Lus10004675	137.718	5.89211	1.0105	5.83086	5.51e-09	6.97e-08
Lus10004676	61.7152	3.5156	0.598661	5.87245	4.29e-09	5.55e-08
Lus10004677	305.639	-2.05296	0.60242	-3.40786	0.000654756	0.00255628
Lus10004684	65.3235	2.63758	0.560492	4.70583	2.53e-06	1.79e-05
Lus10004687	11.4793	3.28785	1.12556	2.92108	0.00348824	0.0111393
Lus10004688	14.8356	6.33386	1.60213	3.95339	7.71e-05	0.000384459
Lus10004696	177.744	-3.27346	0.480603	-6.81114	9.68e-12	2.12e-10
Lus10004697	1080.06	-2.89169	0.36024	-8.02711	9.98e-16	4.44e-14
Lus10004704	203.728	3.42802	0.425309	8.06008	7.62e-16	3.43e-14
Lus10004710	65.0011	2.42621	0.635619	3.81709	0.000135035	0.000634058
Lus10004713	17.8125	-3.18502	0.867466	-3.67164	0.000240997	0.00105785
Lus10004717	26.4269	3.39483	1.14754	2.95835	0.00309293	0.0100234
Lus10004720	367.091	10.5819	1.55175	6.81934	9.15e-12	2.01e-10
Lus10004725	4.1265	4.5735	1.94073	2.35659	0.0184436	0.0467822
Lus10004732	87.0272	4.27256	0.698728	6.11477	9.67e-10	1.43e-08
Lus10004748	418.611	-2.6365	0.328862	-8.01702	1.08e-15	4.79e-14
Lus10004750	156.091	10.1225	1.51853	6.66598	2.63e-11	5.26e-10
Lus10004756	42.7009	-2.22068	0.624126	-3.55806	0.000373607	0.0015591
Lus10004757	399.079	-2.41191	0.346353	-6.96375	3.31e-12	7.91e-11
Lus10004759	249.86	2.2217	0.465274	4.77503	1.8e-06	1.31e-05
Lus10004760	405.773	-2.53387	0.420683	-6.02322	1.71e-09	2.42e-08
Lus10004761	54.2898	-4.85464	1.02369	-4.74229	2.11e-06	1.52e-05
Lus10004766	91.9776	2.50017	0.48725	5.13119	2.88e-07	2.53e-06
Lus10004770	39.3095	8.03746	1.64037	4.89977	9.59e-07	7.46e-06
Lus10004771	34.3998	6.1905	1.63304	3.79079	0.00015017	0.000696702
Lus10004807	154.634	2.58294	0.422787	6.10933	1e-09	1.47e-08
Lus10004808	50.5583	2.84005	0.690095	4.11546	3.86e-05	0.000207629
Lus10004810	19.1972	-3.06286	0.826045	-3.70786	0.000209018	0.000932831
Lus10004812	1883.08	-2.46506	0.413997	-5.95428	2.61e-09	3.54e-08
Lus10004814	8.40716	3.45365	1.26199	2.73667	0.0062065	0.0183668
Lus10004825	59.9019	2.28719	0.453797	5.04011	4.65e-07	3.89e-06
Lus10004828	119.771	2.19087	0.848135	2.58316	0.00979005	0.0271986
Lus10004846	19.3664	-6.10797	1.22982	-4.96654	6.82e-07	5.49e-06
Lus10004847	1965.9	4.75585	0.292902	16.237	2.76e-59	7.42e-56
Lus10004860	16.543	-4.47235	0.953281	-4.69154	2.71e-06	1.91e-05
Lus10004863	28.8605	-3.04371	0.584887	-5.20393	1.95e-07	1.78e-06
Lus10004867	26.9645	4.3197	0.956652	4.51543	6.32e-06	4.09e-05
Lus10004872	29.946	-2.37881	0.781135	-3.04533	0.00232425	0.00780809
Lus10004881	4.67406	4.99429	1.85515	2.69213	0.0070998	0.0206287
Lus10004894	27.4601	-2.47388	0.86424	-2.86249	0.00420328	0.0131195
Lus10004895	5983.28	-5.1724	1.22037	-4.23839	2.25e-05	0.000127721
Lus10004899	10.2447	7.11566	1.95678	3.63642	0.000276455	0.00119712
Lus10004903	260.711	9.39005	1.41341	6.64352	3.06e-11	6.06e-10
Lus10004908	5.39828	-5.48369	1.77508	-3.08925	0.0020066	0.00685561
Lus10004910	120.275	2.99302	0.87188	3.43283	0.000597312	0.00235702
Lus10004913	27.9451	7.02164	1.66626	4.21401	2.51e-05	0.000140703
Lus10004924	7.11611	6.23166	1.78646	3.48826	0.00048617	0.00196525
Lus10004930	17.8693	2.08359	0.834108	2.49798	0.0124902	0.0335792
Lus10004932	24.81	2.93109	0.922873	3.17605	0.00149294	0.00529206
Lus10004935	62.1172	2.92144	0.583561	5.00622	5.55e-07	4.56e-06
Lus10004941	63.3484	5.27581	0.807447	6.53394	6.41e-11	1.19e-09
Lus10004943	78.948	7.44266	1.4447	5.15169	2.58e-07	2.29e-06
Lus10004945	315.859	3.57483	0.358422	9.97381	1.98e-23	2.73e-21
Lus10004948	623.108	-2.93067	0.621637	-4.71443	2.42e-06	1.73e-05
Lus10004949	21.7265	2.12017	0.7023	3.01889	0.00253704	0.0084258
Lus10004954	940.792	8.23573	1.01071	8.14844	3.69e-16	1.73e-14
Lus10004956	301.357	3.64373	0.525982	6.92749	4.28e-12	9.99e-11
Lus10004958	50.903	-3.46634	0.873799	-3.96697	7.28e-05	0.000365134
Lus10004959	14.9799	5.49463	1.56841	3.50331	0.00045952	0.00187247
Lus10004962	208.796	4.87751	0.862975	5.65197	1.59e-08	1.82e-07
Lus10004968	43.7184	-4.94316	0.743867	-6.64522	3.03e-11	6.01e-10
Lus10004984	32.648	-4.27966	0.829569	-5.15889	2.48e-07	2.22e-06
Lus10004985	494.601	-2.35416	0.352391	-6.68053	2.38e-11	4.81e-10
Lus10004989	11.7612	5.96868	1.59941	3.73181	0.000190107	0.000858402
Lus10004990	51.8481	6.48035	1.18573	5.46531	4.62e-08	4.82e-07
Lus10005005	58.0887	2.11038	0.539471	3.91194	9.16e-05	0.000448145
Lus10005015	8.00882	-3.51662	1.3451	-2.6144	0.0089384	0.0251727
Lus10005016	40.646	-5.26526	0.893687	-5.89161	3.82e-09	5e-08
Lus10005017	18.3832	-4.52207	1.39069	-3.25167	0.00114729	0.00419835
Lus10005023	42.0558	2.4709	0.561	4.40446	1.06e-05	6.5e-05
Lus10005037	38.0782	4.01034	0.833912	4.80906	1.52e-06	1.12e-05
Lus10005042	157.86	4.56088	0.941859	4.84242	1.28e-06	9.67e-06
Lus10005048	57.2865	3.30631	1.23748	2.6718	0.00754447	0.0217463
Lus10005065	10.2582	5.84777	1.64616	3.55238	0.000381764	0.00158972
Lus10005069	10.4298	6.3574	1.61184	3.94419	8.01e-05	0.000397534
Lus10005071	8.97019	6.19945	1.66781	3.71711	0.000201516	0.000903732
Lus10005075	204.178	4.80001	0.518634	9.25509	2.14e-20	1.91e-18
Lus10005076	12.6511	7.20485	1.63916	4.39545	1.11e-05	6.74e-05
Lus10005080	904.308	7.1538	0.602162	11.8802	1.5e-32	5.95e-30
Lus10005089	8.62125	-5.46197	1.39606	-3.91241	9.14e-05	0.000447468
Lus10005094	213.867	3.20192	0.510206	6.27575	3.48e-10	5.61e-09
Lus10005112	929.183	-2.05092	0.231632	-8.85426	8.42e-19	6.01e-17
Lus10005114	275.585	4.70402	0.441041	10.6657	1.47e-26	2.91e-24
Lus10005129	68.4231	5.14063	0.834708	6.1586	7.34e-10	1.1e-08
Lus10005147	112.034	-2.88036	0.756806	-3.80594	0.000141267	0.000660128
Lus10005158	11.6079	-4.36794	1.11133	-3.93036	8.48e-05	0.00041809
Lus10005166	4.35393	4.74335	1.85484	2.55729	0.0105492	0.029024
Lus10005175	81.7895	5.83093	1.15789	5.03584	4.76e-07	3.97e-06
Lus10005200	36.4287	5.54634	1.45969	3.79966	0.000144895	0.000674915
Lus10005208	504.83	-2.70773	0.276772	-9.78323	1.33e-22	1.65e-20
Lus10005210	10.057	-2.64274	0.908739	-2.90814	0.00363585	0.0115568
Lus10005211	35.5851	2.82889	0.908348	3.11433	0.00184365	0.00636672
Lus10005212	28.311	3.46624	1.26137	2.74798	0.00599632	0.0178217
Lus10005224	521.59	-2.21333	0.410266	-5.39487	6.86e-08	6.9e-07
Lus10005227	28.463	8.41415	1.716	4.90334	9.42e-07	7.34e-06
Lus10005228	196.414	7.96116	1.49853	5.31264	1.08e-07	1.05e-06
Lus10005229	8.11121	5.96667	1.66861	3.57583	0.000349117	0.00146917
Lus10005236	285.475	10.7966	1.54235	7.0001	2.56e-12	6.22e-11
Lus10005240	95.3034	3.12544	0.413371	7.56086	4e-14	1.33e-12
Lus10005242	137.73	2.98194	0.560157	5.32339	1.02e-07	9.91e-07
Lus10005244	90.0658	2.95707	0.599552	4.93214	8.13e-07	6.44e-06
Lus10005245	25.4115	2.82365	0.745688	3.78663	0.000152702	0.000706665
Lus10005246	18.6347	6.79384	1.57793	4.30555	1.67e-05	9.76e-05
Lus10005248	16.4532	4.87615	1.51809	3.21203	0.00131799	0.00474523
Lus10005249	538.775	2.83831	0.392737	7.22699	4.94e-13	1.35e-11
Lus10005251	318.946	3.89074	0.750718	5.1827	2.19e-07	1.98e-06
Lus10005254	73.1515	10.0924	1.59985	6.30834	2.82e-10	4.64e-09
Lus10005256	373.966	-3.30282	0.325968	-10.1323	3.97e-24	5.97e-22
Lus10005263	232.715	3.56545	0.565178	6.30855	2.82e-10	4.63e-09
Lus10005264	160.477	2.34459	0.439169	5.33871	9.36e-08	9.17e-07
Lus10005270	334.328	2.4473	0.34449	7.10413	1.21e-12	3.12e-11
Lus10005271	18.3687	5.49775	1.53817	3.57422	0.000351279	0.0014765
Lus10005272	18.8233	-3.41268	0.702778	-4.85599	1.2e-06	9.11e-06
Lus10005279	129.378	8.4691	1.46401	5.78487	7.26e-09	8.95e-08
Lus10005280	47.3362	3.40492	1.13797	2.99209	0.00277074	0.00909992
Lus10005282	3.82974	5.71105	1.98617	2.8754	0.0040351	0.0126671
Lus10005302	369.697	11.2779	1.47237	7.65966	1.86e-14	6.61e-13
Lus10005313	8.51803	5.61126	1.74475	3.21607	0.00129957	0.00468497
Lus10005319	87.5416	2.14863	0.515026	4.17189	3.02e-05	0.000166436
Lus10005325	84.6583	4.54862	0.676474	6.724	1.77e-11	3.67e-10
Lus10005326	304.666	-2.46579	0.254739	-9.67967	3.68e-22	4.29e-20
Lus10005333	593.821	2.85761	0.534843	5.34289	9.15e-08	8.97e-07
Lus10005337	2399.41	-2.20262	0.25706	-8.56849	1.05e-17	6.36e-16
Lus10005342	21.4905	3.42975	1.2221	2.80645	0.00500906	0.0152798
Lus10005365	330.037	-2.50279	0.276105	-9.06464	1.25e-19	9.84e-18
Lus10005369	65.638	2.87183	0.737041	3.89643	9.76e-05	0.000474366
Lus10005386	8.14047	3.5869	1.41659	2.53207	0.0113393	0.0308842
Lus10005389	5.56482	5.40002	1.79102	3.01504	0.00256943	0.00851557
Lus10005390	311.198	4.29195	0.552731	7.76499	8.17e-15	3.09e-13
Lus10005392	294.933	7.24953	0.697808	10.389	2.78e-25	4.77e-23
Lus10005395	1009.25	3.6636	0.572201	6.40265	1.53e-10	2.63e-09
Lus10005399	56.0112	-10.6848	1.58328	-6.74849	1.49e-11	3.14e-10
Lus10005400	88.2791	22.966	4.11596	5.57974	2.41e-08	2.66e-07
Lus10005402	57.9621	23.1256	4.78524	4.8327	1.35e-06	1.01e-05
Lus10005405	21.7221	-2.22423	0.647506	-3.43507	0.000592407	0.00234004
Lus10005407	6.83732	4.91582	1.78619	2.75213	0.00592093	0.0176322
Lus10005413	43.6004	-4.93695	0.789615	-6.25235	4.04e-10	6.42e-09
Lus10005417	56.267	3.74109	0.905858	4.12989	3.63e-05	0.000196312
Lus10005419	48.3141	3.0119	0.674225	4.46719	7.93e-06	5.01e-05
Lus10005422	123.931	3.14382	0.440864	7.13105	9.96e-13	2.61e-11
Lus10005424	5.83472	-6.73494	1.86504	-3.61115	0.000304844	0.00130405
Lus10005428	11.679	-3.14994	0.907179	-3.47224	0.000516142	0.00207227
Lus10005430	82.1771	3.60645	0.76363	4.72278	2.33e-06	1.66e-05
Lus10005432	13.9566	5.00687	1.59982	3.12966	0.0017501	0.00608817
Lus10005438	180.758	2.15217	0.496673	4.33318	1.47e-05	8.72e-05
Lus10005442	15.7829	2.88646	1.00184	2.88115	0.00396231	0.0124642
Lus10005448	24.0166	2.33946	0.714875	3.27254	0.00106586	0.00393248
Lus10005453	3373.26	9.82319	0.852389	11.5243	9.95e-31	3.02e-28
Lus10005454	14.8171	4.11117	1.74342	2.35811	0.0183685	0.0466288
Lus10005457	321.828	4.37422	0.54699	7.9969	1.28e-15	5.55e-14
Lus10005459	46.2347	3.74707	1.05288	3.55889	0.000372432	0.00155438
Lus10005463	87.2656	3.44886	0.633174	5.44694	5.12e-08	5.29e-07
Lus10005474	8.66167	4.42468	1.88698	2.34486	0.0190344	0.0480889
Lus10005484	548.538	-2.29761	0.376637	-6.10034	1.06e-09	1.55e-08
Lus10005487	164.205	8.56	1.43528	5.964	2.46e-09	3.35e-08
Lus10005488	142.636	2.93748	0.456538	6.43425	1.24e-10	2.18e-09
Lus10005517	119.927	4.42577	0.735152	6.02021	1.74e-09	2.46e-08
Lus10005523	24.1611	-3.70259	0.7619	-4.85968	1.18e-06	8.96e-06
Lus10005524	170.297	2.54363	0.339835	7.48489	7.16e-14	2.28e-12
Lus10005531	21.9165	7.00824	1.65152	4.2435	2.2e-05	0.000125188
Lus10005536	162.614	8.05689	1.59921	5.03804	4.7e-07	3.93e-06
Lus10005548	58.2377	-5.13163	0.660751	-7.76636	8.08e-15	3.06e-13
Lus10005557	27.8042	5.62078	1.49089	3.77007	0.0001632	0.000749495
Lus10005565	76.0052	2.10345	0.406304	5.17704	2.25e-07	2.03e-06
Lus10005569	218.688	7.6402	1.1211	6.81493	9.43e-12	2.07e-10
Lus10005570	6408.21	-4.29314	0.212269	-20.225	5.89e-91	5.15e-87
Lus10005572	10.6386	6.09369	1.69344	3.59841	0.000320164	0.00136391
Lus10005576	111.724	3.11797	0.498514	6.25452	3.99e-10	6.35e-09
Lus10005582	73.0867	3.42449	0.662706	5.16744	2.37e-07	2.13e-06
Lus10005583	39.7803	3.69618	1.04525	3.53618	0.000405957	0.00167966
Lus10005587	556.163	4.0331	0.58427	6.90279	5.1e-12	1.17e-10
Lus10005590	10987	-3.331	0.320326	-10.3988	2.51e-25	4.37e-23
Lus10005592	242.45	2.77982	0.328552	8.46084	2.65e-17	1.52e-15
Lus10005593	1331.94	-2.40912	0.206575	-11.6622	1.99e-31	6.56e-29
Lus10005603	17.5307	-2.18043	0.874019	-2.49472	0.0126056	0.0338403
Lus10005605	283.475	-6.69061	0.866136	-7.72466	1.12e-14	4.14e-13
Lus10005608	27.3302	7.64175	1.61749	4.72445	2.31e-06	1.65e-05
Lus10005612	50.0229	-2.47076	0.473887	-5.21383	1.85e-07	1.7e-06
Lus10005614	162.114	4.93242	1.25293	3.9367	8.26e-05	0.000408642
Lus10005619	355.572	-2.70513	0.257187	-10.5181	7.13e-26	1.33e-23
Lus10005624	2493.88	-2.4211	0.281644	-8.5963	8.23e-18	5.11e-16
Lus10005626	40.3441	3.09166	0.680961	4.54014	5.62e-06	3.68e-05
Lus10005627	53.095	2.98494	0.74638	3.99922	6.36e-05	0.000323336
Lus10005640	575.81	-2.93509	0.356993	-8.2217	2.01e-16	9.84e-15
Lus10005644	22.9027	4.28603	0.969899	4.41905	9.91e-06	6.13e-05
Lus10005649	382.441	2.75795	0.637542	4.32591	1.52e-05	8.99e-05
Lus10005652	2659.42	-2.14085	0.416433	-5.14092	2.73e-07	2.42e-06
Lus10005655	566.816	3.99032	0.533266	7.4828	7.28e-14	2.31e-12
Lus10005656	134.349	2.61312	0.763535	3.4224	0.000620706	0.00243805
Lus10005663	37.834	-2.00909	0.747476	-2.68783	0.0071918	0.0208501
Lus10005674	52.9853	-3.57769	0.483357	-7.40175	1.34e-13	4.05e-12
Lus10005677	25.5202	7.1708	1.59524	4.49512	6.95e-06	4.46e-05
Lus10005678	37.0742	6.05777	1.66085	3.6474	0.000264908	0.00115168
Lus10005683	4.88766	5.08213	1.91162	2.65854	0.00784794	0.0224857
Lus10005684	6.22958	4.82239	1.70634	2.82617	0.00471088	0.0144967
Lus10005685	758.172	-2.27887	0.371602	-6.13255	8.65e-10	1.29e-08
Lus10005689	453.507	-2.51422	0.352814	-7.12618	1.03e-12	2.69e-11
Lus10005702	277.227	-2.54681	0.360493	-7.06481	1.61e-12	4.06e-11
Lus10005708	126.002	5.19015	0.625105	8.30284	1.02e-16	5.25e-15
Lus10005716	9.43168	6.71041	1.74389	3.84795	0.000119108	0.000567118
Lus10005747	294.542	-5.34658	0.585642	-9.12944	6.89e-20	5.68e-18
Lus10005752	8.55484	-4.54128	1.34946	-3.36525	0.000764739	0.00293101
Lus10005753	33.7802	7.19333	1.59606	4.50693	6.58e-06	4.24e-05
Lus10005764	7.36489	4.53471	1.78258	2.5439	0.0109621	0.0300135
Lus10005766	331.228	-5.17721	0.515014	-10.0526	8.95e-24	1.27e-21
Lus10005768	42.5427	3.78787	0.736298	5.14449	2.68e-07	2.38e-06
Lus10005788	736.389	7.58354	0.742359	10.2155	1.69e-24	2.67e-22
Lus10005793	47.2965	2.21109	0.639164	3.45936	0.000541469	0.00216105
Lus10005798	1816.87	-2.38303	0.300442	-7.93174	2.16e-15	8.99e-14
Lus10005808	249.437	-2.47655	0.262417	-9.43749	3.82e-21	3.75e-19
Lus10005813	17.0524	-4.09048	0.978468	-4.18049	2.91e-05	0.000160814
Lus10005817	45.335	-3.40361	0.629521	-5.40666	6.42e-08	6.5e-07
Lus10005829	409.782	3.6191	0.908075	3.98546	6.73e-05	0.000340623
Lus10005840	48.7304	2.9722	0.756351	3.92965	8.51e-05	0.00041915
Lus10005844	4.72372	-3.93552	1.451	-2.71228	0.00668214	0.0195722
Lus10005849	133.71	-2.49822	0.631556	-3.95566	7.63e-05	0.000381209
Lus10005850	1312.77	-2.28808	0.337966	-6.77014	1.29e-11	2.75e-10
Lus10005858	8.86847	-6.53265	1.69632	-3.85107	0.000117602	0.000560558
Lus10005859	141.743	-2.0371	0.579709	-3.514	0.000441406	0.00180814
Lus10005860	604.112	-4.03969	0.295722	-13.6604	1.75e-42	1.57e-39
Lus10005861	407.637	2.54235	0.286546	8.87242	7.16e-19	5.13e-17
Lus10005863	328.119	-3.09464	0.358215	-8.63907	5.67e-18	3.65e-16
Lus10005866	482.333	-2.20972	0.296693	-7.44782	9.49e-14	2.96e-12
Lus10005874	299.211	3.31658	0.42881	7.73438	1.04e-14	3.88e-13
Lus10005883	293.916	3.00582	0.346297	8.67988	3.96e-18	2.61e-16
Lus10005885	151.07	2.56279	0.619807	4.13482	3.55e-05	0.000192683
Lus10005886	648.957	-4.76057	0.670631	-7.09865	1.26e-12	3.24e-11
Lus10005890	73.1094	2.06904	0.439366	4.70915	2.49e-06	1.77e-05
Lus10005892	353.085	3.97512	0.344298	11.5456	7.77e-31	2.38e-28
Lus10005896	484.173	2.42032	0.265041	9.13185	6.73e-20	5.56e-18
Lus10005903	5.57105	5.27689	1.95909	2.69354	0.00706969	0.020549
Lus10005920	10.5541	-2.09045	0.83793	-2.49478	0.0126035	0.0338371
Lus10005923	37.4018	-2.00832	0.628082	-3.19755	0.00138601	0.00495624
Lus10005926	109.373	2.03218	0.416772	4.87601	1.08e-06	8.31e-06
Lus10005932	115.796	5.90814	1.0432	5.66349	1.48e-08	1.72e-07
Lus10005937	9.70379	-3.91323	1.09201	-3.58351	0.000339012	0.00143286
Lus10005940	17.3037	-3.62867	1.39616	-2.59904	0.00934846	0.0261433
Lus10005941	16.1087	-5.18508	1.09604	-4.73074	2.24e-06	1.61e-05
Lus10005942	30.0671	3.35441	0.736614	4.55383	5.27e-06	3.46e-05
Lus10005945	460.712	-2.15546	0.375044	-5.74723	9.07e-09	1.1e-07
Lus10005951	122.328	-3.07893	0.549055	-5.60768	2.05e-08	2.31e-07
Lus10005956	28.2458	3.51288	0.891603	3.93995	8.15e-05	0.000404042
Lus10005965	139.019	7.36295	0.992884	7.41572	1.21e-13	3.68e-12
Lus10005967	150.803	5.41947	0.719654	7.53066	5.05e-14	1.65e-12
Lus10005976	18.3243	3.01992	0.95071	3.17648	0.00149072	0.00528578
Lus10005979	61.5092	5.28854	1.54496	3.4231	0.000619113	0.00243261
Lus10005980	384.124	-2.08316	0.213932	-9.73752	2.09e-22	2.51e-20
Lus10005981	79.0853	2.71966	0.479729	5.66915	1.44e-08	1.67e-07
Lus10005983	400.15	4.44393	0.791618	5.61372	1.98e-08	2.24e-07
Lus10005991	88.7449	-2.69263	0.437113	-6.16003	7.27e-10	1.1e-08
Lus10005993	31.3889	-4.44333	1.00845	-4.4061	1.05e-05	6.46e-05
Lus10005997	598.237	-2.19978	0.352169	-6.24638	4.2e-10	6.65e-09
Lus10006000	106.023	-2.12481	0.491606	-4.32219	1.54e-05	9.12e-05
Lus10006021	73.3645	5.75742	1.60306	3.59151	0.000328771	0.00139546
Lus10006032	130.533	3.50198	0.480561	7.28728	3.16e-13	8.92e-12
Lus10006033	81.975	8.60431	1.50976	5.69913	1.2e-08	1.41e-07
Lus10006042	21.7901	-2.71625	0.804075	-3.3781	0.000729877	0.00281343
Lus10006057	367.98	2.02366	0.356115	5.6826	1.33e-08	1.55e-07
Lus10006062	51.3923	2.78967	0.685786	4.06784	4.75e-05	0.000249967
Lus10006064	427.605	2.38536	0.31264	7.62974	2.35e-14	8.17e-13
Lus10006075	18.133	-4.68385	0.861167	-5.43896	5.36e-08	5.51e-07
Lus10006082	43.3961	2.51142	0.834615	3.00907	0.00262047	0.00866255
Lus10006084	9.28789	4.82412	1.65842	2.90887	0.00362737	0.0115341
Lus10006092	54.4354	2.47563	0.644768	3.83957	0.000123249	0.000584436
Lus10006093	3.67424	5.98177	2.16471	2.76331	0.00572191	0.017127
Lus10006102	274.204	2.02511	0.386653	5.23753	1.63e-07	1.52e-06
Lus10006107	8.54829	-3.24032	1.22961	-2.63525	0.00840758	0.023863
Lus10006109	320.404	11.1861	1.47416	7.58814	3.25e-14	1.09e-12
Lus10006111	139.721	-2.20751	0.353648	-6.24211	4.32e-10	6.82e-09
Lus10006131	142.223	-2.17854	0.307393	-7.08716	1.37e-12	3.49e-11
Lus10006135	15.091	6.89416	1.62497	4.24264	2.21e-05	0.00012561
Lus10006137	222.18	-2.22629	0.357024	-6.23568	4.5e-10	7.09e-09
Lus10006140	1136.09	-3.02385	0.353704	-8.54908	1.24e-17	7.47e-16
Lus10006185	7.6791	-2.65536	1.09261	-2.4303	0.0150864	0.0394478
Lus10006191	90.4677	6.05197	0.968001	6.25203	4.05e-10	6.43e-09
Lus10006193	20.6821	5.06572	1.18619	4.27059	1.95e-05	0.000112367
Lus10006213	67.6692	2.59956	0.974261	2.66824	0.00762494	0.0219407
Lus10006214	50.31	-3.81288	0.607479	-6.27655	3.46e-10	5.59e-09
Lus10006215	747.562	3.21689	0.392981	8.18586	2.7e-16	1.31e-14
Lus10006222	41.1717	5.07782	0.974244	5.21206	1.87e-07	1.71e-06
Lus10006223	67.2937	3.97419	0.806015	4.93067	8.19e-07	6.48e-06
Lus10006232	3.29297	4.8372	1.99696	2.42228	0.0154234	0.0402126
Lus10006237	428.7	2.98283	0.303424	9.83058	8.31e-23	1.08e-20
Lus10006239	129.412	8.18527	1.50229	5.44854	5.08e-08	5.25e-07
Lus10006243	3045.47	-2.0316	0.394205	-5.15366	2.55e-07	2.27e-06
Lus10006247	17.7976	-3.00527	0.959792	-3.13117	0.0017411	0.00606109
Lus10006249	124.419	-2.30362	0.738433	-3.11961	0.00181092	0.00627228
Lus10006258	536.87	3.70018	0.996261	3.71407	0.000203952	0.000912862
Lus10006264	135.345	9.3159	1.55997	5.97185	2.35e-09	3.21e-08
Lus10006290	13.0552	-4.21987	1.26355	-3.3397	0.0008387	0.00317686
Lus10006302	107.564	-7.45768	0.769313	-9.69395	3.2e-22	3.77e-20
Lus10006307	75.176	4.1795	1.56906	2.66369	0.00772883	0.0222063
Lus10006311	37.4056	-3.40464	0.826527	-4.11921	3.8e-05	0.000204751
Lus10006315	5.52157	5.41845	1.93856	2.79509	0.00518854	0.0157449
Lus10006322	119.604	6.11499	0.894647	6.83509	8.2e-12	1.82e-10
Lus10006324	16.2418	3.84906	1.03165	3.73095	0.000190757	0.00086067
Lus10006336	48.5201	6.21044	1.14263	5.43519	5.47e-08	5.62e-07
Lus10006353	25.9817	-2.48097	0.628692	-3.94624	7.94e-05	0.000394457
Lus10006354	156.449	2.35521	0.32922	7.15392	8.43e-13	2.24e-11
Lus10006355	23.1263	7.14829	1.61546	4.42491	9.65e-06	5.98e-05
Lus10006360	7.06923	6.14986	1.76292	3.48846	0.000485807	0.00196424
Lus10006375	41.9782	7.78222	1.52416	5.10592	3.29e-07	2.86e-06
Lus10006399	871.781	4.68825	0.773655	6.05986	1.36e-09	1.97e-08
Lus10006401	1379.54	3.56814	0.623593	5.72191	1.05e-08	1.25e-07
Lus10006403	73.9555	-2.42049	0.513565	-4.71311	2.44e-06	1.74e-05
Lus10006404	18.5703	-4.14878	1.60596	-2.58337	0.00978411	0.0271865
Lus10006407	23.3326	4.3657	1.0357	4.21523	2.5e-05	0.000140106
Lus10006415	132.614	-4.27826	0.618405	-6.91822	4.57e-12	1.06e-10
Lus10006416	9805.3	-2.15369	0.220012	-9.78897	1.26e-22	1.58e-20
Lus10006428	4.91674	5.40639	2.11683	2.554	0.0106495	0.029263
Lus10006436	63.1152	5.27671	0.813153	6.48919	8.63e-11	1.56e-09
Lus10006445	12.2048	-4.71548	1.47354	-3.2001	0.00137381	0.00492066
Lus10006448	6.50777	5.95029	1.69991	3.50036	0.000464631	0.00189153
Lus10006451	20.2822	7.46846	1.69035	4.41829	9.95e-06	6.15e-05
Lus10006456	53.8832	8.5366	1.52244	5.60717	2.06e-08	2.31e-07
Lus10006462	10.4408	-3.15238	1.21981	-2.58432	0.0097571	0.0271287
Lus10006467	3.21442	-6.603	2.80053	-2.35777	0.0183853	0.0466647
Lus10006483	64.1032	3.53166	0.599841	5.88766	3.92e-09	5.1e-08
Lus10006499	644.461	4.36245	0.347962	12.5372	4.67e-36	2.64e-33
Lus10006505	38.4606	6.32364	1.61203	3.92278	8.75e-05	0.000430131
Lus10006510	14.4067	5.16125	1.53602	3.36014	0.000779023	0.00298053
Lus10006514	39.1671	5.00684	0.964218	5.19264	2.07e-07	1.88e-06
Lus10006518	47.0502	4.40569	0.792182	5.56146	2.68e-08	2.92e-07
Lus10006523	47.2709	-4.20268	0.620441	-6.7737	1.26e-11	2.69e-10
Lus10006544	16.7848	4.67015	1.32013	3.53763	0.000403729	0.00167143
Lus10006547	26.0137	-3.63727	0.697509	-5.21466	1.84e-07	1.69e-06
Lus10006548	29.0206	2.50223	0.604973	4.1361	3.53e-05	0.0001917
Lus10006549	3.14512	-6.19029	2.33935	-2.64616	0.00814124	0.0232176
Lus10006550	14.1304	-5.60691	1.35024	-4.15252	3.29e-05	0.000179697
Lus10006552	266.014	-6.44543	0.644451	-10.0014	1.5e-23	2.09e-21
Lus10006560	362.748	5.72899	0.891159	6.4287	1.29e-10	2.26e-09
Lus10006564	20.9548	8.60041	1.68607	5.10087	3.38e-07	2.93e-06
Lus10006568	46.5377	2.08223	0.598711	3.47785	0.000505452	0.00203332
Lus10006569	15.5695	-4.50024	0.944898	-4.76268	1.91e-06	1.39e-05
Lus10006593	97.9924	-3.26071	0.912261	-3.57432	0.000351146	0.00147611
Lus10006594	159.462	-3.85857	0.902047	-4.27757	1.89e-05	0.000109266
Lus10006595	18.4299	-2.54289	0.771621	-3.29552	0.000982393	0.00366086
Lus10006597	28.5997	4.39857	1.0363	4.24451	2.19e-05	0.000124709
Lus10006602	20.4092	2.77283	0.894759	3.09897	0.00194194	0.0066601
Lus10006603	54.3837	7.54026	1.54406	4.88339	1.04e-06	8.04e-06
Lus10006604	307.369	3.88581	0.332835	11.6749	1.71e-31	5.76e-29
Lus10006606	139.283	7.69608	1.56903	4.905	9.34e-07	7.29e-06
Lus10006607	153.125	4.15756	0.48299	8.60795	7.44e-18	4.68e-16
Lus10006610	13.6832	3.87229	1.58793	2.43858	0.0147451	0.0386865
Lus10006613	94.9995	2.88476	0.479601	6.01491	1.8e-09	2.52e-08
Lus10006614	89.2423	6.3964	1.08063	5.91913	3.24e-09	4.31e-08
Lus10006620	959.922	-3.05723	0.48246	-6.33676	2.35e-10	3.92e-09
Lus10006623	91.7823	2.42986	0.440927	5.5108	3.57e-08	3.79e-07
Lus10006625	9.42559	3.27383	1.14176	2.86736	0.00413915	0.0129471
Lus10006626	68.6012	2.46215	0.641779	3.83645	0.000124825	0.000591199
Lus10006627	463.38	2.75486	0.337327	8.16675	3.17e-16	1.51e-14
Lus10006636	153.918	8.85933	1.47884	5.99072	2.09e-09	2.88e-08
Lus10006639	126.101	-2.57271	0.315286	-8.15991	3.35e-16	1.59e-14
Lus10006643	100.316	-2.32287	0.346156	-6.71047	1.94e-11	3.99e-10
Lus10006647	7.31696	5.64791	1.77889	3.17497	0.00149853	0.00530958
Lus10006657	54.3743	-5.89217	0.994741	-5.92332	3.16e-09	4.21e-08
Lus10006662	150.224	2.10668	0.470769	4.47498	7.64e-06	4.86e-05
Lus10006665	2681.1	12.0732	1.07309	11.2509	2.29e-29	6.03e-27
Lus10006666	17412.1	11.1702	0.611947	18.2536	1.94e-74	9.68e-71
Lus10006673	19.5793	5.90709	1.62919	3.62578	0.000288092	0.00124166
Lus10006691	28.7383	-8.18085	1.60741	-5.08946	3.59e-07	3.09e-06
Lus10006692	3.584	-6.77781	2.5503	-2.65765	0.00786877	0.0225399
Lus10006701	247.508	-2.46173	0.406219	-6.0601	1.36e-09	1.97e-08
Lus10006709	74.0683	5.61438	1.08707	5.16469	2.41e-07	2.16e-06
Lus10006713	240.194	2.05714	0.423669	4.85554	1.2e-06	9.12e-06
Lus10006715	80.3525	-5.04463	0.589084	-8.56352	1.09e-17	6.63e-16
Lus10006724	28.6678	7.40253	1.61146	4.59369	4.35e-06	2.92e-05
Lus10006730	132.96	9.64103	1.51461	6.36535	1.95e-10	3.3e-09
Lus10006731	8.66253	-3.96439	1.28008	-3.09698	0.00195501	0.00670096
Lus10006732	4.42232	-5.537	2.017	-2.74517	0.00604798	0.0179585
Lus10006735	91.9681	4.58826	1.22524	3.74478	0.000180552	0.000820771
Lus10006748	450.032	-2.23985	0.237223	-9.44196	3.66e-21	3.6e-19
Lus10006755	5.24586	5.14138	1.73751	2.95906	0.00308583	0.0100023
Lus10006758	311.47	-2.84452	0.329826	-8.62431	6.45e-18	4.11e-16
Lus10006763	186.118	5.25303	0.965295	5.44189	5.27e-08	5.43e-07
Lus10006772	6.76022	-4.78774	1.46963	-3.25779	0.00112282	0.00412268
Lus10006781	16.5072	-4.13112	0.984005	-4.19827	2.69e-05	0.000149979
Lus10006785	20.7875	-3.1281	0.932956	-3.35289	0.00079972	0.00304771
Lus10006792	189.366	-2.12723	0.310538	-6.85015	7.38e-12	1.65e-10
Lus10006804	2614.86	-2.43515	0.277857	-8.76403	1.88e-18	1.29e-16
Lus10006811	132.797	4.61958	0.86756	5.32479	1.01e-07	9.84e-07
Lus10006820	151.573	-2.85648	0.373359	-7.65075	2e-14	7.04e-13
Lus10006824	41.7675	-7.57789	1.12353	-6.7447	1.53e-11	3.21e-10
Lus10006825	19.4178	-5.93569	1.2461	-4.76341	1.9e-06	1.38e-05
Lus10006827	73.7795	3.60587	0.800421	4.50496	6.64e-06	4.28e-05
Lus10006834	14.8766	6.95817	1.5729	4.42379	9.7e-06	6.01e-05
Lus10006835	3.41157	-6.11729	2.18315	-2.80204	0.005078	0.0154523
Lus10006839	9.95606	3.73136	1.56974	2.37706	0.0174512	0.0446341
Lus10006845	137.025	9.4387	1.55934	6.05303	1.42e-09	2.04e-08
Lus10006848	9.22981	-2.64875	1.06675	-2.483	0.0130281	0.0348061
Lus10006851	251.372	4.25316	0.509734	8.34388	7.19e-17	3.78e-15
Lus10006855	60.3649	-3.67075	0.513671	-7.14612	8.93e-13	2.36e-11
Lus10006881	63.7733	2.44721	0.569329	4.29842	1.72e-05	0.000100377
Lus10006888	7.42393	5.85242	1.72512	3.39247	0.00069266	0.00268544
Lus10006912	4.53075	5.18908	1.81977	2.85151	0.0043512	0.0135341
Lus10006925	33.4161	-6.74244	1.285	-5.24703	1.55e-07	1.45e-06
Lus10006940	1036.52	6.56291	1.43146	4.58477	4.54e-06	3.03e-05
Lus10006951	63.0829	3.40826	0.766352	4.44738	8.69e-06	5.44e-05
Lus10006967	20.4567	6.15326	1.70266	3.6139	0.000301625	0.00129207
Lus10006968	75.0084	5.70485	1.20616	4.72977	2.25e-06	1.61e-05
Lus10006970	15.0898	5.88524	1.59944	3.67957	0.000233632	0.00103005
Lus10006971	22.3872	8.0933	1.70107	4.75779	1.96e-06	1.42e-05
Lus10006973	1584.86	4.71823	0.468889	10.0626	8.09e-24	1.16e-21
Lus10006981	111.263	6.46351	1.07675	6.00277	1.94e-09	2.69e-08
Lus10006984	55.9433	-5.14871	0.629277	-8.18195	2.79e-16	1.34e-14
Lus10006987	67.7916	2.20712	0.762291	2.89538	0.00378701	0.0119731
Lus10007017	56.4244	8.09568	1.50368	5.38391	7.29e-08	7.28e-07
Lus10007043	404.483	-2.32595	0.432887	-5.37311	7.74e-08	7.68e-07
Lus10007049	19.5355	-4.6753	1.58211	-2.95511	0.00312557	0.010117
Lus10007058	4.97535	4.72194	1.90419	2.47977	0.0131469	0.0350724
Lus10007073	3.70094	-5.69291	2.16668	-2.62748	0.008602	0.0243489
Lus10007074	27.6607	-3.44371	0.871562	-3.9512	7.78e-05	0.000387344
Lus10007083	63.6638	2.49184	0.532659	4.67811	2.9e-06	2.02e-05
Lus10007085	214.812	-2.9521	0.510429	-5.78356	7.31e-09	9.01e-08
Lus10007102	5.50678	-7.10747	1.99045	-3.57079	0.000355913	0.00149364
Lus10007126	36.3622	4.28146	0.868602	4.92914	8.26e-07	6.53e-06
Lus10007129	30.9115	2.92627	0.720077	4.06384	4.83e-05	0.000253532
Lus10007132	89.1362	2.50045	0.415351	6.0201	1.74e-09	2.46e-08
Lus10007141	172.881	7.99599	1.54115	5.18832	2.12e-07	1.93e-06
Lus10007147	25.9326	6.79725	1.72414	3.94241	8.07e-05	0.000400456
Lus10007155	75.1126	2.72253	0.441763	6.16287	7.14e-10	1.08e-08
Lus10007157	9.95001	7.11269	1.70224	4.17843	2.94e-05	0.000162127
Lus10007198	58.1324	-2.6088	0.537308	-4.85531	1.2e-06	9.13e-06
Lus10007200	294.545	3.47743	0.495215	7.02206	2.19e-12	5.36e-11
Lus10007220	17.1809	8.28041	1.65993	4.9884	6.09e-07	4.96e-06
Lus10007221	20.2169	8.52289	1.61206	5.28696	1.24e-07	1.19e-06
Lus10007232	491.013	-3.41427	0.439486	-7.76877	7.92e-15	3.01e-13
Lus10007235	140.438	2.34978	0.326754	7.1913	6.42e-13	1.74e-11
Lus10007243	39.7149	3.95961	1.01653	3.89521	9.81e-05	0.00047643
Lus10007245	136.573	5.97765	1.52149	3.92882	8.54e-05	0.000420307
Lus10007247	36.6904	-4.04686	0.800301	-5.05667	4.27e-07	3.6e-06
Lus10007256	58.2943	3.76462	0.660064	5.70342	1.17e-08	1.38e-07
Lus10007261	19.2079	-2.89123	0.804472	-3.59394	0.000325709	0.00138423
Lus10007266	4.53004	5.27736	1.90698	2.7674	0.00565061	0.0169484
Lus10007268	4941.2	10.3525	0.623807	16.5956	7.49e-62	2.91e-58
Lus10007272	26.8978	-2.63633	0.770874	-3.41992	0.000626394	0.00245722
Lus10007276	47.5286	-2.23784	0.521684	-4.28965	1.79e-05	0.000104005
Lus10007280	153.478	11.142	2.02624	5.49888	3.82e-08	4.04e-07
Lus10007281	102.28	8.34495	1.66571	5.00983	5.45e-07	4.49e-06
Lus10007282	4.34501	4.88826	1.79595	2.72182	0.00649243	0.0190965
Lus10007283	34.4712	2.07524	0.792365	2.61904	0.00881771	0.0248829
Lus10007287	101.08	-3.23791	0.587353	-5.51271	3.53e-08	3.76e-07
Lus10007289	91.8551	8.726	1.56247	5.58475	2.34e-08	2.6e-07
Lus10007290	269.659	4.74931	1.12619	4.21714	2.47e-05	0.000139032
Lus10007294	117.457	7.22742	1.63675	4.41571	1.01e-05	6.21e-05
Lus10007296	917.395	4.33923	0.703804	6.1654	7.03e-10	1.07e-08
Lus10007300	18.1496	3.05724	1.08366	2.82122	0.00478418	0.0146835
Lus10007307	12.7199	3.4355	1.26354	2.71895	0.00654889	0.0192416
Lus10007316	67.9594	2.23792	0.472789	4.73344	2.21e-06	1.59e-05
Lus10007319	132.971	2.2783	0.420858	5.41346	6.18e-08	6.27e-07
Lus10007321	35.2225	7.52508	1.53123	4.91441	8.9e-07	6.98e-06
Lus10007324	165.842	8.81837	1.44278	6.11205	9.84e-10	1.45e-08
Lus10007331	44.0029	3.52211	0.672764	5.23529	1.65e-07	1.54e-06
Lus10007333	64.3835	3.76516	0.97997	3.84211	0.00012198	0.000579372
Lus10007342	46.2794	4.17199	0.838619	4.97483	6.53e-07	5.28e-06
Lus10007346	226.892	-2.24047	0.314245	-7.12969	1.01e-12	2.63e-11
Lus10007347	22.5441	4.3041	1.15784	3.71735	0.000201321	0.000902973
Lus10007349	255.321	3.05256	0.921031	3.31429	0.000918759	0.00344688
Lus10007351	2982.93	10.1112	0.820623	12.3214	6.95e-35	3.37e-32
Lus10007355	363.905	2.32724	0.61694	3.77223	0.000161792	0.000744007
Lus10007362	483.339	7.53831	0.647578	11.6408	2.56e-31	8.28e-29
Lus10007363	28.467	5.71228	1.47109	3.88302	0.000103168	0.000498416
Lus10007366	632.739	-3.38012	0.349942	-9.6591	4.5e-22	5.14e-20
Lus10007369	21.899	2.98971	0.952237	3.13967	0.00169138	0.00590917
Lus10007377	3.77377	4.80425	1.80533	2.66115	0.0077874	0.0223507
Lus10007382	95.556	5.1394	1.49409	3.43982	0.000582093	0.00230268
Lus10007409	70.9489	-2.51975	0.513925	-4.90294	9.44e-07	7.35e-06
Lus10007421	1992.08	3.69126	0.434964	8.48635	2.13e-17	1.23e-15
Lus10007428	97.4931	4.84068	0.617036	7.84506	4.33e-15	1.72e-13
Lus10007429	519.618	-2.14828	0.329323	-6.52333	6.88e-11	1.27e-09
Lus10007441	77.405	4.38926	0.930022	4.71952	2.36e-06	1.69e-05
Lus10007447	38.4133	4.18212	0.788969	5.30074	1.15e-07	1.11e-06
Lus10007448	226.672	-2.80564	0.364352	-7.70035	1.36e-14	4.94e-13
Lus10007450	4417.37	-2.61383	0.379231	-6.89245	5.48e-12	1.26e-10
Lus10007453	293.951	6.47797	0.893199	7.25255	4.09e-13	1.13e-11
Lus10007455	83.0134	-3.89598	0.425652	-9.15298	5.54e-20	4.63e-18
Lus10007469	14.8362	7.35026	1.70093	4.32133	1.55e-05	9.15e-05
Lus10007473	6.93324	-3.63095	1.12373	-3.23116	0.00123289	0.004476
Lus10007474	43.8283	7.12572	1.53193	4.65146	3.3e-06	2.27e-05
Lus10007475	54.4952	7.66079	1.61575	4.74131	2.12e-06	1.53e-05
Lus10007487	71.1645	3.01438	0.686056	4.39379	1.11e-05	6.79e-05
Lus10007497	353.992	4.77561	0.79927	5.97497	2.3e-09	3.15e-08
Lus10007498	45.7057	2.26812	0.706222	3.21162	0.00131988	0.00475036
Lus10007513	6.84097	-7.56585	1.90612	-3.96925	7.21e-05	0.000362192
Lus10007517	91.7378	2.97086	0.625373	4.75054	2.03e-06	1.47e-05
Lus10007522	22.3843	7.432	1.54056	4.82422	1.41e-06	1.05e-05
Lus10007525	13.5281	-4.05232	1.42487	-2.84398	0.00445532	0.0138063
Lus10007529	90.8418	2.06462	0.771813	2.67502	0.00747245	0.021553
Lus10007532	1371.14	3.72656	0.865846	4.30396	1.68e-05	9.82e-05
Lus10007533	165.085	2.31743	0.561414	4.12784	3.66e-05	0.000197858
Lus10007535	2204.83	-2.60886	0.280582	-9.29802	1.43e-20	1.33e-18
Lus10007543	160.811	7.64722	1.50776	5.07191	3.94e-07	3.36e-06
Lus10007566	33.3375	6.85808	1.43368	4.78355	1.72e-06	1.26e-05
Lus10007573	73.8886	-2.75061	0.545695	-5.04056	4.64e-07	3.88e-06
Lus10007582	210.077	-2.02993	0.368176	-5.51349	3.52e-08	3.74e-07
Lus10007586	6847.04	-3.31463	0.340261	-9.74144	2.01e-22	2.43e-20
Lus10007587	82.3977	-2.5867	0.468249	-5.52419	3.31e-08	3.54e-07
Lus10007594	61.7065	3.53559	0.659717	5.35925	8.36e-08	8.24e-07
Lus10007595	11.229	6.90204	1.68472	4.09684	4.19e-05	0.00022309
Lus10007598	924.656	6.84119	1.19034	5.74728	9.07e-09	1.1e-07
Lus10007602	90.0046	2.08952	0.612742	3.41011	0.000649369	0.00253809
Lus10007603	9.2363	5.02348	1.65511	3.03513	0.00240434	0.00803623
Lus10007613	57.4121	-2.39407	0.40201	-5.95524	2.6e-09	3.52e-08
Lus10007623	27.4468	2.65556	1.12316	2.36437	0.0180607	0.0459878
Lus10007629	131.346	2.30383	0.318369	7.23635	4.61e-13	1.27e-11
Lus10007633	458.279	-4.71841	0.414113	-11.394	4.48e-30	1.26e-27
Lus10007635	67.6361	-2.47959	0.494467	-5.01468	5.31e-07	4.39e-06
Lus10007643	14.3657	2.92863	1.24702	2.34851	0.0188488	0.0476784
Lus10007645	130.2	4.24788	0.790625	5.37281	7.75e-08	7.69e-07
Lus10007646	13394.7	-2.56851	0.342566	-7.49785	6.49e-14	2.08e-12
Lus10007653	2268.71	6.55908	0.549256	11.9417	7.17e-33	2.98e-30
Lus10007655	172.188	2.6513	0.891583	2.9737	0.00294231	0.00959222
Lus10007656	151.547	-2.25884	0.696671	-3.24233	0.00118556	0.00432573
Lus10007658	174.095	3.43568	0.80537	4.26597	1.99e-05	0.000114534
Lus10007660	34.7247	7.75401	1.65056	4.6978	2.63e-06	1.86e-05
Lus10007665	55.6007	8.62252	1.51317	5.69832	1.21e-08	1.42e-07
Lus10007668	19.9673	4.37544	1.55351	2.81649	0.0048552	0.0148689
Lus10007670	38.9877	-3.00407	0.797747	-3.76569	0.000166092	0.000761174
Lus10007671	15.1031	-2.77474	0.827393	-3.35359	0.000797697	0.00304066
Lus10007674	5508.75	-3.90146	0.573941	-6.79766	1.06e-11	2.31e-10
Lus10007717	19.2927	2.40958	0.893003	2.69828	0.00696978	0.0202857
Lus10007719	70.8597	7.48368	1.51671	4.93416	8.05e-07	6.38e-06
Lus10007720	469.835	-2.50149	0.213945	-11.6922	1.4e-31	4.74e-29
Lus10007725	59.1276	5.12596	0.841721	6.08986	1.13e-09	1.65e-08
Lus10007728	186.163	-2.2829	0.375385	-6.08149	1.19e-09	1.73e-08
Lus10007735	28.5914	5.86315	1.69574	3.45758	0.000545048	0.00217385
Lus10007743	94.7049	2.49501	0.444187	5.61703	1.94e-08	2.2e-07
Lus10007746	16.7866	-2.3846	0.697492	-3.41882	0.000628938	0.00246623
Lus10007748	117.986	2.2716	0.517947	4.38578	1.16e-05	7.01e-05
Lus10007775	14.47	5.09961	1.54903	3.29213	0.000994303	0.0037009
Lus10007782	29.1977	2.23379	0.683032	3.2704	0.00107395	0.00395734
Lus10007790	13.0646	6.11759	1.63374	3.74454	0.000180723	0.000821441
Lus10007795	68.676	2.82459	0.451819	6.2516	4.06e-10	6.45e-09
Lus10007808	37.7515	3.95155	0.905158	4.3656	1.27e-05	7.62e-05
Lus10007816	488.385	-3.08366	0.457255	-6.74385	1.54e-11	3.23e-10
Lus10007818	1798.07	-2.51649	0.531217	-4.73722	2.17e-06	1.56e-05
Lus10007821	16.4464	-2.63304	0.726362	-3.62497	0.000288992	0.00124508
Lus10007823	197.392	-4.02581	0.505919	-7.95743	1.76e-15	7.5e-14
Lus10007825	51.5986	-3.28095	0.592607	-5.53648	3.09e-08	3.33e-07
Lus10007828	157.783	-3.10194	0.676669	-4.58413	4.56e-06	3.04e-05
Lus10007829	53.1082	-5.14241	0.687542	-7.47941	7.47e-14	2.37e-12
Lus10007832	74.5231	-6.66836	0.89723	-7.43216	1.07e-13	3.29e-12
Lus10007837	716.612	-2.91022	0.350443	-8.3044	1e-16	5.2e-15
Lus10007841	6.43737	-7.59841	1.8044	-4.21106	2.54e-05	0.000142375
Lus10007846	16.3091	3.91576	1.61124	2.43028	0.0150872	0.0394478
Lus10007851	140.253	2.44078	0.436456	5.59227	2.24e-08	2.5e-07
Lus10007852	18.9158	5.12096	1.52	3.36905	0.000754267	0.00289468
Lus10007855	114.017	4.43104	0.683439	6.48344	8.97e-11	1.62e-09
Lus10007856	16.1719	4.31255	1.25613	3.43321	0.00059648	0.00235453
Lus10007882	34.1335	2.13692	0.56256	3.79856	0.000145536	0.000677813
Lus10007897	25.8267	-4.31916	0.880769	-4.90385	9.4e-07	7.33e-06
Lus10007899	93.7575	-4.43287	0.616734	-7.18766	6.59e-13	1.78e-11
Lus10007905	112.038	-3.63952	0.484642	-7.50971	5.93e-14	1.91e-12
Lus10007918	534.097	-2.50379	0.29931	-8.3652	6e-17	3.19e-15
Lus10007922	379.203	2.80947	0.457509	6.14081	8.21e-10	1.23e-08
Lus10007937	175.053	-3.31241	0.402471	-8.23018	1.87e-16	9.2e-15
Lus10007944	10.5711	3.82283	1.24351	3.07421	0.00211059	0.0071647
Lus10007945	1071.02	-2.43767	0.240714	-10.1268	4.2e-24	6.27e-22
Lus10007949	285.267	-2.5093	0.856945	-2.92819	0.00340941	0.0109235
Lus10007959	8.3642	5.22133	1.77621	2.9396	0.00328641	0.0105808
Lus10007964	36.0689	-3.15409	0.585621	-5.38589	7.21e-08	7.21e-07
Lus10007979	11.1419	5.84717	2.19258	2.6668	0.00765767	0.0220272
Lus10007981	16.8396	-6.50474	1.35511	-4.80017	1.59e-06	1.17e-05
Lus10007992	179.846	-3.37912	0.356095	-9.48938	2.32e-21	2.38e-19
Lus10008012	148.714	4.82472	0.585195	8.24463	1.66e-16	8.23e-15
Lus10008020	3.85832	-4.96509	1.98045	-2.50705	0.0121745	0.0328486
Lus10008038	207.207	4.17927	0.562513	7.42965	1.09e-13	3.35e-12
Lus10008043	11.8702	2.08709	0.88961	2.34608	0.0189721	0.0479453
Lus10008059	277.977	-2.0363	0.482199	-4.22295	2.41e-05	0.000135801
Lus10008063	10.0725	6.21781	1.85963	3.34358	0.000827054	0.00313751
Lus10008076	700.154	4.97616	0.555873	8.95197	3.49e-19	2.58e-17
Lus10008080	558.863	3.16118	0.52881	5.97791	2.26e-09	3.1e-08
Lus10008082	57.3505	2.29674	0.757612	3.03156	0.00243295	0.00812408
Lus10008083	10.429	2.23504	0.938628	2.38118	0.0172574	0.0441933
Lus10008087	264.037	-2.32288	0.667457	-3.48019	0.000501065	0.0020187
Lus10008092	6.84932	5.33585	1.74648	3.05521	0.00224905	0.0075905
Lus10008098	47.7913	-3.55603	0.558587	-6.36613	1.94e-10	3.29e-09
Lus10008101	159.561	2.13429	0.428115	4.98533	6.19e-07	5.03e-06
Lus10008103	234.112	5.02132	0.556613	9.0212	1.86e-19	1.43e-17
Lus10008112	135.658	2.27103	0.386984	5.86854	4.4e-09	5.68e-08
Lus10008119	24.7803	2.84695	0.781555	3.64267	0.000269827	0.00117117
Lus10008128	31.9634	4.19249	1.07461	3.90141	9.56e-05	0.000465468
Lus10008129	854.435	2.41886	0.648937	3.72741	0.000193455	0.000870822
Lus10008134	37.8435	3.43325	0.68585	5.00584	5.56e-07	4.57e-06
Lus10008138	74.4039	4.0905	1.13683	3.59816	0.000320473	0.00136507
Lus10008139	14.2031	2.27287	0.881587	2.57815	0.00993304	0.0275473
Lus10008140	265.141	2.20681	0.356805	6.1849	6.21e-10	9.52e-09
Lus10008142	27.1626	6.83295	1.73216	3.94477	7.99e-05	0.000396721
Lus10008158	224.087	-2.47521	0.318071	-7.78193	7.14e-15	2.73e-13
Lus10008166	161.273	2.4072	0.336006	7.16415	7.83e-13	2.08e-11
Lus10008167	97.5785	-4.78203	0.744979	-6.41901	1.37e-10	2.39e-09
Lus10008170	181.324	-2.90204	0.530304	-5.4724	4.44e-08	4.64e-07
Lus10008173	18.0694	-4.53336	0.897809	-5.04936	4.43e-07	3.72e-06
Lus10008182	351.753	-2.53596	0.256684	-9.87968	5.1e-23	6.73e-21
Lus10008183	413.658	-3.48831	0.408598	-8.53726	1.37e-17	8.23e-16
Lus10008190	92.8969	2.62147	0.925614	2.83214	0.00462374	0.0142637
Lus10008201	600.877	7.80982	0.942235	8.28861	1.15e-16	5.87e-15
Lus10008203	77.3966	5.75563	0.970756	5.92902	3.05e-09	4.08e-08
Lus10008208	33.5952	4.70461	0.968387	4.85819	1.18e-06	9.02e-06
Lus10008222	24.8734	-3.95783	0.713777	-5.54491	2.94e-08	3.19e-07
Lus10008224	143.474	-2.36059	0.395259	-5.97227	2.34e-09	3.2e-08
Lus10008231	74.5141	7.23373	1.49259	4.84642	1.26e-06	9.51e-06
Lus10008239	22.2541	-5.85172	1.02364	-5.71659	1.09e-08	1.29e-07
Lus10008243	18.9772	4.26882	1.55537	2.74456	0.00605913	0.0179853
Lus10008254	21.0423	3.31788	0.893245	3.71441	0.000203676	0.000911898
Lus10008264	967.038	11.2533	1.41909	7.92991	2.19e-15	9.12e-14
Lus10008266	54.8301	2.57365	0.762169	3.37675	0.000733477	0.00282544
Lus10008269	44.1246	2.53405	0.794552	3.18928	0.00142628	0.00508255
Lus10008270	39.0239	7.83356	1.54914	5.05673	4.27e-07	3.6e-06
Lus10008277	68.6741	4.93172	0.854333	5.7726	7.81e-09	9.56e-08
Lus10008282	164.093	4.47274	0.565732	7.9061	2.66e-15	1.09e-13
Lus10008283	3.74192	-6.29065	1.90463	-3.30283	0.000957157	0.00357482
Lus10008287	14.3941	4.42917	1.54904	2.8593	0.00424582	0.0132381
Lus10008293	76.0428	5.82793	1.2059	4.83286	1.35e-06	1.01e-05
Lus10008296	4.47401	5.47045	1.98423	2.75696	0.00583413	0.0174256
Lus10008301	9.865	-3.16509	1.04708	-3.02276	0.00250477	0.00833367
Lus10008348	251.962	-2.46423	0.366848	-6.71731	1.85e-11	3.82e-10
Lus10008351	10.0702	3.50714	1.33415	2.62874	0.00857008	0.024274
Lus10008355	93.8233	6.45887	0.945422	6.83173	8.39e-12	1.86e-10
Lus10008361	8.95417	-4.91979	1.30787	-3.76168	0.000168773	0.000772347
Lus10008362	42.1727	-3.94251	0.788817	-4.998	5.79e-07	4.74e-06
Lus10008368	4.48969	-6.82474	1.88491	-3.62073	0.000293769	0.0012627
Lus10008392	10.4956	-4.38274	1.15672	-3.78893	0.000151298	0.000701413
Lus10008400	32.2151	4.14677	1.03248	4.01632	5.91e-05	0.000302875
Lus10008405	33.3365	2.80342	0.960401	2.91902	0.00351139	0.0112071
Lus10008419	13.2504	-3.10539	0.996508	-3.11628	0.0018315	0.0063304
Lus10008426	19.4138	4.79801	1.51575	3.16544	0.00154849	0.00546291
Lus10008434	4.77166	6.4901	2.2549	2.87822	0.00399932	0.0125698
Lus10008438	181.651	4.47973	0.452075	9.90927	3.79e-23	5.12e-21
Lus10008439	119.579	-3.32093	0.350556	-9.47333	2.71e-21	2.76e-19
Lus10008453	5.19118	4.78922	1.98779	2.40932	0.0159822	0.0414501
Lus10008464	39.2293	2.90034	1.06837	2.71473	0.00663291	0.0194476
Lus10008466	332.665	5.11948	0.806798	6.34543	2.22e-10	3.72e-09
Lus10008476	147.362	10.6989	1.59304	6.716	1.87e-11	3.85e-10
Lus10008482	87.6415	4.19776	0.743796	5.6437	1.66e-08	1.91e-07
Lus10008499	1978.56	-2.15176	0.281886	-7.63345	2.29e-14	7.96e-13
Lus10008508	80.5338	-4.20581	0.477199	-8.81354	1.21e-18	8.51e-17
Lus10008513	62.1654	-3.91404	0.875399	-4.47115	7.78e-06	4.93e-05
Lus10008518	78.2736	2.89891	0.780897	3.71228	0.000205398	0.000918431
Lus10008525	48.7871	-2.05986	0.52897	-3.8941	9.86e-05	0.000478419
Lus10008528	594.581	11.3112	1.51938	7.44463	9.72e-14	3.02e-12
Lus10008529	193.146	9.04302	1.44872	6.24206	4.32e-10	6.82e-09
Lus10008533	130.133	3.76637	0.486591	7.74032	9.92e-15	3.71e-13
Lus10008545	66.6231	8.81153	1.49746	5.88431	4e-09	5.2e-08
Lus10008570	156.173	-2.03893	0.44401	-4.59208	4.39e-06	2.94e-05
Lus10008573	21.5038	4.31792	1.1515	3.74981	0.000176971	0.000806381
Lus10008587	74.6024	4.31766	0.61005	7.07755	1.47e-12	3.73e-11
Lus10008589	27.9446	7.37138	1.52936	4.81991	1.44e-06	1.07e-05
Lus10008597	20.89	-2.26784	0.697142	-3.25306	0.0011417	0.00418141
Lus10008598	25.0863	-3.09429	0.786902	-3.93224	8.42e-05	0.000415299
Lus10008603	348.797	7.85558	1.09824	7.15287	8.5e-13	2.25e-11
Lus10008605	36.3337	4.59841	0.929765	4.94577	7.58e-07	6.05e-06
Lus10008609	49.5896	3.44856	1.24294	2.77451	0.00552847	0.0166292
Lus10008612	263.573	7.23115	0.704543	10.2636	1.03e-24	1.65e-22
Lus10008616	42.7068	-4.7124	0.853359	-5.52218	3.35e-08	3.58e-07
Lus10008619	108.942	-2.40766	0.411382	-5.85262	4.84e-09	6.2e-08
Lus10008623	117.428	2.4887	0.525888	4.73238	2.22e-06	1.59e-05
Lus10008624	933.827	3.6239	0.320914	11.2925	1.43e-29	3.82e-27
Lus10008626	60.7922	5.97371	1.54075	3.87714	0.000105692	0.000509344
Lus10008634	118.762	2.80494	0.557968	5.02707	4.98e-07	4.14e-06
Lus10008635	855.422	3.02785	0.586115	5.16596	2.39e-07	2.14e-06
Lus10008646	844.16	3.92397	0.677851	5.78884	7.09e-09	8.75e-08
Lus10008651	26.0242	3.96308	1.01197	3.91619	9e-05	0.000441002
Lus10008654	190.002	7.29412	1.23847	5.88964	3.87e-09	5.05e-08
Lus10008669	82.6829	-2.71638	0.362978	-7.48358	7.23e-14	2.3e-12
Lus10008673	48.6739	6.18183	1.17873	5.24447	1.57e-07	1.47e-06
Lus10008679	3.52529	-5.15192	1.92714	-2.67334	0.00750991	0.0216574
Lus10008684	35.5231	3.37893	0.91478	3.6937	0.000221014	0.000980482
Lus10008694	6.08312	-5.82055	1.69199	-3.44005	0.000581598	0.00230098
Lus10008705	10.5883	6.39926	1.62338	3.94194	8.08e-05	0.000401061
Lus10008706	16.5043	8.08965	1.64952	4.90425	9.38e-07	7.32e-06
Lus10008713	10.5213	-3.39605	1.31206	-2.58833	0.00964424	0.0268533
Lus10008720	673.363	10.4574	1.53194	6.82627	8.71e-12	1.93e-10
Lus10008722	261.478	2.36996	0.362508	6.53767	6.25e-11	1.17e-09
Lus10008728	14.019	6.16805	1.59259	3.87298	0.000107513	0.000516907
Lus10008729	11.0643	3.74317	1.25407	2.98481	0.00283755	0.00929317
Lus10008739	265.378	5.10117	0.75464	6.75975	1.38e-11	2.94e-10
Lus10008752	4.37436	4.97817	1.87425	2.65609	0.00790525	0.0226369
Lus10008768	97.2981	-4.93992	0.420482	-11.7482	7.21e-32	2.55e-29
Lus10008771	9.25285	-2.50674	1.05822	-2.36881	0.0178452	0.045512
Lus10008775	8.39802	-2.95796	0.969906	-3.04974	0.00229043	0.00771301
Lus10008780	8155.79	-2.21583	0.43442	-5.10066	3.38e-07	2.93e-06
Lus10008807	9.56728	6.34116	1.762	3.59884	0.00031964	0.00136185
Lus10008815	841.028	-2.31231	0.251541	-9.19256	3.84e-20	3.3e-18
Lus10008821	7.60635	7.03933	1.90183	3.70134	0.000214467	0.000953979
Lus10008822	19.3904	-3.99132	0.752332	-5.30526	1.13e-07	1.08e-06
Lus10008823	797.683	5.92411	0.807644	7.33505	2.22e-13	6.46e-12
Lus10008826	8.13502	6.5142	1.84228	3.53594	0.000406331	0.00168101
Lus10008836	123.367	-4.27043	0.556243	-7.67728	1.63e-14	5.83e-13
Lus10008840	459.997	2.83546	0.53741	5.27617	1.32e-07	1.25e-06
Lus10008842	76.1739	2.40193	0.568326	4.22633	2.38e-05	0.000133975
Lus10008843	6.29669	-4.09707	1.51053	-2.71235	0.00668082	0.01957
Lus10008849	145.222	2.97108	0.502359	5.91426	3.33e-09	4.42e-08
Lus10008861	15.0814	3.22714	1.04737	3.08118	0.00206183	0.00702097
Lus10008867	11.634	4.53852	1.57685	2.87823	0.00399917	0.0125698
Lus10008870	164.275	-2.32246	0.371072	-6.25878	3.88e-10	6.19e-09
Lus10008885	62.3507	5.61204	1.55415	3.611	0.000305018	0.00130448
Lus10008888	3.5974	5.99884	2.19718	2.73024	0.00632887	0.0186949
Lus10008893	915.285	2.09213	0.493517	4.23922	2.24e-05	0.000127308
Lus10008895	1225.37	-2.52572	0.508712	-4.96493	6.87e-07	5.53e-06
Lus10008897	8.29746	-5.33046	1.31459	-4.05486	5.02e-05	0.000262014
Lus10008900	20.179	-2.04375	0.625324	-3.2683	0.00108195	0.00398429
Lus10008902	268.023	-2.04652	0.349045	-5.86319	4.54e-09	5.84e-08
Lus10008910	111.302	-2.13973	0.48966	-4.36982	1.24e-05	7.49e-05
Lus10008913	48.833	4.88504	1.48057	3.29943	0.000968801	0.0036156
Lus10008917	38.7535	-7.77051	1.49771	-5.18827	2.12e-07	1.93e-06
Lus10008925	12.8902	5.24506	1.62306	3.23158	0.00123108	0.00447027
Lus10008936	4.63721	-3.71945	1.50304	-2.47461	0.0133382	0.0355073
Lus10008939	26.084	3.49619	0.784218	4.45818	8.27e-06	5.21e-05
Lus10008950	193.024	-2.24273	0.349389	-6.41901	1.37e-10	2.39e-09
Lus10008955	164.13	-3.50873	0.46269	-7.58332	3.37e-14	1.13e-12
Lus10008968	58.8392	5.61145	1.1233	4.9955	5.87e-07	4.8e-06
Lus10008970	20.7039	6.66402	1.59178	4.18652	2.83e-05	0.000157153
Lus10008971	375.561	-2.14689	0.48289	-4.44591	8.75e-06	5.48e-05
Lus10008974	3193.11	3.10609	0.630439	4.92687	8.36e-07	6.6e-06
Lus10009016	16.3977	3.85334	1.15331	3.34112	0.00083442	0.00316305
Lus10009037	5.14165	-4.55611	1.50737	-3.02255	0.00250651	0.00833786
Lus10009038	386.43	-2.12559	0.464354	-4.57751	4.71e-06	3.13e-05
Lus10009044	33.1751	2.24156	0.82941	2.7026	0.00688001	0.0200624
Lus10009052	133.575	5.69528	0.730405	7.79743	6.32e-15	2.42e-13
Lus10009053	173.346	-2.32181	0.369943	-6.27614	3.47e-10	5.6e-09
Lus10009054	227.683	3.8703	0.576743	6.71061	1.94e-11	3.99e-10
Lus10009057	118.324	-2.34837	0.391612	-5.99666	2.01e-09	2.79e-08
Lus10009058	1379.77	9.29244	0.851337	10.9151	9.76e-28	2.15e-25
Lus10009075	6.57557	5.66183	1.80475	3.13719	0.00170576	0.00595227
Lus10009078	27.9067	4.07052	0.947306	4.29694	1.73e-05	0.000100911
Lus10009085	90.5102	3.04042	0.76524	3.97316	7.09e-05	0.000356898
Lus10009089	14.8551	6.79813	1.60211	4.24324	2.2e-05	0.000125295
Lus10009092	244.346	-3.8927	0.594602	-6.54672	5.88e-11	1.1e-09
Lus10009093	24.0947	-7.74294	1.51066	-5.12552	2.97e-07	2.6e-06
Lus10009094	12.8018	-6.85789	1.68533	-4.06916	4.72e-05	0.000248589
Lus10009096	5.80958	5.5134	1.83759	3.00034	0.00269679	0.00888457
Lus10009104	45.082	2.95263	0.794522	3.71623	0.000202215	0.000906168
Lus10009116	30.0263	6.79404	1.4974	4.53724	5.7e-06	3.73e-05
Lus10009124	3.99454	5.80672	1.91274	3.03582	0.00239885	0.0080217
Lus10009125	107.529	6.31581	0.925446	6.82462	8.82e-12	1.95e-10
Lus10009129	24.8514	6.9297	1.55626	4.45279	8.48e-06	5.32e-05
Lus10009140	28.1897	4.52071	1.62748	2.77774	0.00547387	0.0164876
Lus10009168	158.996	2.06414	0.569769	3.62276	0.000291475	0.00125392
Lus10009176	16.3959	-2.79347	1.13991	-2.45062	0.0142611	0.037637
Lus10009184	270.413	4.95137	0.602143	8.22292	1.99e-16	9.75e-15
Lus10009196	84.361	-2.81203	0.743797	-3.78064	0.000156427	0.000721992
Lus10009203	1526.84	-2.08484	0.411509	-5.06633	4.06e-07	3.45e-06
Lus10009205	13134.9	-2.45518	0.56123	-4.37464	1.22e-05	7.34e-05
Lus10009228	11.1523	3.86176	1.25331	3.08126	0.00206126	0.00701971
Lus10009229	156.804	-2.13023	0.325512	-6.54424	5.98e-11	1.12e-09
Lus10009234	9.6021	6.07495	1.86863	3.25102	0.00114993	0.00420714
Lus10009235	731.612	7.1014	0.831644	8.53899	1.35e-17	8.12e-16
Lus10009244	25.0214	3.63	0.887222	4.09142	4.29e-05	0.000227776
Lus10009256	95.808	2.03521	0.556408	3.65778	0.000254413	0.00111186
Lus10009259	28.554	3.28815	0.825973	3.98094	6.86e-05	0.000346613
Lus10009282	4975.9	5.41015	0.215978	25.0495	1.77e-138	6.18e-134
Lus10009283	42.7033	8.4977	1.56056	5.4453	5.17e-08	5.33e-07
Lus10009290	19.0028	-3.08083	0.638385	-4.82597	1.39e-06	1.04e-05
Lus10009292	3.44705	5.64679	2.01906	2.79674	0.0051621	0.0156742
Lus10009315	52.4809	2.5001	0.618316	4.04341	5.27e-05	0.000273353
Lus10009316	17.8079	6.03159	1.6816	3.58681	0.000334743	0.00141739
Lus10009318	49.7031	8.14379	1.51054	5.39131	6.99e-08	7.03e-07
Lus10009327	704.478	-2.3682	0.406093	-5.83167	5.49e-09	6.95e-08
Lus10009330	3.33329	-6.00055	2.22949	-2.69144	0.00711437	0.0206616
Lus10009345	12.2139	5.21996	1.6739	3.11845	0.00181808	0.00629334
Lus10009349	83.6102	7.62766	1.47012	5.18847	2.12e-07	1.92e-06
Lus10009359	2774.4	-2.63286	0.434981	-6.05283	1.42e-09	2.04e-08
Lus10009361	142.709	2.08741	0.525907	3.96916	7.21e-05	0.000362268
Lus10009365	1044.07	3.64602	0.714821	5.1006	3.39e-07	2.93e-06
Lus10009366	116.681	2.34756	0.438471	5.35398	8.6e-08	8.46e-07
Lus10009369	64.3062	2.05887	0.423818	4.85792	1.19e-06	9.03e-06
Lus10009374	155.553	2.95021	0.444667	6.63466	3.25e-11	6.4e-10
Lus10009386	47.8368	-3.56987	0.884853	-4.03443	5.47e-05	0.000282596
Lus10009387	429.321	3.05393	0.515665	5.92231	3.17e-09	4.23e-08
Lus10009396	206.107	3.89371	0.555303	7.01186	2.35e-12	5.74e-11
Lus10009401	187.131	2.74547	0.415628	6.60561	3.96e-11	7.65e-10
Lus10009412	161.528	-4.61587	0.495455	-9.31643	1.2e-20	1.13e-18
Lus10009418	97.6783	5.15728	0.776041	6.64563	3.02e-11	5.99e-10
Lus10009421	149.64	3.71955	0.436794	8.51557	1.66e-17	9.81e-16
Lus10009423	67.6484	2.17873	0.587847	3.70628	0.000210324	0.000937704
Lus10009427	17.0362	5.04145	1.72766	2.91807	0.00352203	0.0112359
Lus10009428	855.987	-2.52698	0.560296	-4.51008	6.48e-06	4.19e-05
Lus10009429	75.9088	-5.21799	0.713098	-7.31736	2.53e-13	7.28e-12
Lus10009442	126.656	-5.34851	0.586236	-9.12347	7.28e-20	5.94e-18
Lus10009444	139.667	2.29393	0.380032	6.03616	1.58e-09	2.25e-08
Lus10009447	2.45555	5.34689	2.15954	2.47594	0.0132886	0.0353938
Lus10009450	104.04	2.21034	0.558204	3.95974	7.5e-05	0.000375304
Lus10009452	4.07709	5.76078	2.02061	2.85101	0.00435813	0.0135507
Lus10009455	83.6993	8.81887	1.59713	5.52168	3.36e-08	3.59e-07
Lus10009457	56.6454	8.83062	1.56788	5.63222	1.78e-08	2.03e-07
Lus10009464	31.0402	4.83556	1.52599	3.16881	0.00153064	0.00540812
Lus10009467	88.6768	-2.0511	0.55512	-3.69488	0.000219989	0.000976432
Lus10009469	119.669	8.09192	1.6221	4.98855	6.08e-07	4.96e-06
Lus10009473	51.7188	-3.70432	0.627566	-5.90268	3.58e-09	4.71e-08
Lus10009481	332.869	9.83796	1.43778	6.84247	7.78e-12	1.74e-10
Lus10009502	83.5491	2.38321	0.475646	5.01047	5.43e-07	4.48e-06
Lus10009509	25.3121	3.14219	0.799774	3.92885	8.54e-05	0.000420307
Lus10009517	20.7885	6.38563	1.62095	3.93943	8.17e-05	0.000404534
Lus10009522	36.7125	-2.79692	0.637349	-4.38837	1.14e-05	6.94e-05
Lus10009533	151.958	2.03909	0.452472	4.50656	6.59e-06	4.25e-05
Lus10009541	1622.85	-2.30458	0.289634	-7.95688	1.76e-15	7.51e-14
Lus10009556	3.74606	4.70851	1.80996	2.60145	0.009283	0.0259945
Lus10009578	1084.72	2.00324	0.241609	8.29124	1.12e-16	5.77e-15
Lus10009582	168.964	-4.51716	0.786538	-5.7431	9.3e-09	1.12e-07
Lus10009588	8.16761	3.14991	1.15525	2.72659	0.00639916	0.0188682
Lus10009589	12.2573	3.14932	1.15911	2.71701	0.0065875	0.0193322
Lus10009594	114.629	2.47588	0.408747	6.05726	1.38e-09	2e-08
Lus10009602	940.457	3.63819	0.376112	9.67316	3.92e-22	4.54e-20
Lus10009605	22.2011	7.96003	1.612	4.93797	7.89e-07	6.27e-06
Lus10009606	388.086	9.18374	1.48524	6.18333	6.28e-10	9.6e-09
Lus10009610	61.7872	-3.44817	0.681642	-5.05863	4.22e-07	3.57e-06
Lus10009615	35.109	5.1386	1.55387	3.30697	0.0009431	0.00352797
Lus10009652	16.6006	4.4433	1.28269	3.46406	0.000532094	0.00212679
Lus10009653	290.737	2.38011	0.282774	8.41699	3.86e-17	2.14e-15
Lus10009654	989.458	-2.18646	0.33445	-6.5375	6.26e-11	1.17e-09
Lus10009656	40.3224	-5.27477	0.82601	-6.38585	1.7e-10	2.92e-09
Lus10009686	57.8458	3.73421	0.763961	4.88795	1.02e-06	7.87e-06
Lus10009688	61.6338	3.98142	0.569849	6.98679	2.81e-12	6.79e-11
Lus10009697	6.69888	4.35588	1.87037	2.32889	0.0198649	0.0498913
Lus10009698	4.91205	-4.27555	1.59134	-2.68675	0.00721508	0.0209043
Lus10009710	9812.86	-2.79156	0.301141	-9.26993	1.86e-20	1.68e-18
Lus10009748	701.217	-3.02118	0.556035	-5.43344	5.53e-08	5.67e-07
Lus10009749	119.096	3.02521	0.638244	4.7399	2.14e-06	1.54e-05
Lus10009750	195.51	6.87305	0.766285	8.96931	2.98e-19	2.22e-17
Lus10009762	110.712	-6.45103	1.48117	-4.35537	1.33e-05	7.96e-05
Lus10009788	12.6449	6.16513	1.65827	3.71782	0.00020095	0.000901577
Lus10009790	988.422	6.27176	0.620008	10.1156	4.71e-24	6.98e-22
Lus10009794	83.7407	6.47486	1.49552	4.32951	1.49e-05	8.85e-05
Lus10009799	9.56829	5.573	1.62721	3.42489	0.000615053	0.00241828
Lus10009824	3.29696	-4.64691	1.86583	-2.49054	0.0127549	0.0341754
Lus10009827	17.3984	2.15933	0.75623	2.85539	0.00429842	0.0133913
Lus10009832	5.77742	4.41348	1.82731	2.41528	0.0157231	0.040869
Lus10009836	17.8517	4.17308	1.15054	3.62705	0.000286673	0.00123616
Lus10009839	145.911	4.56735	1.56369	2.92088	0.00349047	0.0111454
Lus10009844	76.5143	5.8783	1.6861	3.48632	0.000489712	0.0019782
Lus10009848	24.8406	-2.15511	0.7016	-3.07171	0.00212839	0.00721951
Lus10009851	317.831	3.07297	0.415844	7.38971	1.47e-13	4.42e-12
Lus10009863	928.913	-2.22031	0.32277	-6.87891	6.03e-12	1.37e-10
Lus10009866	39.4656	7.83615	1.62127	4.83335	1.34e-06	1.01e-05
Lus10009867	22.2838	4.32087	1.06804	4.04562	5.22e-05	0.000271111
Lus10009871	48.0986	-2.80686	0.528798	-5.308	1.11e-07	1.07e-06
Lus10009874	171.585	8.52937	1.42979	5.96547	2.44e-09	3.33e-08
Lus10009884	28.0494	3.03992	0.762555	3.9865	6.71e-05	0.000339338
Lus10009894	55.9554	2.96881	0.687031	4.32122	1.55e-05	9.16e-05
Lus10009895	21.0304	4.24916	1.40797	3.01793	0.00254505	0.00844436
Lus10009907	36.2201	5.97737	1.47396	4.0553	5.01e-05	0.000261597
Lus10009909	298.329	-3.68976	0.473815	-7.78734	6.84e-15	2.62e-13
Lus10009911	3709.38	-5.04706	0.685698	-7.36048	1.83e-13	5.4e-12
Lus10009922	63.5459	5.77112	1.47575	3.91063	9.21e-05	0.000450262
Lus10009923	10.1239	5.90016	1.67402	3.52455	0.000424205	0.00174586
Lus10009930	33.2916	6.66199	1.62461	4.10067	4.12e-05	0.000219731
Lus10009932	134.533	-3.26156	0.945508	-3.44954	0.00056155	0.00223
Lus10009933	21.9027	-4.2122	1.75704	-2.39734	0.0165148	0.0425756
Lus10009946	427.896	-2.00355	0.360666	-5.55514	2.77e-08	3.02e-07
Lus10009948	16.4528	6.7609	1.56915	4.30864	1.64e-05	9.64e-05
Lus10009956	221.052	3.88213	0.569338	6.81868	9.19e-12	2.02e-10
Lus10009959	86.9101	5.33099	0.703444	7.57842	3.5e-14	1.17e-12
Lus10009960	52.5414	6.90689	1.45765	4.73839	2.15e-06	1.55e-05
Lus10009961	793.227	-3.25886	0.523392	-6.22642	4.77e-10	7.48e-09
Lus10009962	286.632	-2.53732	0.439713	-5.77039	7.91e-09	9.68e-08
Lus10009964	53.4778	4.55563	1.03003	4.42279	9.74e-06	6.03e-05
Lus10009968	204.214	-5.07369	0.63866	-7.94428	1.95e-15	8.24e-14
Lus10009969	11.8157	-5.97223	1.33576	-4.47104	7.78e-06	4.93e-05
Lus10009971	66.2675	8.92486	1.52652	5.84652	5.02e-09	6.42e-08
Lus10009972	244.965	3.26091	0.560624	5.81657	6.01e-09	7.54e-08
Lus10009977	107.528	9.30093	1.49498	6.22143	4.93e-10	7.7e-09
Lus10009988	185.415	-2.26708	0.399021	-5.68161	1.33e-08	1.56e-07
Lus10009994	17.8551	4.183	1.18977	3.5158	0.000438428	0.00179615
Lus10009995	881.533	10.5754	1.43118	7.3893	1.48e-13	4.43e-12
Lus10009997	7.10227	4.78192	1.89007	2.53003	0.0114054	0.0310401
Lus10009999	759.623	-2.16575	0.249965	-8.6642	4.55e-18	2.97e-16
Lus10010002	14.0499	4.59051	1.30078	3.52904	0.000417063	0.00171971
Lus10010006	1010.67	-3.02281	0.337441	-8.95804	3.31e-19	2.44e-17
Lus10010007	878.537	-2.04245	0.284941	-7.16796	7.61e-13	2.03e-11
Lus10010010	30.2632	2.18048	0.603199	3.61487	0.000300504	0.00128769
Lus10010013	468.101	-3.44249	0.415694	-8.28132	1.22e-16	6.24e-15
Lus10010017	25.2966	7.15979	1.52412	4.69766	2.63e-06	1.86e-05
Lus10010024	263.157	7.16924	0.97905	7.32265	2.43e-13	7.02e-12
Lus10010025	537.095	2.23601	0.344213	6.49601	8.25e-11	1.5e-09
Lus10010026	22.9915	2.52092	0.808098	3.11958	0.0018111	0.00627228
Lus10010029	27.2357	7.02818	1.60948	4.36674	1.26e-05	7.59e-05
Lus10010035	74.7154	2.08559	0.647604	3.22047	0.00127979	0.00462313
Lus10010047	319.482	2.82583	0.400619	7.05367	1.74e-12	4.35e-11
Lus10010060	127.17	2.37689	0.37838	6.28176	3.35e-10	5.42e-09
Lus10010066	99.4175	-2.08168	0.455903	-4.56605	4.97e-06	3.29e-05
Lus10010074	12.1781	4.22175	1.31879	3.20122	0.00136848	0.0049046
Lus10010077	174.918	3.32967	0.48488	6.867	6.56e-12	1.47e-10
Lus10010083	39.9247	-3.06126	0.548955	-5.57652	2.45e-08	2.71e-07
Lus10010084	294.234	2.61165	0.404086	6.46312	1.03e-10	1.83e-09
Lus10010091	1581.93	-2.05808	0.402631	-5.11157	3.19e-07	2.78e-06
Lus10010094	21.5773	7.10573	1.69582	4.19014	2.79e-05	0.000154889
Lus10010101	23.0698	4.44607	0.977924	4.54644	5.46e-06	3.58e-05
Lus10010104	103.012	5.94168	0.875579	6.786	1.15e-11	2.48e-10
Lus10010111	444.238	9.78388	1.13206	8.64252	5.5e-18	3.55e-16
Lus10010120	230.122	3.27087	1.06312	3.07668	0.00209322	0.00711195
Lus10010131	99.7812	3.70964	0.48506	7.64781	2.04e-14	7.2e-13
Lus10010135	404.011	-2.07865	0.285679	-7.27618	3.43e-13	9.64e-12
Lus10010138	51.1239	-3.27343	0.849268	-3.85441	0.000116007	0.000553635
Lus10010140	73.1665	-5.33696	0.489668	-10.8991	1.16e-27	2.53e-25
Lus10010143	25.6073	-4.0334	0.724417	-5.56778	2.58e-08	2.83e-07
Lus10010153	78.8948	3.07961	0.719872	4.278	1.89e-05	0.000109093
Lus10010154	126.423	-4.74177	0.474242	-9.99863	1.55e-23	2.14e-21
Lus10010166	12.541	5.3175	1.63808	3.24618	0.00116965	0.0042708
Lus10010175	21.3204	3.06591	0.892643	3.43464	0.000593339	0.0023432
Lus10010183	36.4342	-2.15398	0.48268	-4.46255	8.1e-06	5.11e-05
Lus10010184	6.08332	5.19271	1.91993	2.70463	0.00683802	0.0199652
Lus10010185	4.46623	4.95669	1.82337	2.71843	0.00655925	0.0192655
Lus10010205	34.2104	6.74945	1.5897	4.24575	2.18e-05	0.000124103
Lus10010217	25.592	5.21742	1.15391	4.52152	6.14e-06	3.99e-05
Lus10010222	23.8516	-2.02562	0.586363	-3.45455	0.000551219	0.00219546
Lus10010225	177.713	5.99449	0.6668	8.98993	2.47e-19	1.87e-17
Lus10010226	45.5947	7.63886	1.52109	5.02198	5.11e-07	4.24e-06
Lus10010227	80.3243	4.07307	0.579669	7.02655	2.12e-12	5.23e-11
Lus10010229	799.106	7.32202	0.85371	8.5767	9.76e-18	5.98e-16
Lus10010265	115.374	2.05784	0.531021	3.87525	0.000106514	0.000512597
Lus10010272	209.83	3.36411	0.464018	7.24997	4.17e-13	1.15e-11
Lus10010273	49.2575	6.59424	1.50353	4.38585	1.16e-05	7.01e-05
Lus10010278	199.958	-4.32069	0.866293	-4.98756	6.11e-07	4.98e-06
Lus10010279	163.642	-2.70552	0.43524	-6.21617	5.09e-10	7.94e-09
Lus10010286	38.5971	-5.77428	1.09335	-5.2813	1.28e-07	1.22e-06
Lus10010287	105.787	8.68412	1.57456	5.51527	3.48e-08	3.71e-07
Lus10010289	276.624	-3.11218	0.305268	-10.1949	2.09e-24	3.23e-22
Lus10010300	209.574	3.33818	0.397078	8.40688	4.21e-17	2.3e-15
Lus10010302	31.9366	3.13406	1.24502	2.51728	0.0118266	0.03203
Lus10010303	7.30236	5.90327	1.72804	3.41616	0.000635103	0.0024865
Lus10010307	880.343	4.69478	0.574825	8.16731	3.15e-16	1.5e-14
Lus10010337	1723.59	8.08778	0.841458	9.61162	7.14e-22	7.85e-20
Lus10010338	131.313	5.9691	0.931622	6.40721	1.48e-10	2.56e-09
Lus10010352	1001.1	-3.49372	0.444544	-7.85912	3.87e-15	1.55e-13
Lus10010358	9.37222	7.12564	1.79181	3.9768	6.98e-05	0.000352202
Lus10010359	31.3917	4.54327	0.937555	4.84587	1.26e-06	9.53e-06
Lus10010361	120.625	9.72262	1.48021	6.56843	5.09e-11	9.65e-10
Lus10010378	753.946	-4.69626	0.498601	-9.41887	4.56e-21	4.45e-19
Lus10010388	26.0076	-5.70449	1.01609	-5.61416	1.98e-08	2.23e-07
Lus10010392	4.15381	5.70954	2.02603	2.81809	0.00483102	0.0148039
Lus10010403	65.9576	-2.05923	0.589803	-3.49138	0.00048053	0.00194538
Lus10010435	16.3614	5.30735	1.66758	3.18266	0.00145927	0.00518638
Lus10010441	21.5635	3.67694	0.985187	3.73222	0.000189797	0.000857116
Lus10010448	13.4721	-2.74305	0.792408	-3.46167	0.000536841	0.00214487
Lus10010451	5.82216	5.97283	1.75316	3.40689	0.000657081	0.00256307
Lus10010452	15.9995	-2.69945	0.814159	-3.31563	0.000914356	0.00343301
Lus10010454	29.3684	3.64716	0.981712	3.7151	0.000203126	0.000909903
Lus10010455	105.125	9.97351	1.55707	6.40531	1.5e-10	2.59e-09
Lus10010458	5.04403	5.9805	1.7887	3.34348	0.000827338	0.0031378
Lus10010476	8.68118	-8.05001	1.82216	-4.41784	9.97e-06	6.16e-05
Lus10010477	27.4596	7.72485	1.54441	5.0018	5.68e-07	4.66e-06
Lus10010479	2915.29	9.85641	0.735771	13.396	6.38e-41	5.07e-38
Lus10010482	18.6083	7.38842	1.65053	4.47638	7.59e-06	4.83e-05
Lus10010483	56.2056	8.34522	1.51665	5.50241	3.75e-08	3.97e-07
Lus10010491	19.3463	5.62595	1.58793	3.54294	0.00039569	0.00164185
Lus10010498	192.481	9.74023	1.469	6.6305	3.35e-11	6.56e-10
Lus10010505	1840.27	-2.24885	0.199274	-11.2852	1.55e-29	4.11e-27
Lus10010509	11.5132	3.99259	1.22077	3.27056	0.00107334	0.00395567
Lus10010516	158.805	4.32352	0.879773	4.91436	8.91e-07	6.98e-06
Lus10010519	77.4374	4.21769	0.719099	5.86524	4.48e-09	5.77e-08
Lus10010529	34.5357	4.80125	1.14908	4.17834	2.94e-05	0.000162167
Lus10010534	184.975	-3.3829	0.545014	-6.20699	5.4e-10	8.38e-09
Lus10010540	189.869	-6.72681	0.871412	-7.71944	1.17e-14	4.3e-13
Lus10010543	87.9506	5.58987	1.59267	3.50975	0.000448527	0.0018328
Lus10010545	12.9935	3.19914	1.26413	2.53072	0.0113829	0.0309934
Lus10010548	14.506	3.27254	1.11291	2.94053	0.0032765	0.0105528
Lus10010552	152.4	-2.53584	0.388925	-6.52014	7.02e-11	1.29e-09
Lus10010554	7.72414	-3.04091	1.01373	-2.99973	0.00270221	0.00889994
Lus10010580	15.1392	3.12871	1.19006	2.62903	0.00856285	0.0242577
Lus10010591	319.539	-2.16599	0.307976	-7.03296	2.02e-12	5.01e-11
Lus10010605	726.974	-2.26145	0.260208	-8.69095	3.59e-18	2.38e-16
Lus10010610	44.9474	-2.10913	0.61517	-3.42853	0.000606857	0.00238956
Lus10010616	5.67147	4.59124	1.67695	2.73786	0.0061841	0.0183067
Lus10010624	598.693	7.0104	0.864038	8.11353	4.92e-16	2.27e-14
Lus10010630	102.093	3.5385	0.503886	7.02242	2.18e-12	5.36e-11
Lus10010633	31.2559	-2.89066	0.582908	-4.95904	7.08e-07	5.68e-06
Lus10010657	30.1282	7.70683	1.52101	5.06693	4.04e-07	3.44e-06
Lus10010665	345.763	-4.28864	0.373769	-11.474	1.78e-30	5.23e-28
Lus10010666	66.2333	7.14439	1.43692	4.972	6.63e-07	5.35e-06
Lus10010671	1329.19	-2.07389	0.3031	-6.84226	7.8e-12	1.74e-10
Lus10010672	48.1933	8.03634	1.51095	5.31874	1.04e-07	1.01e-06
Lus10010673	10.4781	-3.87467	1.02952	-3.76358	0.000167501	0.00076733
Lus10010694	30.1056	8.00956	1.61494	4.95966	7.06e-07	5.67e-06
Lus10010696	102.603	2.15181	0.3637	5.91644	3.29e-09	4.37e-08
Lus10010706	27.5999	3.43875	0.851056	4.04057	5.33e-05	0.000276394
Lus10010709	18.8391	4.17997	1.17915	3.54491	0.000392753	0.0016314
Lus10010712	257.5	9.33469	1.41984	6.57447	4.88e-11	9.28e-10
Lus10010714	25.3891	2.81529	0.826505	3.40625	0.000658615	0.00256819
Lus10010715	40.187	4.83062	0.994577	4.85696	1.19e-06	9.07e-06
Lus10010737	110.322	-5.40234	0.715433	-7.55114	4.31e-14	1.42e-12
Lus10010741	127.612	6.48756	1.04541	6.20578	5.44e-10	8.44e-09
Lus10010744	47.7912	4.3425	0.849302	5.11302	3.17e-07	2.76e-06
Lus10010752	257.089	-2.6404	0.458896	-5.7538	8.73e-09	1.06e-07
Lus10010753	29.2462	-3.20099	0.742577	-4.31065	1.63e-05	9.57e-05
Lus10010755	236.194	-2.67472	0.430398	-6.21451	5.15e-10	8.01e-09
Lus10010758	438.355	-3.49611	0.397334	-8.79893	1.38e-18	9.6e-17
Lus10010760	21.1328	7.38569	1.61223	4.58105	4.63e-06	3.08e-05
Lus10010769	1124.26	3.23669	0.730658	4.42983	9.43e-06	5.86e-05
Lus10010774	36.6257	4.9705	1.4653	3.39213	0.00069352	0.00268811
Lus10010784	3.12009	4.70151	1.91848	2.45065	0.01426	0.037637
Lus10010786	652.477	7.42951	0.767027	9.68611	3.45e-22	4.04e-20
Lus10010789	130.882	3.31748	0.898607	3.6918	0.000222674	0.000986969
Lus10010790	58.5719	4.64644	1.76066	2.63903	0.0083143	0.0236398
Lus10010793	30.2141	7.95351	1.56983	5.06648	4.05e-07	3.44e-06
Lus10010800	86.4936	-3.37804	0.510451	-6.61776	3.65e-11	7.1e-10
Lus10010801	6.69272	-5.78282	1.74263	-3.31845	0.000905195	0.00340219
Lus10010807	80.325	6.33515	1.49889	4.22657	2.37e-05	0.000133855
Lus10010811	9.07326	7.1094	1.94651	3.65237	0.000259826	0.00113283
Lus10010814	35.9247	3.08745	0.63757	4.84253	1.28e-06	9.67e-06
Lus10010821	40.8459	-5.36219	0.946082	-5.66779	1.45e-08	1.68e-07
Lus10010825	51.4581	4.61643	1.46859	3.14345	0.00166971	0.00584049
Lus10010832	8.34444	4.56743	1.78672	2.55632	0.0105785	0.0290909
Lus10010841	364.079	4.87902	0.59964	8.13657	4.07e-16	1.9e-14
Lus10010845	27.2009	2.40188	0.677596	3.5447	0.00039306	0.00163248
Lus10010854	45.248	2.18773	0.80118	2.73063	0.00632128	0.0186764
Lus10010864	359.013	-3.9279	0.642433	-6.11409	9.71e-10	1.43e-08
Lus10010866	872.117	-5.66628	0.671434	-8.43908	3.2e-17	1.8e-15
Lus10010881	29.2891	3.62286	0.785337	4.61313	3.97e-06	2.68e-05
Lus10010886	4.30811	6.23261	1.97805	3.15088	0.00162779	0.00571327
Lus10010896	28.4288	7.46499	1.56314	4.77565	1.79e-06	1.31e-05
Lus10010904	2001.36	-4.1906	0.668192	-6.27155	3.57e-10	5.75e-09
Lus10010907	163.812	3.62631	0.411367	8.81526	1.19e-18	8.42e-17
Lus10010913	172.816	8.66467	1.49089	5.81175	6.18e-09	7.74e-08
Lus10010917	23.1096	-8.26036	1.67852	-4.9212	8.6e-07	6.76e-06
Lus10010923	3270.33	2.19618	0.373331	5.88267	4.04e-09	5.25e-08
Lus10010925	8.58712	4.17139	1.65471	2.52092	0.011705	0.031732
Lus10010929	222.287	7.24098	1.08027	6.70295	2.04e-11	4.18e-10
Lus10010941	18.9034	4.1013	1.73718	2.36089	0.0182309	0.0463267
Lus10010944	8.90849	5.28829	1.63779	3.22893	0.00124256	0.00450416
Lus10010946	84.8515	7.4317	1.44129	5.15628	2.52e-07	2.25e-06
Lus10010949	4.12536	5.64484	1.98176	2.8484	0.00439401	0.0136466
Lus10010952	89.7294	8.85999	1.53161	5.78475	7.26e-09	8.95e-08
Lus10010953	44.8808	-2.33644	0.446956	-5.22744	1.72e-07	1.59e-06
Lus10010959	11.6759	-2.92996	0.991541	-2.95495	0.00312718	0.0101213
Lus10010960	50.391	-3.1939	0.557355	-5.73047	1e-08	1.2e-07
Lus10010969	316.933	3.03347	0.284244	10.672	1.38e-26	2.73e-24
Lus10010986	202.989	2.88688	0.305209	9.45869	3.12e-21	3.13e-19
Lus10010987	35.049	5.45832	1.51811	3.59547	0.000323801	0.00137706
Lus10010991	36.0853	3.4004	0.754827	4.50487	6.64e-06	4.28e-05
Lus10010996	18.4165	7.04409	1.55357	4.53412	5.78e-06	3.78e-05
Lus10010997	188.561	-2.2485	0.443778	-5.06672	4.05e-07	3.44e-06
Lus10011004	7.04029	4.47333	1.70247	2.62755	0.00860013	0.0243456
Lus10011033	31.7091	2.67944	0.686576	3.90261	9.52e-05	0.000463709
Lus10011035	280.804	-4.80978	0.299996	-16.0328	7.54e-58	1.76e-54
Lus10011039	23.151	-5.94086	1.27433	-4.66196	3.13e-06	2.17e-05
Lus10011058	709.594	2.80709	0.330077	8.50436	1.83e-17	1.07e-15
Lus10011060	5348.97	-2.15835	0.309696	-6.96927	3.19e-12	7.64e-11
Lus10011066	37.3866	7.47843	1.61943	4.61795	3.88e-06	2.63e-05
Lus10011067	22.9953	2.08596	0.826751	2.52309	0.0116329	0.0315713
Lus10011079	141.266	-2.16664	0.385727	-5.61702	1.94e-08	2.2e-07
Lus10011080	241.261	-2.25908	0.515894	-4.37897	1.19e-05	7.21e-05
Lus10011081	31.0364	-2.60743	0.699329	-3.72847	0.000192647	0.000867854
Lus10011082	132.461	-2.32323	0.350323	-6.63168	3.32e-11	6.51e-10
Lus10011087	1305.23	-2.52763	0.266107	-9.49853	2.13e-21	2.21e-19
Lus10011088	3.44848	-6.56392	2.01066	-3.26456	0.00109635	0.00403458
Lus10011094	164.07	-3.5224	0.361803	-9.73569	2.12e-22	2.55e-20
Lus10011096	29.6871	3.32267	0.972265	3.41746	0.000632093	0.00247638
Lus10011101	180.632	-2.06972	0.291786	-7.09329	1.31e-12	3.36e-11
Lus10011109	45.4114	7.54649	1.58094	4.77342	1.81e-06	1.32e-05
Lus10011110	216.392	6.89417	1.42326	4.84393	1.27e-06	9.62e-06
Lus10011111	422.511	6.71979	1.05988	6.34013	2.3e-10	3.84e-09
Lus10011118	29.1235	4.16266	0.863608	4.82009	1.43e-06	1.07e-05
Lus10011127	34.2951	4.73264	1.1589	4.08375	4.43e-05	0.000234758
Lus10011131	39.1386	6.89344	1.4564	4.73321	2.21e-06	1.59e-05
Lus10011132	42.4774	4.11704	0.700106	5.8806	4.09e-09	5.3e-08
Lus10011139	8.25074	6.60243	1.80071	3.66657	0.000245823	0.00107796
Lus10011140	64.9557	3.36674	0.877611	3.83625	0.000124927	0.000591522
Lus10011148	338.166	6.28121	0.977582	6.42525	1.32e-10	2.3e-09
Lus10011149	177.533	2.67742	0.378977	7.06487	1.61e-12	4.06e-11
Lus10011158	29.233	6.68174	1.58534	4.21471	2.5e-05	0.00014036
Lus10011160	123.804	6.27189	1.16074	5.40338	6.54e-08	6.6e-07
Lus10011168	53.066	3.54176	0.713235	4.96577	6.84e-07	5.51e-06
Lus10011176	199.98	-2.1318	0.32808	-6.4978	8.15e-11	1.48e-09
Lus10011181	6.84691	-3.65611	1.16509	-3.13805	0.00170077	0.00593732
Lus10011183	5.2383	4.87359	1.82635	2.66849	0.00761938	0.0219279
Lus10011209	14.1221	5.91159	1.60864	3.67489	0.000237953	0.00104633
Lus10011213	459.026	6.93534	1.10281	6.2888	3.2e-10	5.22e-09
Lus10011215	69.0381	3.84296	0.776578	4.94858	7.48e-07	5.97e-06
Lus10011220	3.92841	5.03059	1.85658	2.7096	0.00673642	0.0197081
Lus10011221	15.537	5.87643	1.62556	3.61502	0.000300325	0.00128709
Lus10011222	57.377	4.828	0.863419	5.59172	2.25e-08	2.51e-07
Lus10011223	96.1709	3.68169	0.53354	6.90049	5.18e-12	1.19e-10
Lus10011230	327.426	-2.8778	0.589362	-4.88291	1.05e-06	8.05e-06
Lus10011238	327.775	-2.50146	0.339604	-7.3658	1.76e-13	5.23e-12
Lus10011244	4.72335	6.42191	2.03119	3.16165	0.00156876	0.00552998
Lus10011256	106.263	3.11527	0.708654	4.39604	1.1e-05	6.73e-05
Lus10011258	3.0395	4.64064	1.96945	2.35631	0.0184573	0.0468033
Lus10011286	3.4204	-5.04048	1.94884	-2.5864	0.00969835	0.0269889
Lus10011287	95.6298	-2.87776	0.374958	-7.67489	1.66e-14	5.92e-13
Lus10011291	25.1068	2.86613	0.721692	3.9714	7.15e-05	0.0003593
Lus10011295	201.805	3.47127	0.656728	5.2857	1.25e-07	1.2e-06
Lus10011302	287.721	3.25706	0.546076	5.96448	2.45e-09	3.35e-08
Lus10011304	989.644	2.57428	0.43431	5.92728	3.08e-09	4.12e-08
Lus10011306	42.4941	6.63318	1.44098	4.60323	4.16e-06	2.8e-05
Lus10011308	11.5256	4.15094	1.67298	2.48117	0.0130951	0.0349582
Lus10011316	224.272	-2.22771	0.387905	-5.74291	9.31e-09	1.12e-07
Lus10011329	238.55	2.41911	0.345908	6.99349	2.68e-12	6.5e-11
Lus10011337	61.5014	3.65183	0.831729	4.39064	1.13e-05	6.87e-05
Lus10011342	63.9354	3.48679	0.684708	5.09238	3.54e-07	3.05e-06
Lus10011346	110.885	-3.71483	0.395518	-9.39231	5.87e-21	5.65e-19
Lus10011348	136.719	3.00481	0.424966	7.07072	1.54e-12	3.91e-11
Lus10011349	13.0551	4.44986	1.579	2.81815	0.00483009	0.0148023
Lus10011350	332.796	11.115	1.47522	7.53445	4.9e-14	1.6e-12
Lus10011353	26.6774	2.23325	0.70267	3.17824	0.00148174	0.00525628
Lus10011358	228.634	-2.06791	0.649845	-3.18217	0.00146178	0.00519317
Lus10011360	79.5336	-2.9923	0.766605	-3.90332	9.49e-05	0.000462485
Lus10011361	8727.5	-2.00459	0.223291	-8.97748	2.77e-19	2.07e-17
Lus10011362	129.805	-2.7017	0.409921	-6.59078	4.38e-11	8.4e-10
Lus10011366	9.1278	-4.55106	1.11748	-4.07259	4.65e-05	0.000245255
Lus10011376	47.6575	2.91172	0.499977	5.8237	5.76e-09	7.26e-08
Lus10011386	97.2071	-5.15368	0.723187	-7.12634	1.03e-12	2.69e-11
Lus10011387	44.9747	-3.38501	0.73899	-4.58058	4.64e-06	3.09e-05
Lus10011388	127.512	-6.06981	0.689188	-8.80719	1.28e-18	8.97e-17
Lus10011396	127.246	5.27889	0.692659	7.6212	2.51e-14	8.68e-13
Lus10011398	153.475	-2.03673	0.308406	-6.60405	4e-11	7.73e-10
Lus10011400	176.178	4.16668	0.426552	9.76829	1.54e-22	1.9e-20
Lus10011403	93.6697	-2.51909	0.39707	-6.34419	2.24e-10	3.75e-09
Lus10011404	24.8225	-2.11876	0.860878	-2.46116	0.0138489	0.0366849
Lus10011440	54.0554	6.64857	1.14481	5.80757	6.34e-09	7.92e-08
Lus10011443	37.9524	2.99625	0.662117	4.52526	6.03e-06	3.93e-05
Lus10011445	64.8997	-2.58711	0.473984	-5.45822	4.81e-08	4.99e-07
Lus10011447	13.5641	6.67477	1.59517	4.18436	2.86e-05	0.000158459
Lus10011448	15.5971	7.76027	1.70536	4.55053	5.35e-06	3.51e-05
Lus10011450	103.526	2.38483	0.590912	4.03584	5.44e-05	0.000281102
Lus10011452	27.35	6.70917	1.54565	4.34068	1.42e-05	8.44e-05
Lus10011453	260.639	5.18243	0.985219	5.26018	1.44e-07	1.35e-06
Lus10011455	82.986	3.10734	0.677023	4.58971	4.44e-06	2.97e-05
Lus10011472	17.8441	8.11119	1.59724	5.07826	3.81e-07	3.26e-06
Lus10011473	5.15977	5.98087	1.85518	3.22387	0.00126472	0.00457349
Lus10011486	79.1662	-2.02635	0.413185	-4.90421	9.38e-07	7.32e-06
Lus10011488	263.908	-2.18726	0.491086	-4.45392	8.43e-06	5.3e-05
Lus10011499	2697.28	10.1114	0.647867	15.6073	6.5e-55	1.34e-51
Lus10011508	40.764	7.80976	1.53157	5.09919	3.41e-07	2.95e-06
Lus10011509	143.127	5.73887	0.934219	6.14296	8.1e-10	1.21e-08
Lus10011518	14.5892	-4.28381	0.953513	-4.49265	7.03e-06	4.5e-05
Lus10011519	19.1202	2.98328	0.855403	3.48757	0.000487432	0.0019699
Lus10011520	1082.74	4.28967	0.637605	6.72779	1.72e-11	3.58e-10
Lus10011521	95.6399	-2.28069	0.337556	-6.75647	1.41e-11	3e-10
Lus10011527	26.9791	2.82279	0.808773	3.49022	0.000482628	0.00195297
Lus10011528	486.405	-2.52051	0.370435	-6.80418	1.02e-11	2.21e-10
Lus10011529	10.2757	-3.70812	1.06194	-3.49184	0.000479706	0.00194272
Lus10011530	632.89	-2.00052	0.343478	-5.82429	5.74e-09	7.23e-08
Lus10011532	71.4198	-2.69435	0.444642	-6.05958	1.36e-09	1.97e-08
Lus10011542	52.9864	4.38881	0.872022	5.03291	4.83e-07	4.02e-06
Lus10011550	383.802	3.5262	0.546801	6.44879	1.13e-10	2e-09
Lus10011558	146.782	3.2451	0.455835	7.11901	1.09e-12	2.83e-11
Lus10011561	116.336	3.40394	0.745611	4.5653	4.99e-06	3.3e-05
Lus10011576	537.166	2.27843	0.54649	4.1692	3.06e-05	0.000168254
Lus10011582	3.3265	5.75917	2.35678	2.44366	0.014539	0.0382492
Lus10011597	706.741	-2.20551	0.501994	-4.3935	1.12e-05	6.79e-05
Lus10011604	697.504	6.61261	0.52474	12.6017	2.07e-36	1.2e-33
Lus10011627	8.41606	3.10808	1.33411	2.32971	0.0198214	0.0498071
Lus10011645	36.2627	-4.07775	0.815069	-5.00295	5.65e-07	4.63e-06
Lus10011655	75.7512	6.12787	1.46304	4.18845	2.81e-05	0.000155951
Lus10011657	285.491	-2.9088	0.316941	-9.17776	4.4e-20	3.72e-18
Lus10011658	28.3602	-7.37673	1.18932	-6.2025	5.56e-10	8.6e-09
Lus10011667	15.0596	5.4472	1.54054	3.53589	0.000406405	0.00168111
Lus10011668	171.347	3.66117	0.672177	5.44674	5.13e-08	5.3e-07
Lus10011678	9.99269	3.97853	1.32417	3.00455	0.00265973	0.00877574
Lus10011683	508.552	-2.08184	0.490821	-4.24154	2.22e-05	0.000126153
Lus10011691	74.1951	9.0485	1.50605	6.00809	1.88e-09	2.62e-08
Lus10011699	18.4027	7.53619	1.59581	4.72248	2.33e-06	1.66e-05
Lus10011715	24.8767	4.62948	1.19478	3.87476	0.000106732	0.000513436
Lus10011721	37.3715	-6.05627	0.890227	-6.80306	1.02e-11	2.23e-10
Lus10011727	921.12	-3.08435	0.276681	-11.1477	7.35e-29	1.81e-26
Lus10011730	5.9854	4.9778	1.7672	2.81678	0.00485084	0.0148581
Lus10011731	13.7955	6.24902	1.71725	3.63896	0.000273736	0.00118666
Lus10011736	94.1491	8.97985	1.5484	5.79944	6.65e-09	8.27e-08
Lus10011756	41.7975	7.69736	1.53717	5.00749	5.51e-07	4.54e-06
Lus10011758	548.374	4.69293	0.761871	6.15975	7.29e-10	1.1e-08
Lus10011768	32.5152	7.01032	1.54124	4.5485	5.4e-06	3.55e-05
Lus10011773	1566.32	2.01359	0.252031	7.98947	1.36e-15	5.88e-14
Lus10011774	3.24104	5.67284	1.96789	2.88271	0.00394271	0.0124103
Lus10011775	33.23	-2.18665	0.527418	-4.14595	3.38e-05	0.000184554
Lus10011777	535.776	-2.27769	0.299873	-7.59551	3.07e-14	1.04e-12
Lus10011780	12.8927	4.54261	1.86843	2.43124	0.0150472	0.039364
Lus10011782	84.8422	4.90208	0.836395	5.86097	4.6e-09	5.91e-08
Lus10011785	81.8366	6.81178	1.53612	4.4344	9.23e-06	5.75e-05
Lus10011786	53.8375	-4.94238	0.584542	-8.45514	2.79e-17	1.58e-15
Lus10011802	86.0226	6.10557	0.883575	6.91008	4.84e-12	1.12e-10
Lus10011803	512.782	-2.47411	0.255076	-9.69951	3.03e-22	3.59e-20
Lus10011804	52.7015	2.82225	0.745702	3.78468	0.000153903	0.000711191
Lus10011825	27.5797	2.6542	0.752147	3.52883	0.000417405	0.00172071
Lus10011828	890.33	6.92244	1.17219	5.90554	3.51e-09	4.63e-08
Lus10011835	131.019	5.76334	0.959212	6.00841	1.87e-09	2.62e-08
Lus10011838	131.121	4.60595	0.699926	6.58063	4.68e-11	8.94e-10
Lus10011840	22.1604	4.65399	1.17704	3.95399	7.69e-05	0.000383665
Lus10011862	30.49	2.07622	0.631217	3.28923	0.00100463	0.00373536
Lus10011866	105.99	3.80819	0.958452	3.97328	7.09e-05	0.000356781
Lus10011868	60.6273	3.86926	0.740368	5.22612	1.73e-07	1.6e-06
Lus10011872	38.0247	4.27966	1.25184	3.41869	0.000629237	0.002467
Lus10011875	15.58	-2.37878	0.693399	-3.4306	0.000602245	0.00237391
Lus10011885	164.628	3.65782	0.621888	5.8818	4.06e-09	5.27e-08
Lus10011886	111.832	7.87381	1.55149	5.075	3.87e-07	3.31e-06
Lus10011890	20.9823	5.79519	1.52452	3.80133	0.000143924	0.00067093
Lus10011899	103.293	-3.58944	0.428724	-8.37236	5.65e-17	3.03e-15
Lus10011914	109.275	-2.10816	0.453444	-4.64921	3.33e-06	2.3e-05
Lus10011917	180.085	3.21668	0.506839	6.34654	2.2e-10	3.7e-09
Lus10011918	2551.91	2.01378	0.486794	4.13683	3.52e-05	0.000191179
Lus10011930	30.9317	2.79697	0.921475	3.03532	0.00240284	0.00803354
Lus10011939	56.9771	-2.28873	0.500545	-4.57247	4.82e-06	3.2e-05
Lus10011958	353.119	-3.33159	0.448441	-7.42929	1.09e-13	3.35e-12
Lus10011960	186.31	7.05299	0.939926	7.50377	6.2e-14	1.99e-12
Lus10011969	551.585	-2.3909	0.321811	-7.42953	1.09e-13	3.35e-12
Lus10011972	354.623	-2.46729	0.432074	-5.71034	1.13e-08	1.33e-07
Lus10011982	33.3006	6.58628	1.62827	4.04496	5.23e-05	0.000271788
Lus10011988	9.12366	4.63184	1.58213	2.9276	0.00341588	0.0109432
Lus10011991	17.7787	4.42843	1.23048	3.59893	0.000319523	0.00136152
Lus10011997	363.887	7.36826	1.0135	7.27013	3.59e-13	1.01e-11
Lus10011999	5.55951	6.13194	2.21067	2.7738	0.00554064	0.01666
Lus10012011	130.224	-2.74187	0.478407	-5.73125	9.97e-09	1.19e-07
Lus10012018	40.2897	-2.48452	0.555964	-4.46885	7.86e-06	4.98e-05
Lus10012026	1000.36	2.21035	0.37578	5.88203	4.05e-09	5.27e-08
Lus10012027	41.2604	-2.54647	0.587181	-4.33677	1.45e-05	8.59e-05
Lus10012032	6.24698	6.59986	1.89588	3.48115	0.000499263	0.00201259
Lus10012044	284.478	-2.46176	0.461084	-5.33909	9.34e-08	9.16e-07
Lus10012047	378.002	9.78895	1.48867	6.57564	4.84e-11	9.21e-10
Lus10012048	116.702	5.90387	0.773362	7.63403	2.28e-14	7.93e-13
Lus10012052	48.6354	4.01518	0.834178	4.81334	1.48e-06	1.1e-05
Lus10012056	358.841	-2.09649	0.310357	-6.75508	1.43e-11	3.02e-10
Lus10012057	79.8397	2.01538	0.519794	3.87726	0.000105639	0.000509159
Lus10012058	17.4088	6.7416	1.85246	3.63926	0.000273423	0.00118546
Lus10012064	9.30909	-8.024	1.7748	-4.52106	6.15e-06	4e-05
Lus10012066	13.4636	-2.82714	0.824774	-3.42778	0.000608543	0.00239512
Lus10012080	265.091	3.24595	0.598787	5.42088	5.93e-08	6.04e-07
Lus10012103	55.6541	3.92395	0.636616	6.16377	7.1e-10	1.07e-08
Lus10012106	58.9266	7.34405	1.57107	4.67456	2.95e-06	2.06e-05
Lus10012113	245.057	2.14144	0.424267	5.0474	4.48e-07	3.76e-06
Lus10012126	532.936	-2.22406	0.314794	-7.06513	1.6e-12	4.05e-11
Lus10012127	105.898	-2.22158	0.491244	-4.52235	6.12e-06	3.98e-05
Lus10012143	69.6353	2.07081	0.809649	2.55767	0.0105377	0.0289946
Lus10012145	14.2563	-5.89403	1.22017	-4.83052	1.36e-06	1.02e-05
Lus10012150	9.50158	6.85476	1.85537	3.69454	0.000220282	0.000977486
Lus10012151	106.212	2.2147	0.424136	5.22169	1.77e-07	1.64e-06
Lus10012160	20.9089	-4.36597	0.8112	-5.38211	7.36e-08	7.34e-07
Lus10012161	428.388	-3.38732	0.510814	-6.63122	3.33e-11	6.53e-10
Lus10012163	122.932	2.29848	0.425566	5.40098	6.63e-08	6.68e-07
Lus10012164	292.937	-2.31099	0.354467	-6.51962	7.05e-11	1.3e-09
Lus10012173	106.955	-3.444	0.414176	-8.31532	9.15e-17	4.79e-15
Lus10012179	21.0588	6.91487	1.54009	4.48992	7.12e-06	4.55e-05
Lus10012193	240.257	3.49323	0.666475	5.24135	1.59e-07	1.49e-06
Lus10012217	139.736	2.99771	0.599523	5.00016	5.73e-07	4.69e-06
Lus10012218	163.413	4.3076	0.761755	5.65484	1.56e-08	1.8e-07
Lus10012219	142.936	4.24546	0.566913	7.48873	6.95e-14	2.22e-12
Lus10012225	244.421	6.61727	0.904298	7.31758	2.52e-13	7.27e-12
Lus10012231	15.188	4.50954	1.65327	2.72764	0.00637884	0.0188178
Lus10012238	121.435	4.33625	0.657316	6.5969	4.2e-11	8.08e-10
Lus10012246	15.2754	-2.16407	0.888986	-2.43431	0.0149202	0.0390785
Lus10012247	59.8192	-2.58866	0.596157	-4.34224	1.41e-05	8.39e-05
Lus10012258	9527.14	-2.76985	0.295059	-9.38744	6.15e-21	5.89e-19
Lus10012261	121.702	8.33426	1.45566	5.72542	1.03e-08	1.23e-07
Lus10012264	2397.41	3.27861	0.291454	11.2492	2.34e-29	6.1e-27
Lus10012275	8.00713	4.78487	1.77352	2.69796	0.00697666	0.0203022
Lus10012276	39.9959	7.32574	1.52532	4.80277	1.56e-06	1.16e-05
Lus10012277	902.948	-2.72575	0.399869	-6.81662	9.32e-12	2.05e-10
Lus10012278	4.99905	5.04474	1.8412	2.73992	0.00614533	0.0182058
Lus10012285	23.7914	7.43962	1.56937	4.74051	2.13e-06	1.54e-05
Lus10012297	7585.53	-2.1189	0.249259	-8.50082	1.88e-17	1.1e-15
Lus10012307	40.8764	2.07614	0.677872	3.06273	0.00219328	0.0074216
Lus10012312	7.31163	6.22076	2.13296	2.91649	0.00354	0.011286
Lus10012320	366.274	-2.01786	0.290213	-6.95302	3.58e-12	8.47e-11
Lus10012330	30.7141	3.82927	0.957772	3.9981	6.39e-05	0.000324589
Lus10012347	107.19	6.09629	0.795686	7.66167	1.84e-14	6.52e-13
Lus10012351	888.463	8.82024	1.0599	8.32175	8.67e-17	4.54e-15
Lus10012355	44.6575	-2.58934	0.562486	-4.60338	4.16e-06	2.8e-05
Lus10012359	23.7221	-2.15269	0.828219	-2.59918	0.00934466	0.0261378
Lus10012361	31.4743	3.52791	0.730291	4.83082	1.36e-06	1.02e-05
Lus10012367	22.8475	6.78732	1.70093	3.99036	6.6e-05	0.000334346
Lus10012372	42.7767	-5.33317	0.918391	-5.80708	6.36e-09	7.94e-08
Lus10012375	95.8025	2.68812	0.481549	5.58223	2.37e-08	2.63e-07
Lus10012387	45.1249	7.05243	1.52916	4.61197	3.99e-06	2.7e-05
[truncated: 5,335 more rows]

## Sheet: Bud1vsStem_IC0523807
Supplementary Table S2: List of differntial expressed genes and their details
Gene	baseMean	log2FoldChange	lfcSE	stat	pvalue	padj
Lus10000028	11.0255	-3.59108	1.17593	-3.05381	0.00225952	0.012026
Lus10000034	373.569	9.85742	1.64348	5.9979	2e-09	7.79e-08
Lus10000037	55.6179	-3.82741	0.772593	-4.95398	7.27e-07	1.4e-05
Lus10000047	10.9639	2.47033	0.980743	2.51883	0.0117745	0.043752
Lus10000055	128.398	2.29689	0.864868	2.65577	0.0079128	0.032182
Lus10000059	29.375	2.08682	0.719429	2.90067	0.00372367	0.0178552
Lus10000063	174.311	2.23911	0.455153	4.91946	8.68e-07	1.64e-05
Lus10000071	61.1861	-2.57484	0.657127	-3.91833	8.92e-05	0.000855333
Lus10000074	483.894	6.69267	0.48232	13.876	8.86e-44	2.67e-40
Lus10000102	137.948	4.05286	1.42222	2.84967	0.00437645	0.0202371
Lus10000141	739.707	4.67697	1.54674	3.02375	0.0024966	0.012986
Lus10000181	17.0041	-6.21736	1.35785	-4.57883	4.68e-06	7.12e-05
Lus10000197	9.05337	4.72077	1.65417	2.85387	0.00431906	0.0200415
Lus10000208	14.5543	-6.90634	1.89909	-3.63666	0.000276198	0.00215715
Lus10000209	143.913	8.37784	2.09536	3.99828	6.38e-05	0.000647818
Lus10000237	163.555	2.16217	0.42214	5.12192	3.02e-07	6.53e-06
Lus10000239	319.391	5.13671	0.437458	11.7422	7.75e-32	6.95e-29
Lus10000265	13.9111	-3.52752	0.940897	-3.74911	0.000177465	0.00150922
Lus10000283	759.532	5.95169	1.35902	4.37941	1.19e-05	0.000158105
Lus10000287	192.121	9.57035	1.94389	4.9233	8.51e-07	1.61e-05
Lus10000290	25.8276	9.23144	1.66161	5.55572	2.76e-08	8e-07
Lus10000294	16.5219	-3.2648	0.940389	-3.47175	0.000517073	0.00363176
Lus10000306	94.4346	2.64274	0.539536	4.89817	9.67e-07	1.81e-05
Lus10000310	204.219	-4.39176	0.424886	-10.3363	4.83e-25	2e-22
Lus10000330	17.4278	8.10689	1.89071	4.28776	1.8e-05	0.000224769
Lus10000332	108.838	5.08345	0.64042	7.93769	2.06e-15	2.37e-13
Lus10000338	45.5032	-3.35035	0.680894	-4.92052	8.63e-07	1.63e-05
Lus10000362	12.8038	-2.98223	1.0498	-2.84075	0.00450073	0.0206994
Lus10000397	427.105	-5.60584	0.493951	-11.349	7.5e-30	5.79e-27
Lus10000403	38.6812	-2.39045	0.698237	-3.42355	0.000618085	0.00420685
Lus10000419	12.5634	-3.45597	0.928675	-3.7214	0.000198119	0.00165063
Lus10000421	195.399	2.9595	0.501372	5.90281	3.57e-09	1.32e-07
Lus10000453	87.5947	-2.46742	0.478189	-5.15992	2.47e-07	5.5e-06
Lus10000463	62.8787	2.18798	0.524836	4.16888	3.06e-05	0.000352516
Lus10000473	35.2852	3.61972	0.701532	5.15973	2.47e-07	5.51e-06
Lus10000479	7.34725	-3.66554	1.43863	-2.54794	0.0108361	0.0409748
Lus10000485	464.696	10.5157	1.67753	6.26857	3.64e-10	1.65e-08
Lus10000487	7.23543	7.36415	1.89325	3.88968	0.000100375	0.000947014
Lus10000488	8.75719	7.36759	1.87697	3.92525	8.66e-05	0.000835487
Lus10000515	22.8039	-2.55076	0.695833	-3.66576	0.000246601	0.00196576
Lus10000523	79.8602	-3.76326	0.59922	-6.28027	3.38e-10	1.55e-08
Lus10000525	134.01	2.14814	0.392591	5.4717	4.46e-08	1.22e-06
Lus10000536	61.3076	2.98893	0.541105	5.52375	3.32e-08	9.34e-07
Lus10000538	4.87376	5.57427	1.91813	2.9061	0.00365966	0.0175991
Lus10000542	30.1754	2.20461	0.668725	3.29673	0.000978184	0.00613115
Lus10000558	22.7198	7.06025	1.82478	3.8691	0.000109236	0.00101732
Lus10000564	5.47601	5.87865	1.87946	3.12784	0.00176097	0.0098827
Lus10000579	90.3157	2.19129	0.851795	2.57255	0.0100951	0.0389233
Lus10000591	23.8676	8.58578	1.72106	4.98867	6.08e-07	1.19e-05
Lus10000608	22.3291	-2.08875	0.662723	-3.15176	0.00162287	0.00926267
Lus10000642	6.25935	-4.36065	1.64173	-2.65613	0.00790439	0.0321531
Lus10000644	67.8016	7.47495	1.52837	4.89079	1e-06	1.86e-05
Lus10000645	16.8591	3.95086	1.32018	2.99267	0.00276552	0.0140933
Lus10000649	20.1903	8.91929	1.6556	5.38735	7.15e-08	1.83e-06
Lus10000658	20.1878	2.2375	0.793669	2.81919	0.00481455	0.021858
Lus10000673	79.8552	2.33323	0.703096	3.3185	0.000905014	0.00574629
Lus10000682	109.322	10.698	2.29492	4.66161	3.14e-06	5.02e-05
Lus10000685	33.6677	-2.30358	0.849029	-2.71319	0.00666381	0.0281411
Lus10000688	171.954	9.91155	2.11632	4.6834	2.82e-06	4.58e-05
Lus10000739	17.7644	2.66243	0.887996	2.99824	0.0027154	0.0138762
Lus10000741	97.3663	-2.3528	0.508949	-4.62287	3.78e-06	5.91e-05
Lus10000745	591.214	2.62928	0.435901	6.03184	1.62e-09	6.49e-08
Lus10000746	41.2012	6.50144	1.51803	4.28282	1.85e-05	0.000228528
Lus10000747	53.4588	6.96352	1.47588	4.71823	2.38e-06	3.95e-05
Lus10000748	7.14614	5.17744	1.81168	2.85781	0.00426581	0.0198555
Lus10000755	182.505	9.72535	2.25676	4.30944	1.64e-05	0.00020717
Lus10000756	8.07768	3.76122	1.41678	2.65477	0.00793621	0.0322549
Lus10000776	46.479	-3.29397	0.746609	-4.41191	1.02e-05	0.000139709
Lus10000779	9.40858	-3.75894	1.24508	-3.01904	0.00253574	0.0131463
Lus10000782	33.5893	-2.3111	0.710013	-3.25501	0.00113388	0.00692769
Lus10000791	264.08	-2.20782	0.645499	-3.42033	0.000625453	0.00424898
Lus10000811	115.607	-2.05195	0.448773	-4.57237	4.82e-06	7.32e-05
Lus10000814	16.4563	3.23671	0.980499	3.30109	0.000963114	0.0060552
Lus10000826	197.778	-2.09514	0.597179	-3.5084	0.000450808	0.00322989
Lus10000834	7.90952	-5.03212	1.80961	-2.78078	0.00542288	0.0239932
Lus10000836	4.05102	-4.83445	1.94644	-2.48374	0.013001	0.047312
Lus10000844	33.1523	4.0991	1.14265	3.58735	0.000334055	0.00252068
Lus10000845	15.2526	3.953	1.12307	3.51981	0.000431864	0.00311229
Lus10000851	217.133	8.66293	1.15786	7.48182	7.33e-14	6.69e-12
Lus10000859	13.7022	-3.15491	1.20788	-2.61194	0.00900309	0.0356356
Lus10000889	934.392	9.36293	2.11521	4.42648	9.58e-06	0.000131843
Lus10000897	240.426	2.14698	0.55445	3.87227	0.000107828	0.00100477
Lus10000907	14.2394	7.80736	1.83875	4.246	2.18e-05	0.000263977
Lus10000919	15.3674	3.48494	1.06078	3.28526	0.00101887	0.00633236
Lus10000923	99.6753	5.62023	2.02254	2.77879	0.00545618	0.0241052
Lus10000932	45.6128	-2.57561	0.756049	-3.40667	0.000657604	0.00441876
Lus10000959	368.634	2.01544	0.551896	3.65184	0.000260365	0.00205666
Lus10000961	429.899	7.45559	1.33856	5.56987	2.55e-08	7.45e-07
Lus10000999	288.001	6.65958	1.65642	4.02047	5.81e-05	0.000599433
Lus10001000	247.09	5.12785	2.01122	2.54962	0.0107841	0.0408491
Lus10001008	289.934	3.27956	0.478739	6.8504	7.36e-12	4.71e-10
Lus10001014	33.8161	2.63271	0.631874	4.16651	3.09e-05	0.000355575
Lus10001026	6.94952	6.0346	1.95542	3.08608	0.00202811	0.0110364
Lus10001061	6.84633	7.06095	2.08177	3.39181	0.00069433	0.00462715
Lus10001074	132.273	2.97798	0.435715	6.83471	8.22e-12	5.2e-10
Lus10001108	12.47	-5.19202	1.21095	-4.28754	1.81e-05	0.000224817
Lus10001135	14.029	-4.51812	1.09511	-4.12573	3.7e-05	0.000413539
Lus10001137	27.6347	-3.41409	0.924027	-3.69479	0.000220067	0.00179623
Lus10001140	16.0486	2.837	1.10602	2.56504	0.0103164	0.0395879
Lus10001150	37.2547	4.18032	0.922696	4.53054	5.88e-06	8.68e-05
Lus10001153	273.816	2.65558	0.570335	4.65617	3.22e-06	5.14e-05
Lus10001154	114.368	5.30887	1.17368	4.52326	6.09e-06	8.94e-05
Lus10001162	142.953	-3.11271	0.525783	-5.92013	3.22e-09	1.21e-07
Lus10001172	24.771	7.89352	1.59811	4.9393	7.84e-07	1.49e-05
Lus10001197	262.58	3.63405	0.498734	7.28656	3.18e-13	2.65e-11
Lus10001204	692.266	2.14182	0.489004	4.37997	1.19e-05	0.000157822
Lus10001220	38.4931	2.27761	0.548502	4.15243	3.29e-05	0.000374558
Lus10001244	17.7367	2.83383	0.828996	3.41839	0.000629935	0.00427
Lus10001268	421.377	5.43347	1.46704	3.7037	0.000212481	0.00174921
Lus10001277	75.1546	-5.26118	0.611505	-8.60366	7.72e-18	1.22e-15
Lus10001279	9.74697	7.8096	1.77501	4.39974	1.08e-05	0.000146333
Lus10001285	225.562	7.19962	2.14516	3.35622	0.000790147	0.0051348
Lus10001293	89.4151	6.6087	1.70064	3.886	0.000101909	0.000959849
Lus10001303	82.7401	3.39326	0.540698	6.2757	3.48e-10	1.59e-08
Lus10001304	33.495	-2.08516	0.745192	-2.79815	0.00513963	0.0230129
Lus10001306	50.8972	-4.80409	0.664459	-7.23008	4.83e-13	3.82e-11
Lus10001314	11.5653	-3.37715	0.987318	-3.42053	0.000624991	0.00424689
Lus10001330	346.886	7.12085	0.735786	9.67788	3.74e-22	1.14e-19
Lus10001404	80.5518	-2.34293	0.584093	-4.01123	6.04e-05	0.000619728
Lus10001417	19.6793	-3.66509	0.816173	-4.49058	7.1e-06	0.000102442
Lus10001419	8.76039	-7.21541	1.90086	-3.79586	0.000147133	0.00129667
Lus10001442	10.7236	4.50161	1.75012	2.57217	0.0101064	0.0389548
Lus10001446	641.468	3.20879	0.428432	7.48962	6.91e-14	6.32e-12
Lus10001449	7.709	-5.66083	1.8996	-2.98001	0.00288237	0.014557
Lus10001452	36.2066	3.41161	0.788538	4.32651	1.51e-05	0.000194348
Lus10001464	1660.89	7.9361	0.924032	8.58855	8.81e-18	1.39e-15
Lus10001466	59.4163	3.71316	0.572948	6.4808	9.12e-11	4.79e-09
Lus10001467	87.2285	6.02046	0.792821	7.59372	3.11e-14	2.99e-12
Lus10001474	86.0272	2.54564	0.60282	4.22289	2.41e-05	0.00028764
Lus10001475	103.106	-2.56827	0.409433	-6.27274	3.55e-10	1.61e-08
Lus10001477	16.3473	-4.44072	1.09003	-4.07392	4.62e-05	0.00049718
Lus10001479	248.646	2.07542	0.454979	4.56157	5.08e-06	7.66e-05
Lus10001497	145.307	-2.193	0.454289	-4.82733	1.38e-06	2.46e-05
Lus10001509	18.2711	3.69599	1.41298	2.61574	0.00890355	0.0353385
Lus10001540	21.5205	4.18552	1.01954	4.10531	4.04e-05	0.00044433
Lus10001577	50.1161	-3.09832	0.703366	-4.405	1.06e-05	0.000143414
Lus10001578	13.9709	7.00996	1.85913	3.77056	0.000162883	0.00140757
Lus10001581	54.4762	-2.43126	0.582189	-4.17607	2.97e-05	0.000342859
Lus10001589	11.4036	6.66927	1.89181	3.52533	0.000422951	0.00306084
Lus10001591	15.8731	2.80704	1.08899	2.57765	0.00994748	0.0384748
Lus10001615	25.9579	2.76706	0.673385	4.10919	3.97e-05	0.000439421
Lus10001619	28.1183	3.49673	1.36348	2.56456	0.0103306	0.0396242
Lus10001638	252.179	-2.15679	0.329328	-6.54908	5.79e-11	3.13e-09
Lus10001642	2287.84	2.2002	0.440539	4.99433	5.9e-07	1.16e-05
Lus10001670	19.0976	-2.85577	0.749907	-3.80817	0.00014	0.00124682
Lus10001672	185.414	7.43637	0.806864	9.21639	3.07e-20	7.04e-18
Lus10001674	11.7064	3.6622	1.08601	3.37215	0.000745829	0.00491315
Lus10001678	21.5493	3.1461	0.801493	3.92529	8.66e-05	0.000835487
Lus10001704	16.0758	-2.95653	0.997871	-2.96284	0.00304813	0.0152165
Lus10001729	88.9625	4.12731	0.875437	4.71457	2.42e-06	4.01e-05
Lus10001732	140.724	3.686	0.625853	5.88956	3.87e-09	1.42e-07
Lus10001736	74.7463	-2.6004	0.444063	-5.85591	4.74e-09	1.69e-07
Lus10001754	88.7839	-2.57217	0.46962	-5.47714	4.32e-08	1.18e-06
Lus10001777	3114.96	4.12407	0.308286	13.3774	8.2e-41	1.7e-37
Lus10001816	327.408	6.28218	1.55571	4.03814	5.39e-05	0.000563201
Lus10001817	956.672	4.33379	1.39697	3.10228	0.00192037	0.010556
Lus10001822	321.301	-3.37055	0.541277	-6.22704	4.75e-10	2.11e-08
Lus10001827	25.2099	4.46206	0.957287	4.66115	3.14e-06	5.03e-05
Lus10001833	8.25832	4.76554	1.74728	2.72741	0.00638337	0.0272269
Lus10001844	34.015	-2.19764	0.649167	-3.38532	0.000710961	0.00472092
Lus10001846	51.2704	4.72741	1.27668	3.7029	0.000213149	0.00175298
Lus10001876	8.19664	6.38576	2.111	3.02499	0.0024864	0.0129443
Lus10001877	57.556	-3.85218	0.697308	-5.52437	3.31e-08	9.32e-07
Lus10001895	41.6497	9.67337	1.75883	5.49988	3.8e-08	1.06e-06
Lus10001902	22.8674	-5.08514	0.892142	-5.69992	1.2e-08	3.79e-07
Lus10001906	285.658	2.91953	0.677815	4.30727	1.65e-05	0.000208735
Lus10001913	82.9134	-2.15878	0.558977	-3.86202	0.000112451	0.00104142
Lus10001947	93.0581	-2.65744	0.456878	-5.81651	6.01e-09	2.09e-07
Lus10001948	21.0394	-2.25823	0.69125	-3.26687	0.00108742	0.00669575
Lus10001952	13.2677	3.10595	1.00525	3.08973	0.00200339	0.0109255
Lus10001976	358.791	2.58922	0.839698	3.08351	0.00204575	0.0111018
Lus10001984	163.78	-2.83677	0.541022	-5.24334	1.58e-07	3.71e-06
Lus10001993	17.6176	-4.51247	1.35326	-3.33451	0.000854511	0.00548012
Lus10001999	148.751	-6.24812	0.566594	-11.0275	2.82e-28	1.91e-25
Lus10002013	252.504	2.50983	0.976109	2.57126	0.0101331	0.0390107
Lus10002015	18.6143	3.72059	0.957626	3.88523	0.000102234	0.000962357
Lus10002034	11.8719	-5.00357	1.28303	-3.8998	9.63e-05	0.000913232
Lus10002037	42.2302	-2.90722	0.634594	-4.58123	4.62e-06	7.05e-05
Lus10002058	14.6718	-3.24419	1.00751	-3.21999	0.00128193	0.0076398
Lus10002064	25.9255	2.69867	0.949244	2.84297	0.00446957	0.0205846
Lus10002079	206.216	-2.23319	0.740327	-3.01649	0.0025572	0.0132328
Lus10002093	301.117	-2.47369	0.628442	-3.93623	8.28e-05	0.000802835
Lus10002105	58.1856	-2.09025	0.552995	-3.77988	0.000156907	0.00136552
Lus10002106	106.95	2.48851	0.611253	4.07117	4.68e-05	0.000501641
Lus10002114	20.2103	-5.03832	0.999738	-5.03964	4.66e-07	9.48e-06
Lus10002115	20.2103	-5.03832	0.999738	-5.03964	4.66e-07	9.48e-06
Lus10002129	29.2317	5.63099	1.75018	3.21738	0.00129369	0.00769331
Lus10002165	138.566	-2.07497	0.634733	-3.26904	0.00107914	0.00665214
Lus10002171	56.0293	2.24526	0.72253	3.1075	0.00188675	0.0104102
Lus10002175	125.459	-4.81594	0.983606	-4.89621	9.77e-07	1.82e-05
Lus10002181	56.2498	-2.21353	0.518835	-4.26635	1.99e-05	0.000244152
Lus10002184	92.9586	11.1013	1.51487	7.32823	2.33e-13	1.99e-11
Lus10002185	45.8458	5.13614	0.983251	5.22363	1.75e-07	4.08e-06
Lus10002199	10.8999	-3.1255	1.13406	-2.75602	0.00585098	0.0254398
Lus10002212	13.5881	3.45273	1.18701	2.90877	0.00362853	0.0174885
Lus10002217	100.126	-6.45869	0.77875	-8.29367	1.1e-16	1.51e-14
Lus10002226	13.0754	-2.60314	0.901427	-2.88779	0.00387953	0.0184586
Lus10002237	91.7928	10.4018	2.0548	5.06219	4.14e-07	8.56e-06
Lus10002238	14.9849	-3.10751	0.898605	-3.45815	0.000543893	0.00378332
Lus10002247	37.9234	-2.62057	0.723317	-3.62299	0.000291215	0.002248
Lus10002253	156.897	3.28455	0.492431	6.67008	2.56e-11	1.48e-09
Lus10002259	46.6258	6.31333	1.71705	3.67684	0.000236145	0.00190132
Lus10002260	591.343	4.73628	1.4088	3.36192	0.000774027	0.00505378
Lus10002261	654.467	4.46519	1.39332	3.20472	0.00135195	0.00795572
Lus10002266	5740.07	-2.22579	0.540862	-4.11527	3.87e-05	0.000429429
Lus10002277	36.3285	-2.23431	0.718538	-3.10953	0.00187385	0.0103603
Lus10002284	406.837	3.29195	0.548978	5.99651	2.02e-09	7.85e-08
Lus10002298	8.64192	6.70085	1.84856	3.62489	0.000289081	0.00223673
Lus10002306	41.9892	3.64254	0.767207	4.74779	2.06e-06	3.49e-05
Lus10002317	65.1587	2.13652	0.631423	3.38366	0.000715267	0.00474572
Lus10002326	73.178	5.42272	0.634987	8.53989	1.34e-17	2.07e-15
Lus10002334	40.4662	-2.49162	0.635566	-3.92032	8.84e-05	0.000849797
Lus10002337	21.0259	-6.12568	1.21772	-5.03044	4.89e-07	9.89e-06
Lus10002342	6.4764	-4.84011	1.44487	-3.34985	0.000808559	0.00523702
Lus10002345	12.1629	-3.14941	0.897073	-3.51077	0.000446813	0.00320541
Lus10002350	16.3135	8.36834	1.67623	4.99237	5.96e-07	1.17e-05
Lus10002389	89.8309	7.31816	1.13617	6.44108	1.19e-10	6.07e-09
Lus10002393	142.792	-9.31004	1.4973	-6.2179	5.04e-10	2.23e-08
Lus10002402	12.0655	5.49775	2.0013	2.74709	0.00601275	0.0259934
Lus10002405	54.2766	6.76277	2.23524	3.02552	0.00248206	0.0129266
Lus10002420	10.8118	6.1779	2.05945	2.99978	0.00270172	0.0138234
Lus10002427	39.767	3.31033	0.631668	5.24061	1.6e-07	3.76e-06
Lus10002430	10.8668	3.19233	1.07693	2.9643	0.00303373	0.01516
Lus10002437	69.7168	2.27401	0.442509	5.13891	2.76e-07	6.04e-06
Lus10002442	116.484	2.95534	0.446187	6.62355	3.51e-11	1.96e-09
Lus10002450	95.5145	-4.41163	0.67732	-6.51337	7.35e-11	3.9e-09
Lus10002455	38.9217	2.70462	0.657556	4.11315	3.9e-05	0.000432811
Lus10002462	50.0579	-2.00969	0.627051	-3.20498	0.0013507	0.00795118
Lus10002466	14.738	4.0553	1.12433	3.60685	0.000309934	0.00236827
Lus10002483	8.41775	-3.78134	1.19878	-3.15432	0.00160871	0.00919266
Lus10002484	10.9026	-3.61863	1.19905	-3.01792	0.00254513	0.0131827
Lus10002485	23.062	2.00646	0.74766	2.68366	0.00728209	0.0301914
Lus10002496	190.166	4.10947	0.580991	7.0732	1.51e-12	1.09e-10
Lus10002497	351.608	2.12106	0.406249	5.22109	1.78e-07	4.13e-06
Lus10002500	490.662	-2.63846	0.369564	-7.13937	9.38e-13	7.1e-11
Lus10002508	122.207	2.90775	0.498132	5.8373	5.31e-09	1.88e-07
Lus10002514	15.4135	7.18899	1.70843	4.20796	2.58e-05	0.000304248
Lus10002521	16.0972	2.11006	0.812709	2.59633	0.00942251	0.036926
Lus10002529	6.43864	7.05784	2.1658	3.25877	0.00111897	0.00685567
Lus10002540	11.5043	2.87471	1.10255	2.60732	0.00912536	0.036038
Lus10002545	2807.91	6.48014	0.422288	15.3453	3.81e-53	3.16e-49
Lus10002557	247.967	-2.22278	0.332058	-6.69396	2.17e-11	1.28e-09
Lus10002559	20.2638	-5.18839	1.1356	-4.56884	4.9e-06	7.44e-05
Lus10002567	38.5621	9.15599	1.82092	5.02822	4.95e-07	9.97e-06
Lus10002582	766.297	4.77732	0.863543	5.53223	3.16e-08	8.96e-07
Lus10002587	30.536	6.07547	1.4958	4.06168	4.87e-05	0.000517789
Lus10002593	5.48772	-5.13515	2.0795	-2.46942	0.0135332	0.0487822
Lus10002594	170.174	2.13916	0.520907	4.1066	4.02e-05	0.000442613
Lus10002596	5.9548	-3.85157	1.38079	-2.7894	0.00528053	0.0235043
Lus10002599	26.8498	3.4019	0.917441	3.70803	0.00020888	0.00172513
Lus10002601	39.6655	2.55168	0.765552	3.33312	0.000858774	0.00549791
Lus10002626	98.2911	2.88752	0.499262	5.78357	7.31e-09	2.46e-07
Lus10002637	116.084	7.66964	2.18243	3.51427	0.000440962	0.0031696
Lus10002649	40.2154	-2.82011	0.884271	-3.18919	0.0014267	0.00832035
Lus10002655	74.7273	5.31721	1.68168	3.16184	0.00156776	0.00899296
Lus10002663	29.5432	7.20109	1.59256	4.52171	6.13e-06	8.99e-05
Lus10002688	22.5338	8.4627	1.58798	5.32923	9.86e-08	2.44e-06
Lus10002691	11.7198	-5.77241	1.43846	-4.0129	6e-05	0.000616312
Lus10002695	81.4066	2.25794	0.91808	2.45942	0.0139163	0.0498472
Lus10002700	98.0769	-2.61414	0.534482	-4.89098	1e-06	1.86e-05
Lus10002716	7493.58	-2.39236	0.726384	-3.29352	0.000989413	0.00618868
Lus10002760	228.936	-2.00071	0.569498	-3.51312	0.000442881	0.00318133
Lus10002763	26.5446	7.22059	1.60192	4.50745	6.56e-06	9.53e-05
Lus10002774	4.0416	6.50005	2.55205	2.547	0.0108655	0.0410637
Lus10002781	99.0426	2.94029	0.54317	5.41321	6.19e-08	1.61e-06
Lus10002785	4.53747	6.73648	2.43469	2.76687	0.00565967	0.02478
Lus10002793	11.5899	-4.1613	1.16579	-3.56951	0.000357652	0.00266721
Lus10002795	428.045	6.07654	0.604031	10.06	8.3e-24	2.9e-21
Lus10002837	126.777	-3.40155	0.427338	-7.95986	1.72e-15	2.01e-13
Lus10002853	68.1798	2.63802	0.699516	3.7712	0.000162465	0.00140506
Lus10002856	25.0565	-3.02785	0.844281	-3.58631	0.000335391	0.00252903
Lus10002887	19.5467	-5.67278	1.23493	-4.5936	4.36e-06	6.7e-05
Lus10002895	46.1021	4.78772	1.33742	3.57982	0.000343835	0.00258273
Lus10002912	23.2163	4.09143	0.929585	4.40135	1.08e-05	0.000145547
Lus10002927	400.989	3.43925	0.424423	8.10335	5.35e-16	6.78e-14
Lus10002930	5.66593	-7.16493	2.03183	-3.52634	0.000421351	0.00305243
Lus10002931	8.15406	7.46305	1.83881	4.05863	4.94e-05	0.0005241
Lus10002933	8.61306	7.19706	1.94182	3.70635	0.000210269	0.00173531
Lus10002935	123.524	-2.14866	0.833596	-2.57758	0.00994939	0.0384748
Lus10002976	14.9121	3.91471	0.93899	4.16907	3.06e-05	0.000352337
Lus10002978	219.59	-3.85726	0.422755	-9.12412	7.23e-20	1.59e-17
Lus10002979	8.52844	-6.46024	1.82376	-3.54225	0.000396725	0.00290253
Lus10002984	38.1375	-10.1065	1.59835	-6.32309	2.56e-10	1.21e-08
Lus10002985	174.346	-9.27513	0.932943	-9.94179	2.74e-23	9.18e-21
Lus10002994	67.3526	-2.58385	0.435633	-5.93126	3.01e-09	1.13e-07
Lus10002998	8.52343	-4.43708	1.33999	-3.31128	0.000928687	0.00587525
Lus10003001	19.8978	8.559	3.31029	2.58557	0.0097217	0.037804
Lus10003013	281.261	-2.13781	0.393885	-5.42749	5.72e-08	1.5e-06
Lus10003021	29.1918	3.76363	0.729514	5.15909	2.48e-07	5.52e-06
Lus10003028	23.43	7.42471	1.96677	3.77508	0.000159959	0.00138699
Lus10003035	54.5292	-2.80084	0.724516	-3.86581	0.000110719	0.00102882
Lus10003046	13.0357	3.5043	1.31385	2.66719	0.00764881	0.0313513
Lus10003056	5.02376	6.88356	2.32542	2.96014	0.00307503	0.0153225
Lus10003061	58.1825	-3.98691	0.608967	-6.54701	5.87e-11	3.17e-09
Lus10003070	41.7985	-2.55537	0.544096	-4.69654	2.65e-06	4.34e-05
Lus10003078	19.7833	-3.94484	1.04127	-3.7885	0.000151561	0.0013291
Lus10003080	797.788	2.09819	0.540072	3.88503	0.000102319	0.00096262
Lus10003090	48.4295	3.46323	0.552901	6.26374	3.76e-10	1.7e-08
Lus10003106	516.307	9.8978	1.00858	9.81357	9.84e-23	3.14e-20
Lus10003107	9.23328	2.95981	1.07815	2.74527	0.00604607	0.026105
Lus10003124	183.527	10.4293	1.51067	6.90379	5.06e-12	3.33e-10
Lus10003126	121.24	2.76031	0.510364	5.40851	6.36e-08	1.65e-06
Lus10003136	81.7193	2.02966	0.453581	4.47476	7.65e-06	0.000109005
Lus10003154	16.8695	5.26834	1.19295	4.41623	1e-05	0.000137171
Lus10003160	16.7941	-2.8032	0.771963	-3.63126	0.000282044	0.00219352
Lus10003172	41.9646	-4.25092	0.717565	-5.92409	3.14e-09	1.18e-07
Lus10003176	272.097	2.23927	0.498765	4.48962	7.13e-06	0.000102816
Lus10003186	25.9468	2.95584	0.773618	3.8208	0.000133018	0.00120046
Lus10003190	736.976	4.31136	1.46804	2.93681	0.00331609	0.0162963
Lus10003191	261.842	10.8779	2.16286	5.02938	4.92e-07	9.93e-06
Lus10003200	270.799	6.18942	0.818591	7.56107	4e-14	3.77e-12
Lus10003231	60.8134	-3.64702	0.971992	-3.75211	0.000175351	0.0014947
Lus10003236	22.2775	2.61259	0.816687	3.19901	0.00137899	0.00808758
Lus10003238	38.2761	-3.71297	0.725796	-5.11572	3.13e-07	6.7e-06
Lus10003239	13.0106	3.9626	1.34362	2.94918	0.00318614	0.0158098
Lus10003253	64.039	4.10138	0.697567	5.87954	4.11e-09	1.49e-07
Lus10003254	17.3887	8.57701	1.65343	5.18741	2.13e-07	4.85e-06
Lus10003256	8.26522	4.60584	1.55175	2.96815	0.00299593	0.015029
Lus10003269	185.712	3.10984	0.648941	4.79217	1.65e-06	2.87e-05
Lus10003277	55.2982	8.77382	1.49024	5.88753	3.92e-09	1.43e-07
Lus10003288	6.40979	5.93278	2.03856	2.91028	0.00361106	0.0174159
Lus10003333	76.5746	-2.56283	0.564767	-4.53785	5.68e-06	8.41e-05
Lus10003336	202.446	-3.72266	0.432628	-8.60476	7.65e-18	1.21e-15
Lus10003341	20.6684	4.84847	1.2559	3.86056	0.000113127	0.0010471
Lus10003348	60.3256	-2.25858	0.494838	-4.56429	5.01e-06	7.56e-05
Lus10003381	990.083	-5.13227	0.575755	-8.91399	4.92e-19	9.71e-17
Lus10003384	85.0062	-4.5513	0.481991	-9.4427	3.63e-21	9.57e-19
Lus10003388	9.87318	5.36585	1.9435	2.76092	0.00576381	0.0251332
Lus10003389	38.1523	-2.92909	0.757016	-3.86925	0.000109169	0.00101698
Lus10003416	13.1279	3.46382	1.13168	3.06079	0.00220756	0.0117967
Lus10003467	57.0117	2.13189	0.608786	3.50187	0.000462011	0.00329947
Lus10003471	77.7907	-2.48066	0.46645	-5.31817	1.05e-07	2.57e-06
Lus10003472	403.753	5.82057	2.26942	2.56479	0.0103239	0.0396122
Lus10003474	23.6186	2.42688	0.687285	3.53111	0.000413823	0.00300708
Lus10003476	66.5862	2.77952	0.567473	4.89807	9.68e-07	1.81e-05
Lus10003488	54.4659	-2.77545	0.635673	-4.36616	1.26e-05	0.000166601
Lus10003498	90.135	2.09676	0.482319	4.34725	1.38e-05	0.000179485
Lus10003506	24.9668	7.95127	1.60619	4.95039	7.41e-07	1.42e-05
Lus10003528	93.7633	-2.24695	0.72549	-3.09715	0.00195389	0.0107013
Lus10003530	32.0289	9.51063	1.70459	5.57943	2.41e-08	7.11e-07
Lus10003533	28.7665	4.34706	1.57791	2.75495	0.00587018	0.0254966
Lus10003541	75.8571	5.64895	1.65664	3.40988	0.000649922	0.00437867
Lus10003548	15.0083	4.5051	1.67616	2.68775	0.00719345	0.0299265
Lus10003552	81.5033	7.99746	2.11846	3.77513	0.000159925	0.00138699
Lus10003570	1585.09	8.19001	1.40892	5.81298	6.14e-09	2.12e-07
Lus10003598	34.4065	4.52081	0.732832	6.16896	6.87e-10	2.98e-08
Lus10003612	56.4505	-3.33224	0.551173	-6.04572	1.49e-09	5.99e-08
Lus10003623	27.367	-3.15423	0.792486	-3.98018	6.89e-05	0.000688452
Lus10003625	22.7501	4.87839	1.87546	2.60117	0.00929064	0.0365328
Lus10003627	88.466	2.95618	0.508059	5.81857	5.94e-09	2.07e-07
Lus10003631	21.4293	-2.72266	0.751639	-3.6223	0.000291995	0.00225297
Lus10003650	8.67136	5.63515	2.11558	2.66365	0.00772984	0.0315785
Lus10003660	10.9966	-4.61123	1.70248	-2.70853	0.0067582	0.028442
Lus10003690	15.7869	-2.42221	0.956351	-2.53277	0.0113167	0.0424356
Lus10003704	18.4932	6.79093	1.55636	4.36334	1.28e-05	0.000168495
Lus10003717	7.76959	-5.9396	2.27341	-2.61264	0.00898455	0.0355781
Lus10003719	490.796	-5.15726	0.42953	-12.0067	3.27e-33	3.4e-30
Lus10003739	53.3781	2.07494	0.526158	3.94356	8.03e-05	0.000783246
Lus10003748	24.5641	-3.07773	0.717993	-4.28657	1.81e-05	0.000225631
Lus10003750	114.481	4.6876	0.599599	7.81789	5.37e-15	5.89e-13
Lus10003782	39.605	3.51116	0.833229	4.21391	2.51e-05	0.000297922
Lus10003794	124.082	8.59966	1.30244	6.60273	4.04e-11	2.23e-09
Lus10003801	294.308	2.59091	0.535498	4.83832	1.31e-06	2.35e-05
Lus10003809	20.964	3.76787	1.03578	3.63771	0.000275073	0.00214988
Lus10003814	317.65	2.22753	0.536714	4.15031	3.32e-05	0.000377656
Lus10003815	9.58397	-4.7182	1.36917	-3.44602	0.000568902	0.0039241
Lus10003822	2066.16	3.52129	0.773134	4.55457	5.25e-06	7.89e-05
Lus10003827	37.0149	-2.16238	0.575854	-3.75509	0.000173282	0.00147971
Lus10003833	16.4411	2.86971	1.13386	2.53093	0.0113761	0.0426151
Lus10003836	90.8984	7.57154	2.28126	3.31902	0.000903327	0.00573887
Lus10003852	21.7245	-3.64466	0.922549	-3.95064	7.79e-05	0.000765163
Lus10003861	53.581	-3.32948	0.583256	-5.70844	1.14e-08	3.62e-07
Lus10003875	201.599	-2.36157	0.733575	-3.21926	0.00128521	0.00765522
Lus10003880	215.986	2.38514	0.382274	6.23936	4.39e-10	1.96e-08
Lus10003888	34.3538	5.61008	1.02732	5.46087	4.74e-08	1.28e-06
Lus10003890	96.4876	3.73404	0.551047	6.77626	1.23e-11	7.54e-10
Lus10003893	78.3919	-2.96114	0.570945	-5.18639	2.14e-07	4.86e-06
Lus10003894	5.82606	-3.37434	1.33988	-2.51839	0.0117894	0.0437975
Lus10003905	58.5611	-2.13385	0.481006	-4.43624	9.15e-06	0.000126907
Lus10003914	66.5739	-2.6815	0.6324	-4.2402	2.23e-05	0.000269615
Lus10003925	46.7805	-3.39896	0.666585	-5.09907	3.41e-07	7.26e-06
Lus10003937	138.321	-2.68777	0.341099	-7.87976	3.28e-15	3.68e-13
Lus10003939	67.9492	-3.4807	0.58953	-5.9042	3.54e-09	1.31e-07
Lus10003968	3521.22	8.38783	1.2624	6.64433	3.05e-11	1.73e-09
Lus10003978	171.398	2.40108	0.735914	3.26272	0.00110349	0.0067724
Lus10003986	243.218	5.1726	1.8872	2.74088	0.0061274	0.0263586
Lus10003990	32.0534	7.94561	1.84242	4.3126	1.61e-05	0.000204776
Lus10003996	106.338	2.06812	0.484079	4.27228	1.93e-05	0.000238185
Lus10004029	23.1855	3.82529	0.939137	4.0732	4.64e-05	0.00049809
Lus10004031	53.9869	10.1782	1.64738	6.17838	6.48e-10	2.82e-08
Lus10004032	47.8043	2.71221	0.668559	4.05679	4.98e-05	0.000527051
Lus10004033	511.131	-2.09136	0.680604	-3.0728	0.00212061	0.0114277
Lus10004034	24.9487	-2.6097	0.960604	-2.71672	0.00659315	0.0279387
Lus10004035	437.274	5.42829	1.78235	3.04558	0.00232228	0.0122676
Lus10004041	67.9654	8.6357	1.72231	5.01402	5.33e-07	1.06e-05
Lus10004048	125.719	-2.77001	0.570763	-4.85317	1.22e-06	2.19e-05
Lus10004056	447.696	4.95193	0.531903	9.30984	1.28e-20	3.08e-18
Lus10004060	93.9714	2.38316	0.439979	5.41654	6.08e-08	1.59e-06
Lus10004067	332.132	7.82252	1.09965	7.11367	1.13e-12	8.37e-11
Lus10004068	174.848	7.96885	1.46694	5.43232	5.56e-08	1.47e-06
Lus10004086	67.5075	-3.42777	0.62767	-5.4611	4.73e-08	1.28e-06
Lus10004088	3.79559	5.50167	2.019	2.72495	0.00643112	0.0273813
Lus10004114	147.359	-2.71899	0.718633	-3.78355	0.000154607	0.0013494
Lus10004153	262.267	-2.54558	0.473154	-5.38002	7.45e-08	1.89e-06
Lus10004156	238.634	2.46881	0.929918	2.65487	0.00793398	0.0322498
Lus10004164	45.6583	-2.21394	0.581455	-3.80758	0.000140335	0.00124913
Lus10004169	404.467	2.31098	0.358281	6.4502	1.12e-10	5.73e-09
Lus10004170	17.3026	2.50481	0.937042	2.6731	0.00751529	0.0309438
Lus10004180	104.605	-2.66907	0.429595	-6.21301	5.2e-10	2.29e-08
Lus10004181	38.8317	-2.30541	0.688504	-3.34843	0.000812709	0.00525775
Lus10004203	6.99862	-4.97001	1.71519	-2.89764	0.00375981	0.0179843
Lus10004229	19.1616	2.2862	0.756909	3.02044	0.00252411	0.0131009
Lus10004234	903.997	6.73394	1.23942	5.43314	5.54e-08	1.47e-06
Lus10004239	4.27754	-5.55612	2.14582	-2.58927	0.0096179	0.0375139
Lus10004258	26.4633	3.23616	0.919661	3.51886	0.000433406	0.00312137
Lus10004267	278.971	5.11459	1.58576	3.22533	0.00125826	0.00751626
Lus10004281	189.242	-9.98102	1.11814	-8.92647	4.4e-19	8.74e-17
Lus10004283	10.1116	-2.8258	1.10996	-2.54586	0.0109007	0.0411782
Lus10004289	45.1951	-2.13013	0.731405	-2.91238	0.00358688	0.0173345
Lus10004290	493.447	6.27714	0.526294	11.927	8.56e-33	8.12e-30
Lus10004300	12.1251	-3.01269	0.890363	-3.38366	0.000715261	0.00474572
Lus10004303	3.36084	-5.94453	2.35383	-2.52548	0.0115541	0.0430924
Lus10004305	133.331	-3.73704	0.604093	-6.1862	6.16e-10	2.7e-08
Lus10004313	314.152	-2.25684	0.447927	-5.03842	4.69e-07	9.53e-06
Lus10004339	199.915	-2.02151	0.369817	-5.46626	4.6e-08	1.25e-06
Lus10004340	436.761	-2.03506	0.611504	-3.32796	0.000874832	0.0055792
Lus10004348	21.1951	6.14345	1.67641	3.66464	0.000247683	0.00197249
Lus10004349	27.3388	8.54402	1.60429	5.32574	1.01e-07	2.48e-06
Lus10004357	18.3532	2.82156	1.10171	2.56107	0.010435	0.0398956
Lus10004365	15.3228	-3.44458	0.834997	-4.12526	3.7e-05	0.000413975
Lus10004368	26.9367	-3.96514	0.680769	-5.8245	5.73e-09	2.01e-07
Lus10004381	13.9901	3.81641	1.13039	3.37618	0.000734995	0.0048563
Lus10004387	141.833	-2.5051	0.448005	-5.59167	2.25e-08	6.69e-07
Lus10004393	60.303	3.03246	0.733655	4.13335	3.58e-05	0.000401542
Lus10004395	35.8286	9.5303	3.18519	2.99207	0.00277093	0.0141166
Lus10004410	493.872	2.0291	0.442629	4.5842	4.56e-06	6.97e-05
Lus10004436	222.54	-2.21979	0.416753	-5.32638	1e-07	2.48e-06
Lus10004452	453.14	-7.61256	0.599871	-12.6903	6.69e-37	9.26e-34
Lus10004496	16.5225	3.07854	0.976388	3.15299	0.00161608	0.00923186
Lus10004497	106.546	2.00965	0.39314	5.11181	3.19e-07	6.84e-06
Lus10004505	35.8972	7.66982	1.48272	5.1728	2.31e-07	5.18e-06
Lus10004539	5.62083	6.79731	2.15002	3.16151	0.00156951	0.00900146
Lus10004542	15.722	-2.91335	0.888709	-3.27819	0.00104476	0.00647028
Lus10004567	41.3802	-4.75218	1.21017	-3.92687	8.61e-05	0.000831064
Lus10004572	11.761	7.96012	1.93882	4.10565	4.03e-05	0.000443823
Lus10004580	87.442	8.20998	2.06474	3.97627	7e-05	0.000698386
Lus10004583	13.6724	6.71313	1.76619	3.80091	0.000144166	0.00127571
Lus10004610	15.6646	8.30606	1.72665	4.81049	1.51e-06	2.64e-05
Lus10004629	139.744	2.78119	0.779841	3.56635	0.000361985	0.00269347
Lus10004652	110.803	10.1559	2.12893	4.77043	1.84e-06	3.16e-05
Lus10004660	81.6126	6.29147	1.66115	3.78742	0.000152217	0.00133394
Lus10004672	7.66936	3.73342	1.42205	2.62538	0.00865532	0.034626
Lus10004687	13.724	4.29957	1.37662	3.12328	0.00178848	0.00999227
Lus10004704	90.8191	2.83249	0.668082	4.23973	2.24e-05	0.000269924
Lus10004711	7.07849	4.43434	1.53915	2.88103	0.00396373	0.0187598
Lus10004720	211.599	5.49364	0.971606	5.65419	1.57e-08	4.84e-07
Lus10004723	116.959	-3.07142	0.395085	-7.77409	7.6e-15	8.01e-13
Lus10004725	8.8404	6.12932	2.1054	2.91123	0.00360004	0.0173804
Lus10004733	3.02779	-6.20037	2.18689	-2.83524	0.00457915	0.0209787
Lus10004750	89.416	9.80449	1.50525	6.51354	7.34e-11	3.9e-09
Lus10004754	32.1789	2.35273	0.666057	3.53232	0.000411924	0.00299829
Lus10004755	40.0029	2.84594	0.786269	3.61956	0.000295108	0.00227224
Lus10004756	79.5775	-3.36576	0.453394	-7.42347	1.14e-13	1.01e-11
Lus10004770	21.3233	8.56225	1.60291	5.34171	9.21e-08	2.29e-06
Lus10004771	6.76819	6.73193	1.81624	3.70652	0.000210123	0.00173497
Lus10004791	7.23074	-3.74154	1.44602	-2.58749	0.00966791	0.0376389
Lus10004806	23.0594	-3.3642	0.779048	-4.31835	1.57e-05	0.000200156
Lus10004811	72.2913	2.32533	0.513948	4.52444	6.06e-06	8.9e-05
Lus10004828	199.532	4.17882	0.552507	7.56337	3.93e-14	3.72e-12
Lus10004829	227.58	2.56534	0.471387	5.44211	5.27e-08	1.4e-06
Lus10004846	29.5351	-3.01026	0.613395	-4.90753	9.22e-07	1.73e-05
Lus10004847	1457.23	2.92478	0.426104	6.86402	6.7e-12	4.32e-10
Lus10004867	25.9508	3.46672	0.815867	4.24912	2.15e-05	0.000260717
Lus10004869	178.265	-2.24722	0.386221	-5.81848	5.94e-09	2.07e-07
Lus10004887	17.6395	-3.27039	0.788683	-4.14664	3.37e-05	0.000382958
Lus10004903	91.7734	7.67185	1.44918	5.29394	1.2e-07	2.89e-06
Lus10004910	72.1182	-4.70058	0.586578	-8.01356	1.11e-15	1.36e-13
Lus10004932	59.8092	5.03788	1.75806	2.86559	0.00416237	0.019486
Lus10004935	22.7912	4.05369	0.957686	4.23279	2.31e-05	0.000276642
Lus10004943	46.8779	2.44417	0.619715	3.94402	8.01e-05	0.000782215
Lus10004945	214.11	3.62512	0.45629	7.94479	1.95e-15	2.25e-13
Lus10004949	11.6287	3.98537	1.40305	2.8405	0.00450434	0.0207074
Lus10004954	350.804	3.26333	0.510349	6.3943	1.61e-10	8.03e-09
Lus10004956	257.048	2.68759	0.603896	4.45043	8.57e-06	0.000119955
Lus10004965	240.854	4.393	1.05116	4.1792	2.93e-05	0.000338887
Lus10004967	15.1614	4.96093	1.36685	3.62947	0.000284001	0.00220719
Lus10004968	27.6627	-2.5746	0.721899	-3.56642	0.000361891	0.00269338
Lus10004979	14.0942	4.77764	1.51987	3.14345	0.00166968	0.00948745
Lus10004984	165.257	-3.00605	0.678214	-4.4323	9.32e-06	0.000128814
Lus10004985	381.929	-3.36352	0.406378	-8.27681	1.27e-16	1.73e-14
Lus10005008	385.001	2.52277	0.329618	7.6536	1.95e-14	1.95e-12
Lus10005011	9.0901	7.77182	1.98482	3.91562	9.02e-05	0.000863499
Lus10005017	9.62801	-3.7595	1.28288	-2.93052	0.00338393	0.0165732
Lus10005021	627.55	-2.32487	0.316607	-7.34308	2.09e-13	1.79e-11
Lus10005022	155.53	-2.03253	0.650515	-3.1245	0.00178106	0.00996344
Lus10005042	79.6437	-2.92737	0.469359	-6.23695	4.46e-10	1.99e-08
Lus10005065	17.171	6.6723	1.66073	4.0177	5.88e-05	0.000605778
Lus10005067	210.862	-2.2434	0.443685	-5.05629	4.27e-07	8.8e-06
Lus10005069	32.8116	5.46619	1.43582	3.807	0.000140662	0.00125137
Lus10005071	31.8936	7.38696	2.58197	2.86097	0.00422342	0.0196996
Lus10005075	166.411	3.19448	0.456532	6.99728	2.61e-12	1.8e-10
Lus10005076	44.4495	9.41462	1.77656	5.29937	1.16e-07	2.81e-06
Lus10005083	50.232	-3.14794	0.537785	-5.85352	4.81e-09	1.71e-07
Lus10005114	163.092	2.68379	0.346226	7.75156	9.08e-15	9.45e-13
Lus10005129	52.6077	3.02139	0.568406	5.31554	1.06e-07	2.6e-06
Lus10005133	83.0515	2.03828	0.454475	4.48492	7.29e-06	0.000104699
Lus10005134	263.198	-2.43046	0.611854	-3.97229	7.12e-05	0.000708869
Lus10005139	63.7607	5.53744	1.22058	4.53673	5.71e-06	8.45e-05
Lus10005147	54.5292	-2.80084	0.724516	-3.86581	0.000110719	0.00102882
Lus10005154	33.9071	2.13402	0.663352	3.21703	0.00129527	0.00770132
Lus10005166	11.9793	6.49681	2.00653	3.23784	0.00120439	0.00726636
Lus10005175	270.965	7.22394	2.08145	3.47063	0.000519239	0.00364312
Lus10005227	98.1869	7.54633	1.66296	4.53789	5.68e-06	8.41e-05
Lus10005236	128.349	3.13037	1.16395	2.68944	0.00715722	0.0298264
Lus10005242	62.7301	2.37676	0.534361	4.44786	8.67e-06	0.000120988
Lus10005244	48.5568	2.34974	0.534329	4.39755	1.09e-05	0.000147457
Lus10005245	16.4105	2.89442	0.80684	3.58735	0.000334055	0.00252068
Lus10005246	9.51504	4.63971	1.83311	2.53105	0.0113721	0.0426051
Lus10005248	8.33545	6.49514	1.78026	3.64841	0.000263868	0.00207648
Lus10005251	152.261	2.37035	0.423543	5.59649	2.19e-08	6.53e-07
Lus10005254	62.1419	8.54935	1.65724	5.15879	2.49e-07	5.53e-06
Lus10005270	172.153	2.63213	0.607214	4.33478	1.46e-05	0.000187837
Lus10005271	14.5148	7.66589	1.6867	4.54491	5.5e-06	8.19e-05
Lus10005273	56.4742	2.22783	0.549418	4.05489	5.02e-05	0.000530692
Lus10005279	69.5636	6.85686	1.14825	5.97159	2.35e-09	9.04e-08
Lus10005280	12.5565	-2.90266	0.9517	-3.04998	0.00228858	0.012134
Lus10005286	696.855	2.1374	0.530764	4.02702	5.65e-05	0.000585443
Lus10005290	9.83956	3.24068	1.25167	2.58909	0.00962313	0.0375261
Lus10005302	244.872	7.93815	0.943967	8.40936	4.12e-17	6.06e-15
Lus10005313	4.94842	5.98445	1.97874	3.02437	0.00249151	0.0129657
Lus10005325	58.9575	3.14226	0.69034	4.55175	5.32e-06	7.97e-05
Lus10005342	14.6495	-2.19128	0.880173	-2.4896	0.0127888	0.046721
Lus10005346	101.101	-2.15003	0.446238	-4.81812	1.45e-06	2.57e-05
Lus10005369	51.9776	-2.69352	0.810224	-3.32442	0.000886036	0.00564198
Lus10005386	11.8912	6.98298	1.83868	3.79783	0.00014597	0.00128868
Lus10005392	91.5943	5.46742	0.716526	7.63045	2.34e-14	2.3e-12
Lus10005411	70.9362	2.20538	0.578433	3.81268	0.000137467	0.00123176
Lus10005413	25.4856	-3.35822	1.05405	-3.18602	0.00144244	0.00838904
Lus10005417	36.1936	2.99134	0.686046	4.36026	1.3e-05	0.000170545
Lus10005438	113.676	2.91063	0.580582	5.0133	5.35e-07	1.06e-05
Lus10005444	126.396	2.71326	0.508483	5.33599	9.5e-08	2.36e-06
Lus10005447	29.4827	-3.57453	0.870058	-4.10838	3.98e-05	0.000440656
Lus10005448	18.6362	3.47255	0.967007	3.59103	0.000329369	0.00249268
Lus10005453	1477.07	3.97113	0.443092	8.96232	3.18e-19	6.48e-17
Lus10005456	5.94827	5.2734	1.79291	2.94126	0.00326883	0.0161189
Lus10005457	266.365	3.00433	0.484842	6.1965	5.77e-10	2.53e-08
Lus10005464	144.691	6.00132	1.67445	3.58406	0.000338293	0.00254744
Lus10005467	20.5285	-4.12749	0.942246	-4.38048	1.18e-05	0.000157513
Lus10005483	680.508	-2.77858	0.317273	-8.75771	1.99e-18	3.54e-16
Lus10005484	450.661	-3.69101	0.384957	-9.58811	8.97e-22	2.55e-19
Lus10005517	66.207	-2.02636	0.495031	-4.09341	4.25e-05	0.000463942
Lus10005523	24.3648	-4.31335	0.948829	-4.54598	5.47e-06	8.16e-05
Lus10005524	118.896	2.44593	0.495338	4.9379	7.9e-07	1.5e-05
Lus10005531	59.2527	10.2673	1.53476	6.68986	2.23e-11	1.32e-09
Lus10005535	237.211	2.49522	0.334951	7.44952	9.37e-14	8.4e-12
Lus10005536	680.45	6.74295	1.72819	3.90174	9.55e-05	0.000906624
Lus10005541	15.7701	8.39558	1.79911	4.66651	3.06e-06	4.93e-05
Lus10005557	20.8031	7.28553	1.63264	4.46242	8.1e-06	0.000114495
Lus10005576	78.0726	2.07543	0.499053	4.15874	3.2e-05	0.000365482
Lus10005578	113.603	-2.72104	0.713958	-3.8112	0.000138293	0.00123592
Lus10005583	12.9152	3.30099	1.13116	2.91825	0.00352006	0.0171012
Lus10005629	22.656	2.67502	0.8584	3.11629	0.00183145	0.0101801
Lus10005631	35.7764	-4.93887	0.749604	-6.58864	4.44e-11	2.43e-09
Lus10005632	137.522	-4.80658	0.59203	-8.11881	4.71e-16	6.06e-14
Lus10005652	1343.7	-3.07673	0.460349	-6.68346	2.33e-11	1.37e-09
Lus10005655	314.945	3.31141	0.590505	5.60776	2.05e-08	6.17e-07
Lus10005677	18.8523	2.57561	0.826018	3.1181	0.00182023	0.0101435
Lus10005681	5.51428	7.06083	2.41833	2.91971	0.00350359	0.0170436
Lus10005684	30.7604	8.89249	1.84008	4.83267	1.35e-06	2.41e-05
Lus10005700	36.6541	3.12128	1.04138	2.99726	0.00272419	0.0139104
Lus10005709	12.6729	-4.00325	1.01507	-3.9438	8.02e-05	0.000782699
Lus10005716	5.50286	5.57039	1.85034	3.01047	0.00260846	0.0134352
Lus10005747	130.853	-7.32108	0.729141	-10.0407	1.01e-23	3.49e-21
Lus10005753	47.2071	6.22441	1.67984	3.70536	0.000211089	0.00174034
Lus10005766	195.612	-2.38618	0.598831	-3.98473	6.76e-05	0.000677427
Lus10005767	3.81887	-6.77059	2.5415	-2.66402	0.00772136	0.031559
Lus10005788	1560.66	7.90095	0.932853	8.46966	2.46e-17	3.68e-15
Lus10005811	10.2991	-3.20825	1.07702	-2.97881	0.00289372	0.0146054
Lus10005813	16.4581	-4.33289	1.02244	-4.2378	2.26e-05	0.000271629
Lus10005817	17.2788	-2.94485	0.774622	-3.80167	0.000143725	0.00127249
Lus10005818	12.465	-8.45364	1.70276	-4.96467	6.88e-07	1.33e-05
Lus10005832	27.0706	4.12738	1.51991	2.71554	0.00661671	0.0280111
Lus10005839	123.731	-2.22681	0.39694	-5.60995	2.02e-08	6.1e-07
Lus10005860	516.893	-2.49099	0.408686	-6.09512	1.09e-09	4.54e-08
Lus10005874	166.608	3.69777	0.60808	6.08106	1.19e-09	4.89e-08
Lus10005883	175.465	2.61589	0.618736	4.2278	2.36e-05	0.000282136
Lus10005885	56.4517	4.02418	0.66449	6.05605	1.4e-09	5.67e-08
Lus10005886	418.092	-4.96182	0.396264	-12.5215	5.7e-36	7.56e-33
Lus10005887	12.7648	3.02379	0.933185	3.24029	0.0011941	0.00721872
Lus10005890	81.5231	2.67707	0.608919	4.39643	1.1e-05	0.000148038
Lus10005892	215.275	2.38449	0.500259	4.7665	1.87e-06	3.22e-05
Lus10005896	386.791	3.13726	0.466274	6.72837	1.72e-11	1.02e-09
Lus10005898	478.697	2.85703	0.442057	6.46303	1.03e-10	5.29e-09
Lus10005912	11.6394	5.52516	1.95849	2.82112	0.00478557	0.0217443
Lus10005935	3.69125	5.64006	2.23797	2.52017	0.0117299	0.0436207
Lus10005940	13.3635	-7.63835	1.72622	-4.42491	9.65e-06	0.000132755
Lus10005941	9.78128	-6.29891	1.80224	-3.49505	0.000473973	0.00337618
Lus10005943	39.8229	-6.65934	0.92739	-7.18073	6.93e-13	5.39e-11
Lus10005951	84.1131	3.12856	0.531519	5.88607	3.95e-09	1.44e-07
Lus10005957	4.27586	-4.79748	1.87876	-2.55354	0.0106633	0.0405026
Lus10005972	21.5394	-2.14658	0.750838	-2.85891	0.00425093	0.0198001
Lus10005974	48.19	-2.29685	0.589952	-3.89329	9.89e-05	0.000934628
Lus10005978	6.04139	-3.6634	1.40745	-2.60285	0.00924517	0.0363813
Lus10005983	1689.07	4.97798	1.30272	3.82121	0.000132797	0.0011994
Lus10005993	23.763	-2.83137	0.689266	-4.1078	3.99e-05	0.000441259
Lus10005994	17.6351	-2.04472	0.7718	-2.64929	0.00806607	0.0326906
Lus10005999	77.57	3.21918	0.512715	6.27869	3.41e-10	1.56e-08
Lus10006021	260.536	5.50233	2.11575	2.60065	0.00930479	0.0365682
Lus10006036	133.391	-2.0698	0.543811	-3.8061	0.000141173	0.0012539
Lus10006042	22.6008	-2.11565	0.671318	-3.15149	0.00162438	0.00926967
Lus10006044	8.26554	-4.87092	1.61517	-3.01572	0.00256369	0.013251
Lus10006045	53.0412	-3.37065	0.553809	-6.0863	1.16e-09	4.75e-08
Lus10006066	11.6532	-5.23916	1.63343	-3.20745	0.00133918	0.00789458
Lus10006067	130.351	-2.63562	0.39779	-6.62565	3.46e-11	1.94e-09
Lus10006068	385.502	-2.11286	0.650695	-3.24709	0.00116592	0.00708842
Lus10006069	94.7994	2.06395	0.551228	3.74428	0.00018091	0.00153538
Lus10006072	7.31027	6.73046	2.33461	2.8829	0.00394031	0.0186916
Lus10006075	11.0255	-3.59108	1.17593	-3.05381	0.00225952	0.012026
Lus10006093	12.5684	7.79114	1.85874	4.19162	2.77e-05	0.000323443
Lus10006107	5.93012	-4.92991	1.88488	-2.6155	0.00890964	0.0353542
Lus10006109	142.396	8.41289	1.45793	5.77043	7.91e-09	2.64e-07
Lus10006135	8.30612	6.34896	1.86298	3.40795	0.000654519	0.00440376
Lus10006177	153.391	-2.23665	0.55834	-4.0059	6.18e-05	0.000630756
Lus10006183	21.796	-5.35502	0.994545	-5.38439	7.27e-08	1.86e-06
Lus10006184	3.19955	-5.94833	2.27052	-2.61981	0.00879797	0.0350199
Lus10006186	18.2629	-4.75737	0.871423	-5.45931	4.78e-08	1.29e-06
Lus10006191	72.7919	8.59042	1.51044	5.68737	1.29e-08	4.06e-07
Lus10006193	18.1637	2.37505	0.908534	2.61416	0.00894484	0.0354803
Lus10006198	4.67585	5.26519	2.06601	2.54848	0.0108193	0.0409264
Lus10006203	17.1344	2.02457	0.802507	2.52281	0.0116421	0.0433525
Lus10006205	11.1784	-3.26388	1.00455	-3.2491	0.0011577	0.00704685
Lus10006213	102.071	6.1236	1.73391	3.53168	0.000412936	0.00300327
Lus10006239	593.62	8.50882	1.34781	6.31305	2.74e-10	1.29e-08
Lus10006246	21.5371	-7.6617	1.64797	-4.64918	3.33e-06	5.28e-05
Lus10006249	89.5059	-2.9233	0.665948	-4.38968	1.14e-05	0.000151972
Lus10006254	4.05315	-5.13605	1.98041	-2.59343	0.00950227	0.0371713
Lus10006258	102.851	-2.57576	0.504111	-5.10951	3.23e-07	6.91e-06
Lus10006264	55.0344	7.69289	1.49877	5.13279	2.85e-07	6.21e-06
Lus10006302	70.3798	-2.30762	0.865272	-2.66693	0.00765486	0.0313687
Lus10006336	35.94	5.95443	1.16198	5.12438	2.99e-07	6.46e-06
Lus10006342	7.92973	-3.00202	1.16671	-2.57306	0.0100804	0.038878
Lus10006353	40.8545	-3.5962	0.78741	-4.56712	4.94e-06	7.49e-05
Lus10006355	18.1661	6.41002	1.53105	4.18668	2.83e-05	0.000329291
Lus10006356	468.284	-2.21062	0.543151	-4.06999	4.7e-05	0.000503704
Lus10006360	16.9233	8.10615	1.87536	4.32244	1.54e-05	0.000197358
Lus10006361	18.8577	4.78545	1.91451	2.49956	0.0124347	0.0457242
Lus10006375	17.3596	2.17859	0.871008	2.50122	0.0123765	0.0455582
Lus10006399	217.797	-2.52134	0.454839	-5.54338	2.97e-08	8.51e-07
Lus10006401	665.769	-4.58578	0.738614	-6.20863	5.34e-10	2.35e-08
Lus10006404	10.8398	-3.69252	1.01854	-3.62531	0.00028862	0.00223524
Lus10006415	58.5208	-3.56348	0.627551	-5.6784	1.36e-08	4.26e-07
Lus10006428	9.69982	5.76123	1.91552	3.00766	0.00263266	0.0135235
Lus10006444	43.679	4.25516	0.773757	5.49936	3.81e-08	1.06e-06
Lus10006446	82.8875	-2.14338	0.44238	-4.84512	1.27e-06	2.28e-05
Lus10006456	26.2427	6.80941	1.52862	4.45462	8.4e-06	0.000118182
Lus10006461	27.4859	-2.05923	0.6878	-2.99393	0.00275405	0.0140413
Lus10006463	13.0504	5.74386	1.89756	3.02698	0.0024701	0.0128766
Lus10006481	87.4512	-2.7494	0.65939	-4.16961	3.05e-05	0.000351632
Lus10006489	202.835	-2.3147	0.626289	-3.6959	0.000219106	0.00179043
Lus10006510	33.4437	6.23981	1.40182	4.45123	8.54e-06	0.000119661
Lus10006514	21.113	2.22275	0.694402	3.20096	0.00136969	0.00804586
Lus10006522	4.86349	-5.40393	1.98726	-2.71929	0.00654224	0.0277583
Lus10006523	24.9849	-2.0413	0.776477	-2.62892	0.00856553	0.0343459
Lus10006540	37.7996	9.78357	1.56257	6.26119	3.82e-10	1.72e-08
Lus10006542	15.8195	3.06605	0.891757	3.43822	0.00058556	0.0040176
Lus10006544	40.0053	2.87617	0.595666	4.8285	1.38e-06	2.45e-05
Lus10006547	50.1488	4.97338	1.49766	3.32078	0.000897677	0.00570954
Lus10006557	4.38503	-5.36933	2.07796	-2.58395	0.00976761	0.0379425
Lus10006560	1415.37	7.31191	1.63208	4.48012	7.46e-06	0.000106715
Lus10006564	92.6712	11.0342	1.56088	7.06926	1.56e-12	1.12e-10
Lus10006568	26.1451	2.45374	0.766151	3.20268	0.00136154	0.00800505
Lus10006569	15.3376	-3.83934	1.04713	-3.66653	0.000245869	0.00196087
Lus10006574	51.8132	-2.87473	0.539011	-5.33335	9.64e-08	2.39e-06
Lus10006603	129.486	3.64314	0.951363	3.82939	0.000128463	0.00116533
Lus10006610	9.06456	4.54322	1.74347	2.60586	0.00916443	0.0361437
Lus10006636	73.2004	2.98832	1.21392	2.46171	0.0138278	0.0496159
Lus10006643	58.192	-2.91911	0.502397	-5.81038	6.23e-09	2.15e-07
Lus10006657	29.1097	-2.87726	0.972892	-2.95743	0.00310216	0.0154369
Lus10006665	1446.71	3.64518	0.334306	10.9037	1.11e-27	6.56e-25
Lus10006666	10289.4	6.13701	0.437925	14.0138	1.28e-44	4.26e-41
Lus10006673	9.32653	-2.55248	0.998345	-2.55671	0.0105666	0.0402364
Lus10006675	81.2011	2.8634	0.564217	5.07499	3.88e-07	8.1e-06
Lus10006705	63.3729	2.66007	0.836859	3.17864	0.00147969	0.00856319
Lus10006709	77.0311	7.67469	1.20973	6.34411	2.24e-10	1.07e-08
Lus10006715	62.803	-3.97253	0.678022	-5.85899	4.66e-09	1.67e-07
Lus10006724	16.505	7.15504	1.62393	4.406	1.05e-05	0.000142984
Lus10006730	87.8674	8.42028	1.50383	5.59923	2.15e-08	6.44e-07
Lus10006735	369.737	6.0786	2.0323	2.99099	0.00278071	0.0141468
Lus10006748	290.979	-2.41312	0.378453	-6.37627	1.81e-10	8.91e-09
Lus10006757	20.0362	-2.35483	0.879465	-2.67757	0.00741594	0.0306545
Lus10006763	593.797	5.15175	0.927465	5.55466	2.78e-08	8.04e-07
Lus10006781	8.46573	-3.54019	1.17707	-3.00763	0.00263293	0.0135235
Lus10006782	25.5269	-2.42419	0.760074	-3.18941	0.00142562	0.00831552
Lus10006789	3.85371	-4.14911	1.6496	-2.51523	0.0118956	0.0440985
Lus10006791	33.8605	-3.70971	0.741516	-5.00287	5.65e-07	1.12e-05
Lus10006793	30.5709	-2.62567	0.694506	-3.78063	0.000156434	0.00136284
Lus10006811	442.62	6.12171	1.60866	3.80547	0.000141538	0.00125647
Lus10006815	4.27557	-6.56487	2.62251	-2.50328	0.0123048	0.0453571
Lus10006816	29.6556	-2.29349	0.795774	-2.88208	0.00395054	0.018721
Lus10006824	82.1975	-3.55445	0.590195	-6.0225	1.72e-09	6.84e-08
Lus10006825	130.337	-3.07169	0.519772	-5.9097	3.43e-09	1.28e-07
Lus10006827	69.6383	3.91755	1.54793	2.53084	0.011379	0.0426164
Lus10006828	174.47	-2.35025	0.637476	-3.6868	0.000227089	0.0018443
Lus10006834	12.13	3.13753	1.10336	2.8436	0.00446064	0.020552
Lus10006842	84.2033	-2.44473	0.475324	-5.14329	2.7e-07	5.93e-06
Lus10006855	47.9626	-5.79182	0.920365	-6.29296	3.11e-10	1.44e-08
Lus10006885	82.7991	3.84278	0.555844	6.91342	4.73e-12	3.12e-10
Lus10006886	101.081	-2.32306	0.722467	-3.21545	0.00130239	0.0077272
Lus10006894	44.4187	-5.45995	0.786277	-6.94406	3.81e-12	2.56e-10
Lus10006895	23.0047	-4.7024	1.09424	-4.2974	1.73e-05	0.000216838
Lus10006896	349.187	-2.34368	0.368683	-6.35691	2.06e-10	9.98e-09
Lus10006912	3.74703	5.98963	2.28653	2.61953	0.00880503	0.0350396
Lus10006915	187.369	2.07461	0.486977	4.26017	2.04e-05	0.000249887
Lus10006935	92.8245	-3.70223	0.433087	-8.54847	1.25e-17	1.94e-15
Lus10006940	5252.32	6.66172	1.38434	4.81221	1.49e-06	2.63e-05
Lus10006944	77.5435	-3.82516	0.645636	-5.92464	3.13e-09	1.18e-07
Lus10006951	71.1059	-4.58975	0.489561	-9.37523	6.9e-21	1.74e-18
Lus10006981	43.4223	4.22474	0.955539	4.42132	9.81e-06	0.000134534
Lus10006986	87.308	-2.34988	0.560438	-4.19293	2.75e-05	0.000322154
Lus10007020	84.5124	2.01642	0.484642	4.16065	3.17e-05	0.000363194
Lus10007049	26.103	-5.515	0.965923	-5.70957	1.13e-08	3.6e-07
Lus10007074	27.5194	-2.84728	0.65157	-4.36988	1.24e-05	0.000164406
Lus10007083	30.8789	4.78845	1.17579	4.07255	4.65e-05	0.000499311
Lus10007107	106.124	3.05667	0.52859	5.78268	7.35e-09	2.47e-07
Lus10007132	34.0251	2.09202	0.605081	3.45742	0.000545365	0.00379038
Lus10007141	100.997	9.05987	1.56414	5.79223	6.95e-09	2.36e-07
Lus10007147	11.1924	7.65123	1.75594	4.35733	1.32e-05	0.000172706
Lus10007157	33.2373	8.52778	1.86415	4.57463	4.77e-06	7.25e-05
Lus10007220	11.5299	7.88498	1.73567	4.54289	5.55e-06	8.25e-05
Lus10007221	13.5813	7.98558	1.69959	4.69853	2.62e-06	4.3e-05
Lus10007231	80.3747	-4.93006	0.761853	-6.47115	9.73e-11	5.04e-09
Lus10007233	172.675	-2.81881	0.403958	-6.97799	2.99e-12	2.03e-10
Lus10007235	100.689	5.68823	0.677324	8.39809	4.54e-17	6.64e-15
Lus10007245	105.869	-4.42429	0.436026	-10.1469	3.42e-24	1.26e-21
Lus10007247	26.8954	-3.61292	0.888079	-4.06824	4.74e-05	0.000506678
Lus10007256	50.1588	2.94012	0.627442	4.68588	2.79e-06	4.53e-05
Lus10007266	11.0437	7.51553	2.10698	3.56696	0.000361149	0.00268845
Lus10007268	1293	6.80423	0.440387	15.4506	7.48e-54	1.24e-49
Lus10007272	12.8889	-4.45203	1.40387	-3.17125	0.00151787	0.00875669
Lus10007280	309.344	11.9257	1.53694	7.75936	8.54e-15	8.94e-13
Lus10007281	402.117	8.528	2.36584	3.60463	0.000312596	0.00238258
Lus10007284	108.882	-2.00667	0.665817	-3.01384	0.00257962	0.0133177
Lus10007287	53.2936	-2.39159	0.627102	-3.81372	0.000136892	0.00122804
Lus10007290	131.319	-4.71947	0.620271	-7.60872	2.77e-14	2.7e-12
Lus10007293	11.5779	-2.96499	0.97801	-3.03166	0.00243216	0.0127206
Lus10007296	286.538	-3.70114	0.35529	-10.4172	2.07e-25	9.04e-23
Lus10007298	13.8232	2.28857	0.888865	2.57471	0.0100325	0.0387358
Lus10007322	9.20814	6.2715	1.79953	3.48509	0.000491979	0.0034798
Lus10007324	90.2789	6.77852	1.12119	6.04583	1.49e-09	5.99e-08
Lus10007327	53.4465	-2.84434	0.692636	-4.10654	4.02e-05	0.000442613
Lus10007335	21.4432	-2.04957	0.741599	-2.76371	0.00571475	0.024975
Lus10007348	152.748	-2.73256	0.448505	-6.09259	1.11e-09	4.6e-08
Lus10007349	199.432	-2.82704	0.664161	-4.25656	2.08e-05	0.000253307
Lus10007351	1267.82	8.75123	0.712315	12.2856	1.08e-34	1.33e-31
Lus10007355	730.262	3.6201	0.656747	5.51216	3.54e-08	9.92e-07
Lus10007359	56.9631	-2.48862	0.754727	-3.29737	0.000975934	0.00612051
Lus10007362	458.991	8.67682	0.716856	12.104	1.01e-33	1.08e-30
Lus10007378	63.5192	2.94334	0.678493	4.33806	1.44e-05	0.00018534
Lus10007379	77.9839	2.13159	0.583736	3.65164	0.000260571	0.00205681
Lus10007381	25.4256	2.9936	0.937089	3.19458	0.00140036	0.00819125
Lus10007382	47.9494	-3.42401	0.59959	-5.71058	1.13e-08	3.59e-07
Lus10007428	45.7718	2.96036	0.589171	5.02461	5.04e-07	1.01e-05
Lus10007437	74.6456	-2.57692	0.458588	-5.61925	1.92e-08	5.83e-07
Lus10007443	14.7964	2.75331	0.839124	3.28118	0.00103375	0.00641559
Lus10007447	23.2955	2.85581	0.974102	2.93173	0.00337077	0.0165234
Lus10007455	57.3517	-4.02877	0.651794	-6.18106	6.37e-10	2.78e-08
Lus10007469	44.8845	5.70221	1.3785	4.13654	3.53e-05	0.000397213
Lus10007475	126.378	4.53208	1.62248	2.7933	0.00521732	0.0233042
Lus10007497	111.009	-2.58273	0.452782	-5.70414	1.17e-08	3.71e-07
Lus10007522	20.6651	2.22356	0.808264	2.75104	0.00594072	0.025725
Lus10007528	21.2637	-2.99672	0.694349	-4.31587	1.59e-05	0.000202071
Lus10007529	34.211	-2.87559	0.559182	-5.14248	2.71e-07	5.94e-06
Lus10007532	196.373	-3.21154	0.387648	-8.28468	1.18e-16	1.62e-14
Lus10007540	318.021	2.56354	0.578829	4.42884	9.47e-06	0.00013068
Lus10007566	87.7954	10.2286	1.69578	6.03179	1.62e-09	6.49e-08
Lus10007584	145.824	-2.2592	0.376271	-6.00417	1.92e-09	7.56e-08
Lus10007585	20.9788	-2.50915	0.756488	-3.31684	0.000910404	0.00577499
Lus10007595	24.9475	7.01143	1.8344	3.8222	0.000132267	0.00119526
Lus10007598	3449.91	7.11738	0.878115	8.10529	5.26e-16	6.72e-14
Lus10007600	131.849	-2.68732	0.441303	-6.08952	1.13e-09	4.68e-08
Lus10007606	10.6073	-3.53263	1.14944	-3.07334	0.00211678	0.0114127
Lus10007611	4.50893	-6.54415	2.07784	-3.1495	0.00163552	0.00932044
Lus10007613	32.0299	-2.51651	0.617964	-4.07225	4.66e-05	0.000499471
Lus10007619	235.083	2.30672	0.609669	3.78356	0.000154598	0.0013494
Lus10007633	246.101	-2.74481	0.410814	-6.6814	2.37e-11	1.39e-09
Lus10007643	13.0339	5.85988	1.68829	3.47089	0.000518741	0.00364039
Lus10007645	89.8381	-2.51366	0.513385	-4.89624	9.77e-07	1.82e-05
Lus10007648	172.372	2.14328	0.390678	5.48604	4.11e-08	1.13e-06
Lus10007650	81.0778	2.48853	0.627661	3.96476	7.35e-05	0.000727709
Lus10007653	530.023	2.91844	0.431608	6.76179	1.36e-11	8.26e-10
Lus10007655	59.2525	-4.49215	0.562958	-7.97953	1.47e-15	1.76e-13
Lus10007656	62.805	-3.23274	0.814874	-3.96716	7.27e-05	0.00072149
Lus10007658	89.7472	3.57898	0.607577	5.89057	3.85e-09	1.41e-07
Lus10007660	42.2455	8.21517	1.51369	5.42726	5.72e-08	1.51e-06
Lus10007670	26.85	-4.51195	0.75473	-5.97823	2.26e-09	8.72e-08
Lus10007674	5251.58	-4.55187	0.566754	-8.03148	9.63e-16	1.19e-13
Lus10007702	5.41889	-6.37503	2.03833	-3.12758	0.00176254	0.00988816
Lus10007719	34.6401	-2.74128	0.685	-4.00186	6.28e-05	0.000640044
Lus10007758	39.617	-2.55752	0.601381	-4.25275	2.11e-05	0.000257274
Lus10007763	347.964	-2.31758	0.472593	-4.90397	9.39e-07	1.76e-05
Lus10007775	10.7541	3.54112	1.27291	2.78191	0.00540398	0.0239192
Lus10007795	39.9628	2.8804	0.607386	4.74228	2.11e-06	3.57e-05
Lus10007796	11.5149	-2.63842	0.888346	-2.97004	0.00297766	0.0149586
Lus10007812	72.4354	-2.58387	0.726488	-3.55666	0.0003756	0.00277488
Lus10007814	58.3028	-3.71333	0.574272	-6.46614	1.01e-10	5.19e-09
Lus10007815	696.047	-2.09766	0.285724	-7.34158	2.11e-13	1.8e-11
Lus10007821	17.7058	-5.95647	1.66293	-3.58191	0.000341093	0.00256445
Lus10007828	101.232	-2.41352	0.481587	-5.0116	5.4e-07	1.07e-05
Lus10007829	54.6634	-2.26628	0.592399	-3.8256	0.000130454	0.00118242
Lus10007844	15.1266	3.18412	1.09101	2.9185	0.00351724	0.0170902
Lus10007845	54.0428	-2.81073	0.565507	-4.97029	6.69e-07	1.3e-05
Lus10007856	42.8379	3.51518	1.14128	3.08003	0.00206977	0.011212
Lus10007861	29.7996	-2.29573	0.650266	-3.53044	0.000414864	0.00301267
Lus10007899	40.5489	-2.599	0.702748	-3.69834	0.000217017	0.00177731
Lus10007905	39.7073	-3.56873	0.671626	-5.31356	1.08e-07	2.61e-06
Lus10007929	36.1337	2.32957	0.589191	3.95383	7.69e-05	0.000756578
Lus10007949	66.8379	-2.67788	0.55447	-4.82963	1.37e-06	2.44e-05
Lus10007964	36.1253	-4.15719	0.799107	-5.20229	1.97e-07	4.52e-06
Lus10007975	157.809	-2.38356	0.358074	-6.65661	2.8e-11	1.6e-09
Lus10007983	182.547	-2.37701	0.338008	-7.0324	2.03e-12	1.43e-10
Lus10007984	14.836	-2.66517	0.812959	-3.27835	0.00104415	0.00646889
Lus10008011	9906.29	-2.08275	0.700046	-2.97516	0.00292836	0.0147489
Lus10008012	95.2755	2.19429	0.492497	4.45544	8.37e-06	0.000117882
Lus10008017	14.5806	-4.52863	1.04726	-4.32427	1.53e-05	0.000195877
Lus10008028	207.906	-2.13523	0.30181	-7.07472	1.5e-12	1.08e-10
Lus10008063	38.9605	5.68465	1.79311	3.17028	0.00152294	0.00878136
Lus10008078	84.3088	-3.50577	0.49074	-7.14385	9.08e-13	6.93e-11
Lus10008083	24.3805	2.58703	0.699275	3.69959	0.000215947	0.00177029
Lus10008097	12.0986	3.55363	1.37076	2.59245	0.00952956	0.0372444
Lus10008098	19.7878	-3.16961	0.884673	-3.5828	0.000339933	0.00255805
Lus10008109	21.2408	-2.44026	0.650239	-3.75287	0.000174825	0.00149097
Lus10008110	6.39852	-5.74916	1.91361	-3.00435	0.00266151	0.0136555
Lus10008113	480.472	-2.79765	0.37241	-7.51227	5.81e-14	5.34e-12
Lus10008129	889.391	-2.02051	0.362236	-5.57789	2.43e-08	7.16e-07
Lus10008137	3.8403	-5.943	2.18868	-2.71533	0.00662099	0.0280244
Lus10008138	58.9578	-5.14684	0.806049	-6.38526	1.71e-10	8.45e-09
Lus10008142	78.604	6.14499	2.31235	2.65747	0.00787293	0.0320644
Lus10008151	14.2278	-7.09874	1.65349	-4.29317	1.76e-05	0.000220095
Lus10008167	95.3475	-3.79472	0.673742	-5.6323	1.78e-08	5.42e-07
Lus10008169	9.75939	3.64853	1.40048	2.60519	0.00918222	0.0361979
Lus10008189	52.709	-2.19225	0.526714	-4.16212	3.15e-05	0.000361397
Lus10008190	35.5164	3.51658	0.63435	5.5436	2.96e-08	8.5e-07
Lus10008191	719.005	2.33105	0.5086	4.58327	4.58e-06	6.99e-05
Lus10008201	2583.92	8.755	0.9502	9.21385	3.15e-20	7.15e-18
Lus10008203	66.6913	3.3975	0.613114	5.54138	3e-08	8.59e-07
Lus10008208	24.7549	8.91683	1.60895	5.54201	2.99e-08	8.57e-07
Lus10008211	26.5955	3.87605	1.16893	3.31589	0.000913508	0.00579055
Lus10008214	5.47428	-4.54301	1.59836	-2.8423	0.0044789	0.0206161
Lus10008222	18.9605	-3.02115	0.845575	-3.5729	0.000353052	0.0026418
Lus10008225	66.4532	-3.76896	0.597243	-6.31059	2.78e-10	1.31e-08
Lus10008226	522.807	-3.195	0.310377	-10.2939	7.5e-25	2.97e-22
Lus10008229	61.4684	-4.62413	0.57027	-8.10866	5.12e-16	6.56e-14
Lus10008230	28.0834	-6.07906	1.00619	-6.04164	1.53e-09	6.14e-08
Lus10008264	692.69	9.41797	0.905621	10.3995	2.49e-25	1.08e-22
Lus10008266	32.7931	3.77764	0.90082	4.19355	2.75e-05	0.000321608
Lus10008270	19.111	2.1203	0.85023	2.4938	0.0126384	0.0462939
Lus10008277	47.9649	5.64567	1.02612	5.50196	3.76e-08	1.05e-06
Lus10008298	5.83819	7.03298	2.04084	3.44613	0.000568684	0.00392371
Lus10008304	13.0601	-2.32471	0.902492	-2.57587	0.00999868	0.0386367
Lus10008309	43.8472	-6.48449	0.929164	-6.97884	2.98e-12	2.02e-10
Lus10008330	24.7705	3.9567	1.12575	3.51471	0.000440239	0.00316577
Lus10008358	17.2236	-2.44143	0.824983	-2.95937	0.00308273	0.0153448
Lus10008374	7.42354	6.26939	1.77116	3.5397	0.000400575	0.00292811
Lus10008432	686.387	2.18977	0.288222	7.59749	3.02e-14	2.91e-12
Lus10008434	12.0502	8.1887	1.84254	4.44424	8.82e-06	0.000122783
Lus10008446	13.8117	5.57112	2.01195	2.76902	0.00562246	0.0246659
Lus10008453	18.0121	7.99529	1.93885	4.12373	3.73e-05	0.000416444
Lus10008466	1234.23	6.72708	1.4862	4.52636	6e-06	8.82e-05
Lus10008475	49.9128	-2.06956	0.563053	-3.67561	0.000237283	0.00190798
Lus10008476	366.818	9.83298	1.31662	7.46835	8.12e-14	7.38e-12
Lus10008487	118.567	2.24699	0.496464	4.52599	6.01e-06	8.83e-05
Lus10008508	35.2126	-2.29972	0.589296	-3.90249	9.52e-05	0.000904968
Lus10008528	263.214	5.20573	0.589249	8.83452	1.01e-18	1.85e-16
Lus10008533	63.9638	2.32687	0.512486	4.54035	5.62e-06	8.34e-05
Lus10008536	34.5071	6.90545	1.6992	4.06395	4.82e-05	0.000513504
Lus10008545	33.2987	2.20352	0.771969	2.85441	0.00431163	0.0200209
Lus10008546	9.74253	5.65385	2.01193	2.81016	0.00495168	0.0223613
Lus10008557	4.02991	5.42685	2.15055	2.52347	0.0116202	0.0432949
Lus10008564	66.1903	-3.41652	0.631495	-5.41021	6.29e-08	1.63e-06
Lus10008587	61.1963	4.41733	0.732528	6.03026	1.64e-09	6.55e-08
Lus10008589	16.2211	7.24562	1.67554	4.32435	1.53e-05	0.000195877
Lus10008591	192.137	-2.05335	0.537075	-3.8232	0.000131728	0.00119169
Lus10008595	20.2535	2.2309	0.753776	2.95963	0.00308008	0.0153351
Lus10008598	20.4482	-2.91478	0.78659	-3.70559	0.000210901	0.0017393
Lus10008603	60.362	8.01443	1.54922	5.17319	2.3e-07	5.17e-06
Lus10008608	7.57834	6.84559	1.88282	3.63581	0.000277105	0.00216338
Lus10008616	45.4862	-4.75264	0.67522	-7.03865	1.94e-12	1.37e-10
Lus10008620	196.612	2.0332	0.444335	4.57583	4.74e-06	7.21e-05
Lus10008624	495.431	2.55041	0.521035	4.89489	9.84e-07	1.83e-05
Lus10008626	14.217	5.83675	1.77529	3.28778	0.0010098	0.00629015
Lus10008629	7.77012	5.0046	1.6396	3.05234	0.00227067	0.0120622
Lus10008635	205.855	-4.01342	0.366213	-10.9592	6e-28	3.76e-25
Lus10008643	109.008	-3.7175	0.455975	-8.15286	3.55e-16	4.65e-14
Lus10008646	235.968	-3.5825	0.370852	-9.66019	4.45e-22	1.33e-19
Lus10008651	35.4231	2.73622	1.01669	2.69131	0.00711725	0.0296971
Lus10008654	82.2148	3.47474	0.811636	4.28116	1.86e-05	0.000229904
Lus10008668	39.9762	-2.57408	0.77044	-3.34105	0.000834618	0.00537227
Lus10008673	121.937	4.20664	0.838104	5.01924	5.19e-07	1.04e-05
Lus10008684	11.8431	5.21572	1.60668	3.24626	0.00116931	0.00710507
Lus10008696	14.6359	2.78527	1.06962	2.60398	0.00921494	0.0362924
Lus10008706	23.4129	8.44347	1.69991	4.96701	6.8e-07	1.32e-05
Lus10008712	44.0901	-2.19401	0.540089	-4.06232	4.86e-05	0.000516543
Lus10008731	17.1396	-2.62303	0.779608	-3.36455	0.000766681	0.00501964
Lus10008742	288.331	3.86898	0.446652	8.66218	4.63e-18	7.65e-16
Lus10008752	11.8704	7.08344	1.81042	3.9126	9.13e-05	0.000873382
Lus10008770	51.0719	-2.154	0.464796	-4.6343	3.58e-06	5.61e-05
Lus10008784	118.741	2.26537	0.463969	4.88258	1.05e-06	1.93e-05
Lus10008786	72.1801	-2.22158	0.428891	-5.17981	2.22e-07	5.02e-06
Lus10008795	178.641	-2.39049	0.330897	-7.22428	5.04e-13	3.97e-11
Lus10008821	75.9865	10.805	1.57763	6.84892	7.44e-12	4.74e-10
Lus10008823	212.326	-2.29099	0.327464	-6.99617	2.63e-12	1.81e-10
Lus10008836	99.4254	-6.43116	0.724015	-8.88264	6.53e-19	1.25e-16
Lus10008840	194.244	2.10984	0.541564	3.89582	9.79e-05	0.000926232
Lus10008842	128.165	2.67304	0.838571	3.18761	0.00143452	0.00835415
Lus10008845	48.027	-2.89794	0.648813	-4.46652	7.95e-06	0.000112655
Lus10008869	37.0565	2.49573	0.615579	4.05428	5.03e-05	0.000531727
Lus10008880	19.1869	4.59804	1.32666	3.46588	0.000528501	0.00369483
Lus10008895	1142.4	-3.92778	0.429426	-9.14657	5.88e-20	1.3e-17
Lus10008897	13.0765	-4.17981	1.56739	-2.66673	0.00765927	0.031379
Lus10008899	94.2785	2.76195	0.713219	3.87251	0.000107719	0.00100431
Lus10008915	34.6954	3.69363	1.12671	3.27825	0.00104451	0.00646995
Lus10008917	43.7579	-5.62564	0.945007	-5.95301	2.63e-09	1e-07
Lus10008930	459.607	-9.93829	1.92407	-5.16523	2.4e-07	5.37e-06
Lus10008932	2569.35	-7.7987	0.777472	-10.0308	1.12e-23	3.82e-21
Lus10008939	21.3753	5.14638	1.35734	3.79152	0.000149727	0.00131615
Lus10008947	8.86286	3.87805	1.44363	2.68632	0.00722429	0.0300267
Lus10008974	1020.71	-5.66518	0.382508	-14.8106	1.25e-49	8.3e-46
Lus10008976	19.5928	-2.79603	0.967264	-2.89066	0.00384435	0.0183333
Lus10008995	12.8789	2.70443	1.09501	2.46979	0.0135194	0.0487468
Lus10008996	25.6328	2.17754	0.734401	2.96505	0.00302631	0.0151434
Lus10009009	111.366	-3.97032	0.730367	-5.43606	5.45e-08	1.44e-06
Lus10009016	10.1424	3.03582	1.05821	2.86882	0.00412005	0.0193343
Lus10009020	9.56209	6.3175	1.85461	3.40637	0.00065834	0.00442138
Lus10009033	15.8002	5.68527	1.34606	4.22364	2.4e-05	0.000286782
Lus10009052	76.1584	2.48564	0.491124	5.06112	4.17e-07	8.61e-06
Lus10009058	702.657	4.02865	0.483018	8.34058	7.39e-17	1.06e-14
Lus10009082	71.2121	-2.79568	0.687901	-4.06408	4.82e-05	0.000513504
Lus10009085	186.479	4.24154	0.744369	5.69816	1.21e-08	3.83e-07
Lus10009089	11.8433	6.76348	1.78117	3.79721	0.000146333	0.00129109
Lus10009093	26.7023	-2.35631	0.714523	-3.29773	0.000974698	0.00611507
Lus10009094	14.8435	-2.6836	0.99988	-2.68393	0.00727633	0.0301713
Lus10009103	22.5252	-2.50294	0.767149	-3.26265	0.00110375	0.0067724
Lus10009116	11.2716	4.02202	1.20228	3.34533	0.00082185	0.00530654
Lus10009123	31.3171	2.66631	0.621769	4.28826	1.8e-05	0.000224429
Lus10009124	23.7276	9.0195	1.59018	5.672	1.41e-08	4.41e-07
Lus10009129	24.2685	6.49933	1.63546	3.97401	7.07e-05	0.000704196
Lus10009161	25.4881	-2.22297	0.726135	-3.06137	0.00220328	0.0117814
Lus10009168	132.319	3.3853	0.650837	5.20146	1.98e-07	4.54e-06
Lus10009179	226.363	-2.07697	0.46915	-4.4271	9.55e-06	0.000131522
Lus10009181	168.95	2.62708	0.537423	4.8883	1.02e-06	1.88e-05
Lus10009184	122.356	2.37759	0.436954	5.44129	5.29e-08	1.41e-06
Lus10009192	7.45278	7.48315	2.02409	3.69704	0.000218129	0.00178392
Lus10009196	64.8114	-3.94275	0.697399	-5.65351	1.57e-08	4.86e-07
Lus10009234	4.38586	5.98441	1.95063	3.06794	0.00215543	0.0115722
Lus10009256	86.6014	-2.04692	0.510283	-4.01135	6.04e-05	0.000619613
Lus10009278	13.7557	5.76086	1.90993	3.01626	0.00255912	0.0132386
Lus10009282	6147.23	6.9398	0.517404	13.4127	5.09e-41	1.13e-37
Lus10009283	24.8746	4.15415	1.09016	3.81057	0.000138646	0.00123841
Lus10009288	329.451	2.65784	0.816238	3.25621	0.00112911	0.00690637
Lus10009292	8.22727	7.47885	1.97382	3.78901	0.000151246	0.00132669
Lus10009314	215.784	-2.16679	0.575727	-3.76357	0.000167502	0.00144074
Lus10009321	106.192	-2.61188	0.42645	-6.12469	9.09e-10	3.84e-08
Lus10009326	12.2167	-5.3725	1.23442	-4.35226	1.35e-05	0.000176059
Lus10009339	30.9181	2.85361	0.889599	3.20775	0.00133777	0.00789113
Lus10009345	7.39144	5.00809	1.87912	2.66513	0.00769581	0.0314821
Lus10009349	64.7743	7.18639	1.20847	5.94669	2.74e-09	1.03e-07
Lus10009350	365.526	-2.02566	0.653003	-3.10207	0.00192175	0.0105601
Lus10009361	185.605	-4.59317	0.575659	-7.97898	1.48e-15	1.76e-13
Lus10009365	555.76	4.68862	0.459755	10.1981	2.02e-24	7.63e-22
Lus10009418	90.0732	3.28595	0.547395	6.00288	1.94e-09	7.6e-08
Lus10009428	321.241	-3.99435	0.44669	-8.9421	3.82e-19	7.64e-17
Lus10009429	67.256	-3.41349	0.563465	-6.05804	1.38e-09	5.61e-08
Lus10009430	44.8489	-2.84654	0.760405	-3.74346	0.000181505	0.00153885
Lus10009442	61.2085	-2.11854	0.632714	-3.34834	0.000812958	0.00525833
Lus10009445	5.83468	-3.4541	1.22276	-2.82485	0.00473026	0.0215343
Lus10009452	13.8766	7.95139	2.01986	3.9366	8.26e-05	0.000802068
Lus10009455	39.3925	8.55169	1.58034	5.4113	6.26e-08	1.63e-06
Lus10009457	49.7885	8.91523	1.55587	5.73005	1e-08	3.25e-07
Lus10009464	87.9273	5.87871	2.30203	2.55371	0.0106582	0.0404897
Lus10009467	54.1635	-2.15201	0.532524	-4.04116	5.32e-05	0.000557062
Lus10009469	111.891	8.62217	1.47927	5.82866	5.59e-09	1.96e-07
Lus10009480	44.4181	3.38652	0.775463	4.3671	1.26e-05	0.000166081
Lus10009481	204.875	9.26601	1.4404	6.43295	1.25e-10	6.35e-09
Lus10009514	52.1342	-2.13872	0.721948	-2.96243	0.0030522	0.0152271
Lus10009538	44.1772	2.67061	0.596069	4.48037	7.45e-06	0.000106634
Lus10009549	18.3282	-2.44149	0.849674	-2.87344	0.00406024	0.019113
Lus10009562	221.135	3.65498	0.396295	9.22287	2.89e-20	6.67e-18
Lus10009578	734.391	2.0169	0.495055	4.0741	4.62e-05	0.000496978
Lus10009579	142.231	2.04879	0.560582	3.65476	0.000257418	0.0020378
Lus10009582	555.8	-3.19017	0.503882	-6.33119	2.43e-10	1.16e-08
Lus10009588	11.0516	4.11261	1.16568	3.52808	0.00041858	0.00303633
Lus10009589	10.0097	6.19547	1.66844	3.71333	0.000204551	0.00169528
Lus10009605	24.5565	6.49846	1.97461	3.29102	0.000998258	0.00622992
Lus10009606	462.877	6.07379	1.52984	3.97022	7.18e-05	0.000713578
Lus10009607	6.70751	7.12727	1.92582	3.7009	0.000214839	0.00176256
Lus10009615	14.6384	-2.96283	1.0071	-2.94194	0.00326165	0.0160939
Lus10009619	47.3809	2.78988	0.681402	4.09432	4.23e-05	0.000462318
Lus10009639	6.17283	-4.08627	1.60474	-2.54638	0.0108847	0.0411223
Lus10009640	10.6125	-3.12487	0.902705	-3.46167	0.000536825	0.00374278
Lus10009644	849.629	5.30298	0.370344	14.3191	1.66e-46	6.9e-43
Lus10009653	200.718	2.4564	0.405883	6.052	1.43e-09	5.8e-08
Lus10009679	288.496	-2.29765	0.732886	-3.13507	0.00171813	0.00969636
Lus10009685	14.7687	-2.2598	0.77034	-2.93351	0.00335156	0.0164448
Lus10009691	147.211	-2.20122	0.516294	-4.26351	2.01e-05	0.000246822
Lus10009755	110.689	-2.18982	0.680877	-3.21618	0.00129908	0.00771296
Lus10009762	104.549	-4.05034	0.794982	-5.09489	3.49e-07	7.4e-06
Lus10009767	216.087	-3.39615	0.379217	-8.9557	3.38e-19	6.79e-17
Lus10009768	28.9909	-2.1297	0.721159	-2.95316	0.00314542	0.0156264
Lus10009775	9.95929	6.87477	2.19738	3.12863	0.00175625	0.0098712
Lus10009790	649.621	4.79141	0.449048	10.6702	1.4e-26	7.17e-24
Lus10009794	195.291	6.27312	1.84277	3.40418	0.000663632	0.00445386
Lus10009831	212.166	2.24759	0.56097	4.00662	6.16e-05	0.000629614
Lus10009839	38.0125	-4.06137	0.607989	-6.68001	2.39e-11	1.4e-09
Lus10009861	84.1396	-3.29432	0.484958	-6.793	1.1e-11	6.82e-10
Lus10009866	136.915	9.40321	2.05633	4.5728	4.81e-06	7.31e-05
Lus10009872	342.878	-4.50529	0.435977	-10.3338	4.96e-25	2.03e-22
Lus10009875	189.242	-4.12161	0.626828	-6.57534	4.85e-11	2.65e-09
Lus10009895	133.971	3.3248	1.1203	2.96778	0.00299955	0.0150367
Lus10009917	5.58837	-6.55665	1.96659	-3.33403	0.000855989	0.00548855
Lus10009932	855.67	-14.2218	1.54703	-9.19302	3.82e-20	8.63e-18
Lus10009933	13.9516	-8.47513	1.93169	-4.38742	1.15e-05	0.000153371
Lus10009948	13.3181	2.51516	0.941212	2.67225	0.00753435	0.0310011
Lus10009950	1079.28	2.30997	0.395972	5.83368	5.42e-09	1.92e-07
Lus10009952	353.479	2.0667	0.562093	3.67679	0.000236184	0.00190132
Lus10009956	148.64	-2.22522	0.430127	-5.17339	2.3e-07	5.17e-06
Lus10009959	37.2384	3.326	0.833847	3.98874	6.64e-05	0.000668917
Lus10009960	33.0746	6.1521	1.22439	5.02461	5.04e-07	1.01e-05
Lus10009961	639.643	-3.04876	0.421214	-7.23803	4.55e-13	3.64e-11
Lus10009962	206.664	-2.38069	0.549195	-4.33488	1.46e-05	0.000187824
Lus10009964	9.46897	5.93266	1.73537	3.41868	0.000629268	0.00426703
Lus10009968	81.7791	-2.99932	0.465253	-6.44663	1.14e-10	5.86e-09
Lus10009988	73.3749	-2.74195	0.551074	-4.97565	6.5e-07	1.27e-05
Lus10010002	57.036	4.88656	1.23093	3.96981	7.19e-05	0.000714601
Lus10010013	575.669	3.30824	0.540417	6.12165	9.26e-10	3.91e-08
Lus10010015	126.375	-5.33517	0.525962	-10.1436	3.54e-24	1.29e-21
Lus10010049	8.36032	-2.99099	1.00447	-2.97767	0.00290448	0.0146456
Lus10010066	61.1335	3.08298	0.608314	5.06807	4.02e-07	8.34e-06
Lus10010074	6.17555	4.76408	1.83364	2.59816	0.0093725	0.0367647
Lus10010084	95.4858	-2.75872	0.57914	-4.76347	1.9e-06	3.26e-05
Lus10010094	72.2061	9.42689	1.73034	5.44801	5.09e-08	1.36e-06
Lus10010101	16.1747	2.69073	0.80817	3.32941	0.0008703	0.00555243
Lus10010104	85.7453	7.75227	1.14445	6.7738	1.25e-11	7.64e-10
Lus10010120	58.8493	-3.30559	0.546472	-6.04897	1.46e-09	5.9e-08
Lus10010137	17.454	-3.58385	0.852902	-4.20195	2.65e-05	0.000311279
Lus10010138	15.9565	-2.56986	0.829166	-3.09933	0.0019396	0.0106283
Lus10010140	75.0642	7.27026	1.65796	4.38506	1.16e-05	0.00015455
Lus10010148	12.5791	-2.21376	0.881778	-2.51056	0.0120539	0.0445659
Lus10010150	56.3834	2.12506	0.559929	3.79524	0.000147501	0.00129899
Lus10010163	128.694	2.02711	0.528162	3.83805	0.000124016	0.00113117
Lus10010191	62.6116	-2.00182	0.694155	-2.88382	0.00392888	0.0186507
Lus10010205	12.6234	4.1073	1.34264	3.05912	0.00221986	0.011851
Lus10010217	23.4359	7.07049	1.52203	4.64543	3.39e-06	5.36e-05
Lus10010225	85.013	2.56149	0.558187	4.58894	4.46e-06	6.83e-05
Lus10010229	2981.84	8.98031	1.37765	6.51855	7.1e-11	3.78e-09
Lus10010239	13.5886	7.60196	1.63355	4.65365	3.26e-06	5.19e-05
Lus10010242	72.6229	-2.16801	0.652792	-3.32113	0.000896528	0.00570332
Lus10010263	117.491	-2.16969	0.463617	-4.67993	2.87e-06	4.65e-05
Lus10010273	41.6651	6.61449	1.60145	4.1303	3.62e-05	0.000406221
Lus10010279	131.368	-2.48074	0.503755	-4.92449	8.46e-07	1.6e-05
Lus10010287	321.871	7.51893	1.33546	5.63022	1.8e-08	5.48e-07
Lus10010291	91.6417	-2.65718	0.51152	-5.19467	2.05e-07	4.69e-06
Lus10010319	69.3005	-2.58882	0.444382	-5.82566	5.69e-09	1.99e-07
Lus10010337	7149.77	8.09266	1.21471	6.66222	2.7e-11	1.55e-09
Lus10010338	365.392	12.0272	2.16214	5.56263	2.66e-08	7.73e-07
Lus10010358	67.8454	10.5748	2.21402	4.77628	1.79e-06	3.08e-05
Lus10010359	14.619	2.60297	0.961244	2.70792	0.00677058	0.0284869
Lus10010361	62.3755	6.37135	1.17133	5.43942	5.35e-08	1.42e-06
Lus10010362	7.67	-3.10092	1.1713	-2.64741	0.00811099	0.0328486
Lus10010373	17.4724	7.46339	1.67727	4.44974	8.6e-06	0.000120138
Lus10010374	79.6395	-2.39794	0.655658	-3.65729	0.000254891	0.00202117
Lus10010378	318.658	-4.24498	0.509672	-8.32885	8.16e-17	1.15e-14
Lus10010388	14.6393	-3.1918	1.09262	-2.92125	0.00348628	0.0169744
Lus10010391	20.4821	5.49853	1.75325	3.13619	0.00171161	0.00967105
Lus10010392	3.51371	6.03136	2.22766	2.70749	0.00677944	0.0285133
Lus10010439	17.8597	5.50949	1.17684	4.6816	2.85e-06	4.62e-05
Lus10010450	75.0465	-5.95357	0.686541	-8.67182	4.25e-18	7.17e-16
Lus10010451	12.5756	6.97524	1.86457	3.74094	0.000183335	0.0015508
Lus10010455	454.601	11.7856	2.03875	5.78081	7.43e-09	2.49e-07
Lus10010458	5.67259	6.13025	1.87877	3.2629	0.00110277	0.00677018
Lus10010462	51.6353	2.05379	0.611132	3.36064	0.000777623	0.00507128
Lus10010477	11.3261	5.66647	1.63222	3.47163	0.000517314	0.00363269
Lus10010479	1149.45	6.97753	0.453756	15.3773	2.33e-53	2.57e-49
Lus10010482	17.8493	5.11578	1.72094	2.97267	0.00295222	0.0148465
Lus10010483	22.2549	2.98523	1.0323	2.89184	0.00382999	0.0182753
Lus10010491	51.1782	8.11691	1.7216	4.71474	2.42e-06	4.01e-05
Lus10010492	1068.45	-2.13579	0.47163	-4.52852	5.94e-06	8.75e-05
Lus10010498	200.552	5.11207	0.65449	7.81076	5.68e-15	6.19e-13
Lus10010506	48.6376	-3.03223	0.627896	-4.8292	1.37e-06	2.44e-05
Lus10010512	6.62152	5.03801	1.81485	2.776	0.00550324	0.0242841
Lus10010523	119.598	2.22063	0.530506	4.18587	2.84e-05	0.000330354
Lus10010529	24.752	3.27594	0.875974	3.73977	0.000184185	0.00155543
Lus10010533	10.8333	3.03367	1.23067	2.46506	0.0136992	0.0492664
Lus10010542	107.01	-2.49816	0.459848	-5.43257	5.55e-08	1.47e-06
Lus10010543	51.2219	-5.2371	0.692944	-7.55775	4.1e-14	3.86e-12
Lus10010544	3.7511	-6.47627	2.59923	-2.49161	0.0127167	0.0464986
Lus10010580	8.44872	-3.99457	1.34865	-2.96191	0.0030574	0.0152507
Lus10010585	12.0398	-2.08579	0.836849	-2.49243	0.0126871	0.0464364
Lus10010624	2706.66	6.29434	1.23775	5.08532	3.67e-07	7.72e-06
Lus10010630	134.733	6.66348	0.712046	9.35822	8.11e-21	2.01e-18
Lus10010647	310.914	-4.32159	0.331605	-13.0323	8.01e-39	1.33e-35
Lus10010672	34.6126	2.23193	0.688367	3.24235	0.00118548	0.00718492
Lus10010694	18.2313	4.52323	1.07241	4.2178	2.47e-05	0.000293039
Lus10010698	10.3793	5.42839	1.74734	3.10666	0.00189216	0.0104314
Lus10010703	29.1651	-2.74835	0.661738	-4.15323	3.28e-05	0.00037337
Lus10010712	247.557	7.67431	0.928838	8.26228	1.43e-16	1.94e-14
Lus10010713	5.55004	-4.16956	1.59949	-2.60681	0.00913905	0.0360791
Lus10010716	12.9067	7.9436	1.8248	4.35314	1.34e-05	0.000175415
Lus10010739	16.3393	8.51659	1.6764	5.08028	3.77e-07	7.91e-06
Lus10010741	81.4598	5.56515	0.871265	6.38744	1.69e-10	8.35e-09
Lus10010742	30.4112	2.08728	0.685189	3.04629	0.00231687	0.0122529
Lus10010753	8.73053	-3.2351	1.20388	-2.68723	0.00720476	0.0299643
Lus10010760	48.9786	9.50638	1.72013	5.52654	3.27e-08	9.21e-07
Lus10010766	52.4571	-3.69723	0.51603	-7.16475	7.79e-13	6.02e-11
Lus10010769	733.869	7.42434	0.566967	13.0948	3.52e-39	6.16e-36
Lus10010771	17.671	-2.1795	0.858764	-2.53795	0.0111504	0.0419163
Lus10010774	32.6735	-3.05159	0.740871	-4.11893	3.81e-05	0.000423655
Lus10010786	248.643	2.62657	0.483458	5.43287	5.55e-08	1.47e-06
Lus10010789	44.4172	-2.79659	0.683853	-4.08946	4.32e-05	0.000470508
Lus10010790	11.2231	-3.25839	1.07475	-3.03177	0.00243128	0.0127179
Lus10010793	18.345	5.17784	1.64795	3.14198	0.0016781	0.00952715
Lus10010806	6.13777	-5.83247	1.9648	-2.96848	0.00299281	0.0150165
Lus10010807	60.8999	-2.75001	0.642134	-4.28261	1.85e-05	0.000228663
Lus10010809	132.892	2.91949	0.413146	7.06649	1.59e-12	1.14e-10
Lus10010811	38.8773	8.66881	2.37198	3.65468	0.000257503	0.00203799
Lus10010813	79.8722	2.19922	0.594001	3.70238	0.000213587	0.00175555
Lus10010823	22.5346	4.52982	1.23214	3.67639	0.000236555	0.00190304
Lus10010825	88.7647	8.05861	2.1947	3.67185	0.000240803	0.00193067
Lus10010833	19.8055	-3.16572	1.24613	-2.54043	0.0110715	0.0416859
Lus10010850	259.266	-3.13402	0.496281	-6.31501	2.7e-10	1.27e-08
Lus10010854	27.2829	2.4806	0.69448	3.57188	0.000354431	0.00264913
Lus10010869	24.3106	-3.49012	0.732961	-4.76167	1.92e-06	3.28e-05
Lus10010884	41.5658	2.0545	0.612419	3.35473	0.000794422	0.00516056
Lus10010886	20.9619	8.97817	1.68801	5.3188	1.04e-07	2.56e-06
Lus10010895	275.523	-2.66454	0.678337	-3.92804	8.56e-05	0.000827519
Lus10010896	57.0362	3.36098	1.02466	3.28009	0.00103773	0.00643744
Lus10010898	4.02224	5.98177	2.10486	2.84189	0.00448475	0.0206402
Lus10010900	106.07	2.48779	0.813944	3.05646	0.00223968	0.0119434
Lus10010904	2051.13	-4.4319	0.567732	-7.80631	5.89e-15	6.37e-13
Lus10010913	78.4335	-3.21777	0.554008	-5.80817	6.32e-09	2.17e-07
Lus10010929	1109.46	9.50148	1.52724	6.22134	4.93e-10	2.18e-08
Lus10010931	15.5958	-2.75518	0.872222	-3.15881	0.00158414	0.00906813
Lus10010936	56.4537	-10.5128	1.61156	-6.52337	6.87e-11	3.67e-09
Lus10010942	255.625	4.64539	0.429274	10.8215	2.72e-27	1.53e-24
Lus10010946	61.8342	6.64607	1.05844	6.2791	3.41e-10	1.56e-08
Lus10010949	8.94812	6.79485	1.78514	3.80635	0.000141035	0.00125335
Lus10010951	144.365	-2.42801	0.515955	-4.70585	2.53e-06	4.16e-05
Lus10010960	41.6673	-2.07449	0.53036	-3.91148	9.17e-05	0.000876176
Lus10010993	123.508	2.28146	0.473928	4.81393	1.48e-06	2.61e-05
Lus10010996	9.81281	4.82759	1.67416	2.8836	0.00393159	0.0186609
Lus10010997	89.1221	-3.50805	0.528339	-6.63978	3.14e-11	1.78e-09
Lus10011003	62.0718	-3.81263	0.539002	-7.0735	1.51e-12	1.09e-10
Lus10011004	21.4677	8.09465	1.82023	4.44704	8.71e-06	0.000121398
Lus10011016	362.658	2.03663	0.383238	5.31427	1.07e-07	2.61e-06
Lus10011024	131.108	-2.30003	0.44342	-5.18703	2.14e-07	4.85e-06
Lus10011033	24.6494	2.89169	0.686082	4.21478	2.5e-05	0.000296886
Lus10011036	113.177	-2.30944	0.51281	-4.5035	6.68e-06	9.7e-05
Lus10011066	138.909	9.10738	2.0616	4.41762	9.98e-06	0.000136349
Lus10011093	5.8937	5.93144	1.94068	3.05638	0.00224028	0.0119445
Lus10011101	155.702	-3.35614	0.362516	-9.25793	2.08e-20	4.87e-18
Lus10011109	169.561	8.19137	1.17705	6.95922	3.42e-12	2.3e-10
Lus10011110	465.127	7.96657	1.85343	4.29829	1.72e-05	0.000216136
Lus10011111	764.152	6.89894	1.51459	4.55499	5.24e-06	7.87e-05
Lus10011131	28.1482	3.69869	0.868823	4.25712	2.07e-05	0.000252759
Lus10011132	20.5244	7.89065	1.58849	4.9674	6.79e-07	1.32e-05
Lus10011139	27.8643	8.90237	1.83337	4.85573	1.2e-06	2.17e-05
Lus10011140	174.805	5.85429	1.45035	4.03645	5.43e-05	0.000566026
Lus10011148	1268.65	7.64634	1.57412	4.85752	1.19e-06	2.15e-05
Lus10011151	290.719	2.01679	0.443535	4.54709	5.44e-06	8.12e-05
Lus10011160	407.413	10.2562	2.20438	4.65264	3.28e-06	5.21e-05
Lus10011172	9.24326	-3.84652	1.24309	-3.09433	0.00197261	0.0107807
Lus10011189	133.505	2.66799	0.736397	3.62303	0.000291169	0.002248
Lus10011190	27.3413	-2.89987	0.724728	-4.00133	6.3e-05	0.000641302
Lus10011191	238.059	4.56715	0.891758	5.12151	3.03e-07	6.54e-06
Lus10011193	122.311	-2.2539	0.445887	-5.05487	4.31e-07	8.86e-06
Lus10011206	4.79426	6.81517	2.43003	2.80456	0.00503847	0.0226639
Lus10011209	28.1457	5.08807	1.95259	2.6058	0.00916587	0.0361437
Lus10011213	231.159	-2.27581	0.575778	-3.95258	7.73e-05	0.00075987
Lus10011215	63.1258	-2.92715	0.577699	-5.0669	4.04e-07	8.38e-06
Lus10011217	229.044	-2.06114	0.373485	-5.51867	3.42e-08	9.59e-07
Lus10011222	38.5052	2.09194	0.612329	3.41636	0.000634633	0.00429485
Lus10011232	137.414	-2.0358	0.665591	-3.05863	0.00222352	0.0118686
Lus10011238	186.927	-2.36276	0.46457	-5.08591	3.66e-07	7.71e-06
Lus10011244	28.5526	8.91631	2.94852	3.02399	0.00249465	0.0129779
Lus10011267	87.3676	-2.09623	0.520637	-4.02627	5.67e-05	0.00058667
Lus10011271	4.51853	5.92995	2.35628	2.51665	0.0118476	0.0439548
Lus10011287	46.8935	-3.50382	0.65021	-5.38875	7.09e-08	1.82e-06
Lus10011288	328.065	-2.01391	0.37627	-5.3523	8.68e-08	2.17e-06
Lus10011324	317.233	2.17868	0.572075	3.80839	0.000139877	0.00124639
Lus10011326	6.08893	-6.20031	1.94703	-3.18449	0.00145007	0.00842707
Lus10011329	147.43	2.29566	0.412609	5.56377	2.64e-08	7.69e-07
Lus10011335	221.404	-4.26544	0.504734	-8.45087	2.89e-17	4.29e-15
Lus10011337	230.604	7.01161	1.32461	5.29335	1.2e-07	2.9e-06
Lus10011346	111.018	-2.29889	0.594979	-3.86382	0.000111628	0.00103524
Lus10011350	171.265	7.82051	1.09996	7.10981	1.16e-12	8.57e-11
Lus10011358	124.683	-2.50801	0.730249	-3.43446	0.000593734	0.00406361
Lus10011360	31.3958	-2.1683	0.592215	-3.66134	0.000250896	0.00199473
Lus10011386	97.0689	-2.61672	0.522132	-5.01161	5.4e-07	1.07e-05
Lus10011387	32.0703	-2.72377	0.950986	-2.86415	0.00418126	0.0195469
Lus10011400	91.2646	5.0073	0.643373	7.7829	7.09e-15	7.54e-13
Lus10011404	16.2478	-4.51421	0.933685	-4.83484	1.33e-06	2.39e-05
Lus10011440	27.2705	6.45517	1.51881	4.25016	2.14e-05	0.000259796
Lus10011441	24.9497	2.36348	0.643921	3.67046	0.000242117	0.0019396
Lus10011443	24.7948	2.21609	0.719654	3.07939	0.00207427	0.0112327
Lus10011445	44.6171	-3.1439	0.806825	-3.89664	9.75e-05	0.000923657
Lus10011447	8.59588	3.4238	1.21243	2.82393	0.00474394	0.0215847
Lus10011448	17.4383	7.53459	1.6138	4.66884	3.03e-06	4.88e-05
Lus10011451	29.9591	2.49785	0.648845	3.84969	0.000118268	0.0010878
Lus10011452	106.222	9.96118	2.11924	4.70035	2.6e-06	4.26e-05
Lus10011453	619.726	8.60239	2.01065	4.27842	1.88e-05	0.000232317
Lus10011455	218.297	4.02867	0.919223	4.38269	1.17e-05	0.000155987
Lus10011472	25.1318	9.1353	1.58868	5.75023	8.91e-09	2.93e-07
Lus10011473	5.01819	6.6664	1.98765	3.35392	0.000796761	0.00517373
Lus10011488	111.955	2.06585	0.58339	3.54111	0.000398443	0.00291381
Lus10011500	31.3412	-5.09819	0.773318	-6.59262	4.32e-11	2.37e-09
Lus10011518	30.639	-2.21376	0.682793	-3.24221	0.00118605	0.00718707
Lus10011527	19.701	2.5135	0.792589	3.17126	0.00151779	0.00875669
Lus10011531	99.2065	-2.20165	0.408064	-5.39537	6.84e-08	1.76e-06
Lus10011550	267.791	2.13332	0.373419	5.71293	1.11e-08	3.55e-07
Lus10011572	10.3064	-2.7755	1.08501	-2.55805	0.0105262	0.0401217
Lus10011582	4.74833	6.63346	2.31244	2.86859	0.00412303	0.019342
Lus10011584	5.1334	6.3061	2.28612	2.75843	0.00580794	0.0252858
Lus10011591	10.2738	2.95718	1.12166	2.63643	0.00837827	0.0337172
Lus10011609	80.8241	-2.10431	0.456283	-4.61185	3.99e-06	6.19e-05
Lus10011616	109.933	-3.35943	0.387512	-8.66921	4.35e-18	7.26e-16
Lus10011648	3.25124	6.12773	2.46683	2.48405	0.0129897	0.0472939
Lus10011655	36.1633	6.24473	1.67381	3.73085	0.000190835	0.00160019
Lus10011667	17.0416	3.58757	0.98476	3.64309	0.000269383	0.00211337
Lus10011691	66.168	6.81315	1.02177	6.66799	2.59e-11	1.5e-09
Lus10011699	14.1566	7.51621	1.64611	4.56605	4.97e-06	7.52e-05
Lus10011721	42.0373	-3.81595	0.99301	-3.84281	0.000121632	0.00111279
Lus10011736	304.526	6.04922	1.13815	5.31496	1.07e-07	2.6e-06
Lus10011740	12.4091	-2.70269	0.987601	-2.73662	0.00620739	0.0266303
Lus10011772	10.2389	6.42293	2.12682	3.01996	0.00252804	0.0131126
Lus10011775	40.7612	-2.23282	0.560308	-3.98499	6.75e-05	0.000677106
Lus10011780	16.0973	-5.27918	1.29141	-4.08791	4.35e-05	0.000473504
Lus10011784	56.8944	2.19292	0.540969	4.05369	5.04e-05	0.000532911
Lus10011785	280.345	6.81286	1.22793	5.54823	2.89e-08	8.32e-07
Lus10011799	79.7073	-3.52802	0.490547	-7.19201	6.38e-13	4.99e-11
Lus10011800	96.415	-3.01623	0.549867	-5.48539	4.13e-08	1.14e-06
Lus10011802	48.911	2.01074	0.508056	3.95772	7.57e-05	0.000746375
Lus10011816	22.6482	-4.3364	1.22402	-3.54274	0.000395991	0.00289844
Lus10011818	22.153	-3.36328	0.713816	-4.71169	2.46e-06	4.06e-05
Lus10011819	97.1284	2.124	0.486628	4.36473	1.27e-05	0.000167559
Lus10011825	23.3928	2.55086	1.01421	2.51513	0.0118989	0.0441056
Lus10011826	16.1101	-4.23319	1.04945	-4.03372	5.49e-05	0.000571392
Lus10011827	54.5647	-2.48253	0.564396	-4.39856	1.09e-05	0.000146893
Lus10011828	3562.61	7.29537	1.26788	5.754	8.72e-09	2.87e-07
Lus10011838	57.5717	2.42017	0.553809	4.37005	1.24e-05	0.000164377
Lus10011840	19.8969	3.57928	0.915337	3.91034	9.22e-05	0.000879992
Lus10011866	451.914	5.55562	2.08651	2.66264	0.00775296	0.0316535
Lus10011872	17.5131	4.35997	0.910964	4.78611	1.7e-06	2.95e-05
Lus10011885	202.365	7.20042	1.13587	6.33911	2.31e-10	1.11e-08
Lus10011889	7.99246	7.38267	1.87164	3.9445	8e-05	0.000781107
Lus10011899	51.9215	-3.06562	0.659883	-4.6457	3.39e-06	5.36e-05
Lus10011919	141.173	-2.04071	0.391305	-5.21514	1.84e-07	4.25e-06
Lus10011946	912.653	2.80959	0.631634	4.44814	8.66e-06	0.000120884
Lus10011960	89.0525	4.79646	0.658619	7.28261	3.27e-13	2.71e-11
Lus10011963	377.903	2.14865	0.53042	4.05086	5.1e-05	0.000538032
Lus10011981	219.194	-7.82768	0.974216	-8.03485	9.37e-16	1.16e-13
Lus10011982	133.736	5.54025	2.06618	2.6814	0.00733155	0.0303585
Lus10011988	10.0176	4.93698	1.33785	3.69024	0.000224039	0.00182259
Lus10011990	180.389	-2.31036	0.395134	-5.84701	5e-09	1.78e-07
Lus10011997	151.085	4.34121	0.683529	6.35117	2.14e-10	1.03e-08
Lus10011999	16.439	7.34603	1.99869	3.67543	0.000237451	0.00190878
Lus10012007	59.993	2.73814	0.484084	5.65634	1.55e-08	4.79e-07
Lus10012011	78.3854	2.23775	0.577438	3.8753	0.000106492	0.000994178
Lus10012027	29.991	-3.16746	0.655397	-4.83289	1.35e-06	2.4e-05
Lus10012028	102.277	-2.10016	0.480977	-4.36644	1.26e-05	0.000166453
Lus10012030	411.899	-2.02169	0.373186	-5.41738	6.05e-08	1.58e-06
Lus10012032	24.3695	8.41633	1.71495	4.90762	9.22e-07	1.73e-05
Lus10012047	1482.29	7.43715	1.45321	5.11772	3.09e-07	6.65e-06
Lus10012054	99.7767	2.10819	0.502914	4.19195	2.77e-05	0.000323317
Lus10012056	258.156	-2.40298	0.315546	-7.61532	2.63e-14	2.58e-12
Lus10012058	62.6773	7.06149	2.29957	3.07078	0.00213497	0.0114884
Lus10012059	66.06	-2.48987	0.431898	-5.76496	8.17e-09	2.71e-07
Lus10012089	18.6665	-2.42096	0.847316	-2.85721	0.00427385	0.0198846
Lus10012095	101.105	2.02816	0.403189	5.03029	4.9e-07	9.89e-06
Lus10012143	19.3648	-2.67655	0.800353	-3.34422	0.000825151	0.00532268
Lus10012150	33.5383	7.80985	1.79303	4.35568	1.33e-05	0.000173671
Lus10012160	14.338	-6.41992	1.67223	-3.83913	0.000123472	0.00112682
Lus10012161	509.827	-4.52928	0.417038	-10.8606	1.78e-27	1.03e-24
Lus10012162	512.927	-2.23053	0.37479	-5.9514	2.66e-09	1.01e-07
Lus10012179	38.5673	8.06026	1.7187	4.68974	2.74e-06	4.46e-05
Lus10012196	381.572	2.54249	0.531659	4.78219	1.73e-06	3e-05
Lus10012199	20.4848	2.25732	0.875077	2.57957	0.00989247	0.0383154
Lus10012218	638.058	8.51641	1.92524	4.42356	9.71e-06	0.000133473
Lus10012235	21.233	-2.53681	0.712951	-3.55818	0.000373427	0.00276312
Lus10012246	10.4346	-3.83799	1.55801	-2.4634	0.0137626	0.0494409
Lus10012247	74.4783	-3.40332	0.52058	-6.53756	6.25e-11	3.36e-09
Lus10012275	14.1658	-5.66387	1.31307	-4.31346	1.61e-05	0.000204131
Lus10012315	3.79351	5.75621	2.24943	2.55897	0.0104983	0.040052
Lus10012325	81.2463	-3.01463	0.520505	-5.79175	6.97e-09	2.36e-07
Lus10012347	70.2109	3.10253	0.507507	6.11328	9.76e-10	4.09e-08
Lus10012353	370.168	-5.60024	0.700362	-7.9962	1.28e-15	1.55e-13
Lus10012359	19.3017	-3.87646	0.831548	-4.66174	3.14e-06	5.02e-05
Lus10012367	73.1635	7.42303	1.75018	4.24131	2.22e-05	0.000268484
Lus10012372	51.5665	-4.51835	0.622961	-7.25301	4.08e-13	3.3e-11
Lus10012387	31.0603	3.03399	0.769115	3.94478	7.99e-05	0.000780658
Lus10012395	37.1586	-3.55031	0.609611	-5.82389	5.75e-09	2.01e-07
Lus10012432	14.0333	4.11953	1.12337	3.66713	0.000245291	0.00195814
Lus10012454	444.863	-4.57856	0.38987	-11.7438	7.6e-32	6.95e-29
Lus10012455	139.905	-2.17685	0.641013	-3.39595	0.000683913	0.00456873
Lus10012481	27.6498	7.66177	1.81881	4.21252	2.53e-05	0.000299128
Lus10012496	29.6886	-4.0939	0.715713	-5.72003	1.07e-08	3.42e-07
Lus10012540	5.49553	-6.37424	1.83737	-3.46922	0.000521964	0.00365838
Lus10012542	13.6255	2.80583	0.941431	2.98039	0.00287883	0.0145457
Lus10012546	6.49755	4.85855	1.73086	2.80701	0.00500036	0.0225434
Lus10012553	131.617	7.85212	0.978826	8.02198	1.04e-15	1.28e-13
Lus10012554	47.9752	-2.56849	0.810774	-3.16795	0.00153519	0.00883817
Lus10012569	1989	3.45324	0.279766	12.3433	5.29e-35	6.76e-32
Lus10012589	211.543	-2.08685	0.482866	-4.32179	1.55e-05	0.00019786
Lus10012598	64.0822	3.13715	0.7651	4.10031	4.13e-05	0.000452844
Lus10012608	52.9556	5.78079	0.799812	7.22769	4.91e-13	3.88e-11
Lus10012610	4.01734	-6.12467	2.10601	-2.90818	0.00363537	0.0175102
Lus10012619	48.9212	-2.98764	0.620427	-4.81546	1.47e-06	2.6e-05
Lus10012625	56.313	-3.78113	0.577984	-6.54193	6.07e-11	3.27e-09
Lus10012663	135.537	-11.9266	1.57508	-7.57206	3.67e-14	3.5e-12
Lus10012667	29.8544	-2.5076	0.95231	-2.63318	0.008459	0.0339844
Lus10012675	334.853	4.91626	0.5103	9.63405	5.74e-22	1.69e-19
Lus10012678	16.8824	-2.66423	0.877821	-3.03504	0.002405	0.0126163
Lus10012682	240.572	2.24405	0.443536	5.05944	4.2e-07	8.68e-06
Lus10012686	525.278	5.49643	1.58797	3.4613	0.00053757	0.0037464
Lus10012691	19.8679	-6.28066	1.21564	-5.16656	2.38e-07	5.33e-06
Lus10012693	377.75	6.69975	2.11846	3.16255	0.00156394	0.00897413
Lus10012699	53.5828	6.90451	1.67161	4.13047	3.62e-05	0.00040607
Lus10012701	26.6205	-2.2834	0.644464	-3.5431	0.000395456	0.00289707
Lus10012709	29.1457	4.75073	0.970747	4.89389	9.89e-07	1.84e-05
Lus10012714	938.963	2.35257	0.45942	5.12074	3.04e-07	6.56e-06
Lus10012718	160.108	-4.67757	0.638745	-7.32306	2.42e-13	2.06e-11
Lus10012719	86.9946	6.50052	2.07917	3.1265	0.00176903	0.00991118
Lus10012720	405.601	7.13135	1.68381	4.23525	2.28e-05	0.00027423
Lus10012726	57.5625	-2.49193	0.480322	-5.18805	2.13e-07	4.83e-06
Lus10012730	14.0911	5.32422	1.39698	3.81125	0.000138267	0.00123592
Lus10012740	75.1057	-5.96496	0.733317	-8.13422	4.15e-16	5.38e-14
Lus10012742	6.63283	5.55519	1.81832	3.05512	0.00224969	0.0119833
Lus10012744	134.706	4.86241	0.609919	7.97222	1.56e-15	1.84e-13
Lus10012776	148.115	3.94666	0.974016	4.05195	5.08e-05	0.000536044
Lus10012786	22.4112	3.10671	1.00695	3.08527	0.00203365	0.0110594
Lus10012788	42.8659	-2.42754	0.82578	-2.93969	0.00328542	0.0161863
Lus10012795	69.6636	2.02693	0.536935	3.77499	0.000160012	0.00138709
Lus10012807	67.8814	-2.32447	0.6582	-3.53156	0.000413117	0.00300392
Lus10012808	37.3328	-7.44111	1.18605	-6.27388	3.52e-10	1.6e-08
Lus10012815	10.9753	-4.75193	1.28463	-3.69907	0.000216394	0.00177307
Lus10012819	1730.56	2.61801	0.537902	4.86708	1.13e-06	2.07e-05
Lus10012821	7.01968	4.38427	1.69565	2.5856	0.00972107	0.037804
Lus10012845	16.3872	4.48033	1.59178	2.81467	0.00488277	0.0221073
Lus10012859	48.7845	6.73332	1.75726	3.83172	0.000127248	0.00115525
Lus10012865	120.525	-2.00987	0.519024	-3.87241	0.000107766	0.00100448
Lus10012868	54.9777	6.45686	1.0259	6.29385	3.1e-10	1.43e-08
Lus10012871	336.007	5.90075	0.449596	13.1245	2.38e-39	4.39e-36
Lus10012872	47.3667	2.62483	0.682865	3.84384	0.000121122	0.00110935
Lus10012889	52.8548	3.19297	0.634089	5.03553	4.77e-07	9.66e-06
Lus10012896	15.1216	3.32758	0.989126	3.36417	0.000767756	0.00502469
Lus10012910	6.24267	5.7634	1.82335	3.16088	0.00157292	0.00901634
Lus10012935	56.5822	8.85845	1.75942	5.03486	4.78e-07	9.69e-06
Lus10012942	143.657	3.15728	0.694997	4.54287	5.55e-06	8.25e-05
Lus10012957	73.1336	-5.27811	0.589162	-8.95867	3.29e-19	6.65e-17
Lus10012964	56.5312	-2.93407	0.640589	-4.58027	4.64e-06	7.08e-05
Lus10012972	26.7587	6.1762	1.65201	3.73859	0.000185055	0.00156058
Lus10012978	22.7698	-7.57099	1.57629	-4.80304	1.56e-06	2.74e-05
Lus10012979	266.364	7.95831	1.8011	4.41857	9.94e-06	0.000135973
Lus10012981	329.696	8.65827	1.50251	5.76254	8.29e-09	2.75e-07
Lus10012984	206.292	-2.66327	0.432232	-6.16166	7.2e-10	3.12e-08
Lus10013000	51.7438	-4.31345	0.669871	-6.43922	1.2e-10	6.13e-09
Lus10013009	617.899	2.34858	0.331466	7.08543	1.39e-12	1.01e-10
Lus10013017	14.1002	-3.22716	1.11384	-2.89732	0.00376363	0.0179948
Lus10013025	138.547	4.24727	0.486704	8.7266	2.62e-18	4.59e-16
Lus10013028	17.536	6.90647	1.65958	4.16158	3.16e-05	0.000361867
Lus10013030	26.1978	-3.77664	0.762566	-4.95254	7.33e-07	1.41e-05
Lus10013033	2.49453	-5.57826	2.26623	-2.46147	0.0138368	0.0496374
Lus10013035	56.1705	-2.53252	0.5302	-4.77654	1.78e-06	3.08e-05
Lus10013039	59.6837	-3.2507	0.536832	-6.05534	1.4e-09	5.69e-08
Lus10013046	68.7792	-2.54301	0.545708	-4.66001	3.16e-06	5.05e-05
Lus10013048	85.2911	-2.8605	0.819841	-3.48909	0.000484659	0.00343755
Lus10013053	101.108	2.42717	0.401862	6.03981	1.54e-09	6.2e-08
Lus10013057	126.823	3.49269	0.886292	3.94079	8.12e-05	0.000790661
Lus10013062	23.5706	3.5907	0.953348	3.76641	0.000165612	0.00142781
Lus10013072	451.828	-2.36025	0.550335	-4.28875	1.8e-05	0.000224017
Lus10013073	91.9562	2.13581	0.581965	3.67	0.000242552	0.00194098
Lus10013076	151.446	-2.35643	0.601745	-3.916	9e-05	0.000862395
Lus10013112	406.868	4.47964	0.451237	9.92747	3.16e-23	1.04e-20
Lus10013116	41.8949	8.54413	1.61241	5.29899	1.16e-07	2.82e-06
Lus10013151	307.58	-2.61495	0.448516	-5.83023	5.53e-09	1.94e-07
Lus10013166	650.495	-2.61659	0.407361	-6.42327	1.33e-10	6.72e-09
Lus10013173	286.778	-2.40816	0.674507	-3.57026	0.000356627	0.00266136
Lus10013177	28.5233	-4.61303	0.82818	-5.57009	2.55e-08	7.45e-07
Lus10013180	84.4836	4.76011	1.36391	3.49004	0.000482949	0.00342762
Lus10013185	21.6942	-2.75737	0.738585	-3.73331	0.000188981	0.00158804
Lus10013195	145.525	4.20471	0.670217	6.27365	3.53e-10	1.6e-08
Lus10013201	266.64	-2.49903	0.31998	-7.80998	5.72e-15	6.21e-13
Lus10013204	66.308	-3.73379	0.632651	-5.90181	3.6e-09	1.33e-07
Lus10013210	68.0823	-2.35272	0.646322	-3.64017	0.000272462	0.002134
Lus10013211	46.7554	4.07359	1.09361	3.72489	0.000195401	0.00163125
Lus10013223	19.5242	-5.35826	1.30196	-4.11555	3.86e-05	0.00042904
Lus10013229	31.9047	2.27443	0.660281	3.44465	0.000571801	0.00393949
Lus10013230	3.30141	5.26735	2.03332	2.59051	0.0095833	0.0374133
Lus10013240	806.34	-3.10076	0.397245	-7.80566	5.92e-15	6.38e-13
Lus10013243	96.9393	-2.91334	0.415018	-7.01979	2.22e-12	1.55e-10
Lus10013244	76.3361	-2.03433	0.479757	-4.24034	2.23e-05	0.000269544
Lus10013245	74.863	-3.11552	0.698368	-4.46114	8.15e-06	0.00011503
Lus10013262	3.8438	5.08735	2.0129	2.52737	0.0114921	0.0429525
Lus10013265	9.85765	5.19943	1.76032	2.95369	0.00313998	0.015604
Lus10013284	88.4188	3.13844	0.452793	6.93128	4.17e-12	2.79e-10
Lus10013309	16.5546	-2.96904	0.836073	-3.55118	0.000383514	0.00282228
Lus10013335	6.92673	3.43533	1.25572	2.73574	0.00622396	0.026691
Lus10013337	56.9756	2.75551	0.729642	3.77652	0.000159036	0.00138152
Lus10013343	54.8971	2.37214	0.50557	4.69201	2.71e-06	4.42e-05
Lus10013383	39.4574	-5.47723	0.753065	-7.27325	3.51e-13	2.88e-11
Lus10013384	375.438	-2.28692	0.422874	-5.40803	6.37e-08	1.65e-06
Lus10013395	3.77779	-5.87332	2.05054	-2.86428	0.00417963	0.0195469
Lus10013406	73.2142	-3.56152	0.444576	-8.01105	1.14e-15	1.38e-13
Lus10013407	7.62648	-5.20985	2.01822	-2.58141	0.00983982	0.038156
Lus10013436	859.336	2.29822	0.392154	5.86051	4.61e-09	1.66e-07
Lus10013441	86.8241	10.9429	1.60322	6.82558	8.76e-12	5.53e-10
Lus10013453	69.3138	4.25061	0.642733	6.61334	3.76e-11	2.09e-09
Lus10013460	139.249	2.28861	0.928613	2.46455	0.0137185	0.0493251
Lus10013465	45.0092	2.43146	0.504966	4.8151	1.47e-06	2.6e-05
Lus10013494	35.0324	-2.9939	0.677454	-4.41934	9.9e-06	0.000135603
Lus10013496	46.7437	-2.22652	0.709373	-3.13872	0.00169689	0.00960752
Lus10013500	11.566	3.21859	1.29439	2.48656	0.0128983	0.0470281
Lus10013508	10.7245	7.01513	1.90385	3.68472	0.000228957	0.00185485
Lus10013529	19.2999	7.83498	1.847	4.24201	2.22e-05	0.000267748
Lus10013532	99.6572	-4.41009	0.604951	-7.28999	3.1e-13	2.59e-11
Lus10013536	44.9938	-2.65611	0.737834	-3.59987	0.000318374	0.00242105
Lus10013538	102.487	2.90073	0.596374	4.86395	1.15e-06	2.1e-05
Lus10013539	98.4154	-9.94189	1.53505	-6.4766	9.38e-11	4.89e-09
Lus10013544	389.576	5.29428	0.60551	8.7435	2.26e-18	3.99e-16
Lus10013546	190.647	-4.12863	0.677391	-6.0949	1.1e-09	4.54e-08
Lus10013573	36.7219	5.67539	1.53547	3.69619	0.000218856	0.00178928
Lus10013592	69.7052	-3.73223	0.620108	-6.01868	1.76e-09	6.98e-08
Lus10013596	46.4994	-2.30626	0.50172	-4.59671	4.29e-06	6.61e-05
Lus10013597	13.9835	-2.4253	0.909939	-2.66535	0.00769084	0.0314734
Lus10013608	146.314	2.8645	0.717494	3.99237	6.54e-05	0.000661109
Lus10013620	51.7866	-3.22626	0.562793	-5.73258	9.89e-09	3.21e-07
Lus10013635	322.265	11.0183	1.52254	7.23676	4.6e-13	3.66e-11
Lus10013640	833.239	2.22641	0.433898	5.13118	2.88e-07	6.26e-06
Lus10013641	20.6213	-2.1896	0.671922	-3.25872	0.00111918	0.00685569
Lus10013662	44.4536	-4.76186	0.868846	-5.48068	4.24e-08	1.17e-06
Lus10013665	35.5656	5.179	0.983386	5.26649	1.39e-07	3.33e-06
Lus10013666	8.32613	-6.06069	1.73769	-3.48779	0.000487037	0.0034522
Lus10013667	87.0487	-2.82237	0.554091	-5.09369	3.51e-07	7.44e-06
Lus10013668	95.5344	-3.30199	0.549771	-6.00611	1.9e-09	7.48e-08
Lus10013670	6.68886	-3.97155	1.46267	-2.71527	0.00662214	0.0280257
Lus10013674	227.344	3.31418	0.818984	4.0467	5.19e-05	0.000545776
Lus10013678	18.0658	-2.0684	0.762105	-2.71406	0.00664643	0.028107
Lus10013681	2893.92	7.14924	1.18561	6.02999	1.64e-09	6.55e-08
Lus10013708	83.711	2.38565	0.552133	4.32079	1.55e-05	0.00019835
Lus10013721	188.611	2.27799	0.513616	4.43519	9.2e-06	0.000127384
Lus10013736	10.0231	7.64978	1.78001	4.29761	1.73e-05	0.000216715
Lus10013758	25.3392	2.32641	0.725254	3.20771	0.00133796	0.00789113
Lus10013759	12.5825	3.21573	1.03703	3.1009	0.00192932	0.0105906
Lus10013774	43.4599	3.95222	0.946152	4.17715	2.95e-05	0.000341355
Lus10013780	176.292	11.5326	2.09745	5.49839	3.83e-08	1.06e-06
Lus10013783	13.9098	7.83383	1.75485	4.46411	8.04e-06	0.000113736
Lus10013784	176.292	11.5326	2.09745	5.49839	3.83e-08	1.06e-06
Lus10013785	45.5927	2.92744	0.661085	4.42824	9.5e-06	0.00013099
Lus10013788	16.4993	3.51429	1.01538	3.46107	0.00053803	0.00374882
Lus10013790	253.668	-2.46716	0.541742	-4.55412	5.26e-06	7.9e-05
Lus10013797	241.822	3.25747	0.729796	4.46353	8.06e-06	0.000113996
Lus10013799	8.6119	7.48082	1.75337	4.26653	1.99e-05	0.00024404
Lus10013813	27.0953	-2.27375	0.644986	-3.52527	0.00042305	0.00306084
Lus10013815	5.22296	-7.20611	2.25778	-3.19168	0.00141446	0.00826206
Lus10013819	8.57438	4.89498	1.73179	2.82654	0.00470544	0.0214419
Lus10013822	116.563	-2.31621	0.398241	-5.8161	6.02e-09	2.09e-07
Lus10013834	229.497	-2.3468	0.465208	-5.04463	4.54e-07	9.28e-06
Lus10013838	84.2461	-2.06896	0.757688	-2.73062	0.00632147	0.0270184
Lus10013851	41.7782	3.37805	1.26527	2.66983	0.00758898	0.0311795
Lus10013874	9.68264	5.34435	1.66438	3.21101	0.00132268	0.00783063
Lus10013887	38.2758	3.16233	0.756173	4.18202	2.89e-05	0.000335386
Lus10013896	127.064	-2.5209	0.457213	-5.51363	3.52e-08	9.86e-07
Lus10013901	371.358	-5.54479	0.598671	-9.26184	2.01e-20	4.73e-18
Lus10013913	6.35861	3.71838	1.47219	2.52575	0.0115452	0.0430688
Lus10013914	4.82056	6.04701	1.86485	3.24263	0.00118431	0.00718176
Lus10013915	98.2716	5.95197	0.989843	6.01304	1.82e-09	7.19e-08
Lus10013924	368.05	2.45702	0.344418	7.13384	9.76e-13	7.32e-11
Lus10013928	312.472	2.27734	0.392236	5.80605	6.4e-09	2.19e-07
Lus10013931	72.7339	2.51399	0.524721	4.7911	1.66e-06	2.88e-05
Lus10013932	26.7359	-6.67191	1.22831	-5.43176	5.58e-08	1.47e-06
Lus10013943	11.1267	5.17672	1.71988	3.00993	0.0026131	0.0134529
Lus10013946	331.514	4.87758	0.632179	7.7155	1.21e-14	1.23e-12
Lus10013948	132.835	4.61099	0.698255	6.60359	4.01e-11	2.22e-09
Lus10013955	33.7803	2.57975	0.691079	3.73292	0.000189269	0.00158966
Lus10013956	146.145	8.58019	1.48666	5.77145	7.86e-09	2.62e-07
Lus10013961	184.892	9.23579	2.0055	4.60524	4.12e-06	6.37e-05
Lus10013970	14.7259	2.8575	1.08287	2.63881	0.00831967	0.0335179
Lus10013971	19.3331	-2.32306	0.810535	-2.86608	0.00415594	0.0194641
Lus10013974	9.04269	5.82361	1.69455	3.43667	0.000588914	0.00403727
Lus10013981	188.009	3.78338	0.58883	6.42525	1.32e-10	6.64e-09
Lus10013999	392.089	5.50439	0.450748	12.2117	2.69e-34	3.19e-31
Lus10014009	316.324	-3.01174	0.609323	-4.94276	7.7e-07	1.47e-05
Lus10014019	96.0574	-2.48301	0.482824	-5.14267	2.71e-07	5.94e-06
Lus10014049	66.9517	2.11325	0.493237	4.28445	1.83e-05	0.000227373
Lus10014050	76.3688	-2.08592	0.527273	-3.95605	7.62e-05	0.000750924
Lus10014087	234.902	2.03899	0.528561	3.85762	0.000114498	0.00105802
Lus10014089	53.993	2.32002	0.693784	3.34401	0.000825766	0.00532355
Lus10014092	322.856	-2.16735	0.422025	-5.13558	2.81e-07	6.14e-06
Lus10014096	175.369	3.20167	0.647148	4.94736	7.52e-07	1.44e-05
Lus10014103	156.972	4.18092	0.538531	7.76357	8.26e-15	8.68e-13
Lus10014122	44.1309	2.9734	0.576021	5.16197	2.44e-07	5.45e-06
Lus10014125	854.901	6.57066	1.90717	3.44525	0.000570535	0.00393239
Lus10014146	5.41611	-3.64296	1.36513	-2.66859	0.00761707	0.031264
Lus10014147	674.917	2.20721	0.337874	6.53265	6.46e-11	3.47e-09
Lus10014154	1507.29	8.23195	1.31013	6.2833	3.31e-10	1.52e-08
Lus10014163	294.178	-2.15906	0.339971	-6.35071	2.14e-10	1.03e-08
Lus10014179	16.2166	2.78137	1.10115	2.52587	0.0115411	0.0430582
Lus10014184	40.4796	-3.11821	0.60772	-5.131	2.88e-07	6.26e-06
Lus10014209	14.503	2.26616	0.907695	2.49661	0.0125387	0.0460406
Lus10014214	73.2592	2.46949	0.551962	4.47402	7.68e-06	0.000109286
Lus10014215	41.4459	5.99109	1.06777	5.61082	2.01e-08	6.08e-07
Lus10014217	438.237	8.27157	1.21267	6.82094	9.04e-12	5.69e-10
Lus10014219	70.8925	8.71145	1.69114	5.15122	2.59e-07	5.72e-06
Lus10014227	7.76083	5.7621	1.92863	2.98766	0.00281118	0.0142756
Lus10014228	85.4576	6.78459	1.50224	4.51631	6.29e-06	9.19e-05
Lus10014232	425.632	2.40846	0.653527	3.68533	0.000228407	0.00185141
Lus10014235	37.2053	2.73291	0.674234	4.05335	5.05e-05	0.000533506
Lus10014238	29.8694	-2.38335	0.849434	-2.80581	0.00501904	0.0225949
Lus10014239	25.2366	-2.97851	0.682792	-4.36225	1.29e-05	0.000169204
Lus10014264	31.2169	2.67062	0.765585	3.48834	0.000486037	0.00344658
Lus10014273	141.142	-2.74352	0.487983	-5.62216	1.89e-08	5.73e-07
Lus10014274	23.8055	4.14708	0.992683	4.17765	2.95e-05	0.000340725
Lus10014297	20.6926	5.63755	1.94074	2.90485	0.00367428	0.0176566
Lus10014302	12.5259	4.85023	1.5998	3.03178	0.00243117	0.0127179
Lus10014314	33.2119	2.98384	1.02268	2.91765	0.00352677	0.0171263
Lus10014316	47.4947	6.86228	1.49606	4.58691	4.5e-06	6.89e-05
Lus10014337	31.5759	2.61932	0.741187	3.53395	0.000409397	0.00298275
Lus10014341	155.468	7.13082	2.14123	3.33024	0.000867714	0.00554013
Lus10014361	12.6485	-3.05764	0.865844	-3.53139	0.000413375	0.00300514
Lus10014376	16.7084	-8.91086	1.74092	-5.11847	3.08e-07	6.62e-06
Lus10014377	10.2171	-4.42548	1.75693	-2.51887	0.0117731	0.043752
Lus10014386	126.473	3.65392	0.467135	7.82198	5.2e-15	5.72e-13
Lus10014387	24.7141	-2.02888	0.721127	-2.81349	0.0049007	0.0221673
Lus10014389	39.2621	-2.18164	0.571367	-3.81829	0.00013438	0.00120975
Lus10014390	75.0941	3.88571	0.668719	5.81067	6.22e-09	2.15e-07
Lus10014392	20.3028	6.41682	1.67499	3.83095	0.000127649	0.00115858
Lus10014404	5.58155	6.12845	2.01188	3.04614	0.00231802	0.0122529
Lus10014405	124.426	-2.33138	0.600595	-3.88179	0.000103689	0.000972751
Lus10014408	416.68	-2.92001	0.397469	-7.34651	2.03e-13	1.75e-11
Lus10014420	110.041	-2.06869	0.468241	-4.418	9.96e-06	0.000136221
Lus10014425	22.9021	-3.34955	0.717479	-4.66849	3.03e-06	4.89e-05
Lus10014427	805.18	-2.90516	0.387308	-7.5009	6.34e-14	5.81e-12
Lus10014429	29.9176	-2.64192	0.722045	-3.65894	0.000253258	0.00200966
Lus10014431	1471.34	2.3343	0.461453	5.05859	4.22e-07	8.71e-06
Lus10014436	13.0081	7.15366	1.91702	3.73166	0.000190222	0.00159686
Lus10014441	39.96	-2.05229	0.6666	-3.07874	0.00207875	0.0112551
Lus10014442	3.23502	-5.26476	2.10556	-2.5004	0.0124053	0.0456363
Lus10014444	147.298	-2.41559	0.641262	-3.76692	0.000165272	0.00142525
Lus10014459	280.524	5.40213	1.7575	3.07376	0.00211379	0.011399
Lus10014466	2119.08	7.52218	1.41391	5.32013	1.04e-07	2.55e-06
Lus10014475	49.5644	2.30186	0.536428	4.29108	1.78e-05	0.000222022
Lus10014478	6.97779	-3.28504	1.26299	-2.60101	0.00929491	0.0365424
Lus10014480	24.9012	2.27457	0.764102	2.97679	0.00291286	0.0146775
Lus10014498	32.8497	4.39943	0.9288	4.73668	2.17e-06	3.65e-05
Lus10014501	7.95646	3.76176	1.31772	2.85475	0.00430703	0.0200053
Lus10014518	37.5824	-2.38675	0.550515	-4.33549	1.45e-05	0.000187377
Lus10014551	50.0853	-3.15675	0.738081	-4.27698	1.89e-05	0.000233566
Lus10014557	125.877	4.08881	1.23702	3.30539	0.000948452	0.00597298
Lus10014574	136.43	6.94296	1.66042	4.18145	2.9e-05	0.000336018
Lus10014592	143.442	2.76483	0.472571	5.85062	4.9e-09	1.74e-07
Lus10014603	88.6237	3.01307	0.636718	4.73218	2.22e-06	3.72e-05
Lus10014606	85.8346	-5.34815	0.551308	-9.70083	2.99e-22	9.19e-20
Lus10014621	100.531	-2.02979	0.408658	-4.96695	6.8e-07	1.32e-05
Lus10014630	99.0461	5.7973	1.71931	3.37188	0.000746569	0.00491705
Lus10014635	11.1495	3.15315	1.03477	3.04721	0.00230977	0.0122229
Lus10014642	27.5562	-4.60157	0.831169	-5.53627	3.09e-08	8.81e-07
Lus10014649	20.4842	-8.71072	1.59819	-5.45037	5.03e-08	1.35e-06
Lus10014656	17.9292	-4.10941	1.11059	-3.70021	0.000215422	0.00176641
Lus10014668	48.9572	2.22791	0.584846	3.80939	0.000139308	0.00124232
Lus10014689	82.1348	-3.09876	0.481493	-6.43572	1.23e-10	6.27e-09
Lus10014690	3.66503	6.12873	2.26428	2.7067	0.00679552	0.0285628
Lus10014695	12.432	3.85472	1.21167	3.18132	0.00146607	0.00850216
Lus10014720	92.8904	-2.30601	0.427206	-5.39788	6.74e-08	1.73e-06
Lus10014731	78.6687	2.46924	0.610859	4.04224	5.29e-05	0.000555021
Lus10014743	12.744	5.42392	2.00548	2.70454	0.00683984	0.0287237
Lus10014752	26.2928	2.0084	0.743898	2.69984	0.00693738	0.0290745
Lus10014776	194.71	-2.13643	0.423542	-5.04419	4.55e-07	9.29e-06
Lus10014781	198.01	9.60344	1.29102	7.43863	1.02e-13	9.08e-12
Lus10014784	125.994	4.30202	0.577307	7.45187	9.2e-14	8.28e-12
Lus10014799	33.0367	-2.11701	0.846271	-2.50158	0.0123642	0.0455204
Lus10014801	41.012	2.83581	0.616594	4.59915	4.24e-06	6.54e-05
Lus10014807	7.89023	-4.28611	1.21208	-3.53615	0.000406003	0.00296062
Lus10014817	28.1865	-2.58418	0.741907	-3.48315	0.000495542	0.00350127
Lus10014820	44.7946	3.42807	1.2405	2.76346	0.00571924	0.0249881
Lus10014849	23.9337	-2.19929	0.787861	-2.79148	0.00524683	0.0234045
Lus10014850	21.3049	3.311	1.01107	3.27476	0.00105751	0.00653702
Lus10014853	697.772	2.36619	0.40765	5.80446	6.46e-09	2.21e-07
Lus10014880	5.84026	4.28109	1.59439	2.6851	0.00725089	0.0301071
Lus10014903	211.731	-2.00923	0.418043	-4.80628	1.54e-06	2.7e-05
Lus10014917	18.1757	4.47197	1.47005	3.04205	0.00234973	0.0123851
Lus10014919	215.159	3.43393	0.5166	6.64718	2.99e-11	1.7e-09
Lus10014943	74.6982	2.0141	0.470116	4.28427	1.83e-05	0.000227467
Lus10014957	26.8835	-2.98259	0.710449	-4.19817	2.69e-05	0.00031568
Lus10014968	576.01	3.08179	0.401142	7.68253	1.56e-14	1.58e-12
Lus10014977	93.2983	8.14019	2.13711	3.80896	0.000139551	0.00124382
Lus10014986	358.763	-2.14984	0.413693	-5.1967	2.03e-07	4.65e-06
Lus10014996	21.2924	4.97289	1.06003	4.69125	2.72e-06	4.43e-05
Lus10015013	41.932	-2.00321	0.573608	-3.4923	0.000478872	0.00340377
Lus10015017	34.2955	3.64498	0.705888	5.16368	2.42e-07	5.41e-06
Lus10015028	48.1703	2.7066	0.66977	4.04108	5.32e-05	0.000557071
Lus10015062	27.0128	4.51649	1.01747	4.43893	9.04e-06	0.000125484
Lus10015071	14.5556	4.57255	1.10643	4.13269	3.59e-05	0.000402563
Lus10015085	211.862	2.04528	0.572267	3.57399	0.000351584	0.002632
Lus10015097	62.0983	-2.17814	0.537752	-4.05046	5.11e-05	0.000538605
Lus10015121	44.2352	-2.0999	0.577634	-3.63535	0.000277603	0.00216567
Lus10015122	9.93446	7.69896	1.85501	4.15037	3.32e-05	0.000377656
Lus10015127	48.2478	4.91342	0.701588	7.00328	2.5e-12	1.73e-10
Lus10015133	49.2599	-2.19854	0.606402	-3.62554	0.000288357	0.00223372
Lus10015138	133.381	2.01451	0.350564	5.7465	9.11e-09	2.98e-07
Lus10015151	349.184	3.24312	0.358743	9.04024	1.56e-19	3.31e-17
Lus10015155	9.66358	4.84614	1.74943	2.77012	0.00560351	0.0246023
Lus10015173	420.861	2.20258	0.488725	4.5068	6.58e-06	9.56e-05
Lus10015175	22.0949	5.34695	1.26169	4.23794	2.26e-05	0.000271551
Lus10015191	20.7909	6.65171	1.88691	3.52519	0.000423175	0.00306084
Lus10015192	27.7037	4.56231	1.51378	3.01386	0.00257943	0.0133177
Lus10015199	35.0449	9.61834	1.69929	5.66022	1.51e-08	4.7e-07
Lus10015210	4.36684	5.17862	1.96839	2.63088	0.00851631	0.0341899
Lus10015211	41.235	9.33238	1.72482	5.41063	6.28e-08	1.63e-06
Lus10015212	64.8647	-5.35334	1.00938	-5.30358	1.14e-07	2.76e-06
Lus10015218	53.0341	7.59989	1.74974	4.34344	1.4e-05	0.000181631
Lus10015222	47.7301	-3.76904	1.22168	-3.08514	0.00203453	0.0110608
Lus10015232	10.3067	-3.6865	1.31738	-2.79835	0.00513642	0.0230048
Lus10015240	17.2675	2.4168	0.839018	2.88051	0.00397032	0.0187776
Lus10015241	62.7343	10.1875	1.74388	5.84187	5.16e-09	1.83e-07
Lus10015242	76.921	-4.79557	0.87823	-5.46049	4.75e-08	1.28e-06
Lus10015243	6.66216	6.87739	1.93171	3.56026	0.000370486	0.00274687
Lus10015265	236.399	-2.11787	0.397777	-5.32427	1.01e-07	2.5e-06
Lus10015278	6607.16	-2.07572	0.465336	-4.4607	8.17e-06	0.000115221
Lus10015279	11167.2	-4.08211	0.526191	-7.75785	8.64e-15	9.02e-13
Lus10015283	54.3462	3.36479	0.72696	4.62858	3.68e-06	5.76e-05
Lus10015286	47.8105	-3.23857	0.868246	-3.73002	0.000191467	0.00160406
Lus10015287	30.3673	-2.1005	0.57016	-3.68405	0.000229559	0.0018589
Lus10015291	56.2308	-7.94874	1.30047	-6.11219	9.83e-10	4.11e-08
Lus10015300	156.699	-2.19752	0.456727	-4.81145	1.5e-06	2.63e-05
Lus10015306	139.007	10.8608	1.56414	6.9436	3.82e-12	2.56e-10
Lus10015316	743.554	7.28508	0.967127	7.5327	4.97e-14	4.62e-12
Lus10015324	34.5371	-3.10181	0.677307	-4.57962	4.66e-06	7.1e-05
Lus10015350	124.724	-2.11461	0.475001	-4.4518	8.52e-06	0.000119443
Lus10015356	287.517	3.96321	0.512571	7.73202	1.06e-14	1.09e-12
Lus10015358	24.1638	8.76812	1.75068	5.0084	5.49e-07	1.09e-05
Lus10015359	723.708	8.23789	1.51164	5.44965	5.05e-08	1.35e-06
Lus10015360	59.6635	-2.68548	0.521813	-5.14644	2.65e-07	5.85e-06
Lus10015369	43.8713	3.13038	0.619896	5.04984	4.42e-07	9.05e-06
Lus10015370	33.6709	-5.78677	1.54658	-3.74166	0.000182812	0.00154766
Lus10015382	29.8708	6.18188	1.17429	5.26435	1.41e-07	3.36e-06
Lus10015402	410.626	2.34563	0.566615	4.13973	3.48e-05	0.000392942
Lus10015421	112.249	2.16383	0.568877	3.80368	0.00014256	0.00126419
Lus10015426	7.69759	-5.22861	1.84359	-2.83611	0.00456673	0.0209362
Lus10015431	12.6792	7.46127	1.71722	4.34496	1.39e-05	0.000181013
Lus10015449	762.729	4.26636	1.16337	3.66725	0.000245174	0.00195768
Lus10015456	75.0079	-2.08211	0.528616	-3.93879	8.19e-05	0.000796398
Lus10015473	11.0414	-2.51668	0.939557	-2.67858	0.0073935	0.0305693
Lus10015482	21.7257	-2.70563	0.67598	-4.00253	6.27e-05	0.000638827
Lus10015489	61.6223	4.90744	0.645095	7.60732	2.8e-14	2.72e-12
Lus10015492	102.085	2.69056	0.46851	5.7428	9.31e-09	3.04e-07
Lus10015502	7.64992	6.13329	1.84158	3.33044	0.000867082	0.00553828
Lus10015508	115.949	-2.36456	0.393166	-6.01415	1.81e-09	7.15e-08
Lus10015528	105.826	-2.38406	0.436755	-5.45857	4.8e-08	1.29e-06
Lus10015553	116.723	-2.21668	0.474073	-4.67582	2.93e-06	4.73e-05
Lus10015555	191.711	-3.76815	0.42296	-8.90902	5.15e-19	1e-16
Lus10015560	1262.68	2.1435	0.344932	6.21427	5.16e-10	2.28e-08
Lus10015571	105.682	-2.02717	0.4112	-4.92988	8.23e-07	1.56e-05
Lus10015573	21.9268	-2.35663	0.879684	-2.67895	0.00738538	0.0305395
Lus10015594	85.3538	2.92994	0.42712	6.85976	6.9e-12	4.45e-10
Lus10015608	20.6961	6.95927	1.59867	4.35316	1.34e-05	0.000175415
Lus10015620	16.4137	-2.79782	0.849113	-3.29499	0.00098425	0.00616219
Lus10015632	23.0982	-4.94439	1.25787	-3.93075	8.47e-05	0.000818953
Lus10015646	40.9764	-7.72834	1.16695	-6.62269	3.53e-11	1.96e-09
Lus10015650	94.0128	-2.61003	0.482965	-5.40418	6.51e-08	1.68e-06
Lus10015651	6.69505	4.73518	1.71641	2.75877	0.00580198	0.0252665
Lus10015666	944.656	-4.32207	0.470211	-9.19176	3.86e-20	8.67e-18
Lus10015673	50.1098	-2.03631	0.82348	-2.47281	0.0134054	0.0484249
Lus10015676	258.834	-2.07924	0.506045	-4.10882	3.98e-05	0.00043998
Lus10015678	43.5583	6.67008	1.80491	3.69551	0.000219442	0.0017923
Lus10015688	339.812	2.73388	0.45959	5.94852	2.71e-09	1.02e-07
Lus10015689	23.339	4.85436	1.79031	2.71146	0.00669868	0.0282452
Lus10015694	518.06	7.46925	1.59145	4.69335	2.69e-06	4.4e-05
Lus10015699	21.5436	2.16583	0.846129	2.55969	0.0104766	0.0400038
Lus10015700	434.968	3.76839	0.550986	6.83936	7.95e-12	5.06e-10
Lus10015711	5.58648	4.04452	1.51835	2.66377	0.0077271	0.0315712
Lus10015729	83.2775	2.17644	0.527343	4.12718	3.67e-05	0.000411505
Lus10015742	52.8046	-2.50673	0.464126	-5.40096	6.63e-08	1.71e-06
Lus10015743	19.8537	6.84756	2.00812	3.40994	0.000649774	0.00437861
Lus10015754	40.6154	-2.42337	0.608284	-3.98394	6.78e-05	0.000679059
Lus10015757	62.3184	3.99129	1.10724	3.60473	0.000312473	0.00238243
Lus10015765	314.027	9.86012	1.46296	6.73986	1.59e-11	9.48e-10
Lus10015769	25.1031	-4.52676	0.81993	-5.52091	3.37e-08	9.48e-07
Lus10015774	7.03078	-4.22112	1.59252	-2.65059	0.00803515	0.0325892
Lus10015779	113.531	7.19871	1.01752	7.07473	1.5e-12	1.08e-10
Lus10015789	144.401	-4.7235	0.72335	-6.53004	6.58e-11	3.52e-09
Lus10015802	3.96862	-6.59791	2.37326	-2.7801	0.00543421	0.0240241
Lus10015806	67.516	2.65653	0.483029	5.49973	3.8e-08	1.06e-06
Lus10015817	19.7714	2.73526	0.801895	3.411	0.000647255	0.00436512
Lus10015820	12.955	3.0976	1.13176	2.73699	0.00620046	0.0266187
Lus10015842	32.4804	5.9296	1.75734	3.37419	0.000740325	0.00488464
Lus10015843	115.599	-2.5379	0.372969	-6.80459	1.01e-11	6.31e-10
Lus10015849	3.38486	5.08388	1.94209	2.61773	0.00885162	0.0351871
Lus10015850	49.1559	3.60069	0.670587	5.36946	7.9e-08	1.99e-06
Lus10015852	18.5167	-7.7345	1.65273	-4.67984	2.87e-06	4.65e-05
Lus10015870	5.40893	6.49753	2.07431	3.13237	0.00173399	0.00976762
Lus10015871	11.3099	7.10651	2.03934	3.48472	0.00049266	0.00348314
Lus10015876	158.635	2.23114	0.883113	2.52645	0.0115221	0.0430116
Lus10015883	1605.34	8.77442	0.680487	12.8943	4.85e-38	7.66e-35
Lus10015896	24.8144	-2.16502	0.692072	-3.12832	0.00175811	0.00987659
Lus10015900	12.8863	4.03864	1.29305	3.12334	0.00178813	0.00999227
Lus10015903	46.0747	-4.28098	0.816948	-5.24021	1.6e-07	3.76e-06
Lus10015906	26.4857	-3.28769	0.978578	-3.35966	0.000780378	0.00508525
Lus10015919	390.164	2.21683	0.60144	3.68587	0.000227919	0.0018488
Lus10015924	77.0132	3.43252	0.537042	6.39154	1.64e-10	8.15e-09
Lus10015938	136.511	-2.12087	0.447461	-4.73979	2.14e-06	3.61e-05
Lus10015992	16.9748	4.51804	1.67725	2.69371	0.00706608	0.02952
Lus10015993	17.4298	-4.082	0.952051	-4.28758	1.81e-05	0.000224817
Lus10015994	316.906	-2.99539	0.351812	-8.51418	1.68e-17	2.53e-15
Lus10015997	10.141	-3.29057	1.07874	-3.0504	0.00228538	0.0121248
Lus10015998	99.2407	-2.39141	0.404411	-5.91332	3.35e-09	1.25e-07
Lus10015999	30.8585	-5.42545	1.0231	-5.30295	1.14e-07	2.76e-06
Lus10016002	10.4996	3.93488	1.32323	2.97369	0.00294246	0.0148041
Lus10016004	25.8436	-2.23121	0.620541	-3.5956	0.000323649	0.00245723
Lus10016012	580.005	2.14969	0.305215	7.04318	1.88e-12	1.33e-10
Lus10016014	144.236	-2.07603	0.529442	-3.92115	8.81e-05	0.000847338
Lus10016015	59.6977	2.06543	0.593716	3.47882	0.000503618	0.00355154
Lus10016021	965.721	3.84471	1.28682	2.98775	0.00281035	0.0142749
Lus10016022	22.87	-2.39677	0.734926	-3.26125	0.00110924	0.00680234
Lus10016023	23.6659	4.9847	1.65238	3.01667	0.00255567	0.0132269
Lus10016052	176.304	-2.23705	0.59603	-3.75325	0.000174556	0.00148906
Lus10016064	99.2562	9.20056	1.49398	6.15842	7.35e-10	3.17e-08
Lus10016094	259.083	-2.00677	0.464534	-4.31995	1.56e-05	0.000198826
Lus10016106	35.71	-10.0205	1.60024	-6.2619	3.8e-10	1.72e-08
Lus10016109	17.801	4.19804	1.04493	4.01755	5.88e-05	0.000605853
Lus10016110	16.3774	2.97949	0.932885	3.19384	0.00140392	0.00820914
Lus10016111	543.714	-5.2047	0.385501	-13.5012	1.54e-41	3.65e-38
Lus10016114	83.1394	-4.98239	0.627324	-7.9423	1.98e-15	2.29e-13
Lus10016144	180.367	2.32686	0.835369	2.78543	0.00534575	0.023712
Lus10016156	820.688	5.58601	0.507707	11.0024	3.72e-28	2.47e-25
Lus10016159	118.287	3.1495	0.612774	5.13974	2.75e-07	6.02e-06
Lus10016165	9.2811	5.94659	1.75532	3.38775	0.000704676	0.00468575
Lus10016191	15.8468	6.93515	1.8711	3.70646	0.00021018	0.00173501
Lus10016197	1224.66	7.67418	1.29871	5.90908	3.44e-09	1.28e-07
Lus10016198	67.7164	6.09982	2.3618	2.5827	0.00980296	0.0380353
Lus10016203	259.341	3.22647	0.882969	3.65411	0.000258074	0.00204153
Lus10016222	92.5449	2.00353	0.491322	4.07785	4.55e-05	0.000490458
Lus10016231	17.7205	4.84247	1.1807	4.10135	4.11e-05	0.000451268
Lus10016241	361.389	2.00384	0.500818	4.00113	6.3e-05	0.000641626
Lus10016249	9.80446	6.4603	2.12798	3.03588	0.00239836	0.0125914
Lus10016259	133.079	2.7672	0.63231	4.37633	1.21e-05	0.000159968
Lus10016268	141.595	2.15023	0.388508	5.53459	3.12e-08	8.88e-07
Lus10016284	76.3825	9.36267	1.67907	5.57612	2.46e-08	7.22e-07
Lus10016289	37.6747	7.4809	1.71785	4.3548	1.33e-05	0.000174233
Lus10016301	108.164	-2.3537	0.554039	-4.24826	2.15e-05	0.000261622
Lus10016315	126.193	-3.81652	0.432983	-8.81448	1.2e-18	2.19e-16
Lus10016317	81.8816	-2.14277	0.646221	-3.31585	0.00091365	0.00579055
Lus10016318	37.7158	5.05522	1.63799	3.08623	0.00202712	0.0110332
Lus10016331	17.967	-2.07603	0.790314	-2.62684	0.00861806	0.0345149
Lus10016334	6.91695	-5.192	1.7908	-2.89926	0.0037404	0.0179173
Lus10016345	32.8448	-2.70677	0.593838	-4.5581	5.16e-06	7.77e-05
Lus10016366	64.7067	6.57893	2.15752	3.0493	0.00229372	0.0121574
Lus10016377	3.8551	5.34898	2.02275	2.64441	0.00818332	0.0330891
Lus10016391	184.025	3.06626	0.793431	3.86456	0.000111289	0.00103325
Lus10016394	10.9863	7.28772	1.78614	4.08014	4.5e-05	0.000486906
Lus10016403	14	7.91807	1.86791	4.23901	2.25e-05	0.000270654
Lus10016420	14.9557	-3.14522	1.05118	-2.99208	0.00277086	0.0141166
Lus10016423	53.9103	2.02377	0.537609	3.7644	0.000166951	0.00143749
Lus10016432	264.116	2.42604	0.546088	4.44258	8.89e-06	0.000123636
Lus10016436	16.7465	2.89335	0.929055	3.1143	0.00184384	0.0102285
Lus10016440	114.081	-5.5241	0.684213	-8.07365	6.82e-16	8.58e-14
Lus10016441	537.92	-5.78513	0.652897	-8.86071	7.95e-19	1.51e-16
Lus10016442	18.7465	-4.1166	1.01031	-4.0746	4.61e-05	0.000496457
Lus10016448	434.343	2.49599	0.469581	5.31534	1.06e-07	2.6e-06
Lus10016454	19.891	5.944	1.58841	3.74211	0.000182479	0.00154553
Lus10016459	11.1743	6.73135	1.91756	3.51037	0.000447483	0.00320883
Lus10016470	9.92492	6.88039	1.73127	3.97419	7.06e-05	0.000703867
Lus10016473	29.375	2.08682	0.719429	2.90067	0.00372367	0.0178552
Lus10016496	5.98935	-7.41042	2.18341	-3.39397	0.000688867	0.00459537
Lus10016499	286.365	3.03383	0.389864	7.78177	7.15e-15	7.59e-13
Lus10016504	30.4789	6.22555	1.7939	3.4704	0.000519681	0.00364545
Lus10016506	140.812	-3.80723	0.496547	-7.6674	1.76e-14	1.77e-12
Lus10016507	32.3777	-2.96233	0.700241	-4.23045	2.33e-05	0.000279035
Lus10016512	99.2784	2.58812	0.461547	5.6075	2.05e-08	6.17e-07
Lus10016526	24.033	2.62915	0.704549	3.73167	0.000190213	0.00159686
Lus10016558	107.821	3.09398	0.613608	5.04227	4.6e-07	9.38e-06
Lus10016564	33.1155	-2.02771	0.574754	-3.52797	0.000418757	0.00303695
Lus10016566	40.3995	-2.04981	0.510979	-4.01153	6.03e-05	0.000619328
Lus10016574	20.0863	4.52547	1.42485	3.17609	0.00149272	0.00862962
Lus10016584	267.622	-2.62204	0.499469	-5.24967	1.52e-07	3.6e-06
Lus10016594	137.15	-3.52	0.465127	-7.56783	3.8e-14	3.6e-12
Lus10016599	651.07	-3.50376	0.334938	-10.4609	1.31e-25	6.02e-23
Lus10016609	68.5442	-2.73893	0.464726	-5.89365	3.78e-09	1.39e-07
Lus10016611	25.0005	-3.15135	0.698418	-4.51213	6.42e-06	9.35e-05
Lus10016635	157.154	-3.22222	0.540591	-5.96056	2.51e-09	9.59e-08
Lus10016652	33.6482	-2.27529	0.566406	-4.01707	5.89e-05	0.000606713
Lus10016674	88.1024	-2.46084	0.506247	-4.86094	1.17e-06	2.12e-05
Lus10016679	536.452	2.5126	0.503894	4.98636	6.15e-07	1.21e-05
Lus10016685	132.33	-2.03588	0.581962	-3.49831	0.000468214	0.00333803
Lus10016690	56.0372	9.75782	3.24887	3.00345	0.00266934	0.0136893
Lus10016695	42.2457	2.21523	0.54994	4.02814	5.62e-05	0.000583486
Lus10016700	4.75194	5.42498	2.0991	2.58444	0.00975381	0.0379022
Lus10016711	93.2064	5.03598	1.72532	2.91887	0.00351302	0.017077
Lus10016720	14.5836	3.31548	0.96282	3.44351	0.000574226	0.00395326
Lus10016739	16.8496	-3.0875	0.874124	-3.53211	0.000412259	0.00299965
Lus10016770	276.632	-2.12238	0.364691	-5.81968	5.9e-09	2.06e-07
Lus10016771	89.8747	-2.24919	0.723645	-3.10813	0.00188273	0.0103953
Lus10016775	18.9129	-6.61922	1.30709	-5.0641	4.1e-07	8.49e-06
Lus10016781	211.784	2.60865	0.495613	5.26348	1.41e-07	3.37e-06
Lus10016782	5.19772	6.72672	2.15041	3.12811	0.00175937	0.00987872
Lus10016790	12.8227	-2.10544	0.800784	-2.62922	0.00855816	0.0343246
Lus10016795	49.9916	2.3035	0.694198	3.31821	0.00090595	0.00575113
Lus10016800	460.369	3.92649	0.84559	4.64349	3.43e-06	5.4e-05
Lus10016806	237.268	-2.68542	0.388767	-6.90752	4.93e-12	3.25e-10
Lus10016810	18.7469	7.05827	1.93953	3.63917	0.000273515	0.00214123
Lus10016811	137.252	2.15754	0.547219	3.94273	8.06e-05	0.000785504
Lus10016823	421.056	6.10336	2.05429	2.97103	0.002968	0.0149168
Lus10016835	22.56	2.84027	0.73552	3.86158	0.000112657	0.00104303
Lus10016859	20.8068	-3.16609	1.13801	-2.78213	0.00540027	0.0239059
Lus10016860	111.246	-3.76075	0.721613	-5.21159	1.87e-07	4.33e-06
Lus10016862	34.375	-3.98399	0.736695	-5.40791	6.38e-08	1.65e-06
Lus10016864	10.143	-5.06118	1.41793	-3.56942	0.000357767	0.00266747
Lus10016871	40.0364	-4.40463	0.748817	-5.88212	4.05e-09	1.47e-07
Lus10016872	588.659	-3.09398	0.287609	-10.7576	5.46e-27	2.97e-24
Lus10016875	316.028	2.17484	0.47924	4.5381	5.68e-06	8.41e-05
Lus10016883	6.77236	5.76301	1.94706	2.95984	0.00307796	0.0153302
Lus10016921	68.763	2.56567	0.538393	4.76543	1.88e-06	3.23e-05
Lus10016929	65.8953	8.9049	1.5553	5.72553	1.03e-08	3.32e-07
Lus10016969	1262.72	2.53989	0.42872	5.92436	3.14e-09	1.18e-07
Lus10016974	77.3673	4.67156	0.892785	5.23257	1.67e-07	3.9e-06
Lus10016978	18.0537	4.57821	1.13057	4.04948	5.13e-05	0.0005407
Lus10016979	15.5868	4.78453	1.38542	3.45349	0.000553392	0.00383813
Lus10017015	205.018	7.96808	1.51828	5.2481	1.54e-07	3.62e-06
Lus10017024	44.586	-2.02464	0.527594	-3.8375	0.000124291	0.00113306
Lus10017047	54.8619	2.39686	0.543962	4.4063	1.05e-05	0.000142848
Lus10017060	11.3444	-3.87333	1.23319	-3.1409	0.00168428	0.00955651
Lus10017063	260.608	3.88522	0.56826	6.83704	8.08e-12	5.12e-10
Lus10017072	26.2203	-2.1576	0.74669	-2.88956	0.00385787	0.0183793
Lus10017076	37.7559	-4.94084	0.896219	-5.51298	3.53e-08	9.88e-07
Lus10017081	188.605	5.7469	1.52009	3.78064	0.000156427	0.00136284
Lus10017096	4.76999	5.08226	1.94191	2.61714	0.0088669	0.035235
Lus10017109	162.389	4.26555	0.60465	7.05458	1.73e-12	1.23e-10
Lus10017119	14.0007	8.39134	1.80776	4.64183	3.45e-06	5.43e-05
Lus10017127	93.6502	2.04499	0.779139	2.62468	0.00867314	0.0346644
Lus10017129	45.7192	-2.00259	0.560547	-3.57255	0.000353516	0.00264397
Lus10017134	249.403	2.27214	0.396315	5.73317	9.86e-09	3.2e-07
Lus10017145	27.281	5.63899	1.91444	2.9455	0.00322434	0.0159493
Lus10017170	51.1565	-2.38806	0.774248	-3.08437	0.00203987	0.0110808
Lus10017174	27.3259	9.17474	1.71093	5.36244	8.21e-08	2.07e-06
Lus10017175	75.1878	-3.57702	0.447777	-7.98839	1.37e-15	1.64e-13
Lus10017196	15.0394	-5.86006	1.64717	-3.55765	0.000374187	0.00276629
Lus10017198	8.68942	-4.63714	1.26237	-3.67337	0.000239375	0.00192154
Lus10017201	57.4734	2.06929	0.499021	4.1467	3.37e-05	0.000382958
Lus10017202	82.537	-3.45789	0.648192	-5.33468	9.57e-08	2.38e-06
Lus10017210	30.7863	-2.38909	0.757346	-3.15456	0.00160743	0.00918716
Lus10017212	176.46	-2.49984	0.567457	-4.40534	1.06e-05	0.000143244
Lus10017214	573.216	2.26888	0.383985	5.90877	3.45e-09	1.28e-07
Lus10017233	4.63039	6.7432	2.16626	3.11284	0.00185299	0.0102723
Lus10017234	26.7729	-2.27524	0.715403	-3.18037	0.00147089	0.00852554
Lus10017237	16.0424	-3.43217	0.849194	-4.04168	5.31e-05	0.000555999
Lus10017242	34.3443	6.18021	1.79351	3.44588	0.000569199	0.00392481
Lus10017244	65.0307	3.14652	0.65487	4.80481	1.55e-06	2.71e-05
Lus10017257	25.5397	-2.55813	0.920363	-2.77948	0.00544458	0.0240635
Lus10017260	166.357	-2.13852	0.390542	-5.47576	4.36e-08	1.19e-06
Lus10017279	46.2624	3.23886	0.749619	4.32068	1.56e-05	0.00019835
Lus10017292	176.494	6.4109	0.760808	8.42644	3.56e-17	5.26e-15
Lus10017294	20.9182	8.27484	1.84676	4.48074	7.44e-06	0.000106495
Lus10017300	193.563	3.19574	0.533676	5.98816	2.12e-09	8.22e-08
Lus10017302	61.9092	6.67085	1.52089	4.38616	1.15e-05	0.000154081
Lus10017305	122.908	-7.26964	0.651701	-11.1549	6.78e-29	5e-26
Lus10017306	14.5217	3.01229	0.884254	3.40659	0.000657794	0.00441915
Lus10017333	851.18	5.92558	0.379231	15.6252	4.9e-55	1.63e-50
Lus10017340	52.6797	-2.94262	0.663952	-4.43198	9.34e-06	0.000128955
Lus10017346	35.211	8.16555	1.74581	4.67722	2.91e-06	4.7e-05
Lus10017352	37.8221	2.33932	0.638166	3.66569	0.000246676	0.00196589
Lus10017372	18.0676	-4.92793	0.956555	-5.15175	2.58e-07	5.72e-06
Lus10017376	299.829	3.09592	0.897936	3.44782	0.000565129	0.00390242
Lus10017388	4.7394	5.17743	1.94641	2.65999	0.00781438	0.0318651
Lus10017396	498.817	2.06192	0.36111	5.70995	1.13e-08	3.6e-07
Lus10017415	13.8085	6.82286	1.76429	3.8672	0.000110092	0.00102414
Lus10017424	63.5889	2.68945	0.611568	4.39763	1.09e-05	0.000147457
Lus10017426	188.542	-5.36582	0.713673	-7.5186	5.54e-14	5.13e-12
Lus10017428	21.0645	-2.04624	0.667302	-3.06643	0.0021663	0.0116233
Lus10017431	9.35993	-6.42878	1.80976	-3.55228	0.000381909	0.00281523
Lus10017434	28.2816	2.14235	0.623616	3.43537	0.000591747	0.00405168
Lus10017436	23.4105	3.05447	0.993964	3.07302	0.00211903	0.0114211
Lus10017441	52.3969	2.36593	0.632905	3.73821	0.000185332	0.00156212
Lus10017468	25.2008	3.13838	1.15617	2.71447	0.00663822	0.0280866
Lus10017469	72.1589	7.4831	1.57168	4.76122	1.92e-06	3.29e-05
Lus10017477	30.6332	-2.51543	0.673142	-3.73685	0.000186343	0.00156866
Lus10017478	1110.22	2.9014	1.17062	2.47852	0.0131928	0.0478338
Lus10017491	86.9341	2.29771	0.601485	3.82006	0.00013342	0.00120339
Lus10017498	100.143	6.79632	0.98451	6.90325	5.08e-12	3.33e-10
Lus10017514	89.9169	2.10134	0.41668	5.04306	4.58e-07	9.34e-06
Lus10017519	21.1075	3.60732	1.06943	3.37314	0.000743173	0.00489954
Lus10017525	91.9638	6.94185	2.00859	3.45607	0.00054811	0.00380789
Lus10017532	43.2773	3.58044	0.872309	4.10456	4.05e-05	0.000445629
Lus10017541	3.74167	6.12781	2.33654	2.6226	0.00872619	0.0348261
Lus10017542	543.988	6.76812	0.658282	10.2815	8.54e-25	3.34e-22
Lus10017554	675.985	2.27695	0.58732	3.87685	0.000105817	0.000988802
Lus10017558	12.0509	3.11719	1.0355	3.01034	0.00260958	0.0134368
Lus10017564	141.827	8.56223	1.50746	5.6799	1.35e-08	4.23e-07
Lus10017567	374.145	2.3217	0.573803	4.04616	5.21e-05	0.000546675
Lus10017579	49.2154	-2.87967	0.709987	-4.05595	4.99e-05	0.000528631
Lus10017595	8.2132	-7.33076	1.90665	-3.84484	0.00012063	0.00110576
Lus10017600	179.336	6.94969	0.932423	7.45336	9.1e-14	8.21e-12
Lus10017616	2026.29	-4.61978	0.490285	-9.42266	4.4e-21	1.14e-18
Lus10017625	19.9705	7.17612	1.59621	4.49573	6.93e-06	0.000100212
Lus10017628	22.4956	-6.82735	1.43503	-4.75762	1.96e-06	3.34e-05
Lus10017655	19.328	3.4051	1.06824	3.18757	0.00143476	0.00835415
Lus10017665	35.1472	2.96456	0.805298	3.68132	0.000232032	0.00187484
Lus10017668	74.7411	5.72862	0.608622	9.41244	4.85e-21	1.25e-18
Lus10017674	91.8851	7.73142	1.53028	5.0523	4.37e-07	8.96e-06
Lus10017699	136.51	9.59886	1.57017	6.11327	9.76e-10	4.09e-08
Lus10017705	135.656	-3.09724	0.507986	-6.0971	1.08e-09	4.49e-08
Lus10017710	16.6244	8.64638	1.77957	4.85868	1.18e-06	2.14e-05
Lus10017717	60.6859	5.49229	0.915002	6.00249	1.94e-09	7.61e-08
Lus10017720	84.1774	2.53709	0.558886	4.53955	5.64e-06	8.36e-05
Lus10017730	22.1579	3.57804	0.839918	4.25999	2.04e-05	0.000249991
Lus10017735	193.338	-2.13058	0.539292	-3.95071	7.79e-05	0.000765163
Lus10017765	41.2809	-7.01257	1.08136	-6.48494	8.88e-11	4.67e-09
Lus10017766	15.5867	-6.22234	1.26096	-4.9346	8.03e-07	1.53e-05
Lus10017773	3.79184	6.46858	2.521	2.56588	0.0102915	0.039506
Lus10017775	753.148	-3.19851	0.303089	-10.553	4.92e-26	2.37e-23
Lus10017787	35.3053	-2.3441	0.674857	-3.47347	0.00051377	0.00361085
Lus10017791	11.2005	5.75818	1.6856	3.41609	0.000635261	0.00429821
Lus10017800	7.96631	-3.21127	1.22218	-2.62749	0.00860186	0.03447
Lus10017827	38.031	-5.96063	1.011	-5.89576	3.73e-09	1.38e-07
Lus10017836	7.98868	5.36731	1.88264	2.85095	0.00435892	0.0201814
Lus10017841	74.4622	3.37452	0.564747	5.97527	2.3e-09	8.87e-08
Lus10017863	499.912	-4.07557	0.427819	-9.52638	1.63e-21	4.47e-19
Lus10017870	136.785	6.80838	0.843588	8.07074	6.99e-16	8.75e-14
Lus10017910	174.306	-2.33342	0.401648	-5.80963	6.26e-09	2.15e-07
Lus10017911	66.911	8.98258	2.30813	3.89172	9.95e-05	0.000940441
Lus10017920	10.2172	5.56994	1.70311	3.27045	0.00107376	0.00662512
Lus10017940	3432.85	7.49542	1.18913	6.30326	2.91e-10	1.36e-08
Lus10017966	8.10913	4.28137	1.6763	2.55406	0.0106475	0.0404563
Lus10017987	70.2373	7.63637	1.75678	4.34681	1.38e-05	0.00017971
Lus10018006	6.95504	-2.62322	1.05193	-2.49371	0.0126415	0.0462996
Lus10018016	175.202	5.51495	0.541155	10.1911	2.17e-24	8.11e-22
Lus10018017	350.499	7.29167	0.846479	8.61411	7.05e-18	1.13e-15
Lus10018018	55.6524	-2.0254	0.521522	-3.88364	0.000102904	0.00096676
Lus10018025	24.9927	3.64882	1.00725	3.62254	0.000291721	0.00225138
Lus10018034	76.7389	2.06244	0.476863	4.32502	1.53e-05	0.000195515
Lus10018071	184.726	-3.78558	0.565993	-6.68839	2.26e-11	1.33e-09
Lus10018088	6.03496	3.98014	1.56119	2.54944	0.0107897	0.0408611
Lus10018109	142.152	2.30126	0.602612	3.81882	0.000134094	0.00120816
Lus10018131	1972.68	8.30533	1.3868	5.98885	2.11e-09	8.2e-08
Lus10018132	23.5241	6.63637	1.60418	4.13693	3.52e-05	0.000396679
Lus10018135	30.0831	2.40239	0.89443	2.68594	0.00723261	0.0300463
Lus10018138	30.0705	2.69208	1.07235	2.51045	0.0120578	0.0445704
Lus10018151	56.2929	6.66978	1.64657	4.05072	5.11e-05	0.000538174
Lus10018154	94.3421	-7.83337	0.884927	-8.852	8.6e-19	1.62e-16
Lus10018164	62.4001	2.62163	0.539708	4.8575	1.19e-06	2.15e-05
Lus10018166	53.7546	3.30826	0.813067	4.06887	4.72e-05	0.000505635
Lus10018177	46.1861	-2.70867	0.566279	-4.78327	1.72e-06	2.98e-05
Lus10018181	19.2777	3.36867	0.981528	3.43206	0.000599007	0.00409294
Lus10018183	136.891	3.49052	0.558767	6.24682	4.19e-10	1.88e-08
Lus10018190	19.0954	5.35948	1.29454	4.14007	3.47e-05	0.000392618
Lus10018201	185.033	2.24467	0.55022	4.07959	4.51e-05	0.000487756
Lus10018206	50.9475	2.32195	0.523747	4.43334	9.28e-06	0.000128411
Lus10018209	124.518	2.15929	0.403251	5.35472	8.57e-08	2.15e-06
Lus10018215	15.8803	2.44702	0.897883	2.72533	0.00642382	0.0273573
Lus10018229	14.1405	4.48466	1.14862	3.90441	9.45e-05	0.000899101
Lus10018231	199.161	4.14246	0.478686	8.65382	4.98e-18	8.15e-16
Lus10018293	33.2048	-2.19698	0.583692	-3.76394	0.000167254	0.00143935
Lus10018301	13.3363	-4.72996	1.10614	-4.27611	1.9e-05	0.000234384
Lus10018307	25.6989	6.76336	1.57145	4.3039	1.68e-05	0.000211292
Lus10018334	40.2857	2.77478	0.618111	4.48912	7.15e-06	0.000102967
Lus10018335	28.5032	9.39722	3.62873	2.58967	0.00960681	0.0374926
Lus10018351	40.6189	4.88314	0.87809	5.56109	2.68e-08	7.79e-07
Lus10018353	530.581	-2.29637	0.464022	-4.94885	7.47e-07	1.43e-05
Lus10018354	10.1648	-3.63019	1.0723	-3.38541	0.000710718	0.00472026
Lus10018377	20.1816	3.38123	1.09066	3.10017	0.0019341	0.0106069
Lus10018379	19.1639	-4.21812	1.05811	-3.98646	6.71e-05	0.000674342
Lus10018384	76.6967	2.38079	0.631543	3.76981	0.000163375	0.00141109
Lus10018392	55.2536	6.76527	1.579	4.28452	1.83e-05	0.000227373
Lus10018393	59.4691	2.39188	0.627065	3.81441	0.000136508	0.00122525
Lus10018394	192.955	2.50838	0.478225	5.24519	1.56e-07	3.68e-06
Lus10018405	34.5313	-3.30588	0.611813	-5.40341	6.54e-08	1.69e-06
Lus10018407	193.911	-2.23876	0.317912	-7.04209	1.89e-12	1.34e-10
Lus10018408	40.2301	-2.97965	0.601825	-4.95102	7.38e-07	1.42e-05
Lus10018413	163.315	4.94751	0.56877	8.6986	3.36e-18	5.75e-16
Lus10018432	187.964	-2.36954	0.576012	-4.1137	3.89e-05	0.000432074
Lus10018439	49.3385	-2.08941	0.60961	-3.42745	0.000609278	0.00415458
Lus10018441	66.4318	9.14873	1.64719	5.55414	2.79e-08	8.06e-07
Lus10018452	89.3806	-2.54016	0.622033	-4.08364	4.43e-05	0.000481201
Lus10018463	10.6415	4.2003	1.20191	3.4947	0.000474603	0.00337995
Lus10018471	262.807	-2.57908	0.428179	-6.02338	1.71e-09	6.81e-08
Lus10018473	180.955	6.38161	1.69686	3.76084	0.000169344	0.00145394
Lus10018474	55.2521	-3.92243	0.553546	-7.086	1.38e-12	1.01e-10
Lus10018484	231.034	3.76512	0.908274	4.14536	3.39e-05	0.000384981
Lus10018485	161.349	2.28339	0.801274	2.8497	0.00437601	0.0202371
Lus10018491	663.99	2.98847	0.411678	7.25925	3.89e-13	3.18e-11
Lus10018498	3.2362	5.92967	2.30938	2.56765	0.0102392	0.0393537
Lus10018518	16.6389	7.28741	1.63347	4.4613	8.15e-06	0.000114996
Lus10018520	47.8979	7.24579	1.50099	4.82735	1.38e-06	2.46e-05
Lus10018522	237.986	11.7137	1.55857	7.51569	5.66e-14	5.22e-12
Lus10018526	55.356	5.86093	1.36795	4.28446	1.83e-05	0.000227373
Lus10018527	7.93505	5.18869	2.05941	2.5195	0.0117521	0.0436981
Lus10018530	37.8717	-3.97236	0.987487	-4.0227	5.75e-05	0.000594537
Lus10018532	22.7398	-3.13803	0.968117	-3.24137	0.00118956	0.00719785
Lus10018533	20.3408	-2.91815	0.879333	-3.3186	0.0009047	0.0057454
Lus10018534	65.6238	-2.1775	0.457305	-4.76159	1.92e-06	3.28e-05
Lus10018553	342.299	-2.41956	0.318937	-7.58632	3.29e-14	3.16e-12
Lus10018560	60.9818	2.01435	0.567464	3.54974	0.000385618	0.00283501
[truncated: 2,688 more rows]

## Sheet: Bud1vsStem_IC0525939
Supplementary Table S2: List of differntial expressed genes and their details
Gene	baseMean	log2FoldChange	lfcSE	stat	pvalue	padj
Lus10000034	116.745	7.63933	1.17499	6.50162	7.95e-11	2.82e-09
Lus10000037	59.0968	-4.86685	0.601196	-8.09528	5.71e-16	4.68e-14
Lus10000065	11.3707	-4.59108	1.852	-2.47898	0.0131759	0.0479242
Lus10000071	69.0006	-2.74925	0.70673	-3.89011	0.0001002	0.000833493
Lus10000072	46.211	3.08444	0.854113	3.61128	0.000304688	0.00215868
Lus10000074	466.541	5.52028	0.388917	14.194	9.98e-46	1.55e-42
Lus10000102	36.3631	6.17962	1.67735	3.68415	0.000229469	0.00170522
Lus10000141	188.14	6.4322	1.27565	5.0423	4.6e-07	7.34e-06
Lus10000153	18.4445	-2.64319	0.784571	-3.36896	0.000754517	0.00463868
Lus10000181	19.5887	-2.39327	0.772909	-3.09644	0.00195857	0.0102805
Lus10000222	959.696	-2.35191	0.475756	-4.94353	7.67e-07	1.16e-05
Lus10000227	2.60842	-5.70936	2.31656	-2.46459	0.013717	0.0494728
Lus10000228	20.6649	-3.2428	0.865849	-3.74523	0.000180231	0.00138225
Lus10000239	563.14	4.15022	0.633064	6.55576	5.54e-11	2.02e-09
Lus10000265	27.6987	-5.86814	1.29027	-4.548	5.42e-06	6.56e-05
Lus10000271	95.1435	-2.37666	0.654369	-3.63198	0.000281251	0.00202195
Lus10000283	134.628	5.00891	0.983102	5.09501	3.49e-07	5.74e-06
Lus10000287	112.123	9.68048	1.57461	6.14786	7.85e-10	2.28e-08
Lus10000290	7.46321	6.54408	1.89855	3.44689	0.000567086	0.00365243
Lus10000306	134.232	3.76251	0.524224	7.1773	7.11e-13	3.64e-11
Lus10000310	775.348	-5.20441	0.509808	-10.2086	1.82e-24	4.33e-22
Lus10000319	32.4251	4.05643	1.17848	3.44208	0.000577269	0.00370685
Lus10000327	22.6626	-2.21933	0.831613	-2.6687	0.00761452	0.031073
Lus10000332	336.249	4.17956	0.410494	10.1818	2.39e-24	5.6e-22
Lus10000337	38.2735	-3.00742	0.881148	-3.41307	0.000642355	0.0040488
Lus10000367	126.827	-2.05307	0.668031	-3.07331	0.00211695	0.0109374
Lus10000397	1046.52	-8.09486	0.506089	-15.995	1.39e-57	7.9e-54
Lus10000399	146.144	2.16382	0.416291	5.19787	2.02e-07	3.5e-06
Lus10000411	24.7429	2.75783	0.803058	3.43416	0.000594383	0.00379608
Lus10000426	29.4207	4.39415	1.04953	4.18677	2.83e-05	0.000278896
Lus10000453	130.139	-3.3258	0.511792	-6.49835	8.12e-11	2.88e-09
Lus10000466	350.307	-2.25059	0.630588	-3.56903	0.000358299	0.00247746
Lus10000473	62.3541	2.71899	0.546568	4.97467	6.54e-07	1e-05
Lus10000479	13.8047	-4.44806	1.02498	-4.33967	1.43e-05	0.000153141
Lus10000484	365.265	-2.35827	0.467973	-5.03932	4.67e-07	7.44e-06
Lus10000485	106.463	6.6858	1.64524	4.06373	4.83e-05	0.000443218
Lus10000488	26.771	8.26644	1.6901	4.89109	1e-06	1.46e-05
Lus10000506	75.7761	2.48007	0.468327	5.29561	1.19e-07	2.18e-06
Lus10000548	16.7387	-3.06267	0.684309	-4.47556	7.62e-06	8.84e-05
Lus10000558	10.9225	3.99698	1.60615	2.48855	0.0128265	0.046954
Lus10000566	113.072	2.64087	0.433619	6.09031	1.13e-09	3.17e-08
Lus10000573	14.0817	-2.47328	0.906813	-2.72744	0.00638273	0.0269995
Lus10000577	89.7962	3.00338	0.553865	5.42259	5.87e-08	1.14e-06
Lus10000588	21.843	2.73691	0.800044	3.42096	0.000624014	0.00394994
Lus10000591	6.80348	5.72088	1.79961	3.17896	0.00147803	0.00812598
Lus10000592	61.6652	2.07137	0.790726	2.61957	0.00880397	0.0347979
Lus10000605	4.87058	5.00159	1.88434	2.65429	0.00794746	0.0320682
Lus10000608	32.152	-2.21058	0.56013	-3.94655	7.93e-05	0.000681376
Lus10000644	175.898	7.06148	1.07715	6.55569	5.54e-11	2.02e-09
Lus10000645	27.2165	3.23791	0.810867	3.99315	6.52e-05	0.000574643
Lus10000649	13.0649	7.20737	1.67882	4.29313	1.76e-05	0.000183929
Lus10000679	10.8184	-2.29768	0.919414	-2.49907	0.0124521	0.0458478
Lus10000682	29.7861	7.09118	1.58105	4.4851	7.29e-06	8.51e-05
Lus10000688	62.6355	8.09235	1.59051	5.08791	3.62e-07	5.93e-06
Lus10000731	31.5759	-2.13004	0.665955	-3.19847	0.0013816	0.00770097
Lus10000739	29.8535	2.63496	0.86944	3.03064	0.00244033	0.0123016
Lus10000741	130.536	-2.38451	0.436126	-5.46747	4.57e-08	9.09e-07
Lus10000746	63.8948	7.88483	1.48877	5.2962	1.18e-07	2.17e-06
Lus10000747	78.5448	6.24595	1.08183	5.7735	7.76e-09	1.84e-07
Lus10000750	4.97226	-7.26537	2.22425	-3.26643	0.00108912	0.00633169
Lus10000755	60.3416	6.54662	1.54293	4.24296	2.21e-05	0.00022403
Lus10000756	9.05222	5.64864	1.66385	3.39492	0.000686493	0.00428482
Lus10000772	9.03379	-5.29876	1.95252	-2.71381	0.00665135	0.02785
Lus10000800	16.172	-4.08982	1.28224	-3.1896	0.00142471	0.00789753
Lus10000814	10.6043	3.02021	1.13041	2.67179	0.00754478	0.0308332
Lus10000817	20.4572	-2.11487	0.762734	-2.77275	0.00555846	0.0241243
Lus10000823	467.59	-5.03674	0.354621	-14.2032	8.75e-46	1.43e-42
Lus10000845	32.6958	3.50816	0.762306	4.60203	4.18e-06	5.19e-05
Lus10000851	455.897	5.94748	0.702134	8.47058	2.44e-17	2.41e-15
Lus10000854	20.3441	2.00287	0.714486	2.80323	0.00505935	0.0223205
Lus10000863	38.7964	-2.04298	0.590278	-3.46104	0.000538089	0.00349594
Lus10000869	5.259	-3.25809	1.23893	-2.62976	0.00854461	0.0339563
Lus10000889	244.358	5.45833	0.964155	5.66126	1.5e-08	3.36e-07
Lus10000907	5.73721	5.62168	1.87973	2.99068	0.00278354	0.0137085
Lus10000919	18.6255	3.59624	0.932987	3.85454	0.000115945	0.000944602
Lus10000932	91.2752	-5.85777	0.539302	-10.8618	1.75e-27	6.31e-25
Lus10000945	18.785	-2.35489	0.715843	-3.28967	0.00100307	0.00590364
Lus10000961	129.332	3.83197	0.831653	4.60765	4.07e-06	5.07e-05
Lus10000999	114.485	3.49595	0.871843	4.00984	6.08e-05	0.000540361
Lus10001000	88.6647	6.23191	1.5491	4.02291	5.75e-05	0.00051564
Lus10001055	383.723	-2.01295	0.449533	-4.47786	7.54e-06	8.76e-05
Lus10001074	236.619	4.56418	0.45711	9.98486	1.78e-23	3.68e-21
Lus10001109	57.2134	5.74053	1.09597	5.23785	1.62e-07	2.89e-06
Lus10001118	29.4207	4.39415	1.04953	4.18677	2.83e-05	0.000278896
Lus10001128	20.1864	2.17904	0.858081	2.53943	0.0111033	0.0418045
Lus10001129	53.4819	-3.20291	0.575231	-5.56803	2.58e-08	5.44e-07
Lus10001135	29.2472	-4.03351	1.33588	-3.01935	0.00253316	0.012678
Lus10001150	19.3579	4.83372	1.61922	2.98522	0.00283378	0.0139119
Lus10001151	7.43117	5.09453	1.84352	2.76349	0.00571873	0.0246758
Lus10001154	42.714	3.89205	0.997958	3.90002	9.62e-05	0.000804991
Lus10001162	576.091	-6.10126	0.76542	-7.97112	1.57e-15	1.18e-13
Lus10001164	5.58035	-4.74508	1.50518	-3.15251	0.00161876	0.00876265
Lus10001172	24.4528	5.30336	1.54712	3.42788	0.000608307	0.00386768
Lus10001174	148.705	-2.00667	0.50739	-3.95489	7.66e-05	0.000662036
Lus10001178	12.9591	6.73353	1.71963	3.91569	9.01e-05	0.000761322
Lus10001197	309.207	2.43061	0.316428	7.68139	1.57e-14	1.02e-12
Lus10001200	4131.44	2.17938	0.278094	7.83686	4.62e-15	3.25e-13
Lus10001210	49.0849	-3.52865	0.923057	-3.82279	0.00013195	0.001056
Lus10001218	318.332	2.02826	0.259424	7.81833	5.35e-15	3.69e-13
Lus10001238	10.0128	3.66443	1.25594	2.91769	0.00352636	0.0166824
Lus10001268	118.794	4.84571	1.01904	4.75518	1.98e-06	2.69e-05
Lus10001274	69.4147	-2.33178	0.589753	-3.95383	7.69e-05	0.000663815
Lus10001285	49.4168	6.60285	1.6699	3.95405	7.68e-05	0.000663539
Lus10001293	39.5002	3.70043	1.02972	3.59361	0.000326123	0.00228593
Lus10001295	46.1347	-2.84943	0.547002	-5.20917	1.9e-07	3.33e-06
Lus10001303	172.742	3.89597	0.473598	8.22633	1.93e-16	1.73e-14
Lus10001306	90.4001	-3.2753	0.594961	-5.50507	3.69e-08	7.53e-07
Lus10001319	12.5229	-5.36498	1.25663	-4.26935	1.96e-05	0.00020215
Lus10001322	38.5305	-3.34939	1.20388	-2.78215	0.00539996	0.0235379
Lus10001324	597.493	-2.17382	0.281984	-7.70902	1.27e-14	8.33e-13
Lus10001325	24.434	-2.75246	0.635104	-4.33387	1.47e-05	0.000156493
Lus10001330	467.354	9.13609	1.4476	6.31119	2.77e-10	8.9e-09
Lus10001346	75.7057	-2.09477	0.394017	-5.31645	1.06e-07	1.96e-06
Lus10001370	95.5966	2.87065	0.521914	5.50024	3.79e-08	7.71e-07
Lus10001377	90.6908	-2.09606	0.380145	-5.51383	3.51e-08	7.2e-07
Lus10001390	332.049	-2.50174	0.56768	-4.40695	1.05e-05	0.000116454
Lus10001397	78.3834	2.52507	0.421219	5.99467	2.04e-09	5.43e-08
Lus10001419	16.5667	-2.75468	1.09801	-2.50881	0.012114	0.0448573
Lus10001442	30.8043	5.78887	1.74358	3.32011	0.000899819	0.00537094
Lus10001446	419.133	2.06993	0.422487	4.89939	9.61e-07	1.41e-05
Lus10001464	388.922	7.87883	1.19112	6.61462	3.73e-11	1.43e-09
Lus10001466	402.061	3.39243	0.764315	4.43852	9.06e-06	0.000102648
Lus10001467	175.95	4.31695	0.715978	6.02945	1.65e-09	4.47e-08
Lus10001475	204.233	-2.73051	0.371745	-7.34513	2.06e-13	1.13e-11
Lus10001477	19.2475	-2.62926	0.664748	-3.95528	7.64e-05	0.000661451
Lus10001479	204.943	2.61417	0.473732	5.51824	3.42e-08	7.04e-07
Lus10001489	265.471	-2.55612	0.528363	-4.83782	1.31e-06	1.86e-05
Lus10001491	167.744	-2.23155	0.427938	-5.21465	1.84e-07	3.24e-06
Lus10001509	28.8902	5.11061	1.55284	3.29114	0.000997836	0.00588197
Lus10001514	43.2308	-2.23727	0.477413	-4.68624	2.78e-06	3.62e-05
Lus10001523	16.185	4.91917	1.68024	2.92766	0.00341526	0.0162354
Lus10001540	36.9178	5.07552	1.1299	4.49203	7.05e-06	8.29e-05
Lus10001577	82.0771	-3.26498	0.443054	-7.36927	1.72e-13	9.56e-12
Lus10001578	6.83719	4.6018	1.77633	2.59063	0.00958015	0.0371574
Lus10001581	97.9613	-2.91001	0.519095	-5.60593	2.07e-08	4.47e-07
Lus10001614	44.1266	2.90329	0.602795	4.81639	1.46e-06	2.04e-05
Lus10001664	167.247	-2.58862	0.493947	-5.24069	1.6e-07	2.85e-06
Lus10001668	186.785	-2.18832	0.483698	-4.52414	6.06e-06	7.23e-05
Lus10001670	51.4878	-3.40519	0.61163	-5.56741	2.59e-08	5.46e-07
Lus10001672	371.835	5.81597	0.593221	9.80405	1.08e-22	2.03e-20
Lus10001674	10.6726	3.42767	1.27849	2.68102	0.00733977	0.0301821
Lus10001678	45.3789	2.29856	0.742842	3.09428	0.00197291	0.0103431
Lus10001685	42.5095	-2.95981	0.516479	-5.73074	1e-08	2.32e-07
Lus10001729	212.276	6.65625	0.743656	8.95071	3.53e-19	4.38e-17
Lus10001730	31.4744	-2.62347	0.532248	-4.92904	8.26e-07	1.24e-05
Lus10001736	251.254	-4.56858	0.647038	-7.06075	1.66e-12	8e-11
Lus10001745	8.21253	-7.90007	1.90566	-4.14558	3.39e-05	0.000326476
Lus10001766	307.499	-2.12119	0.324557	-6.53564	6.33e-11	2.28e-09
Lus10001777	4114.93	4.58208	0.23009	19.9143	3.06e-88	3.49e-84
Lus10001816	124.592	9.39669	1.60998	5.83653	5.33e-09	1.3e-07
Lus10001817	244.688	2.28772	0.707458	3.23372	0.00122189	0.00696183
Lus10001822	387.474	-2.46508	0.242798	-10.1528	3.22e-24	7.44e-22
Lus10001828	32.1937	-2.14003	0.677088	-3.16064	0.00157422	0.00856943
Lus10001833	16.7128	4.35005	1.60569	2.70915	0.00674562	0.0281689
Lus10001846	34.7981	7.46867	1.65002	4.52642	6e-06	7.17e-05
Lus10001895	15.3149	5.41484	1.54231	3.51087	0.000446649	0.00298767
Lus10001902	30.2009	-5.47012	0.973396	-5.61962	1.91e-08	4.16e-07
Lus10001946	110.964	-2.04694	0.473819	-4.32008	1.56e-05	0.000165213
Lus10001979	8.93948	-4.67809	1.34893	-3.46799	0.000524372	0.00341851
Lus10001993	23.9529	-9.17367	1.61356	-5.68536	1.31e-08	2.96e-07
Lus10001999	87.0945	-5.94577	0.603426	-9.85336	6.63e-23	1.28e-20
Lus10002011	18.0936	3.30066	0.985119	3.35052	0.000806599	0.00489033
Lus10002013	95.4623	2.65868	0.688339	3.86245	0.000112255	0.000919676
Lus10002015	15.8545	4.9699	1.54051	3.22615	0.0012547	0.00710914
Lus10002037	122.177	-2.55886	0.319691	-8.00415	1.2e-15	9.29e-14
Lus10002058	21.8191	-3.88412	0.932498	-4.16528	3.11e-05	0.000302074
Lus10002064	32.4029	2.08243	0.675164	3.08433	0.00204012	0.010619
Lus10002083	61.2531	-4.60212	0.803794	-5.7255	1.03e-08	2.39e-07
Lus10002087	13.5738	-6.0882	1.28819	-4.72618	2.29e-06	3.04e-05
Lus10002097	27.1197	2.29447	0.828891	2.76812	0.00563803	0.0244077
Lus10002105	84.0646	-2.7646	0.379333	-7.28805	3.14e-13	1.69e-11
Lus10002114	12.9307	-4.53242	1.06681	-4.24858	2.15e-05	0.000219183
Lus10002115	12.9307	-4.53242	1.06681	-4.24858	2.15e-05	0.000219183
Lus10002123	19.4835	4.42388	1.64473	2.68973	0.00715107	0.0295483
Lus10002130	78.7803	-2.66019	0.631382	-4.21328	2.52e-05	0.000251715
Lus10002138	1796.12	-2.21088	0.391535	-5.64669	1.64e-08	3.62e-07
Lus10002158	5.62754	-3.14928	1.16868	-2.69473	0.00704465	0.0291755
Lus10002165	540.598	-4.20681	0.461307	-9.11934	7.56e-20	1.05e-17
Lus10002175	270.929	-2.28534	0.762933	-2.99547	0.00274023	0.0135401
Lus10002181	151.614	-2.17982	0.467229	-4.66543	3.08e-06	3.95e-05
Lus10002182	9.6947	5.58585	1.97275	2.83151	0.0046329	0.0207985
Lus10002184	48.4183	6.84951	2.69847	2.5383	0.0111394	0.0419218
Lus10002185	47.7805	4.96312	0.938767	5.28685	1.24e-07	2.27e-06
Lus10002198	439.02	-2.03625	0.608617	-3.3457	0.000820738	0.00496287
Lus10002199	20.9267	-4.36957	1.02686	-4.25527	2.09e-05	0.000213562
Lus10002202	12.1242	3.10113	1.24135	2.49818	0.0124833	0.0459385
Lus10002217	191.376	-5.10369	0.558192	-9.14325	6.06e-20	8.46e-18
Lus10002226	31.4427	-3.54529	0.712452	-4.97618	6.49e-07	9.95e-06
Lus10002227	102.385	-5.50437	0.964222	-5.70861	1.14e-08	2.62e-07
[truncated: 4,592 more rows]

[truncated: 8 more sheets: Bud2vsLeaf_IC0523807, Bud2vsLeaf_IC0525939, Bud2vsStem_IC0523807, Bud2vsStem_IC0525939, Flower vs Leaf_IC0523807, Flower vs Leaf_IC0525939, Flower vs Stem_IC0523807, Flower vs Stem_IC0525939]
